# Supplementary material for: Heat Shock Factor 1-dependent extracellular matrix remodeling mediates the transition from chronic intestinal inflammation to colon cancer
Source: Nat Commun. 2020 Dec 7;11:6245. doi: 10.1038/s41467-020-20054-x (PMC7721883; doi:10.1038/s41467-020-20054-x)
Supplement: Supplementary file 4 — Supplementary Data 1 [file 41467_2020_20054_MOESM4_ESM.xlsx]

## Sheet: Read me
Supplementary Data 1. Raw, unfiltered mass spectrometry data. This file contains two sheets - one for day 0-20 and one for day 52.

## Sheet: Day 0-20
Protein IDs	Majority protein IDs	Protein names	Gene names	Fasta headers	Number of proteins	Razor + unique peptides	Razor + unique peptides KO_to_445	Razor + unique peptides KO_to_446	Razor + unique peptides KO_treated_117	Razor + unique peptides KO_treated_118	Razor + unique peptides KO_treated_302	Razor + unique peptides KO_treated_318	Razor + unique peptides WT_t0_434	Razor + unique peptides WT_t0_435	Razor + unique peptides WT_treated_131	Razor + unique peptides WT_treated_132	Razor + unique peptides WT_treated_296	Razor + unique peptides WT_treated_297	Unique peptides KO_to_445	Unique peptides KO_to_446	Unique peptides KO_treated_117	Unique peptides KO_treated_118	Unique peptides KO_treated_302	Unique peptides KO_treated_318	Unique peptides WT_t0_434	Unique peptides WT_t0_435	Unique peptides WT_treated_131	Unique peptides WT_treated_132	Unique peptides WT_treated_296	Unique peptides WT_treated_297	Mol. weight [kDa]	Sequence length	Sequence lengths	Q-value	Score	Identification type KO_to_445	Identification type KO_to_446	Identification type KO_treated_117	Identification type KO_treated_118	Identification type KO_treated_302	Identification type KO_treated_318	Identification type WT_t0_434	Identification type WT_t0_435	Identification type WT_treated_131	Identification type WT_treated_132	Identification type WT_treated_296	Identification type WT_treated_297	Sequence coverage KO_to_445 [%]	Sequence coverage KO_to_446 [%]
E9Q616;G5E8K8	E9Q616	AHNAK nucleoprotein (desmoyokin)	Ahnak	>tr|E9Q616|E9Q616_MOUSE AHNAK nucleoprotein (desmoyokin) OS=Mus musculus OX=10090 GN=Ahnak PE=1 SV=1	2	285	221	227	214	194	192	190	219	227	225	223	228	223	221	227	214	194	192	190	219	227	225	223	228	223	604.25	5656	5656;150	0	323.31	By MS/MS	By MS/MS	By MS/MS	By MS/MS	By MS/MS	By MS/MS	By MS/MS	By MS/MS	By MS/MS	By MS/MS	By MS/MS	By MS/MS	71.5	74.3
Q9QXS1;E9Q3W4;A0A3B2W7J8;A0A0R4J218;A0A0R4J223;E9Q9J6;A0A0R4J221;E9PW24	Q9QXS1;E9Q3W4	Plectin	Plec	>sp|Q9QXS1|PLEC_MOUSE Plectin OS=Mus musculus OX=10090 GN=Plec PE=1 SV=3;>tr|E9Q3W4|E9Q3W4_MOUSE Plectin OS=Mus musculus OX=10090 GN=Plec PE=1 SV=1	8	259	220	202	193	198	194	215	193	207	197	195	212	196	216	198	189	194	190	211	189	203	193	191	208	192	534.18	4691	4691;4386;1646;964;661;676;702;499	0	323.31	By MS/MS	By MS/MS	By MS/MS	By MS/MS	By MS/MS	By MS/MS	By MS/MS	By MS/MS	By MS/MS	By MS/MS	By MS/MS	By MS/MS	54.7	50.2
A0A338P6K2;Q5SX39;A2AQP0	A0A338P6K2	Myosin-11	Myh11	>tr|A0A338P6K2|A0A338P6K2_MOUSE Myosin-11 OS=Mus musculus OX=10090 GN=Myh11 PE=1 SV=1	3	216	176	169	176	179	183	187	172	174	179	174	191	205	1	1	2	2	2	2	1	2	2	2	2	2	227.87	1979	1979;1939;1941	0	323.31	By MS/MS	By MS/MS	By MS/MS	By MS/MS	By MS/MS	By MS/MS	By MS/MS	By MS/MS	By MS/MS	By MS/MS	By MS/MS	By MS/MS	67	66.4
Q9JHU4;F6ZX84	Q9JHU4	Cytoplasmic dynein 1 heavy chain 1	Dync1h1	>sp|Q9JHU4|DYHC1_MOUSE Cytoplasmic dynein 1 heavy chain 1 OS=Mus musculus OX=10090 GN=Dync1h1 PE=1 SV=2	2	203	172	171	161	164	163	164	166	167	163	162	162	155	172	171	161	164	163	164	166	167	163	162	162	155	532.04	4644	4644;252	0	323.31	By MS/MS	By MS/MS	By MS/MS	By MS/MS	By MS/MS	By MS/MS	By MS/MS	By MS/MS	By MS/MS	By MS/MS	By MS/MS	By MS/MS	46.1	46.8
B7FAU9;Q8BTM8;B7FAV1;F6XC15;J3JS91;F6Z2C0;F7AVL7	B7FAU9;Q8BTM8;B7FAV1	Filamin, alpha; Filamin-A; Filamin, alpha (Fragment)	Flna	>tr|B7FAU9|B7FAU9_MOUSE Filamin, alpha OS=Mus musculus OX=10090 GN=Flna PE=1 SV=1;>sp|Q8BTM8|FLNA_MOUSE Filamin-A OS=Mus musculus OX=10090 GN=Flna PE=1 SV=5;>tr|B7FAV1|B7FAV1_MOUSE Filamin, alpha (Fragment) OS=Mus musculus OX=10090 GN=Flna PE=1 SV=1	7	173	146	146	148	146	152	153	148	146	150	152	154	156	134	136	136	135	141	143	138	135	140	140	143	144	280.5	2639	2639;2647;2583;511;277;280;74	0	323.31	By MS/MS	By MS/MS	By MS/MS	By MS/MS	By MS/MS	By MS/MS	By MS/MS	By MS/MS	By MS/MS	By MS/MS	By MS/MS	By MS/MS	71.8	70.4
P16546;A3KGU4	P16546	Spectrin alpha chain, non-erythrocytic 1	Sptan1	>sp|P16546|SPTN1_MOUSE Spectrin alpha chain, non-erythrocytic 1 OS=Mus musculus OX=10090 GN=Sptan1 PE=1 SV=4	2	160	132	137	126	122	125	126	129	130	135	127	134	129	1	1	1	1	1	1	1	1	1	1	1	1	284.59	2472	2472;219	0	323.31	By MS/MS	By MS/MS	By MS/MS	By MS/MS	By MS/MS	By MS/MS	By MS/MS	By MS/MS	By MS/MS	By MS/MS	By MS/MS	By MS/MS	62.5	64.4
Q8VDD5;A0A2R8VKI5;F2Z494;A0A2R8W6V7	Q8VDD5	Myosin-9	Myh9	>sp|Q8VDD5|MYH9_MOUSE Myosin-9 OS=Mus musculus OX=10090 GN=Myh9 PE=1 SV=4	4	153	119	121	115	117	110	114	116	121	127	97	129	140	107	110	105	105	100	105	107	109	117	89	119	129	226.37	1960	1960;211;120;110	0	323.31	By MS/MS	By MS/MS	By MS/MS	By MS/MS	By MS/MS	By MS/MS	By MS/MS	By MS/MS	By MS/MS	By MS/MS	By MS/MS	By MS/MS	62.3	65.7
E9PZ16	E9PZ16	Basement membrane-specific heparan sulfate proteoglycan core protein	Hspg2	>tr|E9PZ16|E9PZ16_MOUSE Basement membrane-specific heparan sulfate proteoglycan core protein OS=Mus musculus OX=10090 GN=Hspg2 PE=1 SV=1	1	150	129	120	121	115	120	126	123	123	122	126	124	127	1	1	1	1	1	1	1	1	1	1	1	1	469.78	4383	4383	0	323.31	By MS/MS	By MS/MS	By MS/MS	By MS/MS	By MS/MS	By MS/MS	By MS/MS	By MS/MS	By MS/MS	By MS/MS	By MS/MS	By MS/MS	44	43.1
E9PWQ3;D3YWD1;A0A087WQN9	E9PWQ3;D3YWD1	Collagen, type VI, alpha 3; Collagen, type VI, alpha 3 (Fragment)	Col6a3	>tr|E9PWQ3|E9PWQ3_MOUSE Collagen, type VI, alpha 3 OS=Mus musculus OX=10090 GN=Col6a3 PE=1 SV=2;>tr|D3YWD1|D3YWD1_MOUSE Collagen, type VI, alpha 3 (Fragment) OS=Mus musculus OX=10090 GN=Col6a3 PE=1 SV=2	3	142	117	116	117	119	116	123	116	120	125	126	126	128	11	8	9	10	7	11	8	9	13	13	11	9	353.93	3284	3284;1703;74	0	323.31	By MS/MS	By MS/MS	By MS/MS	By MS/MS	By MS/MS	By MS/MS	By MS/MS	By MS/MS	By MS/MS	By MS/MS	By MS/MS	By MS/MS	47.9	45.7
P26039;A2AIM2;F6SX70;F6S1V7	P26039	Talin-1	Tln1	>sp|P26039|TLN1_MOUSE Talin-1 OS=Mus musculus OX=10090 GN=Tln1 PE=1 SV=2	4	136	117	116	120	118	118	121	119	116	118	120	120	127	104	106	107	105	104	108	106	103	106	107	107	115	269.82	2541	2541;241;279;122	0	323.31	By MS/MS	By MS/MS	By MS/MS	By MS/MS	By MS/MS	By MS/MS	By MS/MS	By MS/MS	By MS/MS	By MS/MS	By MS/MS	By MS/MS	61.8	63.3
Q62261;A0A0A0MQG2;D3YWH8	Q62261;A0A0A0MQG2	Spectrin beta chain, non-erythrocytic 1; Spectrin beta chain, non-erythrocytic 1 (Fragment)	Sptbn1	>sp|Q62261|SPTB2_MOUSE Spectrin beta chain, non-erythrocytic 1 OS=Mus musculus OX=10090 GN=Sptbn1 PE=1 SV=2;>tr|A0A0A0MQG2|A0A0A0MQG2_MOUSE Spectrin beta chain, non-erythrocytic 1 (Fragment) OS=Mus musculus OX=10090 GN=Sptbn1 PE=1 SV=1	3	134	111	111	108	108	103	105	113	114	105	97	106	106	104	102	101	99	97	97	103	105	96	91	98	98	274.22	2363	2363;2092;128	0	323.31	By MS/MS	By MS/MS	By MS/MS	By MS/MS	By MS/MS	By MS/MS	By MS/MS	By MS/MS	By MS/MS	By MS/MS	By MS/MS	By MS/MS	59.2	59.9
Q80X90	Q80X90	Filamin-B	Flnb	>sp|Q80X90|FLNB_MOUSE Filamin-B OS=Mus musculus OX=10090 GN=Flnb PE=1 SV=3	1	127	109	114	104	98	102	103	109	110	117	108	112	111	105	111	100	94	99	100	106	107	113	104	109	107	277.82	2602	2602	0	323.31	By MS/MS	By MS/MS	By MS/MS	By MS/MS	By MS/MS	By MS/MS	By MS/MS	By MS/MS	By MS/MS	By MS/MS	By MS/MS	By MS/MS	62.6	64.3
P19096;A0A0U1RNJ1;A0A0U1RPP5	P19096;A0A0U1RNJ1	Fatty acid synthase	Fasn	>sp|P19096|FAS_MOUSE Fatty acid synthase OS=Mus musculus OX=10090 GN=Fasn PE=1 SV=2;>tr|A0A0U1RNJ1|A0A0U1RNJ1_MOUSE Fatty acid synthase OS=Mus musculus OX=10090 GN=Fasn PE=1 SV=1	3	113	92	89	96	86	96	86	96	90	97	92	93	108	92	89	96	86	96	86	96	90	97	92	93	108	272.43	2504	2504;2502;24	0	323.31	By MS/MS	By MS/MS	By MS/MS	By MS/MS	By MS/MS	By MS/MS	By MS/MS	By MS/MS	By MS/MS	By MS/MS	By MS/MS	By MS/MS	55.6	54.1
Q8VHX6	Q8VHX6	Filamin-C	Flnc	>sp|Q8VHX6|FLNC_MOUSE Filamin-C OS=Mus musculus OX=10090 GN=Flnc PE=1 SV=3	1	106	90	90	93	88	88	89	78	88	91	92	94	89	90	90	93	88	88	89	78	88	91	92	94	89	291.12	2726	2726	0	323.31	By MS/MS	By MS/MS	By MS/MS	By MS/MS	By MS/MS	By MS/MS	By MS/MS	By MS/MS	By MS/MS	By MS/MS	By MS/MS	By MS/MS	54.1	53.7
Q6URW6;K3W4R2;A0A140LI60;A0A140LHX1	Q6URW6;K3W4R2;A0A140LI60	Myosin-14; Myosin-14 (Fragment)	Myh14	>sp|Q6URW6|MYH14_MOUSE Myosin-14 OS=Mus musculus OX=10090 GN=Myh14 PE=1 SV=1;>tr|K3W4R2|K3W4R2_MOUSE Myosin-14 OS=Mus musculus OX=10090 GN=Myh14 PE=1 SV=1;>tr|A0A140LI60|A0A140LI60_MOUSE Myosin-14 (Fragment) OS=Mus musculus OX=10090 GN=Myh14 PE=1 SV=1	4	104	85	79	75	77	78	83	81	82	75	75	81	69	84	78	74	76	77	83	80	81	74	74	80	68	228.58	2000	2000;2000;1245;120	0	323.31	By MS/MS	By MS/MS	By MS/MS	By MS/MS	By MS/MS	By MS/MS	By MS/MS	By MS/MS	By MS/MS	By MS/MS	By MS/MS	By MS/MS	56.5	52.7
E9Q557;E9PZW0	E9Q557;E9PZW0	Desmoplakin	Dsp	>sp|E9Q557|DESP_MOUSE Desmoplakin OS=Mus musculus OX=10090 GN=Dsp PE=1 SV=1;>tr|E9PZW0|E9PZW0_MOUSE Desmoplakin OS=Mus musculus OX=10090 GN=Dsp PE=1 SV=1	2	102	88	78	67	66	71	74	85	86	78	73	79	67	88	78	67	66	71	74	85	86	78	73	79	67	332.91	2883	2883;2284	0	323.31	By MS/MS	By MS/MS	By MS/MS	By MS/MS	By MS/MS	By MS/MS	By MS/MS	By MS/MS	By MS/MS	By MS/MS	By MS/MS	By MS/MS	40.4	36.5
Q9JKF1;A0A0U1RNG5;A0A0U1RPU3;A0A0U1RPI2;Q3UQP1;F8VQ29	Q9JKF1	Ras GTPase-activating-like protein IQGAP1	Iqgap1	>sp|Q9JKF1|IQGA1_MOUSE Ras GTPase-activating-like protein IQGAP1 OS=Mus musculus OX=10090 GN=Iqgap1 PE=1 SV=2	6	100	87	83	80	73	82	79	84	81	81	80	77	82	84	80	77	70	79	77	81	78	79	77	75	79	188.74	1657	1657;186;101;37;734;1632	0	323.31	By MS/MS	By MS/MS	By MS/MS	By MS/MS	By MS/MS	By MS/MS	By MS/MS	By MS/MS	By MS/MS	By MS/MS	By MS/MS	By MS/MS	63.3	64.8
Q5SXR6;Q68FD5;F6Z1R4	Q5SXR6;Q68FD5	Clathrin heavy chain; Clathrin heavy chain 1	Cltc	>tr|Q5SXR6|Q5SXR6_MOUSE Clathrin heavy chain OS=Mus musculus OX=10090 GN=Cltc PE=1 SV=1;>sp|Q68FD5|CLH1_MOUSE Clathrin heavy chain 1 OS=Mus musculus OX=10090 GN=Cltc PE=1 SV=3	3	97	83	81	86	82	82	82	85	86	86	85	85	87	83	81	86	82	82	82	85	86	86	85	85	87	191.98	1679	1679;1675;216	0	323.31	By MS/MS	By MS/MS	By MS/MS	By MS/MS	By MS/MS	By MS/MS	By MS/MS	By MS/MS	By MS/MS	By MS/MS	By MS/MS	By MS/MS	59.3	58.8
Q80Z19;A0A087WSP1;A0A140T8I8;A0A087WS13;F6QGV1;Q9R1L0;A0A087WP72;A0A087WQU6	Q80Z19	Mucin-2 (Fragments)	Muc2	>sp|Q80Z19|MUC2_MOUSE Mucin-2 (Fragments) OS=Mus musculus OX=10090 GN=Muc2 PE=1 SV=2	8	95	75	82	78	81	84	84	79	81	84	83	87	80	43	48	44	45	47	47	44	47	46	45	46	41	293.43	2680	2680;923;483;274;237;132;149;80	0	323.31	By MS/MS	By MS/MS	By MS/MS	By MS/MS	By MS/MS	By MS/MS	By MS/MS	By MS/MS	By MS/MS	By MS/MS	By MS/MS	By MS/MS	30.6	34.9
Q61554	Q61554	Fibrillin-1	Fbn1	>sp|Q61554|FBN1_MOUSE Fibrillin-1 OS=Mus musculus OX=10090 GN=Fbn1 PE=1 SV=2	1	88	87	78	80	72	78	69	70	74	73	77	67	72	83	74	76	68	74	65	66	70	69	73	63	68	312.3	2873	2873	0	323.31	By MS/MS	By MS/MS	By MS/MS	By MS/MS	By MS/MS	By MS/MS	By MS/MS	By MS/MS	By MS/MS	By MS/MS	By MS/MS	By MS/MS	39.3	36.8
A0A087WR50;Q3UHL6;P11276;A0A087WS56;A0A087WSN6;B9EHT6;B7ZNJ1;Q4KL80;A0A087WS99;A0A087WSU6;A0A087WQE0;A0A087WQW8	A0A087WR50;Q3UHL6;P11276;A0A087WS56;A0A087WSN6;B9EHT6;B7ZNJ1	Fibronectin	Fn1	>tr|A0A087WR50|A0A087WR50_MOUSE Fibronectin OS=Mus musculus OX=10090 GN=Fn1 PE=1 SV=1;>tr|Q3UHL6|Q3UHL6_MOUSE Fibronectin OS=Mus musculus OX=10090 GN=Fn1 PE=1 SV=1;>sp|P11276|FINC_MOUSE Fibronectin OS=Mus musculus OX=10090 GN=Fn1 PE=1 SV=4;>tr|A0A087WS56|A	12	86	67	68	69	67	71	70	68	68	78	74	77	78	67	68	69	67	71	70	68	68	78	74	77	78	262.84	2386	2386;2361;2477;2266;2296;2271;2176;383;200;67;71;160	0	323.31	By MS/MS	By MS/MS	By MS/MS	By MS/MS	By MS/MS	By MS/MS	By MS/MS	By MS/MS	By MS/MS	By MS/MS	By MS/MS	By MS/MS	41.1	43.6
Q61001	Q61001	Laminin subunit alpha-5	Lama5	>sp|Q61001|LAMA5_MOUSE Laminin subunit alpha-5 OS=Mus musculus OX=10090 GN=Lama5 PE=1 SV=4	1	79	61	64	66	64	59	66	61	64	63	67	62	64	61	64	66	64	59	66	61	64	63	67	62	64	404.05	3718	3718	0	323.31	By MS/MS	By MS/MS	By MS/MS	By MS/MS	By MS/MS	By MS/MS	By MS/MS	By MS/MS	By MS/MS	By MS/MS	By MS/MS	By MS/MS	26.9	29.5
A1BN54;O88990	A1BN54	Alpha actinin 1a	Actn1	>tr|A1BN54|A1BN54_MOUSE Alpha actinin 1a OS=Mus musculus OX=10090 GN=Actn1 PE=1 SV=1	2	75	64	61	62	60	64	65	64	61	62	65	67	70	4	3	3	3	4	4	3	3	3	3	4	4	102.72	887	887;900	0	323.31	By MS/MS	By MS/MS	By MS/MS	By MS/MS	By MS/MS	By MS/MS	By MS/MS	By MS/MS	By MS/MS	By MS/MS	By MS/MS	By MS/MS	71.4	74.5
Q8R0W0;A0A2I3BRT4	Q8R0W0;A0A2I3BRT4	Epiplakin	Eppk1	>sp|Q8R0W0|EPIPL_MOUSE Epiplakin OS=Mus musculus OX=10090 GN=Eppk1 PE=1 SV=2;>tr|A0A2I3BRT4|A0A2I3BRT4_MOUSE Epiplakin OS=Mus musculus OX=10090 GN=Eppk1 PE=1 SV=1	2	75	61	67	43	48	46	38	67	65	34	35	35	17	61	67	43	48	46	38	67	65	34	35	35	17	723.3	6548	6548;3458	0	323.31	By MS/MS	By MS/MS	By MS/MS	By MS/MS	By MS/MS	By MS/MS	By MS/MS	By MS/MS	By MS/MS	By MS/MS	By MS/MS	By MS/MS	48.3	50.4
E9Q9C6;E9Q0B5	E9Q9C6;E9Q0B5	Fc fragment of IgG-binding protein	Fcgbp	>tr|E9Q9C6|E9Q9C6_MOUSE Fc fragment of IgG-binding protein OS=Mus musculus OX=10090 GN=Fcgbp PE=1 SV=1;>tr|E9Q0B5|E9Q0B5_MOUSE Fc fragment of IgG-binding protein OS=Mus musculus OX=10090 GN=Fcgbp PE=1 SV=1	2	75	67	71	61	57	59	65	65	72	66	64	60	51	57	61	52	49	50	55	56	62	56	55	50	43	275.24	2583	2583;2583	0	323.31	By MS/MS	By MS/MS	By MS/MS	By MS/MS	By MS/MS	By MS/MS	By MS/MS	By MS/MS	By MS/MS	By MS/MS	By MS/MS	By MS/MS	37.5	39.7
P01027;H3BL60;H3BKW9	P01027	Complement C3	C3	>sp|P01027|CO3_MOUSE Complement C3 OS=Mus musculus OX=10090 GN=C3 PE=1 SV=3	3	73	24	30	35	36	34	36	36	33	61	57	44	71	21	27	33	33	32	34	33	31	54	50	40	64	186.48	1663	1663;102;185	0	323.31	By MS/MS	By MS/MS	By MS/MS	By MS/MS	By MS/MS	By MS/MS	By MS/MS	By MS/MS	By MS/MS	By MS/MS	By MS/MS	By MS/MS	19.2	25.7
Q70IV5;A0A140LJ79;A0A140LJ61	Q70IV5;A0A140LJ79	Synemin	Synm	>sp|Q70IV5|SYNEM_MOUSE Synemin OS=Mus musculus OX=10090 GN=Synm PE=1 SV=2;>tr|A0A140LJ79|A0A140LJ79_MOUSE Synemin OS=Mus musculus OX=10090 GN=Synm PE=1 SV=1	3	71	58	48	49	59	57	58	49	51	49	50	53	59	31	27	28	33	33	34	27	28	28	29	29	35	173.21	1561	1561;674;371	0	323.31	By MS/MS	By MS/MS	By MS/MS	By MS/MS	By MS/MS	By MS/MS	By MS/MS	By MS/MS	By MS/MS	By MS/MS	By MS/MS	By MS/MS	47.1	39.1
F8VQJ3;P02468;F6TLW1;F6SFQ3;A2ATM9;Q9R0B6	F8VQJ3;P02468	Laminin subunit gamma-1	Lamc1	>tr|F8VQJ3|F8VQJ3_MOUSE Laminin subunit gamma-1 OS=Mus musculus OX=10090 GN=Lamc1 PE=1 SV=1;>sp|P02468|LAMC1_MOUSE Laminin subunit gamma-1 OS=Mus musculus OX=10090 GN=Lamc1 PE=1 SV=2	6	69	52	51	55	51	56	53	54	55	56	55	53	59	52	51	55	51	56	53	54	55	56	55	53	59	177.19	1607	1607;1607;125;104;1537;1581	0	323.31	By MS/MS	By MS/MS	By MS/MS	By MS/MS	By MS/MS	By MS/MS	By MS/MS	By MS/MS	By MS/MS	By MS/MS	By MS/MS	By MS/MS	46.8	45.8
O35452;E9Q2T3	O35452;E9Q2T3	Tenascin X; Tenascin XB	Tnxb	>tr|O35452|O35452_MOUSE Tenascin X OS=Mus musculus OX=10090 GN=Tnxb PE=1 SV=1;>tr|E9Q2T3|E9Q2T3_MOUSE Tenascin XB OS=Mus musculus OX=10090 GN=Tnxb PE=1 SV=1	2	69	59	50	53	56	52	50	49	51	44	49	39	36	59	50	53	56	52	50	49	51	44	49	39	36	435.47	4006	4006;3126	0	195.18	By MS/MS	By MS/MS	By MS/MS	By MS/MS	By MS/MS	By MS/MS	By MS/MS	By MS/MS	By MS/MS	By MS/MS	By MS/MS	By MS/MS	24.9	22
Q64727;A0A286YDJ4	Q64727	Vinculin	Vcl	>sp|Q64727|VINC_MOUSE Vinculin OS=Mus musculus OX=10090 GN=Vcl PE=1 SV=4	2	69	58	54	55	55	54	61	53	52	60	57	63	62	58	54	55	55	54	61	53	52	60	57	63	62	116.72	1066	1066;149	0	323.31	By MS/MS	By MS/MS	By MS/MS	By MS/MS	By MS/MS	By MS/MS	By MS/MS	By MS/MS	By MS/MS	By MS/MS	By MS/MS	By MS/MS	60.4	58.4
Q8CIE6;F8WHL2;F6XJN3	Q8CIE6;F8WHL2	Coatomer subunit alpha	Copa	>sp|Q8CIE6|COPA_MOUSE Coatomer subunit alpha OS=Mus musculus OX=10090 GN=Copa PE=1 SV=2;>tr|F8WHL2|F8WHL2_MOUSE Coatomer subunit alpha OS=Mus musculus OX=10090 GN=Copa PE=1 SV=1	3	64	52	48	50	48	56	57	50	52	50	50	56	50	52	48	50	48	56	57	50	52	50	50	56	50	138.43	1224	1224;1233;143	0	323.31	By MS/MS	By MS/MS	By MS/MS	By MS/MS	By MS/MS	By MS/MS	By MS/MS	By MS/MS	By MS/MS	By MS/MS	By MS/MS	By MS/MS	56.5	55.3
P11679;CON__P05787;CON__Q9H552;CON__H-INV:HIT000016045;Q99M73;CON__Q9NSB2;CON__Q6ISB0;CON__Q8N1N4-2;CON__Q7RTT2	P11679;CON__P05787	Keratin, type II cytoskeletal 8	Krt8	>sp|P11679|K2C8_MOUSE Keratin, type II cytoskeletal 8 OS=Mus musculus OX=10090 GN=Krt8 PE=1 SV=4;>P05787 SWISS-PROT:P05787 Tax_Id=9606 Gene_Symbol=KRT8 Keratin, type II cytoskeletal 8	9	63	54	54	56	54	56	58	55	57	56	54	58	61	35	33	35	33	35	37	34	36	35	33	37	39	54.565	490	490;483;499;99;603;600;600;521;521	0	323.31	By MS/MS	By MS/MS	By MS/MS	By MS/MS	By MS/MS	By MS/MS	By MS/MS	By MS/MS	By MS/MS	By MS/MS	By MS/MS	By MS/MS	85.1	82.2
P07724	P07724	Serum albumin	Alb	>sp|P07724|ALBU_MOUSE Serum albumin OS=Mus musculus OX=10090 GN=Alb PE=1 SV=3	1	63	52	52	52	51	52	53	52	53	53	53	54	61	48	48	48	47	48	49	48	49	49	49	50	57	68.692	608	608	0	323.31	By MS/MS	By MS/MS	By MS/MS	By MS/MS	By MS/MS	By MS/MS	By MS/MS	By MS/MS	By MS/MS	By MS/MS	By MS/MS	By MS/MS	81.6	81.6
E9PX70;Q60847;F6WIM8	E9PX70;Q60847	Collagen alpha-1(XII) chain	Col12a1	>tr|E9PX70|E9PX70_MOUSE Collagen alpha-1(XII) chain OS=Mus musculus OX=10090 GN=Col12a1 PE=1 SV=1;>sp|Q60847|COCA1_MOUSE Collagen alpha-1(XII) chain OS=Mus musculus OX=10090 GN=Col12a1 PE=2 SV=3	3	63	37	43	44	46	46	52	37	43	53	51	52	58	37	43	44	46	46	52	37	43	53	51	52	58	333.73	3064	3064;3120;314	0	323.31	By MS/MS	By MS/MS	By MS/MS	By MS/MS	By MS/MS	By MS/MS	By MS/MS	By MS/MS	By MS/MS	By MS/MS	By MS/MS	By MS/MS	19.8	21.8
P08113;F7C312	P08113;F7C312	Endoplasmin; Endoplasmin (Fragment)	Hsp90b1	>sp|P08113|ENPL_MOUSE Endoplasmin OS=Mus musculus OX=10090 GN=Hsp90b1 PE=1 SV=2;>tr|F7C312|F7C312_MOUSE Endoplasmin (Fragment) OS=Mus musculus OX=10090 GN=Hsp90b1 PE=1 SV=1	2	63	49	51	54	53	52	55	52	53	54	54	53	55	47	49	52	51	50	53	50	51	52	52	51	53	92.475	802	802;373	0	323.31	By MS/MS	By MS/MS	By MS/MS	By MS/MS	By MS/MS	By MS/MS	By MS/MS	By MS/MS	By MS/MS	By MS/MS	By MS/MS	By MS/MS	58.4	58.5
E9QN70;P02469	E9QN70;P02469	Laminin subunit beta-1	Lamb1	>tr|E9QN70|E9QN70_MOUSE Laminin subunit beta-1 OS=Mus musculus OX=10090 GN=Lamb1 PE=1 SV=1;>sp|P02469|LAMB1_MOUSE Laminin subunit beta-1 OS=Mus musculus OX=10090 GN=Lamb1 PE=1 SV=3	2	63	49	44	44	46	42	50	44	39	50	45	46	58	49	44	44	46	42	50	44	39	50	45	46	58	202.44	1834	1834;1786	0	323.31	By MS/MS	By MS/MS	By MS/MS	By MS/MS	By MS/MS	By MS/MS	By MS/MS	By MS/MS	By MS/MS	By MS/MS	By MS/MS	By MS/MS	34.9	33.1
Q61292;A0A0A6YY71;A0A0A6YWY6;A0A0A6YWI2	Q61292	Laminin subunit beta-2	Lamb2	>sp|Q61292|LAMB2_MOUSE Laminin subunit beta-2 OS=Mus musculus OX=10090 GN=Lamb2 PE=1 SV=2	4	63	51	46	49	52	49	55	52	48	51	54	51	53	51	46	49	52	49	55	52	48	51	54	51	53	196.58	1799	1799;124;102;105	0	323.31	By MS/MS	By MS/MS	By MS/MS	By MS/MS	By MS/MS	By MS/MS	By MS/MS	By MS/MS	By MS/MS	By MS/MS	By MS/MS	By MS/MS	45.2	39.2
E9PVG8	E9PVG8	RIKEN cDNA 9530053A07 gene	9530053A07Rik	>tr|E9PVG8|E9PVG8_MOUSE RIKEN cDNA 9530053A07 gene OS=Mus musculus OX=10090 GN=9530053A07Rik PE=1 SV=1	1	61	15	4	2	14	18	6	10	8	15	10	60	7	15	4	2	14	18	6	10	8	15	10	60	7	280.23	2581	2581	0	323.31	By MS/MS	By MS/MS	By MS/MS	By MS/MS	By MS/MS	By matching	By MS/MS	By MS/MS	By MS/MS	By MS/MS	By MS/MS	By MS/MS	12.7	6.5
Q8CGC7;A0A0A6YWA4;A0A0A6YWH3	Q8CGC7	Bifunctional glutamate/proline--tRNA ligase	Eprs	>sp|Q8CGC7|SYEP_MOUSE Bifunctional glutamate/proline--tRNA ligase OS=Mus musculus OX=10090 GN=Eprs PE=1 SV=4	3	59	46	46	49	46	51	47	46	49	48	49	52	44	46	46	49	46	51	47	46	49	48	49	52	44	170.08	1512	1512;131;96	0	323.31	By MS/MS	By MS/MS	By MS/MS	By MS/MS	By MS/MS	By MS/MS	By MS/MS	By MS/MS	By MS/MS	By MS/MS	By MS/MS	By MS/MS	40.6	41.3
E9Q0S6;A0A087WQ94;A0A087WRU0	E9Q0S6;A0A087WQ94;A0A087WRU0	Tensin 1; Tensin 1 (Fragment)	Tns1	>tr|E9Q0S6|E9Q0S6_MOUSE Tensin 1 OS=Mus musculus OX=10090 GN=Tns1 PE=1 SV=1;>tr|A0A087WQ94|A0A087WQ94_MOUSE Tensin 1 (Fragment) OS=Mus musculus OX=10090 GN=Tns1 PE=1 SV=1;>tr|A0A087WRU0|A0A087WRU0_MOUSE Tensin 1 (Fragment) OS=Mus musculus OX=10090 GN=Tns1	3	59	52	53	52	51	53	55	50	54	50	51	52	46	1	1	1	1	1	1	1	1	1	1	1	1	201.38	1888	1888;1719;1705	0	323.31	By MS/MS	By MS/MS	By MS/MS	By MS/MS	By MS/MS	By MS/MS	By MS/MS	By MS/MS	By MS/MS	By MS/MS	By MS/MS	By MS/MS	43.4	46.6
P14824	P14824	Annexin A6	Anxa6	>sp|P14824|ANXA6_MOUSE Annexin A6 OS=Mus musculus OX=10090 GN=Anxa6 PE=1 SV=3	1	58	48	42	46	47	46	47	43	42	50	48	49	49	4	3	3	4	4	3	3	4	4	4	1	1	75.884	673	673	0	323.31	By MS/MS	By MS/MS	By MS/MS	By MS/MS	By MS/MS	By MS/MS	By MS/MS	By MS/MS	By MS/MS	By MS/MS	By MS/MS	By MS/MS	74.3	70.7
P11499;E9Q3D6;E9PX27;D3Z1R1;E9Q0C3;REV__Q8BL66	P11499	Heat shock protein HSP 90-beta	Hsp90ab1	>sp|P11499|HS90B_MOUSE Heat shock protein HSP 90-beta OS=Mus musculus OX=10090 GN=Hsp90ab1 PE=1 SV=3	6	58	46	47	45	46	44	45	48	46	50	48	50	54	30	30	29	29	29	29	31	30	32	32	33	36	83.28	724	724;189;112;76;161;1411	0	323.31	By MS/MS	By MS/MS	By MS/MS	By MS/MS	By MS/MS	By MS/MS	By MS/MS	By MS/MS	By MS/MS	By MS/MS	By MS/MS	By MS/MS	60.8	61.5
P20152;A0A0A6YWC8;A2AKJ2	P20152;A0A0A6YWC8	Vimentin	Vim	>sp|P20152|VIME_MOUSE Vimentin OS=Mus musculus OX=10090 GN=Vim PE=1 SV=3;>tr|A0A0A6YWC8|A0A0A6YWC8_MOUSE Vimentin OS=Mus musculus OX=10090 GN=Vim PE=1 SV=1	3	58	47	42	46	46	45	49	45	47	47	46	49	54	42	36	41	41	41	43	40	40	41	41	43	47	53.687	466	466;427;134	0	323.31	By MS/MS	By MS/MS	By MS/MS	By MS/MS	By MS/MS	By MS/MS	By MS/MS	By MS/MS	By MS/MS	By MS/MS	By MS/MS	By MS/MS	85.6	80.7
P58252	P58252	Elongation factor 2	Eef2	>sp|P58252|EF2_MOUSE Elongation factor 2 OS=Mus musculus OX=10090 GN=Eef2 PE=1 SV=2	1	57	51	49	51	51	52	54	49	51	53	52	53	54	50	48	50	50	51	53	48	50	52	51	52	53	95.313	858	858	0	323.31	By MS/MS	By MS/MS	By MS/MS	By MS/MS	By MS/MS	By MS/MS	By MS/MS	By MS/MS	By MS/MS	By MS/MS	By MS/MS	By MS/MS	64.5	63.4
Q99PV0;B7ZC27	Q99PV0	Pre-mRNA-processing-splicing factor 8	Prpf8	>sp|Q99PV0|PRP8_MOUSE Pre-mRNA-processing-splicing factor 8 OS=Mus musculus OX=10090 GN=Prpf8 PE=1 SV=2	2	57	43	44	40	39	43	41	43	43	46	41	42	35	43	44	40	39	43	41	43	43	46	41	42	35	273.61	2335	2335;1044	0	232.12	By MS/MS	By MS/MS	By MS/MS	By MS/MS	By MS/MS	By MS/MS	By MS/MS	By MS/MS	By MS/MS	By MS/MS	By MS/MS	By MS/MS	24.7	24.8
Q01853	Q01853	Transitional endoplasmic reticulum ATPase	Vcp	>sp|Q01853|TERA_MOUSE Transitional endoplasmic reticulum ATPase OS=Mus musculus OX=10090 GN=Vcp PE=1 SV=4	1	57	43	41	45	43	42	41	44	47	48	42	46	49	43	41	45	43	42	41	44	47	48	42	46	49	89.321	806	806	0	323.31	By MS/MS	By MS/MS	By MS/MS	By MS/MS	By MS/MS	By MS/MS	By MS/MS	By MS/MS	By MS/MS	By MS/MS	By MS/MS	By MS/MS	62.9	62
E9Q035;F7BAE9;F7CJN9;E9Q2Q7;P47758;E9Q939;CON__Q2HJF0;A0A1W2P830	E9Q035	Predicted gene 20425	Gm20425	>tr|E9Q035|E9Q035_MOUSE Predicted gene 20425 OS=Mus musculus OX=10090 GN=Gm20425 PE=4 SV=1	8	56	40	42	42	42	47	48	42	42	50	49	51	52	4	5	5	4	7	6	4	4	5	6	5	6	107.8	978	978;278;249;171;269;73;622;54	0	323.31	By MS/MS	By MS/MS	By MS/MS	By MS/MS	By MS/MS	By MS/MS	By MS/MS	By MS/MS	By MS/MS	By MS/MS	By MS/MS	By MS/MS	43.8	46.4
P48678;D3YUF7	P48678	Prelamin-A/C	Lmna	>sp|P48678|LMNA_MOUSE Prelamin-A/C OS=Mus musculus OX=10090 GN=Lmna PE=1 SV=2	2	56	50	49	49	47	49	49	46	48	48	47	49	47	48	47	47	45	47	47	45	46	46	45	47	45	74.237	665	665;117	0	323.31	By MS/MS	By MS/MS	By MS/MS	By MS/MS	By MS/MS	By MS/MS	By MS/MS	By MS/MS	By MS/MS	By MS/MS	By MS/MS	By MS/MS	68.4	67.4
Q60597;Z4YJV4;B2RXT3;E9Q7L0;Q5SVY0;Q5SVY1	Q60597;Z4YJV4	2-oxoglutarate dehydrogenase, mitochondrial	Ogdh	>sp|Q60597|ODO1_MOUSE 2-oxoglutarate dehydrogenase, mitochondrial OS=Mus musculus OX=10090 GN=Ogdh PE=1 SV=3;>tr|Z4YJV4|Z4YJV4_MOUSE 2-oxoglutarate dehydrogenase, mitochondrial OS=Mus musculus OX=10090 GN=Ogdh PE=1 SV=1	6	55	44	48	48	50	46	47	48	49	46	43	48	41	44	48	48	50	46	47	48	49	46	43	48	41	116.45	1023	1023;1019;1010;1029;123;84	0	323.31	By MS/MS	By MS/MS	By MS/MS	By MS/MS	By MS/MS	By MS/MS	By MS/MS	By MS/MS	By MS/MS	By MS/MS	By MS/MS	By MS/MS	50	54
Q8CI94	Q8CI94	Glycogen phosphorylase, brain form	Pygb	>sp|Q8CI94|PYGB_MOUSE Glycogen phosphorylase, brain form OS=Mus musculus OX=10090 GN=Pygb PE=1 SV=3	1	55	45	44	45	48	49	47	44	45	47	47	51	48	35	35	36	38	40	38	34	36	38	39	42	39	96.729	843	843	0	323.31	By MS/MS	By MS/MS	By MS/MS	By MS/MS	By MS/MS	By MS/MS	By MS/MS	By MS/MS	By MS/MS	By MS/MS	By MS/MS	By MS/MS	56	58.6
Q80YX1;Q80YX0	Q80YX1	Tenascin	Tnc	>sp|Q80YX1|TENA_MOUSE Tenascin OS=Mus musculus OX=10090 GN=Tnc PE=1 SV=1	2	55	39	40	44	46	41	46	32	44	50	46	41	49	39	40	44	46	41	46	32	44	50	46	41	49	231.8	2110	2110;832	0	323.31	By MS/MS	By MS/MS	By MS/MS	By MS/MS	By MS/MS	By MS/MS	By MS/MS	By MS/MS	By MS/MS	By MS/MS	By MS/MS	By MS/MS	28.2	28.4
Q8VDJ3;A0A087WP83;A0A087WS92;A0A087WPC5;A0A087WQY9;A0A087WNQ4;A0A087WPH2	Q8VDJ3;A0A087WP83	Vigilin	Hdlbp	>sp|Q8VDJ3|VIGLN_MOUSE Vigilin OS=Mus musculus OX=10090 GN=Hdlbp PE=1 SV=1;>tr|A0A087WP83|A0A087WP83_MOUSE Vigilin OS=Mus musculus OX=10090 GN=Hdlbp PE=1 SV=1	7	54	31	35	39	46	45	41	35	38	43	43	48	46	31	35	39	46	45	41	35	38	43	43	48	46	141.74	1268	1268;1199;178;141;129;22;22	0	323.31	By MS/MS	By MS/MS	By MS/MS	By MS/MS	By MS/MS	By MS/MS	By MS/MS	By MS/MS	By MS/MS	By MS/MS	By MS/MS	By MS/MS	32.4	34.9
A2AVJ7;Q99PL5	A2AVJ7;Q99PL5	Ribosome-binding protein 1	Rrbp1	>tr|A2AVJ7|A2AVJ7_MOUSE Ribosome-binding protein 1 OS=Mus musculus OX=10090 GN=Rrbp1 PE=1 SV=1;>sp|Q99PL5|RRBP1_MOUSE Ribosome-binding protein 1 OS=Mus musculus OX=10090 GN=Rrbp1 PE=1 SV=2	2	54	37	39	42	41	42	43	35	38	44	40	42	49	37	39	42	41	42	43	35	38	44	40	42	49	158.39	1464	1464;1605	0	323.31	By MS/MS	By MS/MS	By MS/MS	By MS/MS	By MS/MS	By MS/MS	By MS/MS	By MS/MS	By MS/MS	By MS/MS	By MS/MS	By MS/MS	31.7	33.5
Q8VDN2;A0A0G2JGX4;Q8VCE0;Q6PIC6;Q91WH7;E9QNX7;Q64436	Q8VDN2	Sodium/potassium-transporting ATPase subunit alpha-1	Atp1a1	>sp|Q8VDN2|AT1A1_MOUSE Sodium/potassium-transporting ATPase subunit alpha-1 OS=Mus musculus OX=10090 GN=Atp1a1 PE=1 SV=1	7	53	48	51	46	48	49	52	51	51	49	46	49	48	32	34	32	33	31	34	34	34	31	29	31	31	112.98	1023	1023;1026;1053;1013;1025;1034;1033	0	323.31	By MS/MS	By MS/MS	By MS/MS	By MS/MS	By MS/MS	By MS/MS	By MS/MS	By MS/MS	By MS/MS	By MS/MS	By MS/MS	By MS/MS	48.3	49.1
Q3V117;Q91V92;Q3TS02	Q3V117;Q91V92	ATP-citrate synthase	Acly	>tr|Q3V117|Q3V117_MOUSE ATP-citrate synthase OS=Mus musculus OX=10090 GN=Acly PE=1 SV=1;>sp|Q91V92|ACLY_MOUSE ATP-citrate synthase OS=Mus musculus OX=10090 GN=Acly PE=1 SV=1	3	52	45	47	45	40	45	42	46	47	44	42	44	42	45	47	45	40	45	42	46	47	44	42	44	42	120.79	1101	1101;1091;491	0	323.31	By MS/MS	By MS/MS	By MS/MS	By MS/MS	By MS/MS	By MS/MS	By MS/MS	By MS/MS	By MS/MS	By MS/MS	By MS/MS	By MS/MS	50	51.8
Q6PB66;F6V2A3	Q6PB66	Leucine-rich PPR motif-containing protein, mitochondrial	Lrpprc	>sp|Q6PB66|LPPRC_MOUSE Leucine-rich PPR motif-containing protein, mitochondrial OS=Mus musculus OX=10090 GN=Lrpprc PE=1 SV=2	2	52	40	39	40	32	42	40	39	42	37	32	40	33	40	39	40	32	42	40	39	42	37	32	40	33	156.61	1392	1392;142	0	280.16	By MS/MS	By MS/MS	By MS/MS	By MS/MS	By MS/MS	By MS/MS	By MS/MS	By MS/MS	By MS/MS	By MS/MS	By MS/MS	By MS/MS	38.5	38.6
E9QA15	E9QA15	Caldesmon 1	Cald1	>tr|E9QA15|E9QA15_MOUSE Caldesmon 1 OS=Mus musculus OX=10090 GN=Cald1 PE=1 SV=1	1	51	37	37	37	38	35	45	38	39	42	38	44	39	0	0	0	0	0	0	0	0	0	0	0	0	89.272	768	768	0	323.31	By MS/MS	By MS/MS	By MS/MS	By MS/MS	By MS/MS	By MS/MS	By MS/MS	By MS/MS	By MS/MS	By MS/MS	By MS/MS	By MS/MS	39.1	35.4
E9Q7G0;A0A1B0GSW3;A0A1B0GT61;F6ZQA3;A0A1B0GSH2;A0A1B0GT38	E9Q7G0;A0A1B0GSW3	Nuclear mitotic apparatus protein 1; Nuclear mitotic apparatus protein 1 (Fragment)	Numa1	>sp|E9Q7G0|NUMA1_MOUSE Nuclear mitotic apparatus protein 1 OS=Mus musculus OX=10090 GN=Numa1 PE=1 SV=1;>tr|A0A1B0GSW3|A0A1B0GSW3_MOUSE Nuclear mitotic apparatus protein 1 (Fragment) OS=Mus musculus OX=10090 GN=Numa1 PE=1 SV=1	6	51	39	34	33	37	34	31	38	38	37	34	36	29	39	34	33	37	34	31	38	38	37	34	36	29	235.63	2094	2094;1082;875;741;218;207	0	176.48	By MS/MS	By MS/MS	By MS/MS	By MS/MS	By MS/MS	By MS/MS	By MS/MS	By MS/MS	By MS/MS	By MS/MS	By MS/MS	By MS/MS	26.6	22.6
F8WID5	F8WID5	Tropomyosin alpha-1 chain	Tpm1	>tr|F8WID5|F8WID5_MOUSE Tropomyosin alpha-1 chain OS=Mus musculus OX=10090 GN=Tpm1 PE=1 SV=1	1	51	38	38	38	41	39	41	39	39	41	40	43	49	0	0	0	0	0	0	0	0	0	0	0	0	37.412	326	326	0	323.31	By MS/MS	By MS/MS	By MS/MS	By MS/MS	By MS/MS	By MS/MS	By MS/MS	By MS/MS	By MS/MS	By MS/MS	By MS/MS	By MS/MS	71.2	76.1
Q6P5E4;G3UZU8;G3UYG7;G3UY35;G3UY73;G3UXP5	Q6P5E4	UDP-glucose:glycoprotein glucosyltransferase 1	Uggt1	>sp|Q6P5E4|UGGG1_MOUSE UDP-glucose:glycoprotein glucosyltransferase 1 OS=Mus musculus OX=10090 GN=Uggt1 PE=1 SV=4	6	51	40	41	39	43	42	41	38	41	40	38	41	37	39	40	38	42	41	40	37	40	39	37	40	36	176.43	1551	1551;265;262;82;47;216	0	323.31	By MS/MS	By MS/MS	By MS/MS	By MS/MS	By MS/MS	By MS/MS	By MS/MS	By MS/MS	By MS/MS	By MS/MS	By MS/MS	By MS/MS	38.7	39.1
Q9D7Z6	Q9D7Z6	Calcium-activated chloride channel regulator 1	Clca1	>sp|Q9D7Z6|CLCA1_MOUSE Calcium-activated chloride channel regulator 1 OS=Mus musculus OX=10090 GN=Clca1 PE=1 SV=2	1	50	48	47	40	41	42	47	47	48	44	46	44	41	48	47	40	41	42	47	47	48	44	46	44	41	100.07	913	913	0	323.31	By MS/MS	By MS/MS	By MS/MS	By MS/MS	By MS/MS	By MS/MS	By MS/MS	By MS/MS	By MS/MS	By MS/MS	By MS/MS	By MS/MS	62.2	56.8
Q3UQ44	Q3UQ44	Ras GTPase-activating-like protein IQGAP2	Iqgap2	>sp|Q3UQ44|IQGA2_MOUSE Ras GTPase-activating-like protein IQGAP2 OS=Mus musculus OX=10090 GN=Iqgap2 PE=1 SV=2	1	50	38	45	31	29	32	36	35	38	32	32	34	27	38	45	31	29	32	36	35	38	32	32	34	27	180.53	1575	1575	0	323.31	By MS/MS	By MS/MS	By MS/MS	By MS/MS	By MS/MS	By MS/MS	By MS/MS	By MS/MS	By MS/MS	By MS/MS	By MS/MS	By MS/MS	34	41.1
Q61233;D3YZ25;D3YVW8;D3Z7D9;D3Z311	Q61233	Plastin-2	Lcp1	>sp|Q61233|PLSL_MOUSE Plastin-2 OS=Mus musculus OX=10090 GN=Lcp1 PE=1 SV=4	5	50	35	36	41	36	43	40	45	39	48	47	45	47	30	31	35	31	37	35	38	33	41	41	39	41	70.148	627	627;76;101;104;121	0	323.31	By MS/MS	By MS/MS	By MS/MS	By MS/MS	By MS/MS	By MS/MS	By MS/MS	By MS/MS	By MS/MS	By MS/MS	By MS/MS	By MS/MS	73.8	70.7
P14733	P14733	Lamin-B1	Lmnb1	>sp|P14733|LMNB1_MOUSE Lamin-B1 OS=Mus musculus OX=10090 GN=Lmnb1 PE=1 SV=3	1	50	39	40	41	38	36	42	44	36	43	42	39	39	36	38	38	34	34	39	40	34	39	39	36	37	66.785	588	588	0	323.31	By MS/MS	By MS/MS	By MS/MS	By MS/MS	By MS/MS	By MS/MS	By MS/MS	By MS/MS	By MS/MS	By MS/MS	By MS/MS	By MS/MS	66.2	65.1
P26231;Q65CL1	P26231	Catenin alpha-1	Ctnna1	>sp|P26231|CTNA1_MOUSE Catenin alpha-1 OS=Mus musculus OX=10090 GN=Ctnna1 PE=1 SV=1	2	49	44	39	40	38	46	44	40	38	41	41	43	40	37	31	32	32	38	36	32	30	33	33	35	33	100.11	906	906;895	0	323.31	By MS/MS	By MS/MS	By MS/MS	By MS/MS	By MS/MS	By MS/MS	By MS/MS	By MS/MS	By MS/MS	By MS/MS	By MS/MS	By MS/MS	61.8	56.1
P31001;D3YZ35;A0A0R4J036;P08553;P08551;P19246	P31001	Desmin	Des	>sp|P31001|DESM_MOUSE Desmin OS=Mus musculus OX=10090 GN=Des PE=1 SV=3	6	49	38	37	42	42	41	45	38	38	45	41	45	47	38	37	42	42	41	45	38	38	45	41	45	47	53.497	469	469;470;848;848;543;1090	0	323.31	By MS/MS	By MS/MS	By MS/MS	By MS/MS	By MS/MS	By MS/MS	By MS/MS	By MS/MS	By MS/MS	By MS/MS	By MS/MS	By MS/MS	78.3	78.5
A0A087WPL5;E9QNN1;O70133;Q3UR42;A0A0R4J2C3;A0A087WRT3	A0A087WPL5;E9QNN1;O70133;Q3UR42	ATP-dependent RNA helicase A	Dhx9	>tr|A0A087WPL5|A0A087WPL5_MOUSE ATP-dependent RNA helicase A OS=Mus musculus OX=10090 GN=Dhx9 PE=1 SV=1;>tr|E9QNN1|E9QNN1_MOUSE ATP-dependent RNA helicase A OS=Mus musculus OX=10090 GN=Dhx9 PE=1 SV=1;>sp|O70133|DHX9_MOUSE ATP-dependent RNA helicase A OS=Mu	6	49	35	41	39	34	38	33	40	40	43	41	43	37	35	41	39	34	38	33	40	40	43	41	43	37	149.62	1383	1383;1384;1380;735;459;47	0	323.31	By MS/MS	By MS/MS	By MS/MS	By MS/MS	By MS/MS	By MS/MS	By MS/MS	By MS/MS	By MS/MS	By MS/MS	By MS/MS	By MS/MS	35.4	36.9
B1B1A8;Q6PDN3	B1B1A8;Q6PDN3	Myosin light chain kinase, smooth muscle	Mylk	>tr|B1B1A8|B1B1A8_MOUSE Myosin light chain kinase, smooth muscle OS=Mus musculus OX=10090 GN=Mylk PE=1 SV=1;>sp|Q6PDN3|MYLK_MOUSE Myosin light chain kinase, smooth muscle OS=Mus musculus OX=10090 GN=Mylk PE=1 SV=3	2	49	37	37	38	39	39	44	41	41	38	39	45	44	37	37	38	39	39	44	41	41	38	39	45	44	213.61	1950	1950;1941	0	323.31	By MS/MS	By MS/MS	By MS/MS	By MS/MS	By MS/MS	By MS/MS	By MS/MS	By MS/MS	By MS/MS	By MS/MS	By MS/MS	By MS/MS	22.1	23.7
E9Q175;E9PVU0;E9Q3L1;E9Q174;V9GXM4;V9GX76;Q64331	E9Q175;E9PVU0;E9Q3L1;E9Q174;V9GXM4;V9GX76;Q64331	Unconventional myosin-VI	Myo6	>tr|E9Q175|E9Q175_MOUSE Unconventional myosin-VI OS=Mus musculus OX=10090 GN=Myo6 PE=1 SV=1;>tr|E9PVU0|E9PVU0_MOUSE Unconventional myosin-VI OS=Mus musculus OX=10090 GN=Myo6 PE=1 SV=1;>tr|E9Q3L1|E9Q3L1_MOUSE Unconventional myosin-VI OS=Mus musculus OX=1009	7	49	40	39	33	35	37	39	38	38	39	39	37	37	40	39	33	35	37	39	38	38	39	39	37	37	144.77	1253	1253;1266;1262;1284;1285;1294;1265	0	323.31	By MS/MS	By MS/MS	By MS/MS	By MS/MS	By MS/MS	By MS/MS	By MS/MS	By MS/MS	By MS/MS	By MS/MS	By MS/MS	By MS/MS	41.8	43.2
Q02053;P31254	Q02053	Ubiquitin-like modifier-activating enzyme 1	Uba1	>sp|Q02053|UBA1_MOUSE Ubiquitin-like modifier-activating enzyme 1 OS=Mus musculus OX=10090 GN=Uba1 PE=1 SV=1	2	49	39	40	42	38	40	39	40	43	40	42	45	43	39	40	42	38	40	39	40	43	40	42	45	43	117.81	1058	1058;1058	0	323.31	By MS/MS	By MS/MS	By MS/MS	By MS/MS	By MS/MS	By MS/MS	By MS/MS	By MS/MS	By MS/MS	By MS/MS	By MS/MS	By MS/MS	51.9	52.6
P57780;A0A1L1SV25;E9Q2W9;A0A1L1SVJ6;D3Z0L8;D3Z761	P57780;A0A1L1SV25;E9Q2W9	Alpha-actinin-4; Alpha-actinin-4 (Fragment)	Actn4;Ac	>sp|P57780|ACTN4_MOUSE Alpha-actinin-4 OS=Mus musculus OX=10090 GN=Actn4 PE=1 SV=1;>tr|A0A1L1SV25|A0A1L1SV25_MOUSE Alpha-actinin-4 OS=Mus musculus OX=10090 GN=Actn4 PE=1 SV=1;>tr|E9Q2W9|E9Q2W9_MOUSE Alpha-actinin-4 (Fragment) OS=Mus musculus OX=10090 GN=Ac	6	48	39	42	38	38	40	41	39	41	39	38	39	40	37	40	36	36	38	39	37	39	37	36	37	38	104.98	912	912;932;518;323;206;133	0	323.31	By MS/MS	By MS/MS	By MS/MS	By MS/MS	By MS/MS	By MS/MS	By MS/MS	By MS/MS	By MS/MS	By MS/MS	By MS/MS	By MS/MS	69.3	72.5
Q3U2G2;Q61316	Q3U2G2;Q61316	Heat shock 70 kDa protein 4	Hspa4	>tr|Q3U2G2|Q3U2G2_MOUSE Heat shock 70 kDa protein 4 OS=Mus musculus OX=10090 GN=Hspa4 PE=1 SV=1;>sp|Q61316|HSP74_MOUSE Heat shock 70 kDa protein 4 OS=Mus musculus OX=10090 GN=Hspa4 PE=1 SV=1	2	48	38	38	38	37	38	40	37	38	39	40	42	41	36	34	36	34	35	36	34	34	35	37	38	39	94.208	842	842;841	0	323.31	By MS/MS	By MS/MS	By MS/MS	By MS/MS	By MS/MS	By MS/MS	By MS/MS	By MS/MS	By MS/MS	By MS/MS	By MS/MS	By MS/MS	59.5	62
P63038;D3Z2F2;D3Z7J9	P63038	60 kDa heat shock protein, mitochondrial	Hspd1	>sp|P63038|CH60_MOUSE 60 kDa heat shock protein, mitochondrial OS=Mus musculus OX=10090 GN=Hspd1 PE=1 SV=1	3	48	38	40	39	41	39	40	40	40	41	39	41	44	38	40	39	41	39	40	40	40	41	39	41	44	60.955	573	573;202;142	0	323.31	By MS/MS	By MS/MS	By MS/MS	By MS/MS	By MS/MS	By MS/MS	By MS/MS	By MS/MS	By MS/MS	By MS/MS	By MS/MS	By MS/MS	73.6	74.5
Q99K01;A0A0R4J034;D3YZA7	Q99K01;A0A0R4J034	Pyridoxal-dependent decarboxylase domain-containing protein 1; MCG129810, isoform CRA_c	Pdxdc1	>sp|Q99K01|PDXD1_MOUSE Pyridoxal-dependent decarboxylase domain-containing protein 1 OS=Mus musculus OX=10090 GN=Pdxdc1 PE=1 SV=2;>tr|A0A0R4J034|A0A0R4J034_MOUSE MCG129810, isoform CRA_c OS=Mus musculus OX=10090 GN=Pdxdc1 PE=1 SV=1	3	48	37	37	39	41	43	41	36	40	39	39	45	33	37	37	39	41	43	41	36	40	39	39	45	33	87.334	787	787;789;378	0	323.31	By MS/MS	By MS/MS	By MS/MS	By MS/MS	By MS/MS	By MS/MS	By MS/MS	By MS/MS	By MS/MS	By MS/MS	By MS/MS	By MS/MS	65.3	64.3
Q6P4T2	Q6P4T2	U5 small nuclear ribonucleoprotein 200 kDa helicase	Snrnp200	>sp|Q6P4T2|U520_MOUSE U5 small nuclear ribonucleoprotein 200 kDa helicase OS=Mus musculus OX=10090 GN=Snrnp200 PE=1 SV=1	1	48	29	37	31	25	32	21	30	30	34	31	31	25	29	37	31	25	32	21	30	30	34	31	31	25	244.54	2136	2136	0	323.31	By MS/MS	By MS/MS	By MS/MS	By MS/MS	By MS/MS	By MS/MS	By MS/MS	By MS/MS	By MS/MS	By MS/MS	By MS/MS	By MS/MS	20.6	25.8
Q9Z1Q9;G3UY93;G3UZ22;G3UYW2;G3UZX1	Q9Z1Q9;G3UY93	Valine--tRNA ligase; Valine--tRNA ligase (Fragment)	Vars	>sp|Q9Z1Q9|SYVC_MOUSE Valine--tRNA ligase OS=Mus musculus OX=10090 GN=Vars PE=1 SV=1;>tr|G3UY93|G3UY93_MOUSE Valine--tRNA ligase (Fragment) OS=Mus musculus OX=10090 GN=Vars PE=1 SV=1	5	48	37	41	42	36	39	35	40	42	40	41	44	43	37	41	42	36	39	35	40	42	40	41	44	43	140.21	1263	1263;1278;230;125;130	0	323.31	By MS/MS	By MS/MS	By MS/MS	By MS/MS	By MS/MS	By MS/MS	By MS/MS	By MS/MS	By MS/MS	By MS/MS	By MS/MS	By MS/MS	43.2	50.4
Q8BHN3	Q8BHN3	Neutral alpha-glucosidase AB	Ganab	>sp|Q8BHN3|GANAB_MOUSE Neutral alpha-glucosidase AB OS=Mus musculus OX=10090 GN=Ganab PE=1 SV=1	1	47	35	32	36	36	33	37	36	39	37	37	37	37	35	32	36	36	33	37	36	39	37	37	37	37	106.91	944	944	0	323.31	By MS/MS	By MS/MS	By MS/MS	By MS/MS	By MS/MS	By MS/MS	By MS/MS	By MS/MS	By MS/MS	By MS/MS	By MS/MS	By MS/MS	43	41.6
Q9WTI7;Q5ND45	Q9WTI7	Unconventional myosin-Ic	Myo1c	>sp|Q9WTI7|MYO1C_MOUSE Unconventional myosin-Ic OS=Mus musculus OX=10090 GN=Myo1c PE=1 SV=2	2	47	35	29	34	37	37	36	31	35	35	38	35	37	35	29	34	37	37	36	31	35	35	38	35	37	121.94	1063	1063;80	0	323.31	By MS/MS	By MS/MS	By MS/MS	By MS/MS	By MS/MS	By MS/MS	By MS/MS	By MS/MS	By MS/MS	By MS/MS	By MS/MS	By MS/MS	43.7	37.3
P10493	P10493	Nidogen-1	Nid1	>sp|P10493|NID1_MOUSE Nidogen-1 OS=Mus musculus OX=10090 GN=Nid1 PE=1 SV=2	1	47	41	39	39	41	39	41	41	42	42	40	41	42	40	38	38	40	38	40	40	41	41	39	40	41	136.54	1245	1245	0	323.31	By MS/MS	By MS/MS	By MS/MS	By MS/MS	By MS/MS	By MS/MS	By MS/MS	By MS/MS	By MS/MS	By MS/MS	By MS/MS	By MS/MS	49.2	47.9
A0A0R4J0Z1;P08003	A0A0R4J0Z1;P08003	Protein disulfide-isomerase A4	Pdia4	>tr|A0A0R4J0Z1|A0A0R4J0Z1_MOUSE Protein disulfide-isomerase A4 OS=Mus musculus OX=10090 GN=Pdia4 PE=1 SV=1;>sp|P08003|PDIA4_MOUSE Protein disulfide-isomerase A4 OS=Mus musculus OX=10090 GN=Pdia4 PE=1 SV=3	2	47	37	36	38	38	40	38	36	34	42	36	40	43	37	36	38	38	40	38	36	34	42	36	40	43	72.369	641	641;638	0	323.31	By MS/MS	By MS/MS	By MS/MS	By MS/MS	By MS/MS	By MS/MS	By MS/MS	By MS/MS	By MS/MS	By MS/MS	By MS/MS	By MS/MS	51.2	50.5
E9Q1U2;D3YVV9;F6WWS1;A0A0G2JDM5	E9Q1U2;D3YVV9	Synaptopodin-2	Synpo2	>tr|E9Q1U2|E9Q1U2_MOUSE Synaptopodin-2 OS=Mus musculus OX=10090 GN=Synpo2 PE=1 SV=1;>tr|D3YVV9|D3YVV9_MOUSE Synaptopodin-2 OS=Mus musculus OX=10090 GN=Synpo2 PE=1 SV=1	4	47	38	35	39	43	39	39	33	33	36	35	38	34	6	6	8	8	8	6	5	5	7	6	6	7	135.76	1257	1257;1198;216;185	0	323.31	By MS/MS	By MS/MS	By MS/MS	By MS/MS	By MS/MS	By MS/MS	By MS/MS	By MS/MS	By MS/MS	By MS/MS	By MS/MS	By MS/MS	50.8	46.2
P40142;A0A286YE28;E0CY51	P40142;A0A286YE28	Transketolase; Transketolase (Fragment)	Tkt	>sp|P40142|TKT_MOUSE Transketolase OS=Mus musculus OX=10090 GN=Tkt PE=1 SV=1;>tr|A0A286YE28|A0A286YE28_MOUSE Transketolase (Fragment) OS=Mus musculus OX=10090 GN=Tkt PE=1 SV=1	3	47	40	40	40	40	41	42	41	40	41	42	42	46	40	40	40	40	41	42	41	40	41	42	42	46	67.63	623	623;502;42	0	323.31	By MS/MS	By MS/MS	By MS/MS	By MS/MS	By MS/MS	By MS/MS	By MS/MS	By MS/MS	By MS/MS	By MS/MS	By MS/MS	By MS/MS	83	83
Q8R0Y6;A0A0N4SW56;A0A0N4SVT2	Q8R0Y6	Cytosolic 10-formyltetrahydrofolate dehydrogenase	Aldh1l1	>sp|Q8R0Y6|AL1L1_MOUSE Cytosolic 10-formyltetrahydrofolate dehydrogenase OS=Mus musculus OX=10090 GN=Aldh1l1 PE=1 SV=1	3	46	40	37	33	31	30	23	41	37	34	31	30	22	38	35	31	29	28	21	39	35	32	29	28	20	98.708	902	902;359;135	0	323.31	By MS/MS	By MS/MS	By MS/MS	By MS/MS	By MS/MS	By MS/MS	By MS/MS	By MS/MS	By MS/MS	By MS/MS	By MS/MS	By MS/MS	63.5	56.4
P63017;Q504P4;D3Z5E2	P63017;Q504P4	Heat shock cognate 71 kDa protein	Hspa8	>sp|P63017|HSP7C_MOUSE Heat shock cognate 71 kDa protein OS=Mus musculus OX=10090 GN=Hspa8 PE=1 SV=1;>tr|Q504P4|Q504P4_MOUSE Heat shock cognate 71 kDa protein OS=Mus musculus OX=10090 GN=Hspa8 PE=1 SV=1	3	46	39	39	42	40	41	40	38	37	41	38	41	45	28	28	30	28	29	29	27	27	31	28	30	33	70.87	646	646;627;116	0	323.31	By MS/MS	By MS/MS	By MS/MS	By MS/MS	By MS/MS	By MS/MS	By MS/MS	By MS/MS	By MS/MS	By MS/MS	By MS/MS	By MS/MS	63.9	65
P26041	P26041	Moesin	Msn	>sp|P26041|MOES_MOUSE Moesin OS=Mus musculus OX=10090 GN=Msn PE=1 SV=3	1	46	36	38	38	38	37	41	39	38	44	43	40	44	22	26	26	26	23	28	26	25	30	29	26	30	67.766	577	577	0	323.31	By MS/MS	By MS/MS	By MS/MS	By MS/MS	By MS/MS	By MS/MS	By MS/MS	By MS/MS	By MS/MS	By MS/MS	By MS/MS	By MS/MS	55.5	55.6
Q6ZQ38;D3YWC5;Q6ZQ73	Q6ZQ38	Cullin-associated NEDD8-dissociated protein 1	Cand1	>sp|Q6ZQ38|CAND1_MOUSE Cullin-associated NEDD8-dissociated protein 1 OS=Mus musculus OX=10090 GN=Cand1 PE=1 SV=2	3	45	36	34	39	37	39	37	39	36	39	37	37	35	36	34	39	37	39	37	39	36	39	37	37	35	136.33	1230	1230;247;1235	0	323.31	By MS/MS	By MS/MS	By MS/MS	By MS/MS	By MS/MS	By MS/MS	By MS/MS	By MS/MS	By MS/MS	By MS/MS	By MS/MS	By MS/MS	39.3	40.8
P23116	P23116	Eukaryotic translation initiation factor 3 subunit A	Eif3a	>sp|P23116|EIF3A_MOUSE Eukaryotic translation initiation factor 3 subunit A OS=Mus musculus OX=10090 GN=Eif3a PE=1 SV=5	1	45	33	35	32	29	31	34	35	33	35	32	39	33	33	35	32	29	31	34	35	33	35	32	39	33	161.93	1344	1344	0	143.73	By MS/MS	By MS/MS	By MS/MS	By MS/MS	By MS/MS	By MS/MS	By MS/MS	By MS/MS	By MS/MS	By MS/MS	By MS/MS	By MS/MS	26	29.8
E9PVA8	E9PVA8	eIF-2-alpha kinase activator GCN1	Gcn1	>sp|E9PVA8|GCN1_MOUSE eIF-2-alpha kinase activator GCN1 OS=Mus musculus OX=10090 GN=Gcn1 PE=1 SV=1	1	45	25	29	27	23	28	24	27	32	29	31	34	24	25	29	27	23	28	24	27	32	29	31	34	24	293.02	2671	2671	0	162.67	By MS/MS	By MS/MS	By MS/MS	By MS/MS	By MS/MS	By MS/MS	By MS/MS	By MS/MS	By MS/MS	By MS/MS	By MS/MS	By MS/MS	14.9	16.6
P47856;Q9Z2Z9;D3YYD9;D3YYE0	P47856	Glutamine--fructose-6-phosphate aminotransferase [isomerizing] 1	Gfpt1	>sp|P47856|GFPT1_MOUSE Glutamine--fructose-6-phosphate aminotransferase [isomerizing] 1 OS=Mus musculus OX=10090 GN=Gfpt1 PE=1 SV=3	4	45	41	40	40	42	44	43	40	41	39	42	41	36	41	40	40	42	44	43	40	41	39	42	41	36	78.538	697	697;682;124;102	0	323.31	By MS/MS	By MS/MS	By MS/MS	By MS/MS	By MS/MS	By MS/MS	By MS/MS	By MS/MS	By MS/MS	By MS/MS	By MS/MS	By MS/MS	68	71.2
P52480;A0A1L1SU37;A0A1L1SQV8;A0A1L1SSN6;A0A1L1STV8;A0A1L1SUV0;A0A1L1ST52;A0A1L1SVH2	P52480	Pyruvate kinase PKM	Pkm	>sp|P52480|KPYM_MOUSE Pyruvate kinase PKM OS=Mus musculus OX=10090 GN=Pkm PE=1 SV=4	8	45	38	41	39	42	39	43	40	40	41	39	38	43	37	40	38	41	38	42	40	39	40	39	37	42	57.844	531	531;232;187;176;184;155;102;51	0	323.31	By MS/MS	By MS/MS	By MS/MS	By MS/MS	By MS/MS	By MS/MS	By MS/MS	By MS/MS	By MS/MS	By MS/MS	By MS/MS	By MS/MS	74	76.1
G5E866;Q99NB9;A0A087WNS2	G5E866;Q99NB9	Splicing factor 3B subunit 1	Sf3b1	>tr|G5E866|G5E866_MOUSE Splicing factor 3B subunit 1 OS=Mus musculus OX=10090 GN=Sf3b1 PE=1 SV=1;>sp|Q99NB9|SF3B1_MOUSE Splicing factor 3B subunit 1 OS=Mus musculus OX=10090 GN=Sf3b1 PE=1 SV=1	3	45	31	29	31	30	30	29	29	33	32	28	29	30	31	29	31	30	30	29	29	33	32	28	29	30	145.83	1304	1304;1304;144	0	215.71	By MS/MS	By MS/MS	By MS/MS	By MS/MS	By MS/MS	By MS/MS	By MS/MS	By MS/MS	By MS/MS	By MS/MS	By MS/MS	By MS/MS	39	35.5
Q99KI0;A0A2R8W744;A0A2R8VJW0;A0A2R8VHM8	Q99KI0	Aconitate hydratase, mitochondrial	Aco2	>sp|Q99KI0|ACON_MOUSE Aconitate hydratase, mitochondrial OS=Mus musculus OX=10090 GN=Aco2 PE=1 SV=1	4	44	39	40	38	37	43	39	40	41	40	34	41	33	39	40	38	37	43	39	40	41	40	34	41	33	85.462	780	780;194;62;58	0	323.31	By MS/MS	By MS/MS	By MS/MS	By MS/MS	By MS/MS	By MS/MS	By MS/MS	By MS/MS	By MS/MS	By MS/MS	By MS/MS	By MS/MS	58.2	58.2
O55143	O55143	Sarcoplasmic/endoplasmic reticulum calcium ATPase 2	Atp2a2	>sp|O55143|AT2A2_MOUSE Sarcoplasmic/endoplasmic reticulum calcium ATPase 2 OS=Mus musculus OX=10090 GN=Atp2a2 PE=1 SV=2	1	44	37	37	38	35	38	37	34	37	40	35	40	38	24	23	25	22	23	24	23	25	25	22	25	24	114.86	1044	1044	0	323.31	By MS/MS	By MS/MS	By MS/MS	By MS/MS	By MS/MS	By MS/MS	By MS/MS	By MS/MS	By MS/MS	By MS/MS	By MS/MS	By MS/MS	42.8	43.7
Q04857	Q04857	Collagen alpha-1(VI) chain	Col6a1	>sp|Q04857|CO6A1_MOUSE Collagen alpha-1(VI) chain OS=Mus musculus OX=10090 GN=Col6a1 PE=1 SV=1	1	43	36	36	32	35	39	37	36	35	33	35	36	37	36	36	32	35	39	37	36	35	33	35	36	37	108.49	1025	1025	0	323.31	By MS/MS	By MS/MS	By MS/MS	By MS/MS	By MS/MS	By MS/MS	By MS/MS	By MS/MS	By MS/MS	By MS/MS	By MS/MS	By MS/MS	41.6	43.1
Q9JIF7	Q9JIF7	Coatomer subunit beta	Copb1	>sp|Q9JIF7|COPB_MOUSE Coatomer subunit beta OS=Mus musculus OX=10090 GN=Copb1 PE=1 SV=1	1	43	28	35	33	35	34	30	31	33	36	31	36	34	28	35	33	35	34	30	31	33	36	31	36	34	107.06	953	953	0	323.31	By MS/MS	By MS/MS	By MS/MS	By MS/MS	By MS/MS	By MS/MS	By MS/MS	By MS/MS	By MS/MS	By MS/MS	By MS/MS	By MS/MS	44.2	52
Q3UW64;Q91WG8;G3UX23;G3UYD5;G3UZ98;F6WD11;G3UWV5;F6SHH4;F7BWW0;G3UX49	Q3UW64;Q91WG8;G3UX23;G3UYD5;G3UZ98	Bifunctional UDP-N-acetylglucosamine 2-epimerase/N-acetylmannosamine kinase	Gne	>tr|Q3UW64|Q3UW64_MOUSE Bifunctional UDP-N-acetylglucosamine 2-epimerase/N-acetylmannosamine kinase OS=Mus musculus OX=10090 GN=Gne PE=1 SV=1;>sp|Q91WG8|GLCNE_MOUSE Bifunctional UDP-N-acetylglucosamine 2-epimerase/N-acetylmannosamine kinase OS=Mus musculus	10	43	33	35	35	36	40	38	35	36	36	37	37	31	33	35	35	36	40	38	35	36	36	37	37	31	82.889	753	753;722;648;479;292;213;133;121;118;56	0	323.31	By MS/MS	By MS/MS	By MS/MS	By MS/MS	By MS/MS	By MS/MS	By MS/MS	By MS/MS	By MS/MS	By MS/MS	By MS/MS	By MS/MS	51.4	53.9
A2A863;A2A864	A2A863;A2A864	Integrin beta-4; Integrin beta	Itgb4	>sp|A2A863|ITB4_MOUSE Integrin beta-4 OS=Mus musculus OX=10090 GN=Itgb4 PE=1 SV=1;>tr|A2A864|A2A864_MOUSE Integrin beta OS=Mus musculus OX=10090 GN=Itgb4 PE=1 SV=1	2	43	35	37	28	32	33	35	34	35	31	24	29	27	35	37	28	32	33	35	34	35	31	24	29	27	201.65	1818	1818;1802	0	113.95	By MS/MS	By MS/MS	By MS/MS	By MS/MS	By MS/MS	By MS/MS	By MS/MS	By MS/MS	By MS/MS	By MS/MS	By MS/MS	By MS/MS	28.7	31.5
Q61768;E9QAK5;P33175;A2ARD4	Q61768;E9QAK5	Kinesin-1 heavy chain; Kinesin-like protein (Fragment)	Kif5b	>sp|Q61768|KINH_MOUSE Kinesin-1 heavy chain OS=Mus musculus OX=10090 GN=Kif5b PE=1 SV=3;>tr|E9QAK5|E9QAK5_MOUSE Kinesin-like protein (Fragment) OS=Mus musculus OX=10090 GN=Kif5b PE=1 SV=1	4	43	38	33	32	30	32	32	36	36	33	33	35	35	31	26	25	24	25	26	30	29	26	26	27	27	109.55	963	963;619;1027;243	0	323.31	By MS/MS	By MS/MS	By MS/MS	By MS/MS	By MS/MS	By MS/MS	By MS/MS	By MS/MS	By MS/MS	By MS/MS	By MS/MS	By MS/MS	49.1	43.3
P27773;F6Q404	P27773	Protein disulfide-isomerase A3	Pdia3	>sp|P27773|PDIA3_MOUSE Protein disulfide-isomerase A3 OS=Mus musculus OX=10090 GN=Pdia3 PE=1 SV=2	2	43	36	38	35	36	39	37	38	37	39	38	41	37	36	38	35	36	39	37	38	37	39	38	41	37	56.678	505	505;124	0	323.31	By MS/MS	By MS/MS	By MS/MS	By MS/MS	By MS/MS	By MS/MS	By MS/MS	By MS/MS	By MS/MS	By MS/MS	By MS/MS	By MS/MS	64.6	66.3
Q78PY7;Q3TJ56;E9Q3E9	Q78PY7;Q3TJ56	Staphylococcal nuclease domain-containing protein 1	Snd1	>sp|Q78PY7|SND1_MOUSE Staphylococcal nuclease domain-containing protein 1 OS=Mus musculus OX=10090 GN=Snd1 PE=1 SV=1;>tr|Q3TJ56|Q3TJ56_MOUSE Staphylococcal nuclease domain-containing protein 1 OS=Mus musculus OX=10090 GN=Snd1 PE=1 SV=1	3	43	33	28	33	30	32	30	35	34	33	31	32	35	33	28	33	30	32	30	35	34	33	31	32	35	102.09	910	910;608;262	0	323.31	By MS/MS	By MS/MS	By MS/MS	By MS/MS	By MS/MS	By MS/MS	By MS/MS	By MS/MS	By MS/MS	By MS/MS	By MS/MS	By MS/MS	51.3	44
O55029	O55029	Coatomer subunit beta	Copb2	>sp|O55029|COPB2_MOUSE Coatomer subunit beta OS=Mus musculus OX=10090 GN=Copb2 PE=1 SV=2	1	42	30	29	32	31	34	32	32	31	30	31	34	26	30	29	32	31	34	32	32	31	30	31	34	26	102.45	905	905	0	323.31	By MS/MS	By MS/MS	By MS/MS	By MS/MS	By MS/MS	By MS/MS	By MS/MS	By MS/MS	By MS/MS	By MS/MS	By MS/MS	By MS/MS	45.1	49.3
Q3U7R1;A0A1W2P784	Q3U7R1	Extended synaptotagmin-1	Esyt1	>sp|Q3U7R1|ESYT1_MOUSE Extended synaptotagmin-1 OS=Mus musculus OX=10090 GN=Esyt1 PE=1 SV=2	2	42	33	33	32	31	32	33	32	31	34	36	35	35	33	33	32	31	32	33	32	31	34	36	35	35	121.55	1092	1092;528	0	301.7	By MS/MS	By MS/MS	By MS/MS	By MS/MS	By MS/MS	By MS/MS	By MS/MS	By MS/MS	By MS/MS	By MS/MS	By MS/MS	By MS/MS	43.5	38.7
G3UVV4;P17710;D3YYR4;D3Z365;D3Z105;B4YB29	G3UVV4;P17710	Hexokinase 1, isoform CRA_f; Hexokinase-1	Hk1	>tr|G3UVV4|G3UVV4_MOUSE Hexokinase 1, isoform CRA_f OS=Mus musculus OX=10090 GN=Hk1 PE=1 SV=1;>sp|P17710|HXK1_MOUSE Hexokinase-1 OS=Mus musculus OX=10090 GN=Hk1 PE=1 SV=3	6	42	32	34	30	32	34	35	30	31	31	31	36	32	27	29	26	27	29	30	25	26	25	26	30	27	101.87	917	917;974;184;223;80;49	0	323.31	By MS/MS	By MS/MS	By MS/MS	By MS/MS	By MS/MS	By MS/MS	By MS/MS	By MS/MS	By MS/MS	By MS/MS	By MS/MS	By MS/MS	42	47.2
Q60675;A0A087WRP2;A0A1W2P7N3	Q60675	Laminin subunit alpha-2	Lama2	>sp|Q60675|LAMA2_MOUSE Laminin subunit alpha-2 OS=Mus musculus OX=10090 GN=Lama2 PE=1 SV=2	3	42	25	28	30	22	28	27	24	25	31	25	21	25	24	28	30	22	27	26	23	25	30	24	21	25	343.81	3118	3118;1349;1127	0	96.433	By MS/MS	By MS/MS	By MS/MS	By MS/MS	By MS/MS	By MS/MS	By MS/MS	By MS/MS	By MS/MS	By MS/MS	By MS/MS	By MS/MS	11.2	13.7
P97927	P97927	Laminin subunit alpha-4	Lama4	>sp|P97927|LAMA4_MOUSE Laminin subunit alpha-4 OS=Mus musculus OX=10090 GN=Lama4 PE=1 SV=2	1	42	27	26	31	27	30	33	27	23	32	33	33	33	27	26	31	27	30	33	27	23	32	33	33	33	201.82	1816	1816	0	280.42	By MS/MS	By MS/MS	By MS/MS	By MS/MS	By MS/MS	By MS/MS	By MS/MS	By MS/MS	By MS/MS	By MS/MS	By MS/MS	By MS/MS	22.7	22.5
Q62468;F6V2H5	Q62468	Villin-1	Vil1	>sp|Q62468|VILI_MOUSE Villin-1 OS=Mus musculus OX=10090 GN=Vil1 PE=1 SV=3	2	42	38	36	35	37	38	37	36	37	36	36	36	34	38	36	35	37	38	37	36	37	36	36	36	34	92.774	827	827;248	0	323.31	By MS/MS	By MS/MS	By MS/MS	By MS/MS	By MS/MS	By MS/MS	By MS/MS	By MS/MS	By MS/MS	By MS/MS	By MS/MS	By MS/MS	51.4	52.8
CON__P19001;P19001	CON__P19001;P19001			>P19001 SWISS-PROT:P19001 Tax_Id=10090 Gene_Symbol=Krt19 Keratin, type I cytoskeletal 19;>sp|P19001|K1C19_MOUSE Keratin, type I cytoskeletal 19 OS=Mus musculus OX=10090 GN=Krt19 PE=1 SV=1	2	41	36	39	38	37	38	38	38	39	39	38	40	38	25	27	26	26	26	26	25	27	26	26	27	25	44.541	403	403;403	0	323.31	By MS/MS	By MS/MS	By MS/MS	By MS/MS	By MS/MS	By MS/MS	By MS/MS	By MS/MS	By MS/MS	By MS/MS	By MS/MS	By MS/MS	81.1	85.9
Q9DBG3;H3BKM0;H3BIY9;H3BJ06;Q5SWR0	Q9DBG3;H3BKM0;H3BIY9	AP-2 complex subunit beta; AP complex subunit beta	Ap2b1	>sp|Q9DBG3|AP2B1_MOUSE AP-2 complex subunit beta OS=Mus musculus OX=10090 GN=Ap2b1 PE=1 SV=1;>tr|H3BKM0|H3BKM0_MOUSE AP complex subunit beta OS=Mus musculus OX=10090 GN=Ap2b1 PE=1 SV=1;>tr|H3BIY9|H3BIY9_MOUSE AP complex subunit beta OS=Mus musculus OX=1009	5	41	31	33	29	30	32	34	31	34	32	33	32	34	18	20	17	18	17	20	19	20	19	19	19	19	104.58	937	937;913;942;199;44	0	323.31	By MS/MS	By MS/MS	By MS/MS	By MS/MS	By MS/MS	By MS/MS	By MS/MS	By MS/MS	By MS/MS	By MS/MS	By MS/MS	By MS/MS	39.1	45
E9Q586;E9Q3M3;O08788;D3YX34;D3Z2M9;D3YYG9	E9Q586;E9Q3M3;O08788;D3YX34	Dynactin subunit 1	Dctn1	>tr|E9Q586|E9Q586_MOUSE Dynactin subunit 1 OS=Mus musculus OX=10090 GN=Dctn1 PE=1 SV=1;>tr|E9Q3M3|E9Q3M3_MOUSE Dynactin subunit 1 OS=Mus musculus OX=10090 GN=Dctn1 PE=1 SV=1;>sp|O08788|DCTN1_MOUSE Dynactin subunit 1 OS=Mus musculus OX=10090 GN=Dctn1 PE=1 S	6	41	29	29	29	26	30	31	28	31	31	27	32	29	29	29	29	26	30	31	28	31	31	27	32	29	136.85	1239	1239;1264;1281;1142;159;189	0	249.58	By MS/MS	By MS/MS	By MS/MS	By MS/MS	By MS/MS	By MS/MS	By MS/MS	By MS/MS	By MS/MS	By MS/MS	By MS/MS	By MS/MS	33.7	32.8
O88329	O88329	Unconventional myosin-Ia	Myo1a	>sp|O88329|MYO1A_MOUSE Unconventional myosin-Ia OS=Mus musculus OX=10090 GN=Myo1a PE=2 SV=2	1	41	35	35	29	25	27	31	36	36	30	29	32	25	32	30	27	23	24	27	32	33	26	26	28	23	118.69	1043	1043	0	323.31	By MS/MS	By MS/MS	By MS/MS	By MS/MS	By MS/MS	By MS/MS	By MS/MS	By MS/MS	By MS/MS	By MS/MS	By MS/MS	By MS/MS	40.9	42.1
Q5SYD0	Q5SYD0	Unconventional myosin-Id	Myo1d	>sp|Q5SYD0|MYO1D_MOUSE Unconventional myosin-Id OS=Mus musculus OX=10090 GN=Myo1d PE=1 SV=1	1	41	32	32	26	31	27	31	34	30	29	27	30	25	32	31	26	31	26	30	33	30	27	26	30	25	116.08	1006	1006	0	240.15	By MS/MS	By MS/MS	By MS/MS	By MS/MS	By MS/MS	By MS/MS	By MS/MS	By MS/MS	By MS/MS	By MS/MS	By MS/MS	By MS/MS	39.1	39.6
E9QAI5;B2RQC6;G3UWN2;E9QAT6;F6S3Z3;Q8C196	E9QAI5;B2RQC6;G3UWN2	CAD protein	Cad	>tr|E9QAI5|E9QAI5_MOUSE CAD protein OS=Mus musculus OX=10090 GN=Cad PE=1 SV=1;>sp|B2RQC6|PYR1_MOUSE CAD protein OS=Mus musculus OX=10090 GN=Cad PE=1 SV=1;>tr|G3UWN2|G3UWN2_MOUSE CAD protein OS=Mus musculus OX=10090 GN=Cad PE=1 SV=1	6	40	26	25	27	25	24	21	28	31	23	25	29	21	26	25	27	25	24	21	28	31	23	25	29	21	236.25	2162	2162;2225;2164;971;194;1500	0	174.48	By MS/MS	By MS/MS	By MS/MS	By MS/MS	By MS/MS	By MS/MS	By MS/MS	By MS/MS	By MS/MS	By MS/MS	By MS/MS	By MS/MS	19.3	17.2
Q9QZE5;Q7TNQ1	Q9QZE5	Coatomer subunit gamma-1	Copg1	>sp|Q9QZE5|COPG1_MOUSE Coatomer subunit gamma-1 OS=Mus musculus OX=10090 GN=Copg1 PE=1 SV=1	2	40	34	34	34	31	33	33	34	33	32	33	36	34	31	31	30	28	30	30	30	30	29	29	33	31	97.512	874	874;121	0	323.31	By MS/MS	By MS/MS	By MS/MS	By MS/MS	By MS/MS	By MS/MS	By MS/MS	By MS/MS	By MS/MS	By MS/MS	By MS/MS	By MS/MS	62.9	62.9
Q9D0E1;B8JK33;B8JK32;F6W322;F7C9U3	Q9D0E1;B8JK33;B8JK32	Heterogeneous nuclear ribonucleoprotein M	Hnrnpm	>sp|Q9D0E1|HNRPM_MOUSE Heterogeneous nuclear ribonucleoprotein M OS=Mus musculus OX=10090 GN=Hnrnpm PE=1 SV=3;>tr|B8JK33|B8JK33_MOUSE Heterogeneous nuclear ribonucleoprotein M OS=Mus musculus OX=10090 GN=Hnrnpm PE=1 SV=1;>tr|B8JK32|B8JK32_MOUSE Heterogeneo	5	40	36	33	36	37	36	35	35	35	37	34	37	30	36	33	36	37	36	35	35	35	37	34	37	30	77.648	729	729;640;679;243;57	0	286.59	By MS/MS	By MS/MS	By MS/MS	By MS/MS	By MS/MS	By MS/MS	By MS/MS	By MS/MS	By MS/MS	By MS/MS	By MS/MS	By MS/MS	55.3	53.8
E9Q3X0;D3Z2N7	E9Q3X0	Major vault protein	Mvp	>tr|E9Q3X0|E9Q3X0_MOUSE Major vault protein OS=Mus musculus OX=10090 GN=Mvp PE=1 SV=1	2	40	33	36	34	32	34	34	33	34	35	35	36	35	1	1	1	1	1	1	1	1	1	1	1	1	96.856	870	870;134	0	323.31	By MS/MS	By MS/MS	By MS/MS	By MS/MS	By MS/MS	By MS/MS	By MS/MS	By MS/MS	By MS/MS	By MS/MS	By MS/MS	By MS/MS	55.6	57.8
Q91VD9;A0A087WQR0;A0A087WSU3;A0A087WQ77;A0A087WP77;A0A087WR47	Q91VD9	NADH-ubiquinone oxidoreductase 75 kDa subunit, mitochondrial	Ndufs1	>sp|Q91VD9|NDUS1_MOUSE NADH-ubiquinone oxidoreductase 75 kDa subunit, mitochondrial OS=Mus musculus OX=10090 GN=Ndufs1 PE=1 SV=2	6	40	32	31	32	32	29	31	31	32	29	26	31	32	32	31	32	32	29	31	31	32	29	26	31	32	79.776	727	727;118;61;62;135;79	0	323.31	By MS/MS	By MS/MS	By MS/MS	By MS/MS	By MS/MS	By MS/MS	By MS/MS	By MS/MS	By MS/MS	By MS/MS	By MS/MS	By MS/MS	58.9	57.5
Q61598;A0A1Y7VL99;A0A1Y7VLG4	Q61598;A0A1Y7VL99	Rab GDP dissociation inhibitor beta; Rab GDP dissociation inhibitor (Fragment)	Gdi2	>sp|Q61598|GDIB_MOUSE Rab GDP dissociation inhibitor beta OS=Mus musculus OX=10090 GN=Gdi2 PE=1 SV=1;>tr|A0A1Y7VL99|A0A1Y7VL99_MOUSE Rab GDP dissociation inhibitor (Fragment) OS=Mus musculus OX=10090 GN=Gdi2 PE=1 SV=1	3	39	34	33	34	34	36	35	34	33	35	34	36	35	29	28	29	29	31	30	29	28	30	30	31	30	50.537	445	445;318;104	0	323.31	By MS/MS	By MS/MS	By MS/MS	By MS/MS	By MS/MS	By MS/MS	By MS/MS	By MS/MS	By MS/MS	By MS/MS	By MS/MS	By MS/MS	73	72.4
Q8BMS1	Q8BMS1	Trifunctional enzyme subunit alpha, mitochondrial	Hadha	>sp|Q8BMS1|ECHA_MOUSE Trifunctional enzyme subunit alpha, mitochondrial OS=Mus musculus OX=10090 GN=Hadha PE=1 SV=1	1	39	32	33	34	32	32	32	34	33	32	31	31	35	32	33	34	32	32	32	34	33	32	31	31	35	82.669	763	763	0	323.31	By MS/MS	By MS/MS	By MS/MS	By MS/MS	By MS/MS	By MS/MS	By MS/MS	By MS/MS	By MS/MS	By MS/MS	By MS/MS	By MS/MS	57.4	61.6
P20029	P20029	Endoplasmic reticulum chaperone BiP	Hspa5	>sp|P20029|BIP_MOUSE Endoplasmic reticulum chaperone BiP OS=Mus musculus OX=10090 GN=Hspa5 PE=1 SV=3	1	39	33	34	35	35	34	35	33	32	36	35	37	37	33	34	35	35	34	35	33	32	36	35	37	37	72.421	655	655	0	323.31	By MS/MS	By MS/MS	By MS/MS	By MS/MS	By MS/MS	By MS/MS	By MS/MS	By MS/MS	By MS/MS	By MS/MS	By MS/MS	By MS/MS	52.1	52.2
P38647	P38647	Stress-70 protein, mitochondrial	Hspa9	>sp|P38647|GRP75_MOUSE Stress-70 protein, mitochondrial OS=Mus musculus OX=10090 GN=Hspa9 PE=1 SV=3	1	39	31	32	32	30	32	34	34	32	32	31	35	32	31	32	32	30	32	34	34	32	32	31	35	32	73.46	679	679	0	323.31	By MS/MS	By MS/MS	By MS/MS	By MS/MS	By MS/MS	By MS/MS	By MS/MS	By MS/MS	By MS/MS	By MS/MS	By MS/MS	By MS/MS	52	51.7
P28665;P28666	P28665	Murinoglobulin-1	Mug1	>sp|P28665|MUG1_MOUSE Murinoglobulin-1 OS=Mus musculus OX=10090 GN=Mug1 PE=1 SV=3	2	39	23	23	19	22	28	27	27	21	36	33	31	35	16	17	14	16	20	21	21	16	28	26	23	26	165.3	1476	1476;1451	0	323.31	By MS/MS	By MS/MS	By MS/MS	By MS/MS	By MS/MS	By MS/MS	By MS/MS	By MS/MS	By MS/MS	By MS/MS	By MS/MS	By MS/MS	23.1	23.9
P09103;E9Q8G8	P09103	Protein disulfide-isomerase	P4hb	>sp|P09103|PDIA1_MOUSE Protein disulfide-isomerase OS=Mus musculus OX=10090 GN=P4hb PE=1 SV=2	2	39	29	30	31	32	33	34	31	29	35	30	38	37	29	30	31	32	33	34	31	29	35	30	38	37	57.058	509	509;165	0	323.31	By MS/MS	By MS/MS	By MS/MS	By MS/MS	By MS/MS	By MS/MS	By MS/MS	By MS/MS	By MS/MS	By MS/MS	By MS/MS	By MS/MS	58	66
Q3T9X3;P39054;F8WIV5;G3UY64	Q3T9X3;P39054;F8WIV5	Dynamin-2	Dnm2	>tr|Q3T9X3|Q3T9X3_MOUSE Dynamin-2 OS=Mus musculus OX=10090 GN=Dnm2 PE=1 SV=1;>sp|P39054|DYN2_MOUSE Dynamin-2 OS=Mus musculus OX=10090 GN=Dnm2 PE=1 SV=2;>tr|F8WIV5|F8WIV5_MOUSE Dynamin-2 OS=Mus musculus OX=10090 GN=Dnm2 PE=1 SV=2	4	38	33	34	29	31	33	30	31	32	34	32	35	30	0	0	0	0	0	0	0	0	0	0	0	0	97.194	860	860;870;870;69	0	323.31	By MS/MS	By MS/MS	By MS/MS	By MS/MS	By MS/MS	By MS/MS	By MS/MS	By MS/MS	By MS/MS	By MS/MS	By MS/MS	By MS/MS	46	48.4
P24527	P24527	Leukotriene A-4 hydrolase	Lta4h	>sp|P24527|LKHA4_MOUSE Leukotriene A-4 hydrolase OS=Mus musculus OX=10090 GN=Lta4h PE=1 SV=4	1	38	29	27	27	31	28	32	31	29	33	29	33	33	29	27	27	31	28	32	31	29	33	29	33	33	69.05	611	611	0	323.31	By MS/MS	By MS/MS	By MS/MS	By MS/MS	By MS/MS	By MS/MS	By MS/MS	By MS/MS	By MS/MS	By MS/MS	By MS/MS	By MS/MS	57	56.5
Q9WU78	Q9WU78	Programmed cell death 6-interacting protein	Pdcd6ip	>sp|Q9WU78|PDC6I_MOUSE Programmed cell death 6-interacting protein OS=Mus musculus OX=10090 GN=Pdcd6ip PE=1 SV=3	1	38	33	33	34	33	30	31	33	33	34	31	35	31	33	33	34	33	30	31	33	33	34	31	35	31	96.023	869	869	0	323.31	By MS/MS	By MS/MS	By MS/MS	By MS/MS	By MS/MS	By MS/MS	By MS/MS	By MS/MS	By MS/MS	By MS/MS	By MS/MS	By MS/MS	51.1	51.1
Q61838;D3YUI3	Q61838	Pregnancy zone protein	Pzp	>sp|Q61838|PZP_MOUSE Pregnancy zone protein OS=Mus musculus OX=10090 GN=Pzp PE=1 SV=3	2	38	24	29	29	30	28	34	32	22	32	32	31	34	23	28	28	30	27	33	31	21	31	31	30	33	165.85	1495	1495;233	0	323.31	By MS/MS	By MS/MS	By MS/MS	By MS/MS	By MS/MS	By MS/MS	By MS/MS	By MS/MS	By MS/MS	By MS/MS	By MS/MS	By MS/MS	29.3	32.6
Q3UPL0;S4R2A9;S4R192;S4R256;S4R1T5;S4R1Y8	Q3UPL0;S4R2A9	Protein transport protein Sec31A; Protein transport protein Sec31A (Fragment)	Sec31a	>sp|Q3UPL0|SC31A_MOUSE Protein transport protein Sec31A OS=Mus musculus OX=10090 GN=Sec31a PE=1 SV=2;>tr|S4R2A9|S4R2A9_MOUSE Protein transport protein Sec31A (Fragment) OS=Mus musculus OX=10090 GN=Sec31a PE=1 SV=1	6	38	30	31	31	29	30	29	29	32	34	31	33	32	30	31	31	29	30	29	29	32	34	31	33	32	133.57	1230	1230;934;248;364;264;296	0	323.31	By MS/MS	By MS/MS	By MS/MS	By MS/MS	By MS/MS	By MS/MS	By MS/MS	By MS/MS	By MS/MS	By MS/MS	By MS/MS	By MS/MS	30.5	31.4
Q6WIZ7;E9Q745	Q6WIZ7	Amine oxidase	Svs1	>tr|Q6WIZ7|Q6WIZ7_MOUSE Amine oxidase OS=Mus musculus OX=10090 GN=Svs1 PE=2 SV=1	2	38	1	2	24	15	0	3	1	25	38	1	15	1	0	1	22	13	0	2	0	23	36	0	13	1	93.529	820	820;711	0	323.31	By MS/MS	By MS/MS	By MS/MS	By MS/MS	By matching	By MS/MS	By MS/MS	By MS/MS	By MS/MS	By MS/MS	By MS/MS	By matching	1.3	2.4
P07356;B0V2N7;B0V2N5;B0V2N8;REV__F6WNG1;REV__Q8BND4	P07356;B0V2N7;B0V2N5;B0V2N8	Annexin A2; Annexin (Fragment)	Anxa2	>sp|P07356|ANXA2_MOUSE Annexin A2 OS=Mus musculus OX=10090 GN=Anxa2 PE=1 SV=2;>tr|B0V2N7|B0V2N7_MOUSE Annexin (Fragment) OS=Mus musculus OX=10090 GN=Anxa2 PE=1 SV=1;>tr|B0V2N5|B0V2N5_MOUSE Annexin (Fragment) OS=Mus musculus OX=10090 GN=Anxa2 PE=1 SV=1;>tr|	6	37	32	35	31	30	33	31	32	33	34	33	32	32	32	35	31	30	33	31	32	33	34	33	32	32	38.676	339	339;196;272;176;638;861	0	323.31	By MS/MS	By MS/MS	By MS/MS	By MS/MS	By MS/MS	By MS/MS	By MS/MS	By MS/MS	By MS/MS	By MS/MS	By MS/MS	By MS/MS	78.5	79.9
P42932;H3BL49;H3BJB6;H3BKG2;H3BLL1;H3BKR8	P42932;H3BL49	T-complex protein 1 subunit theta	Cct8	>sp|P42932|TCPQ_MOUSE T-complex protein 1 subunit theta OS=Mus musculus OX=10090 GN=Cct8 PE=1 SV=3;>tr|H3BL49|H3BL49_MOUSE T-complex protein 1 subunit theta OS=Mus musculus OX=10090 GN=Cct8 PE=1 SV=1	6	37	27	29	31	27	28	28	29	30	29	30	31	32	27	29	31	27	28	28	29	30	29	30	31	32	59.555	548	548;489;239;158;132;71	0	258.94	By MS/MS	By MS/MS	By MS/MS	By MS/MS	By MS/MS	By MS/MS	By MS/MS	By MS/MS	By MS/MS	By MS/MS	By MS/MS	By MS/MS	53.1	59.9
Q91VR5;A0A1Y7VM48	Q91VR5	ATP-dependent RNA helicase DDX1	Ddx1	>sp|Q91VR5|DDX1_MOUSE ATP-dependent RNA helicase DDX1 OS=Mus musculus OX=10090 GN=Ddx1 PE=1 SV=1	2	37	29	31	29	26	25	30	30	29	31	30	30	29	29	31	29	26	25	30	30	29	31	30	30	29	82.499	740	740;190	0	295.78	By MS/MS	By MS/MS	By MS/MS	By MS/MS	By MS/MS	By MS/MS	By MS/MS	By MS/MS	By MS/MS	By MS/MS	By MS/MS	By MS/MS	45.5	52.2
Q8JZQ9;A0A0G2JG48	Q8JZQ9	Eukaryotic translation initiation factor 3 subunit B	Eif3b	>sp|Q8JZQ9|EIF3B_MOUSE Eukaryotic translation initiation factor 3 subunit B OS=Mus musculus OX=10090 GN=Eif3b PE=1 SV=1	2	37	32	29	30	29	32	30	32	32	32	28	32	30	32	29	30	29	32	30	32	32	32	28	32	30	91.369	803	803;175	0	217.43	By MS/MS	By MS/MS	By MS/MS	By MS/MS	By MS/MS	By MS/MS	By MS/MS	By MS/MS	By MS/MS	By MS/MS	By MS/MS	By MS/MS	53.7	46.3
Q8CAQ8;E9Q800;E9QAY6;A0A0U1RQ14	Q8CAQ8;E9Q800;E9QAY6	MICOS complex subunit Mic60; MICOS complex subunit MIC60	Immt	>sp|Q8CAQ8|MIC60_MOUSE MICOS complex subunit Mic60 OS=Mus musculus OX=10090 GN=Immt PE=1 SV=1;>tr|E9Q800|E9Q800_MOUSE MICOS complex subunit MIC60 OS=Mus musculus OX=10090 GN=Immt PE=1 SV=1;>tr|E9QAY6|E9QAY6_MOUSE MICOS complex subunit MIC60 OS=Mus musculus	4	37	34	31	30	32	31	29	29	32	30	27	30	29	16	14	15	15	14	13	13	15	15	12	14	14	83.899	757	757;679;470;289	0	323.31	By MS/MS	By MS/MS	By MS/MS	By MS/MS	By MS/MS	By MS/MS	By MS/MS	By MS/MS	By MS/MS	By MS/MS	By MS/MS	By MS/MS	50.7	48.7
Q62009;CON__Q2KJC7	Q62009	Periostin	Postn	>sp|Q62009|POSTN_MOUSE Periostin OS=Mus musculus OX=10090 GN=Postn PE=1 SV=2	2	37	29	30	29	29	30	29	30	29	30	31	29	34	25	26	25	25	26	25	26	25	26	27	26	30	93.142	838	838;779	0	323.31	By MS/MS	By MS/MS	By MS/MS	By MS/MS	By MS/MS	By MS/MS	By MS/MS	By MS/MS	By MS/MS	By MS/MS	By MS/MS	By MS/MS	45.3	46.2
Q60864	Q60864	Stress-induced-phosphoprotein 1	Stip1	>sp|Q60864|STIP1_MOUSE Stress-induced-phosphoprotein 1 OS=Mus musculus OX=10090 GN=Stip1 PE=1 SV=1	1	37	26	23	25	24	25	27	27	27	31	28	32	32	26	23	25	24	25	27	27	27	31	28	32	32	62.581	543	543	0	323.31	By MS/MS	By MS/MS	By MS/MS	By MS/MS	By MS/MS	By MS/MS	By MS/MS	By MS/MS	By MS/MS	By MS/MS	By MS/MS	By MS/MS	49	45.1
P21981;G3UXE8	P21981	Protein-glutamine gamma-glutamyltransferase 2	Tgm2	>sp|P21981|TGM2_MOUSE Protein-glutamine gamma-glutamyltransferase 2 OS=Mus musculus OX=10090 GN=Tgm2 PE=1 SV=4	2	37	30	30	31	28	30	31	32	31	33	31	33	35	30	29	30	28	29	30	31	30	32	30	32	34	77.06	686	686;146	0	323.31	By MS/MS	By MS/MS	By MS/MS	By MS/MS	By MS/MS	By MS/MS	By MS/MS	By MS/MS	By MS/MS	By MS/MS	By MS/MS	By MS/MS	52.8	52.8
Q9CWJ9	Q9CWJ9	Bifunctional purine biosynthesis protein PURH	Atic	>sp|Q9CWJ9|PUR9_MOUSE Bifunctional purine biosynthesis protein PURH OS=Mus musculus OX=10090 GN=Atic PE=1 SV=2	1	36	28	29	29	28	28	26	29	29	28	30	28	29	28	29	29	28	28	26	29	29	28	30	28	29	64.217	592	592	0	323.31	By MS/MS	By MS/MS	By MS/MS	By MS/MS	By MS/MS	By MS/MS	By MS/MS	By MS/MS	By MS/MS	By MS/MS	By MS/MS	By MS/MS	65.7	68.1
Q03265;D3Z6F5;D6RJ16	Q03265;D3Z6F5	ATP synthase subunit alpha, mitochondrial; ATP synthase subunit alpha	Atp5f1a;Atp5a1	>sp|Q03265|ATPA_MOUSE ATP synthase subunit alpha, mitochondrial OS=Mus musculus OX=10090 GN=Atp5f1a PE=1 SV=1;>tr|D3Z6F5|D3Z6F5_MOUSE ATP synthase subunit alpha OS=Mus musculus OX=10090 GN=Atp5a1 PE=1 SV=1	3	36	31	32	33	32	32	34	32	32	32	30	32	32	31	32	33	32	32	34	32	32	32	30	32	32	59.752	553	553;503;89	0	323.31	By MS/MS	By MS/MS	By MS/MS	By MS/MS	By MS/MS	By MS/MS	By MS/MS	By MS/MS	By MS/MS	By MS/MS	By MS/MS	By MS/MS	61.8	62.2
P80314;A0A1W2P7B7;A0A1W2P828;A0A1W2P6Q3;A0A1W2P8B6;A0A1W2P871	P80314	T-complex protein 1 subunit beta	Cct2	>sp|P80314|TCPB_MOUSE T-complex protein 1 subunit beta OS=Mus musculus OX=10090 GN=Cct2 PE=1 SV=4	6	36	31	30	31	30	29	28	32	30	33	33	31	34	31	30	31	30	29	28	32	30	33	33	31	34	57.477	535	535;217;85;181;115;64	0	323.31	By MS/MS	By MS/MS	By MS/MS	By MS/MS	By MS/MS	By MS/MS	By MS/MS	By MS/MS	By MS/MS	By MS/MS	By MS/MS	By MS/MS	75	71.4
P80313;A0A0N4SV00;A0A0N4SUI8;A0A0N4SV22	P80313;A0A0N4SV00	T-complex protein 1 subunit eta	Cct7	>sp|P80313|TCPH_MOUSE T-complex protein 1 subunit eta OS=Mus musculus OX=10090 GN=Cct7 PE=1 SV=1;>tr|A0A0N4SV00|A0A0N4SV00_MOUSE T-complex protein 1 subunit eta OS=Mus musculus OX=10090 GN=Cct7 PE=1 SV=1	4	36	26	28	30	26	27	28	27	26	31	30	32	31	26	28	30	26	27	28	27	26	31	30	32	31	59.652	544	544;502;79;83	0	323.31	By MS/MS	By MS/MS	By MS/MS	By MS/MS	By MS/MS	By MS/MS	By MS/MS	By MS/MS	By MS/MS	By MS/MS	By MS/MS	By MS/MS	55.1	64.9
Q8VEK3	Q8VEK3	Heterogeneous nuclear ribonucleoprotein U	Hnrnpu	>sp|Q8VEK3|HNRPU_MOUSE Heterogeneous nuclear ribonucleoprotein U OS=Mus musculus OX=10090 GN=Hnrnpu PE=1 SV=1	1	36	30	25	31	30	29	31	29	29	33	28	31	36	30	25	31	30	29	31	29	29	33	28	31	36	87.917	800	800	0	323.31	By MS/MS	By MS/MS	By MS/MS	By MS/MS	By MS/MS	By MS/MS	By MS/MS	By MS/MS	By MS/MS	By MS/MS	By MS/MS	By MS/MS	38.4	35.4
Q9JKR6;F6TRP3;A0A1L1SQ34;E0CYZ2	Q9JKR6	Hypoxia up-regulated protein 1	Hyou1	>sp|Q9JKR6|HYOU1_MOUSE Hypoxia up-regulated protein 1 OS=Mus musculus OX=10090 GN=Hyou1 PE=1 SV=1	4	36	23	24	25	25	23	24	22	24	28	24	29	30	23	24	25	25	23	24	22	24	28	24	29	30	111.18	999	999;227;153;172	0	323.31	By MS/MS	By MS/MS	By MS/MS	By MS/MS	By MS/MS	By MS/MS	By MS/MS	By MS/MS	By MS/MS	By MS/MS	By MS/MS	By MS/MS	32.6	34.7
Q8BKC5	Q8BKC5	Importin-5	Ipo5	>sp|Q8BKC5|IPO5_MOUSE Importin-5 OS=Mus musculus OX=10090 GN=Ipo5 PE=1 SV=3	1	36	25	23	26	28	24	25	23	23	30	24	31	27	25	23	26	28	24	25	23	23	30	24	31	27	123.59	1097	1097	0	260.76	By MS/MS	By MS/MS	By MS/MS	By MS/MS	By MS/MS	By MS/MS	By MS/MS	By MS/MS	By MS/MS	By MS/MS	By MS/MS	By MS/MS	33.5	31.2
P70168	P70168	Importin subunit beta-1	Kpnb1	>sp|P70168|IMB1_MOUSE Importin subunit beta-1 OS=Mus musculus OX=10090 GN=Kpnb1 PE=1 SV=2	1	36	27	29	29	29	32	34	30	29	29	29	33	31	27	29	29	29	32	34	30	29	29	29	33	31	97.183	876	876	0	323.31	By MS/MS	By MS/MS	By MS/MS	By MS/MS	By MS/MS	By MS/MS	By MS/MS	By MS/MS	By MS/MS	By MS/MS	By MS/MS	By MS/MS	37.6	46.1
Q8BFW7	Q8BFW7	Lipoma-preferred partner homolog	Lpp	>sp|Q8BFW7|LPP_MOUSE Lipoma-preferred partner homolog OS=Mus musculus OX=10090 GN=Lpp PE=1 SV=1	1	36	32	32	31	32	32	32	29	30	32	30	32	32	32	32	31	32	32	32	29	30	32	30	32	32	65.89	613	613	0	323.31	By MS/MS	By MS/MS	By MS/MS	By MS/MS	By MS/MS	By MS/MS	By MS/MS	By MS/MS	By MS/MS	By MS/MS	By MS/MS	By MS/MS	67.4	67.4
P27546;A0A0G2JFH2;E9PZ43;A0A140T8T5;A0A0G2JDN7;A0A0G2JG35;A0A0G2JFT4;A0A0G2JFK3;A0A0G2JDY5;Q78TF3;A0A0G2JE57;A0A0G2JDU1	P27546	Microtubule-associated protein 4	Map4	>sp|P27546|MAP4_MOUSE Microtubule-associated protein 4 OS=Mus musculus OX=10090 GN=Map4 PE=1 SV=3	12	36	28	25	27	31	31	33	30	28	30	28	31	32	28	25	27	31	31	33	30	28	30	28	31	32	117.43	1125	1125;1441;933;414;902;290;276;207;220;99;81;116	0	323.31	By MS/MS	By MS/MS	By MS/MS	By MS/MS	By MS/MS	By MS/MS	By MS/MS	By MS/MS	By MS/MS	By MS/MS	By MS/MS	By MS/MS	40.4	37.8
P17563;Q63836;A0A0R4J135;G3UYY2;D6RHN2;G3UWK0;G3UZT2	P17563;Q63836;A0A0R4J135;G3UYY2	Methanethiol oxidase; Selenium-binding protein 2	Selenbp1;Selenbp2	>sp|P17563|SBP1_MOUSE Methanethiol oxidase OS=Mus musculus OX=10090 GN=Selenbp1 PE=1 SV=2;>sp|Q63836|SBP2_MOUSE Selenium-binding protein 2 OS=Mus musculus OX=10090 GN=Selenbp2 PE=1 SV=2;>tr|A0A0R4J135|A0A0R4J135_MOUSE Selenium-binding protein 2 OS=Mus musc	7	36	35	35	33	32	34	34	34	34	34	34	34	27	35	35	33	32	34	34	34	34	34	34	34	27	52.513	472	472;472;472;410;123;128;134	0	323.31	By MS/MS	By MS/MS	By MS/MS	By MS/MS	By MS/MS	By MS/MS	By MS/MS	By MS/MS	By MS/MS	By MS/MS	By MS/MS	By MS/MS	76.9	76.9
Q99KC8;F6TIL5;Q8BGF0;D3Z518;D3Z671	Q99KC8	von Willebrand factor A domain-containing protein 5A	Vwa5a	>sp|Q99KC8|VMA5A_MOUSE von Willebrand factor A domain-containing protein 5A OS=Mus musculus OX=10090 GN=Vwa5a PE=1 SV=2	5	36	25	22	25	29	29	25	21	23	27	25	28	26	25	22	25	29	29	25	21	23	27	25	28	26	87.142	793	793;137;804;210;38	0	246.46	By MS/MS	By MS/MS	By MS/MS	By MS/MS	By MS/MS	By MS/MS	By MS/MS	By MS/MS	By MS/MS	By MS/MS	By MS/MS	By MS/MS	40.9	33.7
CON__P05784;P05784	CON__P05784;P05784			>P05784 SWISS-PROT:P05784 Tax_Id=10090 Gene_Symbol=Krt18 Keratin, type I cytoskeletal 18;>sp|P05784|K1C18_MOUSE Keratin, type I cytoskeletal 18 OS=Mus musculus OX=10090 GN=Krt18 PE=1 SV=5	2	35	28	30	30	27	30	29	30	31	26	28	31	28	28	30	30	27	30	29	30	31	26	28	31	28	47.538	423	423;423	0	323.31	By MS/MS	By MS/MS	By MS/MS	By MS/MS	By MS/MS	By MS/MS	By MS/MS	By MS/MS	By MS/MS	By MS/MS	By MS/MS	By MS/MS	73.8	76.1
P28271;Q811J3	P28271	Cytoplasmic aconitate hydratase	Aco1	>sp|P28271|ACOC_MOUSE Cytoplasmic aconitate hydratase OS=Mus musculus OX=10090 GN=Aco1 PE=1 SV=3	2	35	29	31	30	28	26	27	30	30	28	31	29	32	29	31	30	28	26	27	30	30	28	31	29	32	98.124	889	889;963	0	323.31	By MS/MS	By MS/MS	By MS/MS	By MS/MS	By MS/MS	By MS/MS	By MS/MS	By MS/MS	By MS/MS	By MS/MS	By MS/MS	By MS/MS	47.8	52
Q9ERK4;E9Q1T9;F6ZEW4;E9QAX7;F7D1H9	Q9ERK4;E9Q1T9;F6ZEW4;E9QAX7	Exportin-2; Exportin-2 (Fragment)	Cse1l	>sp|Q9ERK4|XPO2_MOUSE Exportin-2 OS=Mus musculus OX=10090 GN=Cse1l PE=1 SV=1;>tr|E9Q1T9|E9Q1T9_MOUSE Exportin-2 OS=Mus musculus OX=10090 GN=Cse1l PE=1 SV=1;>tr|F6ZEW4|F6ZEW4_MOUSE Exportin-2 (Fragment) OS=Mus musculus OX=10090 GN=Cse1l PE=1 SV=1;>tr|E9QAX7	5	35	20	22	25	21	21	22	25	24	25	26	26	23	20	22	25	21	21	22	25	24	25	26	26	23	110.45	971	971;915;658;415;74	0	305.25	By MS/MS	By MS/MS	By MS/MS	By MS/MS	By MS/MS	By MS/MS	By MS/MS	By MS/MS	By MS/MS	By MS/MS	By MS/MS	By MS/MS	27.9	32.7
P11531;A2A9Z1;A2A9Z2	P11531	Dystrophin	Dmd	>sp|P11531|DMD_MOUSE Dystrophin OS=Mus musculus OX=10090 GN=Dmd PE=1 SV=3	3	35	24	22	22	28	25	23	17	20	17	15	18	14	22	21	20	27	23	21	16	20	15	14	17	13	425.83	3678	3678;604;617	0	82.645	By MS/MS	By MS/MS	By MS/MS	By MS/MS	By MS/MS	By MS/MS	By MS/MS	By MS/MS	By MS/MS	By MS/MS	By MS/MS	By MS/MS	9.4	8.6
A2AH85;O08810;G3UZ34;G3UXK8;G3UZ25	A2AH85;O08810;G3UZ34	116 kDa U5 small nuclear ribonucleoprotein component	Eftud2	>tr|A2AH85|A2AH85_MOUSE 116 kDa U5 small nuclear ribonucleoprotein component OS=Mus musculus OX=10090 GN=Eftud2 PE=1 SV=1;>sp|O08810|U5S1_MOUSE 116 kDa U5 small nuclear ribonucleoprotein component OS=Mus musculus OX=10090 GN=Eftud2 PE=1 SV=1;>tr|G3UZ34|G3U	5	35	24	27	27	22	30	23	27	24	30	31	30	23	24	27	27	22	30	23	27	24	30	31	30	23	109.49	972	972;971;962;85;98	0	182.7	By MS/MS	By MS/MS	By MS/MS	By MS/MS	By MS/MS	By MS/MS	By MS/MS	By MS/MS	By MS/MS	By MS/MS	By MS/MS	By MS/MS	37.3	43.9
P13020;A0A0J9YUQ8;CON__Q3SX14;A0A0J9YUJ8	P13020;A0A0J9YUQ8	Gelsolin; Gelsolin (Fragment)	Gsn	>sp|P13020|GELS_MOUSE Gelsolin OS=Mus musculus OX=10090 GN=Gsn PE=1 SV=3;>tr|A0A0J9YUQ8|A0A0J9YUQ8_MOUSE Gelsolin (Fragment) OS=Mus musculus OX=10090 GN=Gsn PE=1 SV=1	4	35	29	27	28	23	27	28	31	29	28	30	29	29	21	22	21	18	21	20	22	22	21	22	22	22	85.941	780	780;568;781;166	0	323.31	By MS/MS	By MS/MS	By MS/MS	By MS/MS	By MS/MS	By MS/MS	By MS/MS	By MS/MS	By MS/MS	By MS/MS	By MS/MS	By MS/MS	48.3	41.5
Q02257	Q02257	Junction plakoglobin	Jup	>sp|Q02257|PLAK_MOUSE Junction plakoglobin OS=Mus musculus OX=10090 GN=Jup PE=1 SV=3	1	35	30	31	30	27	31	31	30	32	29	31	31	31	26	26	26	23	26	26	25	27	25	26	27	26	81.8	745	745	0	323.31	By MS/MS	By MS/MS	By MS/MS	By MS/MS	By MS/MS	By MS/MS	By MS/MS	By MS/MS	By MS/MS	By MS/MS	By MS/MS	By MS/MS	59.7	62.3
Q7TPV4	Q7TPV4	Myb-binding protein 1A	Mybbp1a	>sp|Q7TPV4|MBB1A_MOUSE Myb-binding protein 1A OS=Mus musculus OX=10090 GN=Mybbp1a PE=1 SV=2	1	35	23	29	26	22	27	29	29	29	27	26	28	31	23	29	26	22	27	29	29	29	27	26	28	31	152.04	1344	1344	0	233.5	By MS/MS	By MS/MS	By MS/MS	By MS/MS	By MS/MS	By MS/MS	By MS/MS	By MS/MS	By MS/MS	By MS/MS	By MS/MS	By MS/MS	24.3	33.6
Q8BML9;D3Z158;A0A140LHZ5;A0A140LIS6;A0A140LHB3;A0A140LHJ3;A0A0A6YY08;A0A140LJK5;A0A140LIN2;A0A140LJH1;A0A140LJH2;A0A140LID3;F6TDS3;A0A140LIZ4;A0A140LIR0;A0A140LII8;A0A140LHC3	Q8BML9;D3Z158	Glutamine--tRNA ligase	Qars	>sp|Q8BML9|SYQ_MOUSE Glutamine--tRNA ligase OS=Mus musculus OX=10090 GN=Qars PE=1 SV=1;>tr|D3Z158|D3Z158_MOUSE Glutamine--tRNA ligase OS=Mus musculus OX=10090 GN=Qars PE=1 SV=2	17	35	30	28	26	26	29	27	27	27	27	26	28	25	30	28	26	26	29	27	27	27	27	26	28	25	87.676	775	775;751;341;273;246;173;152;182;160;100;134;153;154;117;121;79;67	0	246.95	By MS/MS	By MS/MS	By MS/MS	By MS/MS	By MS/MS	By MS/MS	By MS/MS	By MS/MS	By MS/MS	By MS/MS	By MS/MS	By MS/MS	53	47.7
Q62417;A0A286YCI8;E9PYX6;A0A286YDJ3	Q62417;A0A286YCI8;E9PYX6	Sorbin and SH3 domain-containing protein 1	Sorbs1	>sp|Q62417|SRBS1_MOUSE Sorbin and SH3 domain-containing protein 1 OS=Mus musculus OX=10090 GN=Sorbs1 PE=1 SV=2;>tr|A0A286YCI8|A0A286YCI8_MOUSE Sorbin and SH3 domain-containing protein 1 OS=Mus musculus OX=10090 GN=Sorbs1 PE=1 SV=1;>tr|E9PYX6|E9PYX6_MOUSE S	4	35	30	29	30	31	30	30	27	27	27	24	27	27	2	3	2	3	3	4	2	2	3	2	3	3	143.07	1290	1290;1290;724;28	0	244.32	By MS/MS	By MS/MS	By MS/MS	By MS/MS	By MS/MS	By MS/MS	By MS/MS	By MS/MS	By MS/MS	By MS/MS	By MS/MS	By MS/MS	28.2	27.6
F7AAP4;E9Q828	F7AAP4;E9Q828	Calcium-transporting ATPase	Atp2b4	>tr|F7AAP4|F7AAP4_MOUSE Calcium-transporting ATPase OS=Mus musculus OX=10090 GN=Atp2b4 PE=1 SV=1;>tr|E9Q828|E9Q828_MOUSE Calcium-transporting ATPase OS=Mus musculus OX=10090 GN=Atp2b4 PE=1 SV=1	2	34	27	27	29	25	29	26	19	22	23	25	24	25	3	3	4	3	4	4	2	3	2	3	2	3	128.56	1166	1166;1172	0	158.08	By MS/MS	By MS/MS	By MS/MS	By MS/MS	By MS/MS	By MS/MS	By MS/MS	By MS/MS	By MS/MS	By MS/MS	By MS/MS	By MS/MS	27.6	29.6
B7ZNH7;K3W4R4;Q80X19;F7D5Y4	B7ZNH7;K3W4R4;Q80X19	Collagen alpha-1(XIV) chain	Col14a1	>tr|B7ZNH7|B7ZNH7_MOUSE Collagen alpha-1(XIV) chain OS=Mus musculus OX=10090 GN=Col14a1 PE=1 SV=1;>tr|K3W4R4|K3W4R4_MOUSE Collagen alpha-1(XIV) chain OS=Mus musculus OX=10090 GN=Col14a1 PE=1 SV=1;>sp|Q80X19|COEA1_MOUSE Collagen alpha-1(XIV) chain OS=Mus mu	4	34	26	25	18	10	15	12	26	23	25	29	24	17	26	25	18	10	15	12	26	23	25	29	24	17	192.75	1794	1794;1798;1797;521	0	233.35	By MS/MS	By MS/MS	By MS/MS	By MS/MS	By MS/MS	By MS/MS	By MS/MS	By MS/MS	By MS/MS	By MS/MS	By MS/MS	By MS/MS	22.9	19.6
Q02788;D3Z7D5	Q02788;D3Z7D5	Collagen alpha-2(VI) chain	Col6a2	>sp|Q02788|CO6A2_MOUSE Collagen alpha-2(VI) chain OS=Mus musculus OX=10090 GN=Col6a2 PE=1 SV=3;>tr|D3Z7D5|D3Z7D5_MOUSE Collagen alpha-2(VI) chain OS=Mus musculus OX=10090 GN=Col6a2 PE=1 SV=1	2	34	29	30	29	28	30	31	28	28	30	30	29	33	29	30	29	28	30	31	28	28	30	30	29	33	110.33	1034	1034;933	0	323.31	By MS/MS	By MS/MS	By MS/MS	By MS/MS	By MS/MS	By MS/MS	By MS/MS	By MS/MS	By MS/MS	By MS/MS	By MS/MS	By MS/MS	30.9	33.2
G3X9V2;E9Q8Z6;E9Q8Z8;P30999;E9Q8Z4;E9Q8Z9;D3Z2H2;E9Q901;E9Q904;E9Q8Z5;E9Q986;D3Z7H6;E9Q907;E9Q905;E9Q903;E9Q906;D3Z2H7	G3X9V2;E9Q8Z6;E9Q8Z8;P30999;E9Q8Z4;E9Q8Z9;D3Z2H2;E9Q901;E9Q904;E9Q8Z5;E9Q986;D3Z7H6;E9Q907;E9Q905;E9Q903;E9Q906;D3Z2H7	Catenin (Cadherin associated protein), delta 1, isoform CRA_a; Catenin delta-1	Ctnnd1	>tr|G3X9V2|G3X9V2_MOUSE Catenin (Cadherin associated protein), delta 1, isoform CRA_a OS=Mus musculus OX=10090 GN=Ctnnd1 PE=1 SV=1;>tr|E9Q8Z6|E9Q8Z6_MOUSE Catenin delta-1 OS=Mus musculus OX=10090 GN=Ctnnd1 PE=1 SV=1;>tr|E9Q8Z8|E9Q8Z8_MOUSE Catenin delta-1	17	34	31	29	29	29	29	30	28	31	29	28	31	27	31	29	29	29	29	30	28	31	29	28	31	27	104.1	932	932;961;967;938;868;878;884;907;913;940;830;837;860;866;892;839;609	0	323.31	By MS/MS	By MS/MS	By MS/MS	By MS/MS	By MS/MS	By MS/MS	By MS/MS	By MS/MS	By MS/MS	By MS/MS	By MS/MS	By MS/MS	45.9	44.7
Q8BTS0;Q61656;S4R1I6;B1ARB9;B1ARC0;S4R1E3	Q8BTS0;Q61656;S4R1I6	DEAD (Asp-Glu-Ala-Asp) box polypeptide 5; Probable ATP-dependent RNA helicase DDX5	Ddx5	>tr|Q8BTS0|Q8BTS0_MOUSE DEAD (Asp-Glu-Ala-Asp) box polypeptide 5 OS=Mus musculus OX=10090 GN=Ddx5 PE=1 SV=1;>sp|Q61656|DDX5_MOUSE Probable ATP-dependent RNA helicase DDX5 OS=Mus musculus OX=10090 GN=Ddx5 PE=1 SV=2;>tr|S4R1I6|S4R1I6_MOUSE MCG2872, isoform C	6	34	29	26	28	27	29	27	28	27	29	30	33	28	20	19	20	18	21	19	20	19	21	21	24	20	69.265	615	615;614;406;182;167;71	0	323.31	By MS/MS	By MS/MS	By MS/MS	By MS/MS	By MS/MS	By MS/MS	By MS/MS	By MS/MS	By MS/MS	By MS/MS	By MS/MS	By MS/MS	49.8	46.8
Q8BH64;D3Z7U7	Q8BH64	EH domain-containing protein 2	Ehd2	>sp|Q8BH64|EHD2_MOUSE EH domain-containing protein 2 OS=Mus musculus OX=10090 GN=Ehd2 PE=1 SV=1	2	34	33	32	31	32	30	31	29	31	28	28	29	29	30	29	28	29	27	28	27	28	25	25	26	26	61.174	543	543;105	0	323.31	By MS/MS	By MS/MS	By MS/MS	By MS/MS	By MS/MS	By MS/MS	By MS/MS	By MS/MS	By MS/MS	By MS/MS	By MS/MS	By MS/MS	75.9	74.2
Q8CGK3;A0A3B2W834	Q8CGK3	Lon protease homolog, mitochondrial	Lonp1	>sp|Q8CGK3|LONM_MOUSE Lon protease homolog, mitochondrial OS=Mus musculus OX=10090 GN=Lonp1 PE=1 SV=2	2	34	26	26	23	24	25	27	23	28	24	26	28	21	26	26	23	24	25	27	23	28	24	26	28	21	105.84	949	949;141	0	323.31	By MS/MS	By MS/MS	By MS/MS	By MS/MS	By MS/MS	By MS/MS	By MS/MS	By MS/MS	By MS/MS	By MS/MS	By MS/MS	By MS/MS	39.2	41.7
Q99MZ6;A0A0U1RPX7;A0A0R4J113;Q5MJ56;P97479	Q99MZ6	Unconventional myosin-VIIb	Myo7b	>sp|Q99MZ6|MYO7B_MOUSE Unconventional myosin-VIIb OS=Mus musculus OX=10090 GN=Myo7b PE=1 SV=3	5	34	26	23	18	21	20	23	23	26	20	16	23	10	26	23	18	21	20	23	23	26	20	16	23	10	240.86	2113	2113;2164;2166;2172;2215	0	90.239	By MS/MS	By MS/MS	By MS/MS	By MS/MS	By MS/MS	By MS/MS	By MS/MS	By MS/MS	By MS/MS	By MS/MS	By MS/MS	By MS/MS	18.6	15.3
G5E8R3;E9QPD7;Q05920;A0A286YCC5	G5E8R3;E9QPD7;Q05920	Pyruvate carboxylase; Pyruvate carboxylase, mitochondrial	Pcx	>tr|G5E8R3|G5E8R3_MOUSE Pyruvate carboxylase OS=Mus musculus OX=10090 GN=Pcx PE=1 SV=1;>tr|E9QPD7|E9QPD7_MOUSE Pyruvate carboxylase OS=Mus musculus OX=10090 GN=Pcx PE=1 SV=1;>sp|Q05920|PYC_MOUSE Pyruvate carboxylase, mitochondrial OS=Mus musculus OX=10090	4	34	30	32	28	26	26	16	33	31	23	24	25	24	30	32	28	26	26	16	33	31	23	24	25	24	129.7	1178	1178;1179;1178;116	0	303.04	By MS/MS	By MS/MS	By MS/MS	By MS/MS	By MS/MS	By MS/MS	By MS/MS	By MS/MS	By MS/MS	By MS/MS	By MS/MS	By MS/MS	37.1	38.7
P09411;S4R2M7	P09411;S4R2M7	Phosphoglycerate kinase 1; Phosphoglycerate kinase	Pgk1	>sp|P09411|PGK1_MOUSE Phosphoglycerate kinase 1 OS=Mus musculus OX=10090 GN=Pgk1 PE=1 SV=4;>tr|S4R2M7|S4R2M7_MOUSE Phosphoglycerate kinase OS=Mus musculus OX=10090 GN=Pgk1 PE=1 SV=1	2	34	31	32	29	28	28	31	32	31	32	30	30	29	25	26	24	23	23	25	26	25	26	25	25	24	44.55	417	417;255	0	323.31	By MS/MS	By MS/MS	By MS/MS	By MS/MS	By MS/MS	By MS/MS	By MS/MS	By MS/MS	By MS/MS	By MS/MS	By MS/MS	By MS/MS	78.7	82.5
CON__Q9D312;Q9D312;CON__A2AB72;B1ATJ5;CON__A2VCT4;Z4YJD9;Q62168;Q6IFX4;Q64291	CON__Q9D312;Q9D312			>Q9D312 SWISS-PROT:Q9D312 Tax_Id=10090 Gene_Symbol=Krt20 Keratin, type I cytoskeletal 20;>sp|Q9D312|K1C20_MOUSE Keratin, type I cytoskeletal 20 OS=Mus musculus OX=10090 GN=Krt20 PE=1 SV=1	9	33	29	26	27	28	30	26	26	26	29	28	30	31	23	21	22	22	24	21	21	20	24	22	25	24	49.034	431	431;431;453;453;482;487;407;482;487	0	323.31	By MS/MS	By MS/MS	By MS/MS	By MS/MS	By MS/MS	By MS/MS	By MS/MS	By MS/MS	By MS/MS	By MS/MS	By MS/MS	By MS/MS	62.4	63.8
P10107	P10107	Annexin A1	Anxa1	>sp|P10107|ANXA1_MOUSE Annexin A1 OS=Mus musculus OX=10090 GN=Anxa1 PE=1 SV=2	1	33	26	28	26	21	24	24	26	30	27	26	25	32	25	27	25	20	23	23	25	29	26	25	24	31	38.734	346	346	0	323.31	By MS/MS	By MS/MS	By MS/MS	By MS/MS	By MS/MS	By MS/MS	By MS/MS	By MS/MS	By MS/MS	By MS/MS	By MS/MS	By MS/MS	68.8	71.7
P40124;B1ARS0	P40124	Adenylyl cyclase-associated protein 1	Cap1	>sp|P40124|CAP1_MOUSE Adenylyl cyclase-associated protein 1 OS=Mus musculus OX=10090 GN=Cap1 PE=1 SV=4	2	33	25	26	27	24	27	26	28	27	29	28	29	31	24	25	26	23	26	25	27	26	28	27	28	30	51.564	474	474;164	0	323.31	By MS/MS	By MS/MS	By MS/MS	By MS/MS	By MS/MS	By MS/MS	By MS/MS	By MS/MS	By MS/MS	By MS/MS	By MS/MS	By MS/MS	62.2	66
O08529	O08529	Calpain-2 catalytic subunit	Capn2	>sp|O08529|CAN2_MOUSE Calpain-2 catalytic subunit OS=Mus musculus OX=10090 GN=Capn2 PE=1 SV=4	1	33	18	22	24	25	23	28	25	23	25	24	25	27	18	22	24	25	23	28	25	23	25	24	25	27	79.871	700	700	0	277.01	By MS/MS	By MS/MS	By MS/MS	By MS/MS	By MS/MS	By MS/MS	By MS/MS	By MS/MS	By MS/MS	By MS/MS	By MS/MS	By MS/MS	35.1	42.1
A2AX52;A0A1W2P6K8	A2AX52	Collagen alpha-4(VI) chain	Col6a4	>sp|A2AX52|CO6A4_MOUSE Collagen alpha-4(VI) chain OS=Mus musculus OX=10090 GN=Col6a4 PE=1 SV=2	2	33	15	21	20	21	21	18	25	25	22	22	20	11	15	21	20	21	21	18	25	25	22	22	20	11	250.8	2309	2309;134	0	93.686	By MS/MS	By MS/MS	By MS/MS	By MS/MS	By MS/MS	By MS/MS	By MS/MS	By MS/MS	By MS/MS	By MS/MS	By MS/MS	By MS/MS	9.7	13
E9PVC6;E9Q9E1;E9PVC5;Q6NZJ6;A0A0J9YUS5;A0A0J9YVC1;A0A0J9YUC1;E9Q770;A0A0J9YU44;A0A0J9YUL1;A0A0J9YTV0;D3YWY7;D3YWM1;D3Z439;A0A338P7C5	E9PVC6;E9Q9E1;E9PVC5;Q6NZJ6;A0A0J9YUS5	Eukaryotic translation initiation factor 4 gamma 1	Eif4g1	>tr|E9PVC6|E9PVC6_MOUSE Eukaryotic translation initiation factor 4 gamma 1 OS=Mus musculus OX=10090 GN=Eif4g1 PE=1 SV=1;>tr|E9Q9E1|E9Q9E1_MOUSE Eukaryotic translation initiation factor 4 gamma 1 OS=Mus musculus OX=10090 GN=Eif4g1 PE=1 SV=1;>tr|E9PVC5|E9PVC	15	33	20	24	22	24	25	23	23	25	27	27	27	25	15	19	17	19	20	18	19	20	22	22	22	20	171.28	1553	1553;1593;1594;1600;1303;795;900;958;119;129;137;170;202;209;61	0	174.2	By MS/MS	By MS/MS	By MS/MS	By MS/MS	By MS/MS	By MS/MS	By MS/MS	By MS/MS	By MS/MS	By MS/MS	By MS/MS	By MS/MS	17.3	20
Q3UW53;E9PYV4;D3Z233;D3YYZ9	Q3UW53;E9PYV4	Protein Niban	Fam129a	>sp|Q3UW53|NIBAN_MOUSE Protein Niban OS=Mus musculus OX=10090 GN=Fam129a PE=1 SV=2;>tr|E9PYV4|E9PYV4_MOUSE Protein Niban OS=Mus musculus OX=10090 GN=Fam129a PE=1 SV=1	4	33	27	29	26	28	30	29	23	29	23	28	27	25	27	29	26	28	30	29	23	29	23	28	27	25	102.65	926	926;584;274;114	0	323.31	By MS/MS	By MS/MS	By MS/MS	By MS/MS	By MS/MS	By MS/MS	By MS/MS	By MS/MS	By MS/MS	By MS/MS	By MS/MS	By MS/MS	40.2	40.7
Q64737;D6RCG1;A0A338P6X4;A0A338P676;A0A338P6W0	Q64737	Trifunctional purine biosynthetic protein adenosine-3	Gart	>sp|Q64737|PUR2_MOUSE Trifunctional purine biosynthetic protein adenosine-3 OS=Mus musculus OX=10090 GN=Gart PE=1 SV=3	5	33	19	21	26	22	23	21	20	23	23	19	26	21	19	21	26	22	23	21	20	23	23	19	26	21	107.5	1010	1010;306;199;64;82	0	202.19	By MS/MS	By MS/MS	By MS/MS	By MS/MS	By MS/MS	By MS/MS	By MS/MS	By MS/MS	By MS/MS	By MS/MS	By MS/MS	By MS/MS	30.8	34.9
P07901;B7ZC50;A2A6A2;B7ZC49	P07901	Heat shock protein HSP 90-alpha	Hsp90aa1	>sp|P07901|HS90A_MOUSE Heat shock protein HSP 90-alpha OS=Mus musculus OX=10090 GN=Hsp90aa1 PE=1 SV=4	4	33	26	26	24	29	27	23	26	29	30	26	31	28	26	26	24	29	27	23	26	29	30	26	31	28	84.787	733	733;201;98;103	0	323.31	By MS/MS	By MS/MS	By MS/MS	By MS/MS	By MS/MS	By MS/MS	By MS/MS	By MS/MS	By MS/MS	By MS/MS	By MS/MS	By MS/MS	50.1	54.8
Q8BMJ2	Q8BMJ2	Leucine--tRNA ligase, cytoplasmic	Lars	>sp|Q8BMJ2|SYLC_MOUSE Leucine--tRNA ligase, cytoplasmic OS=Mus musculus OX=10090 GN=Lars PE=1 SV=2	1	33	24	21	26	26	26	22	21	25	26	21	25	24	24	21	26	26	26	22	21	25	26	21	25	24	134.19	1178	1178	0	150.51	By MS/MS	By MS/MS	By MS/MS	By MS/MS	By MS/MS	By MS/MS	By MS/MS	By MS/MS	By MS/MS	By MS/MS	By MS/MS	By MS/MS	29.5	23.4
A0A0R4J0I9;Q91ZX7;Q3U5J2;A0A0N4SUL9;H3BJH0;H3BL52;Q91VN0	A0A0R4J0I9;Q91ZX7	Low density lipoprotein receptor-related protein 1; Prolow-density lipoprotein receptor-related protein 1	Lrp1	>tr|A0A0R4J0I9|A0A0R4J0I9_MOUSE Low density lipoprotein receptor-related protein 1 OS=Mus musculus OX=10090 GN=Lrp1 PE=1 SV=1;>sp|Q91ZX7|LRP1_MOUSE Prolow-density lipoprotein receptor-related protein 1 OS=Mus musculus OX=10090 GN=Lrp1 PE=1 SV=1	7	33	22	22	22	22	20	20	16	21	24	20	19	27	21	21	22	21	19	19	15	21	24	20	18	26	504.77	4545	4545;4545;743;131;279;618;1614	0	57.077	By MS/MS	By MS/MS	By MS/MS	By MS/MS	By MS/MS	By MS/MS	By MS/MS	By MS/MS	By MS/MS	By MS/MS	By MS/MS	By MS/MS	6.8	6.4
P09405	P09405	Nucleolin	Ncl	>sp|P09405|NUCL_MOUSE Nucleolin OS=Mus musculus OX=10090 GN=Ncl PE=1 SV=2	1	33	28	28	26	25	24	28	29	28	22	24	28	26	28	28	26	25	24	28	29	28	22	24	28	26	76.722	707	707	0	323.31	By MS/MS	By MS/MS	By MS/MS	By MS/MS	By MS/MS	By MS/MS	By MS/MS	By MS/MS	By MS/MS	By MS/MS	By MS/MS	By MS/MS	34.1	33.1
Q8BZF8	Q8BZF8	Phosphoglucomutase-like protein 5	Pgm5	>sp|Q8BZF8|PGM5_MOUSE Phosphoglucomutase-like protein 5 OS=Mus musculus OX=10090 GN=Pgm5 PE=1 SV=2	1	33	25	26	27	27	28	28	26	25	26	25	28	26	25	26	27	27	28	28	26	25	26	25	28	26	62.219	567	567	0	323.31	By MS/MS	By MS/MS	By MS/MS	By MS/MS	By MS/MS	By MS/MS	By MS/MS	By MS/MS	By MS/MS	By MS/MS	By MS/MS	By MS/MS	59.8	64.4
Q9DBR7;A0A1W2P750	Q9DBR7	Protein phosphatase 1 regulatory subunit 12A	Ppp1r12a	>sp|Q9DBR7|MYPT1_MOUSE Protein phosphatase 1 regulatory subunit 12A OS=Mus musculus OX=10090 GN=Ppp1r12a PE=1 SV=2	2	33	29	27	24	27	28	32	26	28	23	24	29	26	29	27	24	27	28	32	26	28	23	24	29	26	114.99	1029	1029;506	0	323.31	By MS/MS	By MS/MS	By MS/MS	By MS/MS	By MS/MS	By MS/MS	By MS/MS	By MS/MS	By MS/MS	By MS/MS	By MS/MS	By MS/MS	37.4	35.5
Q9D8E6	Q9D8E6	60S ribosomal protein L4	Rpl4	>sp|Q9D8E6|RL4_MOUSE 60S ribosomal protein L4 OS=Mus musculus OX=10090 GN=Rpl4 PE=1 SV=3	1	33	22	23	25	25	27	27	25	21	28	25	31	31	22	23	25	25	27	27	25	21	28	25	31	31	47.153	419	419	0	323.31	By MS/MS	By MS/MS	By MS/MS	By MS/MS	By MS/MS	By MS/MS	By MS/MS	By MS/MS	By MS/MS	By MS/MS	By MS/MS	By MS/MS	48.4	49.4
Q60710;E9PYG9	Q60710;E9PYG9	Deoxynucleoside triphosphate triphosphohydrolase SAMHD1	Samhd1	>sp|Q60710|SAMH1_MOUSE Deoxynucleoside triphosphate triphosphohydrolase SAMHD1 OS=Mus musculus OX=10090 GN=Samhd1 PE=1 SV=3;>tr|E9PYG9|E9PYG9_MOUSE Deoxynucleoside triphosphate triphosphohydrolase SAMHD1 OS=Mus musculus OX=10090 GN=Samhd1 PE=1 SV=1	2	33	24	22	23	22	20	20	23	20	23	25	19	24	2	1	1	1	1	2	2	1	2	2	1	2	75.892	658	658;582	0	253.51	By MS/MS	By MS/MS	By MS/MS	By MS/MS	By MS/MS	By MS/MS	By MS/MS	By MS/MS	By MS/MS	By MS/MS	By MS/MS	By MS/MS	49.5	47.4
Q9R112;F6ZKZ3;H3BLH2	Q9R112;F6ZKZ3	Sulfide:quinone oxidoreductase, mitochondrial	Sqor	>sp|Q9R112|SQOR_MOUSE Sulfide:quinone oxidoreductase, mitochondrial OS=Mus musculus OX=10090 GN=Sqor PE=1 SV=3;>tr|F6ZKZ3|F6ZKZ3_MOUSE Sulfide:quinone oxidoreductase, mitochondrial OS=Mus musculus OX=10090 GN=Sqor PE=1 SV=1	3	33	29	27	26	28	26	28	21	26	25	26	27	24	29	27	26	28	26	28	21	26	25	26	27	24	50.282	450	450;300;193	0	323.31	By MS/MS	By MS/MS	By MS/MS	By MS/MS	By MS/MS	By MS/MS	By MS/MS	By MS/MS	By MS/MS	By MS/MS	By MS/MS	By MS/MS	73.6	69.6
A2AIM4;CON__Q3SX28	A2AIM4;CON__Q3SX28	Tropomyosin beta chain	Tpm2	>tr|A2AIM4|A2AIM4_MOUSE Tropomyosin beta chain OS=Mus musculus OX=10090 GN=Tpm2 PE=1 SV=1;>Q3SX28 TREMBL:Q3SX28;Q5KR48 (Bos taurus) Tropomyosin 2	2	32	29	29	27	27	27	29	28	28	26	27	29	27	5	5	5	5	5	5	5	5	4	5	6	6	32.993	284	284;284	0	323.31	By MS/MS	By MS/MS	By MS/MS	By MS/MS	By MS/MS	By MS/MS	By MS/MS	By MS/MS	By MS/MS	By MS/MS	By MS/MS	By MS/MS	69.4	69.4
CON__P04264	CON__P04264			>P04264 SWISS-PROT:P04264 Tax_Id=9606 Gene_Symbol=KRT1 Keratin, type II cytoskeletal 1	1	32	11	27	13	6	9	30	16	26	14	18	15	27	7	18	9	4	5	19	10	18	9	11	10	18	66.017	644	644	0	323.31	By MS/MS	By MS/MS	By MS/MS	By MS/MS	By MS/MS	By MS/MS	By MS/MS	By MS/MS	By MS/MS	By MS/MS	By MS/MS	By MS/MS	21	49.5
P68033;P68134;A0A1D5RM20	P68033;P68134	Actin, alpha cardiac muscle 1; Actin, alpha skeletal muscle	Actc1;Acta1	>sp|P68033|ACTC_MOUSE Actin, alpha cardiac muscle 1 OS=Mus musculus OX=10090 GN=Actc1 PE=1 SV=1;>sp|P68134|ACTS_MOUSE Actin, alpha skeletal muscle OS=Mus musculus OX=10090 GN=Acta1 PE=1 SV=1	3	32	28	27	29	30	30	29	28	27	30	28	30	32	0	0	1	1	1	0	0	0	0	0	1	1	42.019	377	377;377;151	0	323.31	By MS/MS	By MS/MS	By MS/MS	By MS/MS	By MS/MS	By MS/MS	By MS/MS	By MS/MS	By MS/MS	By MS/MS	By MS/MS	By MS/MS	75.1	74.5
Q9CZS1;G3UYH1	Q9CZS1	Aldehyde dehydrogenase X, mitochondrial	Aldh1b1	>sp|Q9CZS1|AL1B1_MOUSE Aldehyde dehydrogenase X, mitochondrial OS=Mus musculus OX=10090 GN=Aldh1b1 PE=1 SV=1	2	32	27	27	27	25	28	27	28	26	25	26	29	26	23	23	23	21	24	23	24	22	21	22	24	21	57.552	519	519;131	0	323.31	By MS/MS	By MS/MS	By MS/MS	By MS/MS	By MS/MS	By MS/MS	By MS/MS	By MS/MS	By MS/MS	By MS/MS	By MS/MS	By MS/MS	64.9	59.5
P17427;A0A0J9YUA7;A0A140LHG0	P17427	AP-2 complex subunit alpha-2	Ap2a2	>sp|P17427|AP2A2_MOUSE AP-2 complex subunit alpha-2 OS=Mus musculus OX=10090 GN=Ap2a2 PE=1 SV=2	3	32	24	20	24	27	24	20	23	21	26	23	25	24	17	13	18	20	17	14	16	14	18	16	17	17	104.02	938	938;131;38	0	323.31	By MS/MS	By MS/MS	By MS/MS	By MS/MS	By MS/MS	By MS/MS	By MS/MS	By MS/MS	By MS/MS	By MS/MS	By MS/MS	By MS/MS	36.8	31.9
B1ATS5;E9Q559;Q64518;B1ATS4	B1ATS5;E9Q559;Q64518;B1ATS4	Calcium-transporting ATPase	Atp2a3	>tr|B1ATS5|B1ATS5_MOUSE Calcium-transporting ATPase OS=Mus musculus OX=10090 GN=Atp2a3 PE=1 SV=1;>tr|E9Q559|E9Q559_MOUSE Calcium-transporting ATPase OS=Mus musculus OX=10090 GN=Atp2a3 PE=1 SV=1;>sp|Q64518|AT2A3_MOUSE Sarcoplasmic/endoplasmic reticulum calc	4	32	27	28	27	27	28	23	26	26	27	28	25	23	25	26	25	25	26	22	26	24	26	26	23	22	111.71	1020	1020;1026;1038;981	0	188.34	By MS/MS	By MS/MS	By MS/MS	By MS/MS	By MS/MS	By MS/MS	By MS/MS	By MS/MS	By MS/MS	By MS/MS	By MS/MS	By MS/MS	38.5	41.8
P80316;E0CZA1	P80316	T-complex protein 1 subunit epsilon	Cct5	>sp|P80316|TCPE_MOUSE T-complex protein 1 subunit epsilon OS=Mus musculus OX=10090 GN=Cct5 PE=1 SV=1	2	32	25	25	26	26	23	23	25	25	25	26	25	28	25	25	26	26	23	23	25	25	25	26	25	28	59.623	541	541;199	0	323.31	By MS/MS	By MS/MS	By MS/MS	By MS/MS	By MS/MS	By MS/MS	By MS/MS	By MS/MS	By MS/MS	By MS/MS	By MS/MS	By MS/MS	66.9	68.6
E9QAS4;E9QAS5;Q6PDQ2;E9PYU4;E9PYL1;A2A8L1;F6WR45;F7C528;E9Q614;B1AR17;F6V4V3	E9QAS4;E9QAS5;Q6PDQ2	Chromodomain-helicase-DNA-binding protein 4	Chd4	>tr|E9QAS4|E9QAS4_MOUSE Chromodomain-helicase-DNA-binding protein 4 OS=Mus musculus OX=10090 GN=Chd4 PE=1 SV=1;>tr|E9QAS5|E9QAS5_MOUSE Chromodomain-helicase-DNA-binding protein 4 OS=Mus musculus OX=10090 GN=Chd4 PE=1 SV=1;>sp|Q6PDQ2|CHD4_MOUSE Chromodomain	11	32	25	23	21	20	24	22	25	27	28	24	23	20	25	23	21	20	24	22	25	27	28	24	23	20	216.37	1902	1902;1922;1915;1915;1952;1946;444;1886;2021;2055;197	0	113.89	By MS/MS	By MS/MS	By MS/MS	By MS/MS	By MS/MS	By MS/MS	By MS/MS	By MS/MS	By MS/MS	By MS/MS	By MS/MS	By MS/MS	19.9	19.3
Q8BMK4	Q8BMK4	Cytoskeleton-associated protein 4	Ckap4	>sp|Q8BMK4|CKAP4_MOUSE Cytoskeleton-associated protein 4 OS=Mus musculus OX=10090 GN=Ckap4 PE=1 SV=2	1	32	16	12	20	17	21	18	18	18	21	21	25	28	16	12	20	17	21	18	18	18	21	21	25	28	63.691	575	575	0	323.31	By MS/MS	By MS/MS	By MS/MS	By MS/MS	By MS/MS	By MS/MS	By MS/MS	By MS/MS	By MS/MS	By MS/MS	By MS/MS	By MS/MS	35.3	30.3
Q7TMB8;A0A0R4J119;A0A0U1RQ05;G3UZI5	Q7TMB8;A0A0R4J119;A0A0U1RQ05	Cytoplasmic FMR1-interacting protein 1; Cytoplasmic FMR1-interacting protein	Cyfip1	>sp|Q7TMB8|CYFP1_MOUSE Cytoplasmic FMR1-interacting protein 1 OS=Mus musculus OX=10090 GN=Cyfip1 PE=1 SV=1;>tr|A0A0R4J119|A0A0R4J119_MOUSE Cytoplasmic FMR1-interacting protein OS=Mus musculus OX=10090 GN=Cyfip1 PE=1 SV=1;>tr|A0A0U1RQ05|A0A0U1RQ05_MOUSE Cyt	4	32	21	26	21	23	25	24	23	26	27	22	27	21	13	15	13	13	14	15	15	15	16	12	15	12	145.24	1253	1253;1251;969;229	0	80.445	By MS/MS	By MS/MS	By MS/MS	By MS/MS	By MS/MS	By MS/MS	By MS/MS	By MS/MS	By MS/MS	By MS/MS	By MS/MS	By MS/MS	18.3	27.1
E9PUD2;Q8K1M6;A0A2U3TZ67	E9PUD2;Q8K1M6;A0A2U3TZ67	Dynamin-1-like protein	Dnm1l	>tr|E9PUD2|E9PUD2_MOUSE Dynamin-1-like protein OS=Mus musculus OX=10090 GN=Dnm1l PE=1 SV=1;>sp|Q8K1M6|DNM1L_MOUSE Dynamin-1-like protein OS=Mus musculus OX=10090 GN=Dnm1l PE=1 SV=2;>tr|A0A2U3TZ67|A0A2U3TZ67_MOUSE Dynamin-1-like protein OS=Mus musculus OX=1	3	32	24	28	27	27	25	29	29	28	29	28	29	29	24	28	27	27	25	29	29	28	29	28	29	29	79.532	712	712;742;587	0	323.31	By MS/MS	By MS/MS	By MS/MS	By MS/MS	By MS/MS	By MS/MS	By MS/MS	By MS/MS	By MS/MS	By MS/MS	By MS/MS	By MS/MS	51.1	57
P06745;A0A0U1RP97;A0A0U1RQ18;CON__Q3ZBD7;A0A0U1RQ72	P06745	Glucose-6-phosphate isomerase	Gpi	>sp|P06745|G6PI_MOUSE Glucose-6-phosphate isomerase OS=Mus musculus OX=10090 GN=Gpi PE=1 SV=4	5	32	21	21	24	25	25	26	22	22	24	24	24	25	21	21	24	25	25	26	22	22	24	24	24	25	62.766	558	558;152;191;557;130	0	323.31	By MS/MS	By MS/MS	By MS/MS	By MS/MS	By MS/MS	By MS/MS	By MS/MS	By MS/MS	By MS/MS	By MS/MS	By MS/MS	By MS/MS	43.7	44.8
Q8BU30;E9Q866;F6Q6R1	Q8BU30	Isoleucine--tRNA ligase, cytoplasmic	Iars	>sp|Q8BU30|SYIC_MOUSE Isoleucine--tRNA ligase, cytoplasmic OS=Mus musculus OX=10090 GN=Iars PE=1 SV=2	3	32	21	23	19	23	24	24	23	21	23	20	22	21	21	23	19	23	24	24	23	21	23	20	22	21	144.27	1262	1262;92;96	0	157.1	By MS/MS	By MS/MS	By MS/MS	By MS/MS	By MS/MS	By MS/MS	By MS/MS	By MS/MS	By MS/MS	By MS/MS	By MS/MS	By MS/MS	23.4	26.2
Q61739;F6VSK8	Q61739;F6VSK8	Integrin alpha-6; Integrin alpha-6 (Fragment)	Itga6	>sp|Q61739|ITA6_MOUSE Integrin alpha-6 OS=Mus musculus OX=10090 GN=Itga6 PE=1 SV=3;>tr|F6VSK8|F6VSK8_MOUSE Integrin alpha-6 (Fragment) OS=Mus musculus OX=10090 GN=Itga6 PE=1 SV=1	2	32	26	27	20	19	19	21	24	26	22	18	23	13	26	27	20	19	19	21	24	26	22	18	23	13	122.16	1091	1091;667	0	114.52	By MS/MS	By MS/MS	By MS/MS	By MS/MS	By MS/MS	By MS/MS	By MS/MS	By MS/MS	By MS/MS	By MS/MS	By MS/MS	By MS/MS	29.3	31
Q922D8;A0A1W2P733;A0A1W2P7L5	Q922D8;A0A1W2P733	C-1-tetrahydrofolate synthase, cytoplasmic	Mthfd1	>sp|Q922D8|C1TC_MOUSE C-1-tetrahydrofolate synthase, cytoplasmic OS=Mus musculus OX=10090 GN=Mthfd1 PE=1 SV=4;>tr|A0A1W2P733|A0A1W2P733_MOUSE C-1-tetrahydrofolate synthase, cytoplasmic OS=Mus musculus OX=10090 GN=Mthfd1 PE=1 SV=1	3	32	26	28	27	24	26	24	26	29	26	26	26	25	26	28	27	24	26	24	26	29	26	26	26	25	101.2	935	935;755;160	0	229.17	By MS/MS	By MS/MS	By MS/MS	By MS/MS	By MS/MS	By MS/MS	By MS/MS	By MS/MS	By MS/MS	By MS/MS	By MS/MS	By MS/MS	42	44.9
Q8C605;Q9WUA3;F6YL81;D3YUA3	Q8C605;Q9WUA3	ATP-dependent 6-phosphofructokinase; ATP-dependent 6-phosphofructokinase, platelet type	Pfkp	>tr|Q8C605|Q8C605_MOUSE ATP-dependent 6-phosphofructokinase OS=Mus musculus OX=10090 GN=Pfkp PE=1 SV=1;>sp|Q9WUA3|PFKAP_MOUSE ATP-dependent 6-phosphofructokinase, platelet type OS=Mus musculus OX=10090 GN=Pfkp PE=1 SV=1	4	32	26	24	25	22	26	28	28	24	27	25	29	25	23	21	23	20	23	25	25	21	25	23	26	23	85.546	784	784;784;183;167	0	323.31	By MS/MS	By MS/MS	By MS/MS	By MS/MS	By MS/MS	By MS/MS	By MS/MS	By MS/MS	By MS/MS	By MS/MS	By MS/MS	By MS/MS	44.6	44.9
Q3V0K9;D3Z6J7	Q3V0K9	Plastin-1	Pls1	>sp|Q3V0K9|PLSI_MOUSE Plastin-1 OS=Mus musculus OX=10090 GN=Pls1 PE=1 SV=1	2	32	22	24	21	23	24	24	22	24	24	24	28	24	20	22	19	21	22	22	20	22	22	22	26	22	70.407	630	630;138	0	323.31	By MS/MS	By MS/MS	By MS/MS	By MS/MS	By MS/MS	By MS/MS	By MS/MS	By MS/MS	By MS/MS	By MS/MS	By MS/MS	By MS/MS	50.2	53.5
Q76MZ3;G3UWL2;G3UXQ1;H3BK50;H3BJ83	Q76MZ3	Serine/threonine-protein phosphatase 2A 65 kDa regulatory subunit A alpha isoform	Ppp2r1a	>sp|Q76MZ3|2AAA_MOUSE Serine/threonine-protein phosphatase 2A 65 kDa regulatory subunit A alpha isoform OS=Mus musculus OX=10090 GN=Ppp2r1a PE=1 SV=3	5	32	26	25	27	22	26	24	26	25	27	24	26	30	21	21	22	19	22	20	22	21	22	20	21	24	65.322	589	589;143;88;93;135	0	323.31	By MS/MS	By MS/MS	By MS/MS	By MS/MS	By MS/MS	By MS/MS	By MS/MS	By MS/MS	By MS/MS	By MS/MS	By MS/MS	By MS/MS	55.9	55.5
Q8VDM4;A0A338P6M5;A0A338P7H4;A0A338P6S9;E9Q2S8	Q8VDM4	26S proteasome non-ATPase regulatory subunit 2	Psmd2	>sp|Q8VDM4|PSMD2_MOUSE 26S proteasome non-ATPase regulatory subunit 2 OS=Mus musculus OX=10090 GN=Psmd2 PE=1 SV=1	5	32	26	26	28	28	29	26	30	29	29	27	27	28	26	26	28	28	29	26	30	29	29	27	27	28	100.2	908	908;142;139;97;60	0	323.31	By MS/MS	By MS/MS	By MS/MS	By MS/MS	By MS/MS	By MS/MS	By MS/MS	By MS/MS	By MS/MS	By MS/MS	By MS/MS	By MS/MS	40.3	41.5
Q91YQ5;A0A0N4SUJ8	Q91YQ5	Dolichyl-diphosphooligosaccharide--protein glycosyltransferase subunit 1	Rpn1	>sp|Q91YQ5|RPN1_MOUSE Dolichyl-diphosphooligosaccharide--protein glycosyltransferase subunit 1 OS=Mus musculus OX=10090 GN=Rpn1 PE=1 SV=1	2	32	25	27	29	27	28	25	29	28	29	29	30	29	25	27	29	27	28	25	29	28	29	29	30	29	68.527	608	608;90	0	323.31	By MS/MS	By MS/MS	By MS/MS	By MS/MS	By MS/MS	By MS/MS	By MS/MS	By MS/MS	By MS/MS	By MS/MS	By MS/MS	By MS/MS	55.9	57.7
Q8K2B3;A0A1Y7VJ55	Q8K2B3	Succinate dehydrogenase [ubiquinone] flavoprotein subunit, mitochondrial	Sdha	>sp|Q8K2B3|SDHA_MOUSE Succinate dehydrogenase [ubiquinone] flavoprotein subunit, mitochondrial OS=Mus musculus OX=10090 GN=Sdha PE=1 SV=1	2	32	25	26	25	24	26	29	25	27	26	27	29	27	25	26	25	24	26	29	25	27	26	27	29	27	72.585	664	664;233	0	323.31	By MS/MS	By MS/MS	By MS/MS	By MS/MS	By MS/MS	By MS/MS	By MS/MS	By MS/MS	By MS/MS	By MS/MS	By MS/MS	By MS/MS	55	59
P05213;A0A2R8VHF3	P05213;A0A2R8VHF3	Tubulin alpha-1B chain; Tubulin alpha chain (Fragment)	Tuba1b;Gm49450	>sp|P05213|TBA1B_MOUSE Tubulin alpha-1B chain OS=Mus musculus OX=10090 GN=Tuba1b PE=1 SV=2;>tr|A0A2R8VHF3|A0A2R8VHF3_MOUSE Tubulin alpha chain (Fragment) OS=Mus musculus OX=10090 GN=Gm49450 PE=3 SV=1	2	32	28	30	30	29	30	31	30	29	31	30	31	30	0	0	0	0	0	0	0	0	0	0	0	0	50.151	451	451;267	0	323.31	By MS/MS	By MS/MS	By MS/MS	By MS/MS	By MS/MS	By MS/MS	By MS/MS	By MS/MS	By MS/MS	By MS/MS	By MS/MS	By MS/MS	71.8	80.5
Q9EQH3	Q9EQH3	Vacuolar protein sorting-associated protein 35	Vps35	>sp|Q9EQH3|VPS35_MOUSE Vacuolar protein sorting-associated protein 35 OS=Mus musculus OX=10090 GN=Vps35 PE=1 SV=1	1	32	28	29	26	27	26	29	30	30	29	26	30	24	28	29	26	27	26	29	30	30	29	26	30	24	91.712	796	796	0	323.31	By MS/MS	By MS/MS	By MS/MS	By MS/MS	By MS/MS	By MS/MS	By MS/MS	By MS/MS	By MS/MS	By MS/MS	By MS/MS	By MS/MS	41.6	43.2
O88342;A0A0J9YU05	O88342	WD repeat-containing protein 1	Wdr1	>sp|O88342|WDR1_MOUSE WD repeat-containing protein 1 OS=Mus musculus OX=10090 GN=Wdr1 PE=1 SV=3	2	32	26	28	28	28	28	31	31	28	27	27	29	30	26	28	28	28	28	31	31	28	27	27	29	30	66.406	606	606;333	0	323.31	By MS/MS	By MS/MS	By MS/MS	By MS/MS	By MS/MS	By MS/MS	By MS/MS	By MS/MS	By MS/MS	By MS/MS	By MS/MS	By MS/MS	61.1	62.4
O35350	O35350	Calpain-1 catalytic subunit	Capn1	>sp|O35350|CAN1_MOUSE Calpain-1 catalytic subunit OS=Mus musculus OX=10090 GN=Capn1 PE=1 SV=1	1	31	20	19	20	25	27	25	23	26	26	28	25	22	20	19	20	25	27	25	23	26	26	28	25	22	82.105	713	713	0	166.13	By MS/MS	By MS/MS	By MS/MS	By MS/MS	By MS/MS	By MS/MS	By MS/MS	By MS/MS	By MS/MS	By MS/MS	By MS/MS	By MS/MS	34.8	36.3
O08553	O08553	Dihydropyrimidinase-related protein 2	Dpysl2	>sp|O08553|DPYL2_MOUSE Dihydropyrimidinase-related protein 2 OS=Mus musculus OX=10090 GN=Dpysl2 PE=1 SV=2	1	31	27	29	29	29	29	30	28	29	29	29	30	30	24	24	24	24	24	25	23	24	24	24	25	25	62.277	572	572	0	323.31	By MS/MS	By MS/MS	By MS/MS	By MS/MS	By MS/MS	By MS/MS	By MS/MS	By MS/MS	By MS/MS	By MS/MS	By MS/MS	By MS/MS	67.3	72.2
Q8CIB5;A6X941;A0A2I3BPQ7	Q8CIB5	Fermitin family homolog 2	Fermt2	>sp|Q8CIB5|FERM2_MOUSE Fermitin family homolog 2 OS=Mus musculus OX=10090 GN=Fermt2 PE=1 SV=1	3	31	24	23	25	25	25	26	19	22	21	24	20	20	19	19	21	21	20	20	16	20	17	19	15	17	77.8	680	680;180;72	0	323.31	By MS/MS	By MS/MS	By MS/MS	By MS/MS	By MS/MS	By MS/MS	By MS/MS	By MS/MS	By MS/MS	By MS/MS	By MS/MS	By MS/MS	43.1	48.4
P26443;F7CFA5	P26443	Glutamate dehydrogenase 1, mitochondrial	Glud1	>sp|P26443|DHE3_MOUSE Glutamate dehydrogenase 1, mitochondrial OS=Mus musculus OX=10090 GN=Glud1 PE=1 SV=1	2	31	30	29	27	26	27	28	30	29	28	28	28	29	30	29	27	26	27	28	30	29	28	28	28	29	61.336	558	558;144	0	323.31	By MS/MS	By MS/MS	By MS/MS	By MS/MS	By MS/MS	By MS/MS	By MS/MS	By MS/MS	By MS/MS	By MS/MS	By MS/MS	By MS/MS	66.1	61.1
E9QAH1;E9PVZ8	E9QAH1;E9PVZ8	Golgi autoantigen, golgin subfamily b, macrogolgin 1	Golgb1	>tr|E9QAH1|E9QAH1_MOUSE Golgi autoantigen, golgin subfamily b, macrogolgin 1 OS=Mus musculus OX=10090 GN=Golgb1 PE=1 SV=1;>tr|E9PVZ8|E9PVZ8_MOUSE Golgi autoantigen, golgin subfamily b, macrogolgin 1 OS=Mus musculus OX=10090 GN=Golgb1 PE=1 SV=1	2	31	16	15	20	17	21	16	13	15	12	11	18	12	16	15	20	17	21	16	13	15	12	11	18	12	365.29	3197	3197;3238	0	59.961	By MS/MS	By MS/MS	By MS/MS	By MS/MS	By MS/MS	By MS/MS	By MS/MS	By MS/MS	By MS/MS	By MS/MS	By MS/MS	By MS/MS	7.9	7.5
O08528;E9Q5B5;E9Q9M6;E9Q3Z4;E9Q8S8;Q3TRM8	O08528;E9Q5B5	Hexokinase-2	Hk2	>sp|O08528|HXK2_MOUSE Hexokinase-2 OS=Mus musculus OX=10090 GN=Hk2 PE=1 SV=1;>tr|E9Q5B5|E9Q5B5_MOUSE Hexokinase-2 OS=Mus musculus OX=10090 GN=Hk2 PE=1 SV=1	6	31	23	23	18	22	20	25	21	24	24	17	24	20	23	22	17	22	19	24	21	24	23	17	23	19	102.53	917	917;889;43;867;877;922	0	221.9	By MS/MS	By MS/MS	By MS/MS	By MS/MS	By MS/MS	By MS/MS	By MS/MS	By MS/MS	By MS/MS	By MS/MS	By MS/MS	By MS/MS	38.2	37.2
Q8BX02	Q8BX02	KN motif and ankyrin repeat domain-containing protein 2	Kank2	>sp|Q8BX02|KANK2_MOUSE KN motif and ankyrin repeat domain-containing protein 2 OS=Mus musculus OX=10090 GN=Kank2 PE=1 SV=1	1	31	24	22	21	22	20	24	20	21	23	21	18	17	23	21	20	21	19	23	19	20	22	20	17	16	90.244	843	843	0	162.83	By MS/MS	By MS/MS	By MS/MS	By MS/MS	By MS/MS	By MS/MS	By MS/MS	By MS/MS	By MS/MS	By MS/MS	By MS/MS	By MS/MS	46.6	41.8
E9Q3Y4;A0A0A6YXL6;Q9ESE1;A0A0A6YXX3;A0A1D5RM41;Q8BSM6	E9Q3Y4;A0A0A6YXL6;Q9ESE1;A0A0A6YXX3;A0A1D5RM41	Lipopolysaccharide-responsive and beige-like anchor protein	Lrba	>tr|E9Q3Y4|E9Q3Y4_MOUSE Lipopolysaccharide-responsive and beige-like anchor protein OS=Mus musculus OX=10090 GN=Lrba PE=1 SV=1;>tr|A0A0A6YXL6|A0A0A6YXL6_MOUSE Lipopolysaccharide-responsive and beige-like anchor protein OS=Mus musculus OX=10090 GN=Lrba PE=1	6	31	20	23	17	16	14	11	20	26	18	13	15	9	18	21	15	15	12	9	18	24	16	12	13	9	316.81	2854	2854;2790;2856;2577;2124;758	0	85.621	By MS/MS	By MS/MS	By MS/MS	By MS/MS	By MS/MS	By MS/MS	By MS/MS	By MS/MS	By MS/MS	By MS/MS	By MS/MS	By MS/MS	10.1	11.2
P08071;A0A0G2JFM6;A0A0G2JDN0;A0A0G2JGN1;A0A0G2JEA3;A0A0G2JGX1	P08071	Lactotransferrin	Ltf	>sp|P08071|TRFL_MOUSE Lactotransferrin OS=Mus musculus OX=10090 GN=Ltf PE=1 SV=4	6	31	0	0	0	5	0	7	0	0	22	22	11	29	0	0	0	5	0	7	0	0	22	22	11	29	77.837	707	707;184;95;122;127;78	0	179.16	By matching	By matching	By matching	By matching	By matching	By MS/MS	By matching	By matching	By MS/MS	By MS/MS	By MS/MS	By MS/MS	0	0
O88322;A0A286YCQ5	O88322;A0A286YCQ5	Nidogen-2; Nidogen-2 (Fragment)	Nid2	>sp|O88322|NID2_MOUSE Nidogen-2 OS=Mus musculus OX=10090 GN=Nid2 PE=1 SV=2;>tr|A0A286YCQ5|A0A286YCQ5_MOUSE Nidogen-2 (Fragment) OS=Mus musculus OX=10090 GN=Nid2 PE=1 SV=1	2	31	26	25	25	27	25	24	22	26	25	27	26	30	26	25	25	27	25	24	22	26	25	27	26	30	153.91	1403	1403;1171	0	323.31	By MS/MS	By MS/MS	By MS/MS	By MS/MS	By MS/MS	By MS/MS	By MS/MS	By MS/MS	By MS/MS	By MS/MS	By MS/MS	By MS/MS	31.4	33.1
P29341;Q9D4E6;Q62029;A0A2I3BR37;F6ZAX1;Q8C7D3;A2A5N3	P29341	Polyadenylate-binding protein 1	Pabpc1	>sp|P29341|PABP1_MOUSE Polyadenylate-binding protein 1 OS=Mus musculus OX=10090 GN=Pabpc1 PE=1 SV=2	7	31	27	26	26	25	27	24	26	25	27	26	29	30	21	20	20	19	21	19	20	19	21	21	22	22	70.67	636	636;643;628;126;118;381;607	0	323.31	By MS/MS	By MS/MS	By MS/MS	By MS/MS	By MS/MS	By MS/MS	By MS/MS	By MS/MS	By MS/MS	By MS/MS	By MS/MS	By MS/MS	53.9	50
O88428	O88428	Bifunctional 3-phosphoadenosine 5-phosphosulfate synthase 2	Papss2	>sp|O88428|PAPS2_MOUSE Bifunctional 3-phosphoadenosine 5-phosphosulfate synthase 2 OS=Mus musculus OX=10090 GN=Papss2 PE=1 SV=2	1	31	23	25	23	26	26	25	22	26	20	17	24	26	23	25	23	26	26	25	22	26	20	17	24	26	70.35	621	621	0	323.31	By MS/MS	By MS/MS	By MS/MS	By MS/MS	By MS/MS	By MS/MS	By MS/MS	By MS/MS	By MS/MS	By MS/MS	By MS/MS	By MS/MS	44.6	50.2
Q9DCD0	Q9DCD0	6-phosphogluconate dehydrogenase, decarboxylating	Pgd	>sp|Q9DCD0|6PGD_MOUSE 6-phosphogluconate dehydrogenase, decarboxylating OS=Mus musculus OX=10090 GN=Pgd PE=1 SV=3	1	31	21	25	20	19	21	22	22	20	24	24	27	28	21	25	20	19	21	22	22	20	24	24	27	28	53.247	483	483	0	323.31	By MS/MS	By MS/MS	By MS/MS	By MS/MS	By MS/MS	By MS/MS	By MS/MS	By MS/MS	By MS/MS	By MS/MS	By MS/MS	By MS/MS	59.4	64.2
P51432	P51432	1-phosphatidylinositol 4,5-bisphosphate phosphodiesterase beta-3	Plcb3	>sp|P51432|PLCB3_MOUSE 1-phosphatidylinositol 4,5-bisphosphate phosphodiesterase beta-3 OS=Mus musculus OX=10090 GN=Plcb3 PE=1 SV=2	1	31	26	26	23	22	20	20	23	25	20	22	24	18	26	26	23	22	20	20	23	25	20	22	24	18	139.49	1234	1234	0	277.02	By MS/MS	By MS/MS	By MS/MS	By MS/MS	By MS/MS	By MS/MS	By MS/MS	By MS/MS	By MS/MS	By MS/MS	By MS/MS	By MS/MS	31.2	34
Q9ERU9	Q9ERU9	E3 SUMO-protein ligase RanBP2	Ranbp2	>sp|Q9ERU9|RBP2_MOUSE E3 SUMO-protein ligase RanBP2 OS=Mus musculus OX=10090 GN=Ranbp2 PE=1 SV=2	1	31	21	22	20	20	19	22	21	20	16	18	22	19	21	22	20	20	19	22	21	20	16	18	22	19	341.12	3053	3053	0	57.111	By MS/MS	By MS/MS	By MS/MS	By MS/MS	By MS/MS	By MS/MS	By MS/MS	By MS/MS	By MS/MS	By MS/MS	By MS/MS	By MS/MS	8.8	9.8
Q9D662;A2ANA0;A2AN99;A2AN98;A2AN97	Q9D662	Protein transport protein Sec23B	Sec23b	>sp|Q9D662|SC23B_MOUSE Protein transport protein Sec23B OS=Mus musculus OX=10090 GN=Sec23b PE=1 SV=1	5	31	20	22	25	26	26	25	20	21	21	22	28	19	16	18	21	22	22	21	17	17	18	18	24	16	86.436	767	767;278;138;122;58	0	323.31	By MS/MS	By MS/MS	By MS/MS	By MS/MS	By MS/MS	By MS/MS	By MS/MS	By MS/MS	By MS/MS	By MS/MS	By MS/MS	By MS/MS	35.5	45
A0A1B0GS91;Q8K4L3;E9Q3Z5;Q8K4L2;F6R6A4;D3Z2X9;F6TBK9	A0A1B0GS91;Q8K4L3;E9Q3Z5;Q8K4L2	Supervillin	Svil	>tr|A0A1B0GS91|A0A1B0GS91_MOUSE Supervillin OS=Mus musculus OX=10090 GN=Svil PE=1 SV=1;>sp|Q8K4L3|SVIL_MOUSE Supervillin OS=Mus musculus OX=10090 GN=Svil PE=1 SV=1;>tr|E9Q3Z5|E9Q3Z5_MOUSE Supervillin OS=Mus musculus OX=10090 GN=Svil PE=1 SV=1;>tr|Q8K4L2|Q8	7	31	15	16	20	26	21	23	11	11	17	20	23	20	15	16	20	26	21	23	11	11	17	20	23	20	253.26	2257	2257;2170;2056;2031;749;40;169	0	92.834	By MS/MS	By MS/MS	By MS/MS	By MS/MS	By MS/MS	By MS/MS	By MS/MS	By MS/MS	By MS/MS	By MS/MS	By MS/MS	By MS/MS	9.3	10.5
P11983;F2Z483;A0A3B2WDE2	P11983	T-complex protein 1 subunit alpha	Tcp1	>sp|P11983|TCPA_MOUSE T-complex protein 1 subunit alpha OS=Mus musculus OX=10090 GN=Tcp1 PE=1 SV=3	3	31	27	26	26	27	28	26	27	28	28	27	27	29	27	26	26	27	28	26	27	28	28	27	27	29	60.448	556	556;103;54	0	323.31	By MS/MS	By MS/MS	By MS/MS	By MS/MS	By MS/MS	By MS/MS	By MS/MS	By MS/MS	By MS/MS	By MS/MS	By MS/MS	By MS/MS	65.1	63.7
P82198;Q3UXJ2	P82198;Q3UXJ2	Transforming growth factor-beta-induced protein ig-h3	Tgfbi	>sp|P82198|BGH3_MOUSE Transforming growth factor-beta-induced protein ig-h3 OS=Mus musculus OX=10090 GN=Tgfbi PE=1 SV=1;>tr|Q3UXJ2|Q3UXJ2_MOUSE Transforming growth factor-beta-induced protein ig-h3 OS=Mus musculus OX=10090 GN=Tgfbi PE=1 SV=1	2	31	23	23	25	23	26	28	19	22	25	28	25	28	23	23	25	23	26	28	19	22	25	28	25	28	74.596	683	683;651	0	323.31	By MS/MS	By MS/MS	By MS/MS	By MS/MS	By MS/MS	By MS/MS	By MS/MS	By MS/MS	By MS/MS	By MS/MS	By MS/MS	By MS/MS	47.4	46.6
P50544;B1AR28	P50544;B1AR28	Very long-chain specific acyl-CoA dehydrogenase, mitochondrial; Very long-chain-specific acyl-CoA dehydrogenase, mitochondrial	Acadvl	>sp|P50544|ACADV_MOUSE Very long-chain specific acyl-CoA dehydrogenase, mitochondrial OS=Mus musculus OX=10090 GN=Acadvl PE=1 SV=3;>tr|B1AR28|B1AR28_MOUSE Very long-chain-specific acyl-CoA dehydrogenase, mitochondrial OS=Mus musculus OX=10090 GN=Acadvl PE=	2	30	28	24	25	24	26	25	25	26	22	23	28	21	28	24	25	24	26	25	25	26	22	23	28	21	70.875	656	656;634	0	323.31	By MS/MS	By MS/MS	By MS/MS	By MS/MS	By MS/MS	By MS/MS	By MS/MS	By MS/MS	By MS/MS	By MS/MS	By MS/MS	By MS/MS	59	53.7
P50516;D3Z1B9;D3YWH3;D3YZ23	P50516	V-type proton ATPase catalytic subunit A	Atp6v1a	>sp|P50516|VATA_MOUSE V-type proton ATPase catalytic subunit A OS=Mus musculus OX=10090 GN=Atp6v1a PE=1 SV=2	4	30	20	15	18	20	20	17	19	18	20	21	24	22	20	15	18	20	20	17	19	18	20	21	24	22	68.325	617	617;237;196;77	0	282.1	By MS/MS	By MS/MS	By MS/MS	By MS/MS	By MS/MS	By MS/MS	By MS/MS	By MS/MS	By MS/MS	By MS/MS	By MS/MS	By MS/MS	42.6	26.7
Q9R100;A2AKS7	Q9R100;A2AKS7	Cadherin-17; Cadherin 17, isoform CRA_a	Cdh17	>sp|Q9R100|CAD17_MOUSE Cadherin-17 OS=Mus musculus OX=10090 GN=Cdh17 PE=1 SV=1;>tr|A2AKS7|A2AKS7_MOUSE Cadherin 17, isoform CRA_a OS=Mus musculus OX=10090 GN=Cdh17 PE=1 SV=1	2	30	29	28	27	25	26	25	28	27	27	26	27	25	29	28	27	25	26	25	28	27	27	26	27	25	91.644	827	827;728	0	323.31	By MS/MS	By MS/MS	By MS/MS	By MS/MS	By MS/MS	By MS/MS	By MS/MS	By MS/MS	By MS/MS	By MS/MS	By MS/MS	By MS/MS	47.9	47.5
Q08091;A0A1L1SRV0;A0A1L1SUB2;A0A1L1SRL1	Q08091;A0A1L1SRV0;A0A1L1SUB2	Calponin-1; Calponin; Calponin (Fragment)	Cnn1	>sp|Q08091|CNN1_MOUSE Calponin-1 OS=Mus musculus OX=10090 GN=Cnn1 PE=1 SV=1;>tr|A0A1L1SRV0|A0A1L1SRV0_MOUSE Calponin OS=Mus musculus OX=10090 GN=Cnn1 PE=1 SV=1;>tr|A0A1L1SUB2|A0A1L1SUB2_MOUSE Calponin (Fragment) OS=Mus musculus OX=10090 GN=Cnn1 PE=1 SV=1	4	30	21	22	24	22	27	24	22	22	25	24	27	30	20	21	22	20	25	23	21	21	23	23	26	28	33.355	297	297;238;233;82	0	323.31	By MS/MS	By MS/MS	By MS/MS	By MS/MS	By MS/MS	By MS/MS	By MS/MS	By MS/MS	By MS/MS	By MS/MS	By MS/MS	By MS/MS	71	71
Q3U1J4	Q3U1J4	DNA damage-binding protein 1	Ddb1	>sp|Q3U1J4|DDB1_MOUSE DNA damage-binding protein 1 OS=Mus musculus OX=10090 GN=Ddb1 PE=1 SV=2	1	30	20	22	22	25	26	23	23	22	24	26	26	25	20	22	22	25	26	23	23	22	24	26	26	25	126.85	1140	1140	0	188.1	By MS/MS	By MS/MS	By MS/MS	By MS/MS	By MS/MS	By MS/MS	By MS/MS	By MS/MS	By MS/MS	By MS/MS	By MS/MS	By MS/MS	23.8	27.5
Q99KK7	Q99KK7	Dipeptidyl peptidase 3	Dpp3	>sp|Q99KK7|DPP3_MOUSE Dipeptidyl peptidase 3 OS=Mus musculus OX=10090 GN=Dpp3 PE=1 SV=2	1	30	21	23	21	27	27	21	26	23	24	26	28	24	21	23	21	27	27	21	26	23	24	26	28	24	82.897	738	738	0	323.31	By MS/MS	By MS/MS	By MS/MS	By MS/MS	By MS/MS	By MS/MS	By MS/MS	By MS/MS	By MS/MS	By MS/MS	By MS/MS	By MS/MS	42.8	43.9
P10126;D3YZ68;D3Z3I8	P10126;D3YZ68;D3Z3I8	Elongation factor 1-alpha 1; Elongation factor 1-alpha 1 (Fragment)	Eef1a1	>sp|P10126|EF1A1_MOUSE Elongation factor 1-alpha 1 OS=Mus musculus OX=10090 GN=Eef1a1 PE=1 SV=3;>tr|D3YZ68|D3YZ68_MOUSE Elongation factor 1-alpha 1 (Fragment) OS=Mus musculus OX=10090 GN=Eef1a1 PE=1 SV=1;>tr|D3Z3I8|D3Z3I8_MOUSE Elongation factor 1-alpha 1	3	30	25	25	25	25	26	26	25	24	26	25	25	27	15	15	15	15	16	16	15	14	16	15	15	16	50.113	462	462;249;186	0	323.31	By MS/MS	By MS/MS	By MS/MS	By MS/MS	By MS/MS	By MS/MS	By MS/MS	By MS/MS	By MS/MS	By MS/MS	By MS/MS	By MS/MS	65.8	65.8
P60843	P60843	Eukaryotic initiation factor 4A-I	Eif4a1	>sp|P60843|IF4A1_MOUSE Eukaryotic initiation factor 4A-I OS=Mus musculus OX=10090 GN=Eif4a1 PE=1 SV=1	1	30	27	27	26	26	29	27	28	27	28	29	28	27	14	14	13	12	15	14	15	14	15	15	15	15	46.153	406	406	0	323.31	By MS/MS	By MS/MS	By MS/MS	By MS/MS	By MS/MS	By MS/MS	By MS/MS	By MS/MS	By MS/MS	By MS/MS	By MS/MS	By MS/MS	64.5	64.5
P17182;Q6PHC1;B1ARR7;B0QZL1;B1ARR6;A0A0N4SUI6;A0A0N4SUW8	P17182;Q6PHC1	Alpha-enolase	Eno1	>sp|P17182|ENOA_MOUSE Alpha-enolase OS=Mus musculus OX=10090 GN=Eno1 PE=1 SV=3;>tr|Q6PHC1|Q6PHC1_MOUSE Alpha-enolase OS=Mus musculus OX=10090 GN=Eno1 PE=1 SV=1	7	30	27	26	28	26	26	29	28	27	28	28	28	29	24	22	24	23	23	25	24	23	24	24	25	25	47.14	434	434;366;119;221;67;58;37	0	323.31	By MS/MS	By MS/MS	By MS/MS	By MS/MS	By MS/MS	By MS/MS	By MS/MS	By MS/MS	By MS/MS	By MS/MS	By MS/MS	By MS/MS	64.3	64.5
Q6A0A9	Q6A0A9	Constitutive coactivator of PPAR-gamma-like protein 1	FAM120A	>sp|Q6A0A9|F120A_MOUSE Constitutive coactivator of PPAR-gamma-like protein 1 OS=Mus musculus OX=10090 GN=FAM120A PE=1 SV=2	1	30	25	24	24	26	23	22	19	24	23	19	26	14	25	24	24	26	23	22	19	24	23	19	26	14	121.64	1112	1112	0	153.12	By MS/MS	By MS/MS	By MS/MS	By MS/MS	By MS/MS	By MS/MS	By MS/MS	By MS/MS	By MS/MS	By MS/MS	By MS/MS	By MS/MS	38.9	37.8
Q00612;A3KG36;G3UWD6;P97324	Q00612;A3KG36	Glucose-6-phosphate 1-dehydrogenase X; Glucose-6-phosphate 1-dehydrogenase (Fragment)	G6pdx	>sp|Q00612|G6PD1_MOUSE Glucose-6-phosphate 1-dehydrogenase X OS=Mus musculus OX=10090 GN=G6pdx PE=1 SV=3;>tr|A3KG36|A3KG36_MOUSE Glucose-6-phosphate 1-dehydrogenase (Fragment) OS=Mus musculus OX=10090 GN=G6pdx PE=1 SV=1	4	30	24	23	22	21	22	25	25	25	26	26	25	25	23	22	21	20	21	24	24	24	25	25	24	24	59.262	515	515;396;513;513	0	163.4	By MS/MS	By MS/MS	By MS/MS	By MS/MS	By MS/MS	By MS/MS	By MS/MS	By MS/MS	By MS/MS	By MS/MS	By MS/MS	By MS/MS	58.8	54.2
F8WHM5;Q61543;F6RSH1;E9PWD8	F8WHM5;Q61543	Golgi apparatus protein 1 (Fragment); Golgi apparatus protein 1	Glg1	>tr|F8WHM5|F8WHM5_MOUSE Golgi apparatus protein 1 (Fragment) OS=Mus musculus OX=10090 GN=Glg1 PE=1 SV=1;>sp|Q61543|GSLG1_MOUSE Golgi apparatus protein 1 OS=Mus musculus OX=10090 GN=Glg1 PE=1 SV=1	4	30	20	22	22	24	23	21	19	22	19	22	26	24	20	22	22	24	23	21	19	22	19	22	26	24	132.35	1163	1163;1175;591;302	0	228.64	By MS/MS	By MS/MS	By MS/MS	By MS/MS	By MS/MS	By MS/MS	By MS/MS	By MS/MS	By MS/MS	By MS/MS	By MS/MS	By MS/MS	27.5	29.8
Q60604	Q60604	Adseverin	Scin	>sp|Q60604|ADSV_MOUSE Adseverin OS=Mus musculus OX=10090 GN=Scin PE=1 SV=3	1	30	27	29	27	25	25	26	28	27	25	27	24	17	27	29	27	25	25	26	28	27	25	27	24	17	80.253	715	715	0	323.31	By MS/MS	By MS/MS	By MS/MS	By MS/MS	By MS/MS	By MS/MS	By MS/MS	By MS/MS	By MS/MS	By MS/MS	By MS/MS	By MS/MS	54.7	58.6
P37804;A0A1L1STN8	P37804;A0A1L1STN8	Transgelin; Transgelin (Fragment)	Tagln	>sp|P37804|TAGL_MOUSE Transgelin OS=Mus musculus OX=10090 GN=Tagln PE=1 SV=3;>tr|A0A1L1STN8|A0A1L1STN8_MOUSE Transgelin (Fragment) OS=Mus musculus OX=10090 GN=Tagln PE=1 SV=1	2	30	24	24	25	25	25	25	24	25	26	24	25	29	23	23	24	24	24	24	23	24	25	23	24	28	22.576	201	201;109	0	323.31	By MS/MS	By MS/MS	By MS/MS	By MS/MS	By MS/MS	By MS/MS	By MS/MS	By MS/MS	By MS/MS	By MS/MS	By MS/MS	By MS/MS	86.1	86.1
Q08189;A2ART8	Q08189	Protein-glutamine gamma-glutamyltransferase E	Tgm3	>sp|Q08189|TGM3_MOUSE Protein-glutamine gamma-glutamyltransferase E OS=Mus musculus OX=10090 GN=Tgm3 PE=1 SV=2	2	30	26	27	17	7	9	1	25	28	11	11	2	0	26	27	17	7	9	1	25	28	11	11	2	0	77.308	693	693;616	0	323.31	By MS/MS	By MS/MS	By MS/MS	By MS/MS	By MS/MS	By MS/MS	By MS/MS	By MS/MS	By MS/MS	By MS/MS	By MS/MS	By matching	46.9	48.6
E9PUM4;A0A1L1SQ51;Q71LX4;A0A1L1SRI1;Q8CDM9;A0A1L1SQP9	E9PUM4;A0A1L1SQ51;Q71LX4;A0A1L1SRI1;Q8CDM9;A0A1L1SQP9	Talin-2	Tln2	>tr|E9PUM4|E9PUM4_MOUSE Talin-2 OS=Mus musculus OX=10090 GN=Tln2 PE=1 SV=1;>tr|A0A1L1SQ51|A0A1L1SQ51_MOUSE Talin-2 OS=Mus musculus OX=10090 GN=Tln2 PE=1 SV=1;>sp|Q71LX4|TLN2_MOUSE Talin-2 OS=Mus musculus OX=10090 GN=Tln2 PE=1 SV=3;>tr|A0A1L1SRI1|A0A1L1SRI1	6	30	17	14	17	19	15	16	11	13	15	16	12	15	17	14	17	19	15	16	11	13	15	16	12	15	271.66	2542	2542;2544;2375;1471;1452;923	0	126.35	By MS/MS	By MS/MS	By MS/MS	By MS/MS	By MS/MS	By MS/MS	By MS/MS	By MS/MS	By MS/MS	By MS/MS	By MS/MS	By MS/MS	17.9	14.3
Q7M739;F6ZDS4;F6RX08	Q7M739;F6ZDS4	Nuclear pore complex-associated intranuclear coiled-coil protein TPR; Nucleoprotein TPR	Tpr	>tr|Q7M739|Q7M739_MOUSE Nuclear pore complex-associated intranuclear coiled-coil protein TPR OS=Mus musculus OX=10090 GN=Tpr PE=1 SV=1;>sp|F6ZDS4|TPR_MOUSE Nucleoprotein TPR OS=Mus musculus OX=10090 GN=Tpr PE=1 SV=1	3	30	22	17	19	15	14	14	15	17	16	20	17	17	22	17	19	15	14	14	15	17	16	20	17	17	266.92	2357	2357;2431;611	0	181.34	By MS/MS	By MS/MS	By MS/MS	By MS/MS	By MS/MS	By MS/MS	By MS/MS	By MS/MS	By MS/MS	By MS/MS	By MS/MS	By MS/MS	13.1	11.1
P68372;G3UZR1	P68372	Tubulin beta-4B chain	Tubb4b	>sp|P68372|TBB4B_MOUSE Tubulin beta-4B chain OS=Mus musculus OX=10090 GN=Tubb4b PE=1 SV=1	2	30	29	29	28	28	29	29	29	29	29	28	29	30	1	1	1	1	1	1	1	1	1	1	1	1	49.83	445	445;66	0	323.31	By MS/MS	By MS/MS	By MS/MS	By MS/MS	By MS/MS	By MS/MS	By MS/MS	By MS/MS	By MS/MS	By MS/MS	By MS/MS	By MS/MS	82	82
O70475;D3YXP9	O70475	UDP-glucose 6-dehydrogenase	Ugdh	>sp|O70475|UGDH_MOUSE UDP-glucose 6-dehydrogenase OS=Mus musculus OX=10090 GN=Ugdh PE=1 SV=1	2	30	20	24	23	21	25	26	23	22	22	22	25	24	20	24	23	21	25	26	23	22	22	22	25	24	54.831	493	493;156	0	323.31	By MS/MS	By MS/MS	By MS/MS	By MS/MS	By MS/MS	By MS/MS	By MS/MS	By MS/MS	By MS/MS	By MS/MS	By MS/MS	By MS/MS	57.6	72.4
Q3U4W8;P56399;D3YYA5;D3Z4K7	Q3U4W8;P56399	Ubiquitin carboxyl-terminal hydrolase; Ubiquitin carboxyl-terminal hydrolase 5	Usp5	>tr|Q3U4W8|Q3U4W8_MOUSE Ubiquitin carboxyl-terminal hydrolase OS=Mus musculus OX=10090 GN=Usp5 PE=1 SV=1;>sp|P56399|UBP5_MOUSE Ubiquitin carboxyl-terminal hydrolase 5 OS=Mus musculus OX=10090 GN=Usp5 PE=1 SV=1	4	30	23	24	22	20	20	22	25	22	21	22	23	23	23	24	22	20	20	22	25	22	21	22	23	23	93.354	835	835;858;209;303	0	323.31	By MS/MS	By MS/MS	By MS/MS	By MS/MS	By MS/MS	By MS/MS	By MS/MS	By MS/MS	By MS/MS	By MS/MS	By MS/MS	By MS/MS	41.1	44.7
P32921;E0CXX4;E0CXQ4	P32921	Tryptophan--tRNA ligase, cytoplasmic	Wars	>sp|P32921|SYWC_MOUSE Tryptophan--tRNA ligase, cytoplasmic OS=Mus musculus OX=10090 GN=Wars PE=1 SV=2	3	30	23	23	27	26	26	28	23	25	28	29	28	29	23	23	27	26	26	28	23	25	28	29	28	29	54.357	481	481;39;59	0	323.31	By MS/MS	By MS/MS	By MS/MS	By MS/MS	By MS/MS	By MS/MS	By MS/MS	By MS/MS	By MS/MS	By MS/MS	By MS/MS	By MS/MS	65.5	66.7
CON__P13645;CON__Q7Z3Z0;CON__Q7Z3Y8;CON__Q148H6;CON__Q7Z3Y7	CON__P13645			>P13645 SWISS-PROT:P13645 Tax_Id=9606 Gene_Symbol=KRT10 Keratin, type I cytoskeletal 10	5	29	16	28	17	10	6	26	8	18	17	20	12	23	12	20	12	6	5	19	6	13	13	14	8	17	59.51	593	593;450;459;464;486	0	323.31	By MS/MS	By MS/MS	By MS/MS	By MS/MS	By MS/MS	By MS/MS	By MS/MS	By MS/MS	By MS/MS	By MS/MS	By MS/MS	By MS/MS	37.3	51.9
P47738;A0A0G2JEU1;A0A0G2JFQ0;A0A0G2JF60;D3YYF3	P47738;A0A0G2JEU1	Aldehyde dehydrogenase, mitochondrial	Aldh2	>sp|P47738|ALDH2_MOUSE Aldehyde dehydrogenase, mitochondrial OS=Mus musculus OX=10090 GN=Aldh2 PE=1 SV=1;>tr|A0A0G2JEU1|A0A0G2JEU1_MOUSE Aldehyde dehydrogenase, mitochondrial OS=Mus musculus OX=10090 GN=Aldh2 PE=1 SV=1	5	29	27	27	26	24	26	26	28	27	26	26	27	26	26	26	25	23	25	25	27	26	25	25	26	25	56.537	519	519;471;229;196;185	0	323.31	By MS/MS	By MS/MS	By MS/MS	By MS/MS	By MS/MS	By MS/MS	By MS/MS	By MS/MS	By MS/MS	By MS/MS	By MS/MS	By MS/MS	65.3	64.5
P56480	P56480	ATP synthase subunit beta, mitochondrial	Atp5f1b	>sp|P56480|ATPB_MOUSE ATP synthase subunit beta, mitochondrial OS=Mus musculus OX=10090 GN=Atp5f1b PE=1 SV=2	1	29	28	28	27	26	27	28	28	28	28	26	28	28	28	28	27	26	27	28	28	28	28	26	28	28	56.3	529	529	0	323.31	By MS/MS	By MS/MS	By MS/MS	By MS/MS	By MS/MS	By MS/MS	By MS/MS	By MS/MS	By MS/MS	By MS/MS	By MS/MS	By MS/MS	74.7	74.7
P80318;E9Q133;Q3U0I3;F6Q609;F6ZVG8	P80318;E9Q133;Q3U0I3;F6Q609	T-complex protein 1 subunit gamma	Cct3	>sp|P80318|TCPG_MOUSE T-complex protein 1 subunit gamma OS=Mus musculus OX=10090 GN=Cct3 PE=1 SV=1;>tr|E9Q133|E9Q133_MOUSE T-complex protein 1 subunit gamma OS=Mus musculus OX=10090 GN=Cct3 PE=1 SV=1;>tr|Q3U0I3|Q3U0I3_MOUSE T-complex protein 1 subunit gamm	5	29	26	22	24	23	24	21	24	25	27	25	24	23	26	22	24	23	24	21	24	25	27	25	24	23	60.629	545	545;507;521;306;85	0	262.42	By MS/MS	By MS/MS	By MS/MS	By MS/MS	By MS/MS	By MS/MS	By MS/MS	By MS/MS	By MS/MS	By MS/MS	By MS/MS	By MS/MS	58.3	49.5
Q922B2;Q8BJY7	Q922B2	Aspartate--tRNA ligase, cytoplasmic	Dars	>sp|Q922B2|SYDC_MOUSE Aspartate--tRNA ligase, cytoplasmic OS=Mus musculus OX=10090 GN=Dars PE=1 SV=2	2	29	23	22	23	22	22	20	24	21	24	24	21	24	23	22	23	22	22	20	24	21	24	24	21	24	57.147	501	501;87	0	109.38	By MS/MS	By MS/MS	By MS/MS	By MS/MS	By MS/MS	By MS/MS	By MS/MS	By MS/MS	By MS/MS	By MS/MS	By MS/MS	By MS/MS	54.3	50.5
Q62167;P16381;Q3V086;Q61496	Q62167;P16381	ATP-dependent RNA helicase DDX3X; Putative ATP-dependent RNA helicase Pl10	Ddx3x;D1Pas1	>sp|Q62167|DDX3X_MOUSE ATP-dependent RNA helicase DDX3X OS=Mus musculus OX=10090 GN=Ddx3x PE=1 SV=3;>sp|P16381|DDX3L_MOUSE Putative ATP-dependent RNA helicase Pl10 OS=Mus musculus OX=10090 GN=D1Pas1 PE=1 SV=1	4	29	25	26	25	24	24	24	28	27	27	26	29	26	8	8	7	7	6	7	8	8	7	7	9	8	73.101	662	662;660;728;702	0	323.31	By MS/MS	By MS/MS	By MS/MS	By MS/MS	By MS/MS	By MS/MS	By MS/MS	By MS/MS	By MS/MS	By MS/MS	By MS/MS	By MS/MS	51.8	53.5
Q99K41	Q99K41	EMILIN-1	Emilin1	>sp|Q99K41|EMIL1_MOUSE EMILIN-1 OS=Mus musculus OX=10090 GN=Emilin1 PE=1 SV=1	1	29	21	18	23	22	23	21	14	21	25	25	19	25	21	18	23	22	23	21	14	21	25	25	19	25	107.58	1017	1017	0	256.92	By MS/MS	By MS/MS	By MS/MS	By MS/MS	By MS/MS	By MS/MS	By MS/MS	By MS/MS	By MS/MS	By MS/MS	By MS/MS	By MS/MS	32.8	26.5
P26040	P26040	Ezrin	Ezr	>sp|P26040|EZRI_MOUSE Ezrin OS=Mus musculus OX=10090 GN=Ezr PE=1 SV=3	1	29	25	23	18	22	21	22	22	24	22	21	21	22	24	22	17	21	20	21	21	23	21	20	20	21	69.406	586	586	0	323.31	By MS/MS	By MS/MS	By MS/MS	By MS/MS	By MS/MS	By MS/MS	By MS/MS	By MS/MS	By MS/MS	By MS/MS	By MS/MS	By MS/MS	57.2	53.4
P30416;F6S2D5;F7CAT1	P30416;F6S2D5	Peptidyl-prolyl cis-trans isomerase FKBP4; Peptidylprolyl isomerase (Fragment)	Fkbp4	>sp|P30416|FKBP4_MOUSE Peptidyl-prolyl cis-trans isomerase FKBP4 OS=Mus musculus OX=10090 GN=Fkbp4 PE=1 SV=5;>tr|F6S2D5|F6S2D5_MOUSE Peptidylprolyl isomerase (Fragment) OS=Mus musculus OX=10090 GN=Fkbp4 PE=1 SV=9	3	29	16	21	16	16	19	16	22	24	23	20	27	20	16	21	16	16	19	16	22	24	23	20	27	20	51.572	458	458;260;187	0	234.86	By MS/MS	By MS/MS	By MS/MS	By MS/MS	By MS/MS	By MS/MS	By MS/MS	By MS/MS	By MS/MS	By MS/MS	By MS/MS	By MS/MS	40.6	48
Q8BIJ6;E9PWN2;E9PWN3	Q8BIJ6;E9PWN2	Isoleucine--tRNA ligase, mitochondrial	Iars2	>sp|Q8BIJ6|SYIM_MOUSE Isoleucine--tRNA ligase, mitochondrial OS=Mus musculus OX=10090 GN=Iars2 PE=1 SV=1;>tr|E9PWN2|E9PWN2_MOUSE Isoleucine--tRNA ligase, mitochondrial OS=Mus musculus OX=10090 GN=Iars2 PE=1 SV=1	3	29	22	24	23	23	24	21	19	22	20	17	18	16	22	24	23	23	24	21	19	22	20	17	18	16	112.8	1012	1012;733;560	0	254.57	By MS/MS	By MS/MS	By MS/MS	By MS/MS	By MS/MS	By MS/MS	By MS/MS	By MS/MS	By MS/MS	By MS/MS	By MS/MS	By MS/MS	31	35.7
Q9ET54;A0A1W2P7G1;Q5DTJ9	Q9ET54	Palladin	Palld	>sp|Q9ET54|PALLD_MOUSE Palladin OS=Mus musculus OX=10090 GN=Palld PE=1 SV=2	3	29	21	22	19	22	23	23	21	21	22	23	25	24	11	12	9	12	12	13	11	10	12	12	14	12	152.13	1408	1408;200;1315	0	323.31	By MS/MS	By MS/MS	By MS/MS	By MS/MS	By MS/MS	By MS/MS	By MS/MS	By MS/MS	By MS/MS	By MS/MS	By MS/MS	By MS/MS	22.6	23.7
Q91ZA3;H3BL62;D3YWM4;H3BK61;H3BKW6	Q91ZA3	Propionyl-CoA carboxylase alpha chain, mitochondrial	Pcca	>sp|Q91ZA3|PCCA_MOUSE Propionyl-CoA carboxylase alpha chain, mitochondrial OS=Mus musculus OX=10090 GN=Pcca PE=1 SV=2	5	29	23	26	25	22	25	21	23	27	20	22	23	18	23	26	25	22	25	21	23	27	20	22	23	18	79.921	724	724;183;131;166;35	0	161.2	By MS/MS	By MS/MS	By MS/MS	By MS/MS	By MS/MS	By MS/MS	By MS/MS	By MS/MS	By MS/MS	By MS/MS	By MS/MS	By MS/MS	43.2	46.1
Q9D0I9	Q9D0I9	Arginine--tRNA ligase, cytoplasmic	Rars	>sp|Q9D0I9|SYRC_MOUSE Arginine--tRNA ligase, cytoplasmic OS=Mus musculus OX=10090 GN=Rars PE=1 SV=2	1	29	24	20	22	22	23	24	22	19	25	26	22	20	24	20	22	22	23	24	22	19	25	26	22	20	75.673	660	660	0	110.77	By MS/MS	By MS/MS	By MS/MS	By MS/MS	By MS/MS	By MS/MS	By MS/MS	By MS/MS	By MS/MS	By MS/MS	By MS/MS	By MS/MS	46.8	36.7
Q8BFR5;A0A0U1RPC4	Q8BFR5	Elongation factor Tu, mitochondrial	Tufm	>sp|Q8BFR5|EFTU_MOUSE Elongation factor Tu, mitochondrial OS=Mus musculus OX=10090 GN=Tufm PE=1 SV=1	2	29	24	23	23	22	25	26	24	23	23	23	24	23	16	17	18	16	18	19	17	17	16	18	18	18	49.508	452	452;116	0	323.31	By MS/MS	By MS/MS	By MS/MS	By MS/MS	By MS/MS	By MS/MS	By MS/MS	By MS/MS	By MS/MS	By MS/MS	By MS/MS	By MS/MS	61.3	58.8
Q8BX70;A0A1L1SUY8;A0A1L1SS63;A0A1L1SSJ3	Q8BX70	Vacuolar protein sorting-associated protein 13C	Vps13c	>sp|Q8BX70|VP13C_MOUSE Vacuolar protein sorting-associated protein 13C OS=Mus musculus OX=10090 GN=Vps13c PE=1 SV=2	4	29	18	20	18	14	20	13	19	21	18	20	19	14	18	20	18	14	20	13	19	21	18	20	19	14	420.08	3748	3748;771;757;76	0	47.79	By MS/MS	By MS/MS	By MS/MS	By MS/MS	By MS/MS	By MS/MS	By MS/MS	By MS/MS	By MS/MS	By MS/MS	By MS/MS	By MS/MS	7.7	8.5
Q00519;A0A3B2WBF8;A0A3B2W454;A0A3B2WDA8	Q00519	Xanthine dehydrogenase/oxidase	Xdh	>sp|Q00519|XDH_MOUSE Xanthine dehydrogenase/oxidase OS=Mus musculus OX=10090 GN=Xdh PE=1 SV=5	4	29	13	19	17	15	19	16	18	14	24	25	20	25	13	19	17	15	19	16	18	14	24	25	20	25	146.56	1335	1335;409;40;44	0	170	By MS/MS	By MS/MS	By MS/MS	By MS/MS	By MS/MS	By MS/MS	By MS/MS	By MS/MS	By MS/MS	By MS/MS	By MS/MS	By MS/MS	16.6	24
Q6P5F9;F6YA11;A2AKT6	Q6P5F9	Exportin-1	Xpo1	>sp|Q6P5F9|XPO1_MOUSE Exportin-1 OS=Mus musculus OX=10090 GN=Xpo1 PE=1 SV=1	3	29	18	22	19	22	21	22	22	23	22	22	21	19	18	22	19	22	21	22	22	23	22	22	21	19	123.09	1071	1071;233;59	0	235.26	By MS/MS	By MS/MS	By MS/MS	By MS/MS	By MS/MS	By MS/MS	By MS/MS	By MS/MS	By MS/MS	By MS/MS	By MS/MS	By MS/MS	27.2	28.9
P05064;A6ZI44;D3YWI1;D3Z510;A0A0U1RPN8;Q9CPQ9;A6ZI46;D3YV98;A0A0U1RPT5;A6ZI47	P05064;A6ZI44;D3YWI1;D3Z510;A0A0U1RPN8;Q9CPQ9;A6ZI46	Fructose-bisphosphate aldolase A; Fructose-bisphosphate aldolase	Aldoa	>sp|P05064|ALDOA_MOUSE Fructose-bisphosphate aldolase A OS=Mus musculus OX=10090 GN=Aldoa PE=1 SV=2;>tr|A6ZI44|A6ZI44_MOUSE Fructose-bisphosphate aldolase OS=Mus musculus OX=10090 GN=Aldoa PE=1 SV=1;>tr|D3YWI1|D3YWI1_MOUSE Fructose-bisphosphate aldolase (F	10	28	23	24	25	24	26	27	26	24	27	24	27	27	21	21	23	21	23	24	23	21	24	21	25	24	39.355	364	364;418;236;180;190;364;419;193;209;364	0	323.31	By MS/MS	By MS/MS	By MS/MS	By MS/MS	By MS/MS	By MS/MS	By MS/MS	By MS/MS	By MS/MS	By MS/MS	By MS/MS	By MS/MS	75	80.5
O35639;Q3TET3;A0A0G2JGL7;A0A0G2JDV9	O35639;Q3TET3	Annexin A3; Annexin	Anxa3	>sp|O35639|ANXA3_MOUSE Annexin A3 OS=Mus musculus OX=10090 GN=Anxa3 PE=1 SV=4;>tr|Q3TET3|Q3TET3_MOUSE Annexin OS=Mus musculus OX=10090 GN=Anxa3 PE=1 SV=1	4	28	22	21	23	23	22	22	22	23	25	25	25	26	22	21	23	23	22	22	22	23	25	25	25	26	36.384	323	323;180;84;78	0	323.31	By MS/MS	By MS/MS	By MS/MS	By MS/MS	By MS/MS	By MS/MS	By MS/MS	By MS/MS	By MS/MS	By MS/MS	By MS/MS	By MS/MS	70.3	70.3
Q02248;E9Q6A9;F7CRC6;F7BAC9;D3YUH4;F6QZ47;D3Z5Q1;E9PW26;D3Z7S6	Q02248;E9Q6A9	Catenin beta-1	Ctnnb1	>sp|Q02248|CTNB1_MOUSE Catenin beta-1 OS=Mus musculus OX=10090 GN=Ctnnb1 PE=1 SV=1;>tr|E9Q6A9|E9Q6A9_MOUSE Catenin beta-1 OS=Mus musculus OX=10090 GN=Ctnnb1 PE=1 SV=1	9	28	23	25	25	23	26	23	24	25	24	24	26	23	23	25	25	23	26	23	24	25	24	24	26	23	85.47	781	781;607;174;169;174;145;83;90;42	0	323.31	By MS/MS	By MS/MS	By MS/MS	By MS/MS	By MS/MS	By MS/MS	By MS/MS	By MS/MS	By MS/MS	By MS/MS	By MS/MS	By MS/MS	50.2	51.6
O35286;Q497W9;A0A0G2JG10;A0A0G2JGQ5	O35286;Q497W9;A0A0G2JG10	Pre-mRNA-splicing factor ATP-dependent RNA helicase DHX15; DEAH (Asp-Glu-Ala-His) box polypeptide 15	Dhx15	>sp|O35286|DHX15_MOUSE Pre-mRNA-splicing factor ATP-dependent RNA helicase DHX15 OS=Mus musculus OX=10090 GN=Dhx15 PE=1 SV=2;>tr|Q497W9|Q497W9_MOUSE DEAH (Asp-Glu-Ala-His) box polypeptide 15 OS=Mus musculus OX=10090 GN=Dhx15 PE=1 SV=1;>tr|A0A0G2JG10|A0A0G2	4	28	21	21	21	18	24	22	20	21	25	25	22	24	21	21	21	18	24	22	20	21	25	25	22	24	91.006	795	795;703;608;186	0	76.843	By MS/MS	By MS/MS	By MS/MS	By MS/MS	By MS/MS	By MS/MS	By MS/MS	By MS/MS	By MS/MS	By MS/MS	By MS/MS	By MS/MS	30.6	29.8
Q8K0E8;CON__P02676	Q8K0E8	Fibrinogen beta chain	Fgb	>sp|Q8K0E8|FIBB_MOUSE Fibrinogen beta chain OS=Mus musculus OX=10090 GN=Fgb PE=1 SV=1	2	28	15	9	16	18	17	19	15	11	25	25	23	28	15	9	16	18	17	19	15	11	25	25	23	28	54.752	481	481;495	0	323.31	By MS/MS	By MS/MS	By MS/MS	By MS/MS	By MS/MS	By MS/MS	By MS/MS	By MS/MS	By MS/MS	By MS/MS	By MS/MS	By MS/MS	48.2	34.9
Q61696	Q61696	Heat shock 70 kDa protein 1A	Hspa1a	>sp|Q61696|HS71A_MOUSE Heat shock 70 kDa protein 1A OS=Mus musculus OX=10090 GN=Hspa1a PE=1 SV=2	1	28	25	25	19	23	23	25	23	23	25	24	26	23	1	1	1	1	1	1	1	1	1	1	1	1	70.078	641	641	0	323.31	By MS/MS	By MS/MS	By MS/MS	By MS/MS	By MS/MS	By MS/MS	By MS/MS	By MS/MS	By MS/MS	By MS/MS	By MS/MS	By MS/MS	56	55.2
Q3V3R4	Q3V3R4	Integrin alpha-1	Itga1	>sp|Q3V3R4|ITA1_MOUSE Integrin alpha-1 OS=Mus musculus OX=10090 GN=Itga1 PE=1 SV=2	1	28	21	19	20	20	24	20	17	16	16	20	20	18	21	19	20	20	24	20	17	16	16	20	20	18	130.81	1179	1179	0	105.97	By MS/MS	By MS/MS	By MS/MS	By MS/MS	By MS/MS	By MS/MS	By MS/MS	By MS/MS	By MS/MS	By MS/MS	By MS/MS	By MS/MS	23.7	23
P09055	P09055	Integrin beta-1	Itgb1	>sp|P09055|ITB1_MOUSE Integrin beta-1 OS=Mus musculus OX=10090 GN=Itgb1 PE=1 SV=1	1	28	22	22	22	21	24	23	24	22	22	25	24	25	22	22	22	21	24	23	24	22	22	25	24	25	88.231	798	798	0	323.31	By MS/MS	By MS/MS	By MS/MS	By MS/MS	By MS/MS	By MS/MS	By MS/MS	By MS/MS	By MS/MS	By MS/MS	By MS/MS	By MS/MS	33.8	33.8
Q8BP47	Q8BP47	Asparagine--tRNA ligase, cytoplasmic	Nars	>sp|Q8BP47|SYNC_MOUSE Asparagine--tRNA ligase, cytoplasmic OS=Mus musculus OX=10090 GN=Nars PE=1 SV=2	1	28	18	20	19	17	23	21	17	19	20	19	22	20	18	20	19	17	23	21	17	19	20	19	22	20	64.279	559	559	0	136.84	By MS/MS	By MS/MS	By MS/MS	By MS/MS	By MS/MS	By MS/MS	By MS/MS	By MS/MS	By MS/MS	By MS/MS	By MS/MS	By MS/MS	41.1	41.5
Q3TXS7;J3QN38;D6RGR5	Q3TXS7	26S proteasome non-ATPase regulatory subunit 1	Psmd1	>sp|Q3TXS7|PSMD1_MOUSE 26S proteasome non-ATPase regulatory subunit 1 OS=Mus musculus OX=10090 GN=Psmd1 PE=1 SV=1	3	28	22	20	23	24	24	20	21	20	22	19	22	21	22	20	23	24	24	20	21	20	22	19	22	21	105.73	953	953;98;48	0	323.01	By MS/MS	By MS/MS	By MS/MS	By MS/MS	By MS/MS	By MS/MS	By MS/MS	By MS/MS	By MS/MS	By MS/MS	By MS/MS	By MS/MS	39.6	35.7
Q921M3	Q921M3	Splicing factor 3B subunit 3	Sf3b3	>sp|Q921M3|SF3B3_MOUSE Splicing factor 3B subunit 3 OS=Mus musculus OX=10090 GN=Sf3b3 PE=1 SV=1	1	28	17	19	20	14	20	16	22	20	18	19	18	16	17	19	20	14	20	16	22	20	18	19	18	16	135.55	1217	1217	0	157.8	By MS/MS	By MS/MS	By MS/MS	By MS/MS	By MS/MS	By MS/MS	By MS/MS	By MS/MS	By MS/MS	By MS/MS	By MS/MS	By MS/MS	19	24.8
E9QM38;P55012;A2AQ52;A2AQ51;A2AQ50;P55014	E9QM38;P55012	Solute carrier family 12 member 2	Slc12a2	>tr|E9QM38|E9QM38_MOUSE Solute carrier family 12 member 2 OS=Mus musculus OX=10090 GN=Slc12a2 PE=1 SV=1;>sp|P55012|S12A2_MOUSE Solute carrier family 12 member 2 OS=Mus musculus OX=10090 GN=Slc12a2 PE=1 SV=2	6	28	22	20	22	22	22	23	24	19	20	21	23	23	22	20	22	22	22	23	24	19	20	21	23	23	130.67	1206	1206;1205;1090;1090;1090;1095	0	154.7	By MS/MS	By MS/MS	By MS/MS	By MS/MS	By MS/MS	By MS/MS	By MS/MS	By MS/MS	By MS/MS	By MS/MS	By MS/MS	By MS/MS	28.8	24.8
Q8C3V4;A0A087WSP5;P42225;Q99K94;Q8CFQ1;A0A087WSQ5;A0A087WRI1	Q8C3V4;A0A087WSP5;P42225;Q99K94	Signal transducer and activator of transcription	Stat1	>tr|Q8C3V4|Q8C3V4_MOUSE Signal transducer and activator of transcription OS=Mus musculus OX=10090 GN=Stat1 PE=1 SV=1;>tr|A0A087WSP5|A0A087WSP5_MOUSE Signal transducer and activator of transcription OS=Mus musculus OX=10090 GN=Stat1 PE=1 SV=1;>sp|P42225|STA	7	28	14	15	19	23	19	14	17	13	18	21	19	22	14	15	19	23	19	14	17	13	18	21	19	22	87.314	749	749;755;749;712;243;154;131	0	161.06	By MS/MS	By MS/MS	By MS/MS	By MS/MS	By MS/MS	By MS/MS	By MS/MS	By MS/MS	By MS/MS	By MS/MS	By MS/MS	By MS/MS	26.8	26
Q9D0R2;A0A2I3BPK8	Q9D0R2	Threonine--tRNA ligase, cytoplasmic	Tars	>sp|Q9D0R2|SYTC_MOUSE Threonine--tRNA ligase, cytoplasmic OS=Mus musculus OX=10090 GN=Tars PE=1 SV=2	2	28	23	21	23	25	27	25	22	23	25	25	23	22	23	21	23	25	27	25	22	23	25	25	23	22	83.355	722	722;119	0	156.01	By MS/MS	By MS/MS	By MS/MS	By MS/MS	By MS/MS	By MS/MS	By MS/MS	By MS/MS	By MS/MS	By MS/MS	By MS/MS	By MS/MS	39.8	37.1
Q64511;F6U5K2;F6XX57	Q64511	DNA topoisomerase 2-beta	Top2b	>sp|Q64511|TOP2B_MOUSE DNA topoisomerase 2-beta OS=Mus musculus OX=10090 GN=Top2b PE=1 SV=2	3	28	18	20	19	13	20	17	20	21	21	23	19	18	16	17	14	11	19	16	17	15	18	20	18	17	181.91	1612	1612;230;348	0	54.004	By MS/MS	By MS/MS	By MS/MS	By MS/MS	By MS/MS	By MS/MS	By MS/MS	By MS/MS	By MS/MS	By MS/MS	By MS/MS	By MS/MS	14.2	17.1
A2AN08;F6SSP6;Z4YMA7	A2AN08	E3 ubiquitin-protein ligase UBR4	Ubr4	>sp|A2AN08|UBR4_MOUSE E3 ubiquitin-protein ligase UBR4 OS=Mus musculus OX=10090 GN=Ubr4 PE=1 SV=1	3	28	15	17	18	14	17	21	18	20	16	16	19	16	15	17	18	14	17	21	18	20	16	16	19	16	572.28	5180	5180;2065;1301	0	130.24	By MS/MS	By MS/MS	By MS/MS	By MS/MS	By MS/MS	By MS/MS	By MS/MS	By MS/MS	By MS/MS	By MS/MS	By MS/MS	By MS/MS	5.1	5.3
Q9EPU0	Q9EPU0	Regulator of nonsense transcripts 1	Upf1	>sp|Q9EPU0|RENT1_MOUSE Regulator of nonsense transcripts 1 OS=Mus musculus OX=10090 GN=Upf1 PE=1 SV=2	1	28	21	19	22	19	18	23	22	23	24	23	21	22	21	19	22	19	18	23	22	23	24	23	21	22	123.97	1124	1124	0	105.87	By MS/MS	By MS/MS	By MS/MS	By MS/MS	By MS/MS	By MS/MS	By MS/MS	By MS/MS	By MS/MS	By MS/MS	By MS/MS	By MS/MS	27.6	23.4
CON__P35908	CON__P35908			>P35908 SWISS-PROT:P35908 Tax_Id=9606 Gene_Symbol=KRT2 Keratin, type II cytoskeletal 2 epidermal	1	27	5	23	8	7	4	21	3	12	10	9	2	10	3	16	7	3	0	15	1	7	5	4	0	5	65.865	645	645	0	99.605	By MS/MS	By MS/MS	By MS/MS	By MS/MS	By MS/MS	By MS/MS	By MS/MS	By MS/MS	By MS/MS	By MS/MS	By MS/MS	By MS/MS	12.4	47
CON__Q9DCV7;Q9DCV7;D3Z6N5;CON__Q3KNV1;CON__P08729	CON__Q9DCV7;Q9DCV7			>Q9DCV7 SWISS-PROT:Q9DCV7 Tax_Id=10090 Gene_Symbol=Krt7 Keratin, type II cytoskeletal 7;>sp|Q9DCV7|K2C7_MOUSE Keratin, type II cytoskeletal 7 OS=Mus musculus OX=10090 GN=Krt7 PE=1 SV=1	5	27	22	22	22	22	24	24	21	21	23	20	23	21	19	19	18	18	20	20	18	18	20	17	20	19	50.708	457	457;457;115;469;469	0	284.35	By MS/MS	By MS/MS	By MS/MS	By MS/MS	By MS/MS	By MS/MS	By MS/MS	By MS/MS	By MS/MS	By MS/MS	By MS/MS	By MS/MS	58.6	58.4
Q8VCW8	Q8VCW8	Acyl-CoA synthetase family member 2, mitochondrial	Acsf2	>sp|Q8VCW8|ACSF2_MOUSE Acyl-CoA synthetase family member 2, mitochondrial OS=Mus musculus OX=10090 GN=Acsf2 PE=1 SV=1	1	27	22	21	21	21	25	24	21	20	20	21	25	19	22	21	21	21	25	24	21	20	20	21	25	19	67.95	615	615	0	323.31	By MS/MS	By MS/MS	By MS/MS	By MS/MS	By MS/MS	By MS/MS	By MS/MS	By MS/MS	By MS/MS	By MS/MS	By MS/MS	By MS/MS	47.2	43.9
Q5XJY5	Q5XJY5	Coatomer subunit delta	Arcn1	>sp|Q5XJY5|COPD_MOUSE Coatomer subunit delta OS=Mus musculus OX=10090 GN=Arcn1 PE=1 SV=2	1	27	22	23	23	23	24	23	24	21	25	24	26	27	22	23	23	23	24	23	24	21	25	24	26	27	57.229	511	511	0	182.02	By MS/MS	By MS/MS	By MS/MS	By MS/MS	By MS/MS	By MS/MS	By MS/MS	By MS/MS	By MS/MS	By MS/MS	By MS/MS	By MS/MS	47.6	50.1
P80317;Q61390;B1AT05	P80317	T-complex protein 1 subunit zeta	Cct6a	>sp|P80317|TCPZ_MOUSE T-complex protein 1 subunit zeta OS=Mus musculus OX=10090 GN=Cct6a PE=1 SV=3	3	27	19	21	22	20	24	23	22	22	24	22	24	25	19	21	22	20	24	23	22	22	24	22	24	25	58.004	531	531;531;492	0	323.31	By MS/MS	By MS/MS	By MS/MS	By MS/MS	By MS/MS	By MS/MS	By MS/MS	By MS/MS	By MS/MS	By MS/MS	By MS/MS	By MS/MS	44.8	52
Q9D1A2	Q9D1A2	Cytosolic non-specific dipeptidase	Cndp2	>sp|Q9D1A2|CNDP2_MOUSE Cytosolic non-specific dipeptidase OS=Mus musculus OX=10090 GN=Cndp2 PE=1 SV=1	1	27	19	20	19	21	22	22	21	21	21	21	21	21	19	20	19	21	22	22	21	21	21	21	21	21	52.767	475	475	0	283.51	By MS/MS	By MS/MS	By MS/MS	By MS/MS	By MS/MS	By MS/MS	By MS/MS	By MS/MS	By MS/MS	By MS/MS	By MS/MS	By MS/MS	47.8	57.7
E9PWE8;Q3TT92;Q62188;D3YUS0;D3Z567	E9PWE8;Q3TT92;Q62188	Dihydropyrimidinase-related protein 3	Dpysl3	>tr|E9PWE8|E9PWE8_MOUSE Dihydropyrimidinase-related protein 3 OS=Mus musculus OX=10090 GN=Dpysl3 PE=1 SV=1;>tr|Q3TT92|Q3TT92_MOUSE Dihydropyrimidinase-related protein 3 OS=Mus musculus OX=10090 GN=Dpysl3 PE=1 SV=1;>sp|Q62188|DPYL3_MOUSE Dihydropyrimidinase	5	27	19	21	21	23	23	22	21	20	20	23	24	26	18	20	20	22	22	21	20	19	19	22	23	25	73.884	683	683;568;570;216;103	0	304.93	By MS/MS	By MS/MS	By MS/MS	By MS/MS	By MS/MS	By MS/MS	By MS/MS	By MS/MS	By MS/MS	By MS/MS	By MS/MS	By MS/MS	49.6	57.1
Q9EQP2	Q9EQP2	EH domain-containing protein 4	Ehd4	>sp|Q9EQP2|EHD4_MOUSE EH domain-containing protein 4 OS=Mus musculus OX=10090 GN=Ehd4 PE=1 SV=1	1	27	19	22	22	22	24	23	18	20	20	21	25	20	16	19	19	19	21	20	16	16	17	18	22	17	61.48	541	541	0	133.3	By MS/MS	By MS/MS	By MS/MS	By MS/MS	By MS/MS	By MS/MS	By MS/MS	By MS/MS	By MS/MS	By MS/MS	By MS/MS	By MS/MS	46.4	51.9
Q99JY0;D3YXU1	Q99JY0	Trifunctional enzyme subunit beta, mitochondrial	Hadhb	>sp|Q99JY0|ECHB_MOUSE Trifunctional enzyme subunit beta, mitochondrial OS=Mus musculus OX=10090 GN=Hadhb PE=1 SV=1	2	27	26	21	24	25	26	26	22	21	24	20	26	26	26	21	24	25	26	26	22	21	24	20	26	26	51.386	475	475;173	0	323.31	By MS/MS	By MS/MS	By MS/MS	By MS/MS	By MS/MS	By MS/MS	By MS/MS	By MS/MS	By MS/MS	By MS/MS	By MS/MS	By MS/MS	60	48.4
A2AL12;Q8BG05;A2AL13;V9GX38	A2AL12;Q8BG05	Heterogeneous nuclear ribonucleoprotein A3	Hnrnpa3	>tr|A2AL12|A2AL12_MOUSE Heterogeneous nuclear ribonucleoprotein A3 OS=Mus musculus OX=10090 GN=Hnrnpa3 PE=1 SV=1;>sp|Q8BG05|ROA3_MOUSE Heterogeneous nuclear ribonucleoprotein A3 OS=Mus musculus OX=10090 GN=Hnrnpa3 PE=1 SV=1	4	27	19	21	21	22	23	22	22	21	22	20	24	22	2	4	3	3	4	4	4	4	3	3	4	2	34.476	318	318;379;194;357	0	323.31	By MS/MS	By MS/MS	By MS/MS	By MS/MS	By MS/MS	By MS/MS	By MS/MS	By MS/MS	By MS/MS	By MS/MS	By MS/MS	By MS/MS	54.7	59.7
B2M1R6;H3BKD0;H3BKI8;H3BJS9	B2M1R6;H3BKD0	Heterogeneous nuclear ribonucleoprotein K; Heterogeneous nuclear ribonucleoprotein K (Fragment)	Hnrnpk	>tr|B2M1R6|B2M1R6_MOUSE Heterogeneous nuclear ribonucleoprotein K OS=Mus musculus OX=10090 GN=Hnrnpk PE=1 SV=1;>tr|H3BKD0|H3BKD0_MOUSE Heterogeneous nuclear ribonucleoprotein K (Fragment) OS=Mus musculus OX=10090 GN=Hnrnpk PE=1 SV=1	4	27	24	21	24	24	24	23	22	22	24	23	24	25	2	2	2	2	2	2	2	2	2	2	2	2	48.562	440	440;299;178;87	0	323.31	By MS/MS	By MS/MS	By MS/MS	By MS/MS	By MS/MS	By MS/MS	By MS/MS	By MS/MS	By MS/MS	By MS/MS	By MS/MS	By MS/MS	57.7	51.4
G5E924;Q8R081;G3UY38;G3UY56;G3UYY3	G5E924;Q8R081;G3UY38	Heterogeneous nuclear ribonucleoprotein L (Fragment); Heterogeneous nuclear ribonucleoprotein L	Hnrnpl	>tr|G5E924|G5E924_MOUSE Heterogeneous nuclear ribonucleoprotein L (Fragment) OS=Mus musculus OX=10090 GN=Hnrnpl PE=1 SV=1;>sp|Q8R081|HNRPL_MOUSE Heterogeneous nuclear ribonucleoprotein L OS=Mus musculus OX=10090 GN=Hnrnpl PE=1 SV=2;>tr|G3UY38|G3UY38_MOUSE	5	27	24	22	21	21	23	24	22	21	21	19	23	20	24	22	21	21	23	24	22	21	21	19	23	20	66.821	615	615;586;456;201;112	0	323.31	By MS/MS	By MS/MS	By MS/MS	By MS/MS	By MS/MS	By MS/MS	By MS/MS	By MS/MS	By MS/MS	By MS/MS	By MS/MS	By MS/MS	53.3	53.3
Q00PI9	Q00PI9	Heterogeneous nuclear ribonucleoprotein U-like protein 2	Hnrnpul2	>sp|Q00PI9|HNRL2_MOUSE Heterogeneous nuclear ribonucleoprotein U-like protein 2 OS=Mus musculus OX=10090 GN=Hnrnpul2 PE=1 SV=2	1	27	23	21	24	19	19	19	20	23	19	23	19	23	23	21	24	19	19	19	20	23	19	23	19	23	84.939	745	745	0	291.49	By MS/MS	By MS/MS	By MS/MS	By MS/MS	By MS/MS	By MS/MS	By MS/MS	By MS/MS	By MS/MS	By MS/MS	By MS/MS	By MS/MS	31.7	33.6
O88844;A0A087WPT4;A0A087WRS9;D3YVY3;A0A087WRM4	O88844	Isocitrate dehydrogenase [NADP] cytoplasmic	Idh1	>sp|O88844|IDHC_MOUSE Isocitrate dehydrogenase [NADP] cytoplasmic OS=Mus musculus OX=10090 GN=Idh1 PE=1 SV=2	5	27	23	24	21	21	24	24	23	23	26	23	26	24	22	23	20	20	23	23	22	22	25	22	25	23	46.674	414	414;187;202;143;84	0	323.31	By MS/MS	By MS/MS	By MS/MS	By MS/MS	By MS/MS	By MS/MS	By MS/MS	By MS/MS	By MS/MS	By MS/MS	By MS/MS	By MS/MS	63.5	64.5
Q564E2;P06151;A0A1B0GSX0;A0A1B0GSR9;D3YZQ9;A0A1B0GT41;A0A1B0GQX5;A0A1B0GSL7;A0A1B0GRW9;A0A1B0GS79;A0A1B0GRC1;A0A1B0GRS2;A0A1B0GSR2;A0A1B0GRE9	Q564E2;P06151;A0A1B0GSX0;A0A1B0GSR9;D3YZQ9;A0A1B0GT41;A0A1B0GQX5	L-lactate dehydrogenase; L-lactate dehydrogenase A chain	Ldha	>tr|Q564E2|Q564E2_MOUSE L-lactate dehydrogenase OS=Mus musculus OX=10090 GN=Ldha PE=1 SV=1;>sp|P06151|LDHA_MOUSE L-lactate dehydrogenase A chain OS=Mus musculus OX=10090 GN=Ldha PE=1 SV=3;>tr|A0A1B0GSX0|A0A1B0GSX0_MOUSE L-lactate dehydrogenase OS=Mus muscu	14	27	24	22	24	22	25	24	23	23	25	23	26	27	22	20	22	20	23	22	21	21	23	21	24	25	36.498	332	332;332;361;315;236;176;201;128;104;205;66;68;171;274	0	323.31	By MS/MS	By MS/MS	By MS/MS	By MS/MS	By MS/MS	By MS/MS	By MS/MS	By MS/MS	By MS/MS	By MS/MS	By MS/MS	By MS/MS	73.5	72.3
D3Z598;E9QPS5;Q8K4G1;E9Q6B8;F6W6Z0	D3Z598;E9QPS5;Q8K4G1;E9Q6B8	Latent-transforming growth factor beta-binding protein 4	Ltbp4	>tr|D3Z598|D3Z598_MOUSE Latent-transforming growth factor beta-binding protein 4 OS=Mus musculus OX=10090 GN=Ltbp4 PE=1 SV=1;>tr|E9QPS5|E9QPS5_MOUSE Latent-transforming growth factor beta-binding protein 4 OS=Mus musculus OX=10090 GN=Ltbp4 PE=1 SV=1;>sp|Q8	5	27	27	20	19	19	12	14	22	19	15	19	15	12	27	20	19	19	12	14	22	19	15	19	15	12	166.77	1558	1558;1665;1666;1147;228	0	95.247	By MS/MS	By MS/MS	By MS/MS	By MS/MS	By MS/MS	By MS/MS	By MS/MS	By MS/MS	By MS/MS	By MS/MS	By MS/MS	By MS/MS	24.7	18.7
Q11011;F6QYF8;E9Q039;E9Q6F4;F6V7K3;F7ANF4	Q11011;F6QYF8;E9Q039;E9Q6F4	Puromycin-sensitive aminopeptidase; Aminopeptidase (Fragment); Aminopeptidase	Npepps	>sp|Q11011|PSA_MOUSE Puromycin-sensitive aminopeptidase OS=Mus musculus OX=10090 GN=Npepps PE=1 SV=2;>tr|F6QYF8|F6QYF8_MOUSE Aminopeptidase (Fragment) OS=Mus musculus OX=10090 GN=Npepps PE=1 SV=1;>tr|E9Q039|E9Q039_MOUSE Aminopeptidase OS=Mus musculus OX=10	6	27	21	21	19	20	20	20	21	22	22	22	21	20	21	21	19	20	20	20	21	22	22	22	21	20	103.32	920	920;876;889;674;247;218	0	221.34	By MS/MS	By MS/MS	By MS/MS	By MS/MS	By MS/MS	By MS/MS	By MS/MS	By MS/MS	By MS/MS	By MS/MS	By MS/MS	By MS/MS	31.3	32.3
Q02819;A0A1C7CYU3;A0A1B0GR41;A0A1B0GR92;A0A1B0GS16;A0A1B0GT83	Q02819;A0A1C7CYU3;A0A1B0GR41	Nucleobindin-1; Nucleobindin 1, isoform CRA_b; Nucleobindin-1 (Fragment)	Nucb1	>sp|Q02819|NUCB1_MOUSE Nucleobindin-1 OS=Mus musculus OX=10090 GN=Nucb1 PE=1 SV=2;>tr|A0A1C7CYU3|A0A1C7CYU3_MOUSE Nucleobindin 1, isoform CRA_b OS=Mus musculus OX=10090 GN=Nucb1 PE=1 SV=1;>tr|A0A1B0GR41|A0A1B0GR41_MOUSE Nucleobindin-1 (Fragment) OS=Mus mus	6	27	23	24	25	25	25	25	24	25	26	23	24	24	23	24	25	25	25	25	24	25	26	23	24	24	53.408	459	459;455;271;220;170;121	0	252.99	By MS/MS	By MS/MS	By MS/MS	By MS/MS	By MS/MS	By MS/MS	By MS/MS	By MS/MS	By MS/MS	By MS/MS	By MS/MS	By MS/MS	57.7	61.2
Q921X9	Q921X9	Protein disulfide-isomerase A5	Pdia5	>sp|Q921X9|PDIA5_MOUSE Protein disulfide-isomerase A5 OS=Mus musculus OX=10090 GN=Pdia5 PE=1 SV=1	1	27	16	21	23	22	23	22	20	20	20	21	24	14	16	21	23	22	23	22	20	20	20	21	24	14	59.266	517	517	0	269.02	By MS/MS	By MS/MS	By MS/MS	By MS/MS	By MS/MS	By MS/MS	By MS/MS	By MS/MS	By MS/MS	By MS/MS	By MS/MS	By MS/MS	50.7	61.5
B2RXS4	B2RXS4	Plexin-B2	Plxnb2	>sp|B2RXS4|PLXB2_MOUSE Plexin-B2 OS=Mus musculus OX=10090 GN=Plxnb2 PE=1 SV=1	1	27	17	14	20	19	17	16	18	24	19	17	16	10	17	14	20	19	17	16	18	24	19	17	16	10	206.23	1842	1842	0	149.29	By MS/MS	By MS/MS	By MS/MS	By MS/MS	By MS/MS	By MS/MS	By MS/MS	By MS/MS	By MS/MS	By MS/MS	By MS/MS	By MS/MS	16.3	13.2
P18654;B1AXN9;B1AXP0;Q9WUT3;B1AXN8;B1AXN5;A2CEE6;A2CEE5;E9PUP0;A2CEE7;E9QK39;Q7TPS0;B2GVN8	P18654;B1AXN9	Ribosomal protein S6 kinase alpha-3; Non-specific serine/threonine protein kinase	Rps6ka3	>sp|P18654|KS6A3_MOUSE Ribosomal protein S6 kinase alpha-3 OS=Mus musculus OX=10090 GN=Rps6ka3 PE=1 SV=2;>tr|B1AXN9|B1AXN9_MOUSE Non-specific serine/threonine protein kinase OS=Mus musculus OX=10090 GN=Rps6ka3 PE=1 SV=1	13	27	17	19	19	16	20	20	20	19	21	17	19	16	11	12	13	11	14	14	12	12	15	12	12	12	83.693	740	740;712;211;733;135;172;737;760;776;781;860;764;162	0	66.988	By MS/MS	By MS/MS	By MS/MS	By MS/MS	By MS/MS	By MS/MS	By MS/MS	By MS/MS	By MS/MS	By MS/MS	By MS/MS	By MS/MS	30.4	32.8
Q6IRU2	Q6IRU2	Tropomyosin alpha-4 chain	Tpm4	>sp|Q6IRU2|TPM4_MOUSE Tropomyosin alpha-4 chain OS=Mus musculus OX=10090 GN=Tpm4 PE=1 SV=3	1	27	20	18	22	18	20	20	20	18	23	20	23	24	20	18	22	18	20	20	20	18	23	20	23	24	28.467	248	248	0	323.31	By MS/MS	By MS/MS	By MS/MS	By MS/MS	By MS/MS	By MS/MS	By MS/MS	By MS/MS	By MS/MS	By MS/MS	By MS/MS	By MS/MS	69.4	69
A2A7S7;Q91WQ3;F6VXZ2	A2A7S7;Q91WQ3	Tyrosine--tRNA ligase; Tyrosine--tRNA ligase, cytoplasmic	Yars	>tr|A2A7S7|A2A7S7_MOUSE Tyrosine--tRNA ligase OS=Mus musculus OX=10090 GN=Yars PE=1 SV=1;>sp|Q91WQ3|SYYC_MOUSE Tyrosine--tRNA ligase, cytoplasmic OS=Mus musculus OX=10090 GN=Yars PE=1 SV=3	3	27	23	19	24	18	20	18	20	22	19	20	21	20	23	19	24	18	20	18	20	22	19	20	21	20	63.001	564	564;528;129	0	126.14	By MS/MS	By MS/MS	By MS/MS	By MS/MS	By MS/MS	By MS/MS	By MS/MS	By MS/MS	By MS/MS	By MS/MS	By MS/MS	By MS/MS	50	39.5
Q8BWT1	Q8BWT1	3-ketoacyl-CoA thiolase, mitochondrial	Acaa2	>sp|Q8BWT1|THIM_MOUSE 3-ketoacyl-CoA thiolase, mitochondrial OS=Mus musculus OX=10090 GN=Acaa2 PE=1 SV=3	1	26	20	18	21	16	21	22	17	19	18	19	21	21	20	18	21	16	21	22	17	19	18	19	21	21	41.829	397	397	0	323.31	By MS/MS	By MS/MS	By MS/MS	By MS/MS	By MS/MS	By MS/MS	By MS/MS	By MS/MS	By MS/MS	By MS/MS	By MS/MS	By MS/MS	69	67
Q99JY9;A0A087WRA1;A0A087WQ14;A0A087WP86;A0A087WS98;Q641P0;A0A087WQ83;A0A087WPR6	Q99JY9	Actin-related protein 3	Actr3	>sp|Q99JY9|ARP3_MOUSE Actin-related protein 3 OS=Mus musculus OX=10090 GN=Actr3 PE=1 SV=3	8	26	20	21	22	21	22	19	21	20	23	22	19	23	20	21	22	21	22	19	21	20	23	22	19	23	47.357	418	418;216;161;155;129;418;70;41	0	323.31	By MS/MS	By MS/MS	By MS/MS	By MS/MS	By MS/MS	By MS/MS	By MS/MS	By MS/MS	By MS/MS	By MS/MS	By MS/MS	By MS/MS	61.7	62
P97429;A0A0N4SW89;A0A0N4SV57;D3Z0S1;F7ANV6;S4R1F2	P97429;A0A0N4SW89;A0A0N4SV57;D3Z0S1;F7ANV6;S4R1F2	Annexin A4; Annexin (Fragment)	Anxa4;Anxa	>sp|P97429|ANXA4_MOUSE Annexin A4 OS=Mus musculus OX=10090 GN=Anxa4 PE=1 SV=4;>tr|A0A0N4SW89|A0A0N4SW89_MOUSE Annexin (Fragment) OS=Mus musculus OX=10090 GN=Anxa4 PE=1 SV=3;>tr|A0A0N4SV57|A0A0N4SV57_MOUSE Annexin (Fragment) OS=Mus musculus OX=10090 GN=Anxa	6	26	20	21	19	23	22	24	24	22	22	20	25	22	20	21	19	23	22	24	24	22	22	20	25	22	35.915	319	319;273;258;254;215;196	0	323.31	By MS/MS	By MS/MS	By MS/MS	By MS/MS	By MS/MS	By MS/MS	By MS/MS	By MS/MS	By MS/MS	By MS/MS	By MS/MS	By MS/MS	61.8	61.8
P80315;G5E839;G3UYW5	P80315;G5E839	T-complex protein 1 subunit delta	Cct4	>sp|P80315|TCPD_MOUSE T-complex protein 1 subunit delta OS=Mus musculus OX=10090 GN=Cct4 PE=1 SV=3;>tr|G5E839|G5E839_MOUSE T-complex protein 1 subunit delta OS=Mus musculus OX=10090 GN=Cct4 PE=1 SV=1	3	26	24	23	25	21	22	25	22	23	24	22	23	23	24	23	25	21	22	25	22	23	24	22	23	23	58.066	539	539;509;120	0	323.31	By MS/MS	By MS/MS	By MS/MS	By MS/MS	By MS/MS	By MS/MS	By MS/MS	By MS/MS	By MS/MS	By MS/MS	By MS/MS	By MS/MS	54.4	52.9
Q9WUM4;E9PX03;E9PZJ0;E9PVJ1;B9EIZ7;Q920M5	Q9WUM4	Coronin-1C	Coro1c	>sp|Q9WUM4|COR1C_MOUSE Coronin-1C OS=Mus musculus OX=10090 GN=Coro1c PE=1 SV=2	6	26	23	19	20	22	22	22	18	18	20	20	20	24	23	19	20	22	22	22	18	18	20	20	20	24	53.12	474	474;159;66;85;432;471	0	323.31	By MS/MS	By MS/MS	By MS/MS	By MS/MS	By MS/MS	By MS/MS	By MS/MS	By MS/MS	By MS/MS	By MS/MS	By MS/MS	By MS/MS	53	47.3
Q8R1B4;M0QWV3	Q8R1B4	Eukaryotic translation initiation factor 3 subunit C	Eif3c	>sp|Q8R1B4|EIF3C_MOUSE Eukaryotic translation initiation factor 3 subunit C OS=Mus musculus OX=10090 GN=Eif3c PE=1 SV=1	2	26	20	19	20	20	18	19	14	16	19	14	17	21	20	19	20	20	18	19	14	16	19	14	17	21	105.53	911	911;249	0	155.82	By MS/MS	By MS/MS	By MS/MS	By MS/MS	By MS/MS	By MS/MS	By MS/MS	By MS/MS	By MS/MS	By MS/MS	By MS/MS	By MS/MS	26.8	26.7
P21614;A0A0G2JGM6	P21614	Vitamin D-binding protein	Gc	>sp|P21614|VTDB_MOUSE Vitamin D-binding protein OS=Mus musculus OX=10090 GN=Gc PE=1 SV=2	2	26	13	12	14	11	15	12	13	11	21	18	16	25	13	12	14	11	15	12	13	11	21	18	16	25	53.6	476	476;125	0	323.31	By MS/MS	By MS/MS	By MS/MS	By MS/MS	By MS/MS	By MS/MS	By MS/MS	By MS/MS	By MS/MS	By MS/MS	By MS/MS	By MS/MS	41.2	40.5
P15626;D3YX76;F6Y363	P15626;D3YX76	Glutathione S-transferase Mu 2; Glutathione S-transferase	Gstm2	>sp|P15626|GSTM2_MOUSE Glutathione S-transferase Mu 2 OS=Mus musculus OX=10090 GN=Gstm2 PE=1 SV=2;>tr|D3YX76|D3YX76_MOUSE Glutathione S-transferase OS=Mus musculus OX=10090 GN=Gstm2 PE=1 SV=1	3	26	23	23	22	23	24	23	22	23	21	20	23	24	13	12	12	12	14	12	12	13	12	11	12	12	25.716	218	218;184;85	0	282.31	By MS/MS	By MS/MS	By MS/MS	By MS/MS	By MS/MS	By MS/MS	By MS/MS	By MS/MS	By MS/MS	By MS/MS	By MS/MS	By MS/MS	84.4	83.9
O88569;A0A0N4SUM2	O88569;A0A0N4SUM2	Heterogeneous nuclear ribonucleoproteins A2/B1; Heterogeneous nuclear ribonucleoproteins A2/B1 (Fragment)	Hnrnpa2b1	>sp|O88569|ROA2_MOUSE Heterogeneous nuclear ribonucleoproteins A2/B1 OS=Mus musculus OX=10090 GN=Hnrnpa2b1 PE=1 SV=2;>tr|A0A0N4SUM2|A0A0N4SUM2_MOUSE Heterogeneous nuclear ribonucleoproteins A2/B1 (Fragment) OS=Mus musculus OX=10090 GN=Hnrnpa2b1 PE=1 SV=1	2	26	25	24	22	22	23	23	24	23	24	24	23	22	24	23	22	22	23	22	23	22	24	24	23	22	37.402	353	353;155	0	323.31	By MS/MS	By MS/MS	By MS/MS	By MS/MS	By MS/MS	By MS/MS	By MS/MS	By MS/MS	By MS/MS	By MS/MS	By MS/MS	By MS/MS	61.2	61.2
A0A3B2WCD8;Q3U0V1;A0A3B2W465;A0A0G2JE55;A0A0G2JGT1	A0A3B2WCD8;Q3U0V1	Far upstream element-binding protein 2	Khsrp	>tr|A0A3B2WCD8|A0A3B2WCD8_MOUSE Far upstream element-binding protein 2 OS=Mus musculus OX=10090 GN=Khsrp PE=4 SV=1;>sp|Q3U0V1|FUBP2_MOUSE Far upstream element-binding protein 2 OS=Mus musculus OX=10090 GN=Khsrp PE=1 SV=2	5	26	23	22	20	22	20	21	19	20	21	22	22	20	20	19	18	20	18	19	17	17	19	20	20	18	74.252	721	721;748;238;142;157	0	213.92	By MS/MS	By MS/MS	By MS/MS	By MS/MS	By MS/MS	By MS/MS	By MS/MS	By MS/MS	By MS/MS	By MS/MS	By MS/MS	By MS/MS	44.1	42.3
E9Q4K7;A0A286YCV9;A0A286YD28;A0A286YDX6;F8VQ75;Q9EQW7;Q3V3Y9;A2AKH9;E9Q9B0;O35071	E9Q4K7;A0A286YCV9	Kinesin family member 13B	Kif13b	>tr|E9Q4K7|E9Q4K7_MOUSE Kinesin family member 13B OS=Mus musculus OX=10090 GN=Kif13b PE=1 SV=1;>tr|A0A286YCV9|A0A286YCV9_MOUSE Kinesin family member 13B OS=Mus musculus OX=10090 GN=Kif13b PE=1 SV=1	10	26	19	17	13	16	18	15	17	18	10	12	19	17	18	16	12	15	17	14	16	17	9	11	18	16	204.57	1843	1843;1847;151;1041;1749;1749;425;450;1112;1100	0	115.24	By MS/MS	By MS/MS	By MS/MS	By MS/MS	By MS/MS	By MS/MS	By MS/MS	By MS/MS	By MS/MS	By MS/MS	By MS/MS	By MS/MS	15.9	15.2
Q99KE1;Q8BMF3	Q99KE1	NAD-dependent malic enzyme, mitochondrial	Me2	>sp|Q99KE1|MAOM_MOUSE NAD-dependent malic enzyme, mitochondrial OS=Mus musculus OX=10090 GN=Me2 PE=1 SV=1	2	26	23	25	22	20	22	22	24	24	23	22	22	19	23	25	22	20	22	22	24	24	23	22	22	19	65.798	589	589;604	0	323.31	By MS/MS	By MS/MS	By MS/MS	By MS/MS	By MS/MS	By MS/MS	By MS/MS	By MS/MS	By MS/MS	By MS/MS	By MS/MS	By MS/MS	58.9	64.2
Q9D6Z1;E0CXZ0;F7CHQ7;F6USW7;F7CHP9;A2APD7;F6U250;F6V095	Q9D6Z1;E0CXZ0	Nucleolar protein 56	Nop56	>sp|Q9D6Z1|NOP56_MOUSE Nucleolar protein 56 OS=Mus musculus OX=10090 GN=Nop56 PE=1 SV=2;>tr|E0CXZ0|E0CXZ0_MOUSE Nucleolar protein 56 OS=Mus musculus OX=10090 GN=Nop56 PE=1 SV=1	8	26	22	23	20	21	21	22	23	22	20	23	20	21	22	23	20	21	21	22	23	22	20	23	20	21	64.464	580	580;261;222;125;173;296;135;173	0	200.1	By MS/MS	By MS/MS	By MS/MS	By MS/MS	By MS/MS	By MS/MS	By MS/MS	By MS/MS	By MS/MS	By MS/MS	By MS/MS	By MS/MS	47.1	49
Q9D0F9;A2CEK3	Q9D0F9;A2CEK3	Phosphoglucomutase-1	Pgm1	>sp|Q9D0F9|PGM1_MOUSE Phosphoglucomutase-1 OS=Mus musculus OX=10090 GN=Pgm1 PE=1 SV=4;>tr|A2CEK3|A2CEK3_MOUSE Phosphoglucomutase-1 OS=Mus musculus OX=10090 GN=Pgm1 PE=1 SV=1	2	26	20	24	23	22	25	25	23	22	23	24	24	24	20	24	23	22	25	25	23	22	23	24	24	24	61.417	562	562;580	0	323.31	By MS/MS	By MS/MS	By MS/MS	By MS/MS	By MS/MS	By MS/MS	By MS/MS	By MS/MS	By MS/MS	By MS/MS	By MS/MS	By MS/MS	48.9	62.3
P37040;Q05DV1;E9Q997;E9PVT9;F6R7H8	P37040;Q05DV1	NADPH--cytochrome P450 reductase	Por	>sp|P37040|NCPR_MOUSE NADPH--cytochrome P450 reductase OS=Mus musculus OX=10090 GN=Por PE=1 SV=2;>tr|Q05DV1|Q05DV1_MOUSE NADPH--cytochrome P450 reductase OS=Mus musculus OX=10090 GN=Por PE=1 SV=1	5	26	16	17	16	21	20	19	16	18	22	17	22	21	16	17	16	21	20	19	16	18	22	17	22	21	77.043	678	678;649;273;219;168	0	190.77	By MS/MS	By MS/MS	By MS/MS	By MS/MS	By MS/MS	By MS/MS	By MS/MS	By MS/MS	By MS/MS	By MS/MS	By MS/MS	By MS/MS	31.1	33.6
Q6GT24;D3Z0Y2;O08709;Q8BG37;A0A0A6YXQ7	Q6GT24;D3Z0Y2;O08709	Peroxiredoxin-6	Prdx6	>tr|Q6GT24|Q6GT24_MOUSE Peroxiredoxin-6 OS=Mus musculus OX=10090 GN=Prdx6 PE=1 SV=1;>tr|D3Z0Y2|D3Z0Y2_MOUSE Peroxiredoxin-6 OS=Mus musculus OX=10090 GN=Prdx6 PE=1 SV=1;>sp|O08709|PRDX6_MOUSE Peroxiredoxin-6 OS=Mus musculus OX=10090 GN=Prdx6 PE=1 SV=3	5	26	22	20	16	18	18	17	21	20	20	16	20	22	22	20	16	18	18	17	21	20	20	16	20	22	24.826	224	224;200;224;224;76	0	323.31	By MS/MS	By MS/MS	By MS/MS	By MS/MS	By MS/MS	By MS/MS	By MS/MS	By MS/MS	By MS/MS	By MS/MS	By MS/MS	By MS/MS	83.5	83.5
Q9QUR6	Q9QUR6	Prolyl endopeptidase	Prep	>sp|Q9QUR6|PPCE_MOUSE Prolyl endopeptidase OS=Mus musculus OX=10090 GN=Prep PE=1 SV=1	1	26	24	20	21	22	22	22	22	22	24	21	23	21	24	20	21	22	22	22	22	22	24	21	23	21	80.751	710	710	0	225.96	By MS/MS	By MS/MS	By MS/MS	By MS/MS	By MS/MS	By MS/MS	By MS/MS	By MS/MS	By MS/MS	By MS/MS	By MS/MS	By MS/MS	47	37.9
P46471;Q8BVQ9	P46471;Q8BVQ9	26S proteasome regulatory subunit 7	Psmc2	>sp|P46471|PRS7_MOUSE 26S proteasome regulatory subunit 7 OS=Mus musculus OX=10090 GN=Psmc2 PE=1 SV=5;>tr|Q8BVQ9|Q8BVQ9_MOUSE 26S proteasome regulatory subunit 7 OS=Mus musculus OX=10090 GN=Psmc2 PE=1 SV=1	2	26	21	22	22	19	20	21	22	20	20	22	20	21	21	22	22	19	20	21	22	20	20	22	20	21	48.647	433	433;475	0	240.41	By MS/MS	By MS/MS	By MS/MS	By MS/MS	By MS/MS	By MS/MS	By MS/MS	By MS/MS	By MS/MS	By MS/MS	By MS/MS	By MS/MS	58.9	63.5
Q8VCT3;E9PYF1	Q8VCT3;E9PYF1	Aminopeptidase B	Rnpep	>sp|Q8VCT3|AMPB_MOUSE Aminopeptidase B OS=Mus musculus OX=10090 GN=Rnpep PE=1 SV=2;>tr|E9PYF1|E9PYF1_MOUSE Aminopeptidase B OS=Mus musculus OX=10090 GN=Rnpep PE=1 SV=1	2	26	21	18	22	21	18	21	23	21	21	21	20	18	21	18	22	21	18	21	23	21	21	21	20	18	72.415	650	650;611	0	323.31	By MS/MS	By MS/MS	By MS/MS	By MS/MS	By MS/MS	By MS/MS	By MS/MS	By MS/MS	By MS/MS	By MS/MS	By MS/MS	By MS/MS	44.6	39.1
Q8VIJ6	Q8VIJ6	Splicing factor, proline- and glutamine-rich	Sfpq	>sp|Q8VIJ6|SFPQ_MOUSE Splicing factor, proline- and glutamine-rich OS=Mus musculus OX=10090 GN=Sfpq PE=1 SV=1	1	26	22	21	21	21	20	19	23	21	21	20	22	23	21	20	20	20	19	18	22	20	21	19	22	22	75.441	699	699	0	323.31	By MS/MS	By MS/MS	By MS/MS	By MS/MS	By MS/MS	By MS/MS	By MS/MS	By MS/MS	By MS/MS	By MS/MS	By MS/MS	By MS/MS	37.9	35.9
Q8BH59;V9GXX9	Q8BH59	Calcium-binding mitochondrial carrier protein Aralar1	Slc25a12	>sp|Q8BH59|CMC1_MOUSE Calcium-binding mitochondrial carrier protein Aralar1 OS=Mus musculus OX=10090 GN=Slc25a12 PE=1 SV=1	2	26	23	21	22	22	22	22	20	21	22	22	23	24	20	18	19	19	19	19	17	18	19	19	21	21	74.569	677	677;87	0	205.9	By MS/MS	By MS/MS	By MS/MS	By MS/MS	By MS/MS	By MS/MS	By MS/MS	By MS/MS	By MS/MS	By MS/MS	By MS/MS	By MS/MS	48.3	47.9
P51881;Q3V132	P51881	ADP/ATP translocase 2	Slc25a5	>sp|P51881|ADT2_MOUSE ADP/ATP translocase 2 OS=Mus musculus OX=10090 GN=Slc25a5 PE=1 SV=3	2	26	20	21	19	20	20	18	17	19	22	19	20	23	9	10	10	10	10	9	9	9	11	10	11	13	32.931	298	298;320	0	323.31	By MS/MS	By MS/MS	By MS/MS	By MS/MS	By MS/MS	By MS/MS	By MS/MS	By MS/MS	By MS/MS	By MS/MS	By MS/MS	By MS/MS	60.4	61.1
F8WIH0;D3Z7V3;H7BX64;Q3URD3;F6UV57;F6YCM8	F8WIH0;D3Z7V3;H7BX64;Q3URD3;F6UV57;F6YCM8	Sarcolemmal membrane-associated protein (Fragment); Sarcolemmal membrane-associated protein	Slmap	>tr|F8WIH0|F8WIH0_MOUSE Sarcolemmal membrane-associated protein (Fragment) OS=Mus musculus OX=10090 GN=Slmap PE=1 SV=1;>tr|D3Z7V3|D3Z7V3_MOUSE Sarcolemmal membrane-associated protein OS=Mus musculus OX=10090 GN=Slmap PE=1 SV=1;>tr|H7BX64|H7BX64_MOUSE Sarco	6	26	22	18	21	19	23	24	21	19	16	18	20	13	22	18	21	19	23	24	21	19	16	18	20	13	79.446	690	690;790;828;845;433;477	0	141.47	By MS/MS	By MS/MS	By MS/MS	By MS/MS	By MS/MS	By MS/MS	By MS/MS	By MS/MS	By MS/MS	By MS/MS	By MS/MS	By MS/MS	29	27.7
Q62318	Q62318	Transcription intermediary factor 1-beta	Trim28	>sp|Q62318|TIF1B_MOUSE Transcription intermediary factor 1-beta OS=Mus musculus OX=10090 GN=Trim28 PE=1 SV=3	1	26	22	22	24	22	22	21	22	22	23	22	25	21	22	22	24	22	22	21	22	22	23	22	25	21	88.846	834	834	0	323.31	By MS/MS	By MS/MS	By MS/MS	By MS/MS	By MS/MS	By MS/MS	By MS/MS	By MS/MS	By MS/MS	By MS/MS	By MS/MS	By MS/MS	49.2	48.2
Q9Z1Z0;A0A0J9YUG0	Q9Z1Z0	General vesicular transport factor p115	Uso1	>sp|Q9Z1Z0|USO1_MOUSE General vesicular transport factor p115 OS=Mus musculus OX=10090 GN=Uso1 PE=1 SV=2	2	26	21	20	21	19	19	19	18	20	23	22	24	19	21	20	21	19	19	19	18	20	23	22	24	19	106.98	959	959;74	0	262.96	By MS/MS	By MS/MS	By MS/MS	By MS/MS	By MS/MS	By MS/MS	By MS/MS	By MS/MS	By MS/MS	By MS/MS	By MS/MS	By MS/MS	32.5	32.6
E9Q6R7;A0A1W2P8G5;A0A1W2P8A5;A0A1W2P7C0;Q61636;A0A1W2P6L4	E9Q6R7	Utrophin	Utrn	>tr|E9Q6R7|E9Q6R7_MOUSE Utrophin OS=Mus musculus OX=10090 GN=Utrn PE=1 SV=1	6	26	15	15	12	14	14	12	13	12	11	15	13	13	15	15	12	14	14	12	13	12	11	15	13	13	392.7	3430	3430;730;732;956;987;186	0	45.731	By MS/MS	By MS/MS	By MS/MS	By MS/MS	By MS/MS	By MS/MS	By MS/MS	By MS/MS	By MS/MS	By MS/MS	By MS/MS	By MS/MS	6.4	6
P62259;D6REF3;F6WA09	P62259;D6REF3	14-3-3 protein epsilon	Ywhae	>sp|P62259|1433E_MOUSE 14-3-3 protein epsilon OS=Mus musculus OX=10090 GN=Ywhae PE=1 SV=1;>tr|D6REF3|D6REF3_MOUSE 14-3-3 protein epsilon OS=Mus musculus OX=10090 GN=Ywhae PE=1 SV=1	3	26	23	25	23	22	22	21	24	25	23	23	24	22	21	22	20	19	19	19	22	22	20	20	21	19	29.174	255	255;130;154	0	323.31	By MS/MS	By MS/MS	By MS/MS	By MS/MS	By MS/MS	By MS/MS	By MS/MS	By MS/MS	By MS/MS	By MS/MS	By MS/MS	By MS/MS	77.6	77.6
Q9QYC0;F8WHZ9;F8WGR0;E9Q1K3;D3Z0T1;F6RDR0;A0A0J9YVI4;F6V4G5;Q9QYB8	Q9QYC0;F8WHZ9;F8WGR0;E9Q1K3	Alpha-adducin	Add1	>sp|Q9QYC0|ADDA_MOUSE Alpha-adducin OS=Mus musculus OX=10090 GN=Add1 PE=1 SV=2;>tr|F8WHZ9|F8WHZ9_MOUSE Alpha-adducin OS=Mus musculus OX=10090 GN=Add1 PE=1 SV=1;>tr|F8WGR0|F8WGR0_MOUSE Alpha-adducin OS=Mus musculus OX=10090 GN=Add1 PE=1 SV=1;>tr|E9Q1K3|E9Q1	9	25	21	21	18	14	16	18	19	18	18	19	19	18	21	21	18	14	16	18	19	18	18	19	19	18	80.646	735	735;662;663;660;141;160;248;135;725	0	262.68	By MS/MS	By MS/MS	By MS/MS	By MS/MS	By MS/MS	By MS/MS	By MS/MS	By MS/MS	By MS/MS	By MS/MS	By MS/MS	By MS/MS	47.5	47.1
P50247;A2ALT5	P50247	Adenosylhomocysteinase	Ahcy	>sp|P50247|SAHH_MOUSE Adenosylhomocysteinase OS=Mus musculus OX=10090 GN=Ahcy PE=1 SV=3	2	25	24	22	24	23	21	22	22	24	21	23	22	22	24	22	24	23	21	22	22	24	21	23	22	22	47.688	432	432;95	0	323.31	By MS/MS	By MS/MS	By MS/MS	By MS/MS	By MS/MS	By MS/MS	By MS/MS	By MS/MS	By MS/MS	By MS/MS	By MS/MS	By MS/MS	61.8	61.6
P24549;A0A286YDG6;A0A286YCZ0	P24549	Retinal dehydrogenase 1	Aldh1a1	>sp|P24549|AL1A1_MOUSE Retinal dehydrogenase 1 OS=Mus musculus OX=10090 GN=Aldh1a1 PE=1 SV=5	3	25	23	19	22	23	21	24	20	22	17	18	20	19	16	13	15	16	14	17	14	16	11	12	15	14	54.467	501	501;128;138	0	323.31	By MS/MS	By MS/MS	By MS/MS	By MS/MS	By MS/MS	By MS/MS	By MS/MS	By MS/MS	By MS/MS	By MS/MS	By MS/MS	By MS/MS	54.9	49.3
P48036;A0A0G2JGQ0	P48036	Annexin A5	Anxa5	>sp|P48036|ANXA5_MOUSE Annexin A5 OS=Mus musculus OX=10090 GN=Anxa5 PE=1 SV=1	2	25	22	21	21	20	20	23	21	21	21	20	19	22	22	21	21	20	20	23	21	21	21	20	19	22	35.752	319	319;137	0	323.31	By MS/MS	By MS/MS	By MS/MS	By MS/MS	By MS/MS	By MS/MS	By MS/MS	By MS/MS	By MS/MS	By MS/MS	By MS/MS	By MS/MS	67.4	64.6
O70423;A2A4I8	O70423;A2A4I8	Membrane primary amine oxidase; Amine oxidase (Fragment)	Aoc3	>sp|O70423|AOC3_MOUSE Membrane primary amine oxidase OS=Mus musculus OX=10090 GN=Aoc3 PE=1 SV=3;>tr|A2A4I8|A2A4I8_MOUSE Amine oxidase (Fragment) OS=Mus musculus OX=10090 GN=Aoc3 PE=1 SV=1	2	25	22	23	23	22	23	23	22	23	22	24	23	24	18	18	18	17	19	19	18	18	18	19	19	19	84.533	765	765;470	0	323.31	By MS/MS	By MS/MS	By MS/MS	By MS/MS	By MS/MS	By MS/MS	By MS/MS	By MS/MS	By MS/MS	By MS/MS	By MS/MS	By MS/MS	39.2	40.9
P14211	P14211	Calreticulin	Calr	>sp|P14211|CALR_MOUSE Calreticulin OS=Mus musculus OX=10090 GN=Calr PE=1 SV=1	1	25	19	21	21	22	21	21	21	21	21	21	22	22	19	21	21	22	21	21	21	21	21	21	22	22	47.994	416	416	0	323.31	By MS/MS	By MS/MS	By MS/MS	By MS/MS	By MS/MS	By MS/MS	By MS/MS	By MS/MS	By MS/MS	By MS/MS	By MS/MS	By MS/MS	58.2	60.8
P35564	P35564	Calnexin	Canx	>sp|P35564|CALX_MOUSE Calnexin OS=Mus musculus OX=10090 GN=Canx PE=1 SV=1	1	25	19	18	17	20	20	21	21	20	22	19	19	15	19	18	17	20	20	21	21	20	22	19	19	15	67.277	591	591	0	167.38	By MS/MS	By MS/MS	By MS/MS	By MS/MS	By MS/MS	By MS/MS	By MS/MS	By MS/MS	By MS/MS	By MS/MS	By MS/MS	By MS/MS	31.1	31.1
P52825;A2A8E8;A2A8E7;A2A8E9	P52825	Carnitine O-palmitoyltransferase 2, mitochondrial	Cpt2	>sp|P52825|CPT2_MOUSE Carnitine O-palmitoyltransferase 2, mitochondrial OS=Mus musculus OX=10090 GN=Cpt2 PE=1 SV=2	4	25	20	21	18	17	22	22	20	21	22	15	23	18	20	21	18	17	22	22	20	21	22	15	23	18	73.98	658	658;265;223;88	0	124.67	By MS/MS	By MS/MS	By MS/MS	By MS/MS	By MS/MS	By MS/MS	By MS/MS	By MS/MS	By MS/MS	By MS/MS	By MS/MS	By MS/MS	41.9	41.9
Q9D8N0	Q9D8N0	Elongation factor 1-gamma	Eef1g	>sp|Q9D8N0|EF1G_MOUSE Elongation factor 1-gamma OS=Mus musculus OX=10090 GN=Eef1g PE=1 SV=3	1	25	20	20	18	20	23	22	22	19	23	22	22	18	20	20	18	20	23	22	22	19	23	22	22	18	50.06	437	437	0	323.31	By MS/MS	By MS/MS	By MS/MS	By MS/MS	By MS/MS	By MS/MS	By MS/MS	By MS/MS	By MS/MS	By MS/MS	By MS/MS	By MS/MS	58.6	60
O70318;Q80UE5;Q80UE4;A0A1W2P6I5;A0A1W2P7I2;A0A1W2P896;A0A1W2P7H7;A0A1W2P7I4;A0A1W2P6H2	O70318;Q80UE5;Q80UE4;A0A1W2P6I5	Band 4.1-like protein 2	Epb41l2	>sp|O70318|E41L2_MOUSE Band 4.1-like protein 2 OS=Mus musculus OX=10090 GN=Epb41l2 PE=1 SV=2;>tr|Q80UE5|Q80UE5_MOUSE Band 4.1-like protein 2 OS=Mus musculus OX=10090 GN=Epb41l2 PE=1 SV=1;>tr|Q80UE4|Q80UE4_MOUSE Band 4.1-like protein 2 OS=Mus musculus OX=10	9	25	16	18	21	19	18	19	18	19	19	18	19	20	14	16	19	17	16	17	16	17	17	16	17	18	109.94	988	988;918;794;513;201;95;113;144;131	0	175.45	By MS/MS	By MS/MS	By MS/MS	By MS/MS	By MS/MS	By MS/MS	By MS/MS	By MS/MS	By MS/MS	By MS/MS	By MS/MS	By MS/MS	23.6	29.3
Q9EQH2;A0A1Y7VMT6;A0A1Y7VNY4	Q9EQH2	Endoplasmic reticulum aminopeptidase 1	Erap1	>sp|Q9EQH2|ERAP1_MOUSE Endoplasmic reticulum aminopeptidase 1 OS=Mus musculus OX=10090 GN=Erap1 PE=1 SV=2	3	25	19	19	20	19	19	19	17	16	19	19	20	15	19	19	20	19	19	19	17	16	19	19	20	15	106.6	930	930;220;95	0	81.857	By MS/MS	By MS/MS	By MS/MS	By MS/MS	By MS/MS	By MS/MS	By MS/MS	By MS/MS	By MS/MS	By MS/MS	By MS/MS	By MS/MS	25.9	26.6
P97447;A2AEY1;A2AEY2;A2AEY0;A2AEX9;Q8CDC8	P97447;A2AEY1;A2AEY2	Four and a half LIM domains protein 1; Four and a half LIM domains protein 1 (Fragment)	Fhl1	>sp|P97447|FHL1_MOUSE Four and a half LIM domains protein 1 OS=Mus musculus OX=10090 GN=Fhl1 PE=1 SV=3;>tr|A2AEY1|A2AEY1_MOUSE Four and a half LIM domains protein 1 (Fragment) OS=Mus musculus OX=10090 GN=Fhl1 PE=1 SV=8;>tr|A2AEY2|A2AEY2_MOUSE Four and a ha	6	25	19	16	17	19	16	19	16	18	18	18	20	24	1	0	0	1	0	0	0	0	0	1	0	2	31.888	280	280;234;323;89;72;279	0	323.31	By MS/MS	By MS/MS	By MS/MS	By MS/MS	By MS/MS	By MS/MS	By MS/MS	By MS/MS	By MS/MS	By MS/MS	By MS/MS	By MS/MS	69.6	65
Q9JJ28	Q9JJ28	Protein flightless-1 homolog	Flii	>sp|Q9JJ28|FLII_MOUSE Protein flightless-1 homolog OS=Mus musculus OX=10090 GN=Flii PE=1 SV=1	1	25	18	16	15	15	18	15	15	15	19	17	19	15	18	16	15	15	18	15	15	15	19	17	19	15	144.8	1271	1271	0	123.9	By MS/MS	By MS/MS	By MS/MS	By MS/MS	By MS/MS	By MS/MS	By MS/MS	By MS/MS	By MS/MS	By MS/MS	By MS/MS	By MS/MS	22.4	19.4
P16858;A0A0A0MQF6;A0A1D5RLD8;S4R1W1;S4R257;S4R1W8;S4R1N5;V9GX06;A0A0R4J0X7;S4R2G5;Q64467;V9GXA7	P16858;A0A0A0MQF6;A0A1D5RLD8;S4R1W1;S4R257	Glyceraldehyde-3-phosphate dehydrogenase	Gapdh	>sp|P16858|G3P_MOUSE Glyceraldehyde-3-phosphate dehydrogenase OS=Mus musculus OX=10090 GN=Gapdh PE=1 SV=2;>tr|A0A0A0MQF6|A0A0A0MQF6_MOUSE Glyceraldehyde-3-phosphate dehydrogenase OS=Mus musculus OX=10090 GN=Gapdh PE=1 SV=1;>tr|A0A1D5RLD8|A0A1D5RLD8_MOUSE G	12	25	16	14	18	17	18	18	15	17	17	17	20	21	16	14	17	16	17	17	15	16	16	16	19	20	35.81	333	333;359;333;333;280;55;57;183;438;440;440;121	0	323.31	By MS/MS	By MS/MS	By MS/MS	By MS/MS	By MS/MS	By MS/MS	By MS/MS	By MS/MS	By MS/MS	By MS/MS	By MS/MS	By MS/MS	64.3	62.8
Q64521;A2AQR0	Q64521;A2AQR0	Glycerol-3-phosphate dehydrogenase, mitochondrial; Glycerol-3-phosphate dehydrogenase	Gpd2	>sp|Q64521|GPDM_MOUSE Glycerol-3-phosphate dehydrogenase, mitochondrial OS=Mus musculus OX=10090 GN=Gpd2 PE=1 SV=2;>tr|A2AQR0|A2AQR0_MOUSE Glycerol-3-phosphate dehydrogenase OS=Mus musculus OX=10090 GN=Gpd2 PE=1 SV=1	2	25	17	17	14	11	16	14	20	20	20	18	15	19	17	17	14	11	16	14	20	20	20	18	15	19	80.953	727	727;745	0	110.09	By MS/MS	By MS/MS	By MS/MS	By MS/MS	By MS/MS	By MS/MS	By MS/MS	By MS/MS	By MS/MS	By MS/MS	By MS/MS	By MS/MS	34.8	33.3
P21619;A0A0R4J0Q5	P21619;A0A0R4J0Q5	Lamin-B2	Lmnb2	>sp|P21619|LMNB2_MOUSE Lamin-B2 OS=Mus musculus OX=10090 GN=Lmnb2 PE=1 SV=2;>tr|A0A0R4J0Q5|A0A0R4J0Q5_MOUSE Lamin-B2 OS=Mus musculus OX=10090 GN=Lmnb2 PE=1 SV=1	2	25	23	24	23	22	22	22	22	22	19	21	22	18	23	24	23	22	22	22	22	22	19	21	22	18	67.317	596	596;615	0	157.42	By MS/MS	By MS/MS	By MS/MS	By MS/MS	By MS/MS	By MS/MS	By MS/MS	By MS/MS	By MS/MS	By MS/MS	By MS/MS	By MS/MS	52	53.9
P11247;F7DC05	P11247	Myeloperoxidase	Mpo	>sp|P11247|PERM_MOUSE Myeloperoxidase OS=Mus musculus OX=10090 GN=Mpo PE=1 SV=2	2	25	2	3	5	5	3	7	4	2	17	17	6	19	1	1	3	3	1	6	3	1	12	11	4	15	81.181	718	718;138	0	55.472	By matching	By matching	By MS/MS	By MS/MS	By matching	By MS/MS	By MS/MS	By matching	By MS/MS	By MS/MS	By matching	By MS/MS	2.8	4.2
Q5SV64;Q3UH59;Q61879;Q8BXF2	Q5SV64;Q3UH59;Q61879	Myosin-10	Myh10	>tr|Q5SV64|Q5SV64_MOUSE Myosin-10 OS=Mus musculus OX=10090 GN=Myh10 PE=1 SV=1;>tr|Q3UH59|Q3UH59_MOUSE Myosin-10 OS=Mus musculus OX=10090 GN=Myh10 PE=1 SV=1;>sp|Q61879|MYH10_MOUSE Myosin-10 OS=Mus musculus OX=10090 GN=Myh10 PE=1 SV=2	4	25	9	8	11	11	14	13	6	8	21	13	16	12	9	8	11	11	14	13	6	8	21	13	16	12	232.47	2007	2007;2013;1976;231	0	150.14	By MS/MS	By MS/MS	By MS/MS	By MS/MS	By MS/MS	By MS/MS	By MS/MS	By MS/MS	By MS/MS	By MS/MS	By MS/MS	By MS/MS	22	21.3
D3YUM1;Q91YT0;D3Z1U9;D3Z0K1;D3YXX5;D6RG60	D3YUM1;Q91YT0;D3Z1U9	NADH dehydrogenase [ubiquinone] flavoprotein 1, mitochondrial	Ndufv1	>tr|D3YUM1|D3YUM1_MOUSE NADH dehydrogenase [ubiquinone] flavoprotein 1, mitochondrial OS=Mus musculus OX=10090 GN=Ndufv1 PE=1 SV=1;>sp|Q91YT0|NDUV1_MOUSE NADH dehydrogenase [ubiquinone] flavoprotein 1, mitochondrial OS=Mus musculus OX=10090 GN=Ndufv1 PE=1	6	25	23	23	21	23	20	22	21	22	21	23	21	21	23	23	21	23	20	22	21	22	21	23	21	21	49.913	455	455;464;385;146;115;120	0	296.14	By MS/MS	By MS/MS	By MS/MS	By MS/MS	By MS/MS	By MS/MS	By MS/MS	By MS/MS	By MS/MS	By MS/MS	By MS/MS	By MS/MS	64.6	64.6
Q921K2;P11103;A0A0A6YVX0	Q921K2;P11103	Poly [ADP-ribose] polymerase; Poly [ADP-ribose] polymerase 1	Parp1	>tr|Q921K2|Q921K2_MOUSE Poly [ADP-ribose] polymerase OS=Mus musculus OX=10090 GN=Parp1 PE=1 SV=1;>sp|P11103|PARP1_MOUSE Poly [ADP-ribose] polymerase 1 OS=Mus musculus OX=10090 GN=Parp1 PE=1 SV=3	3	25	17	21	18	14	18	12	22	18	20	22	16	15	17	21	18	14	18	12	22	18	20	22	16	15	112.72	1014	1014;1013;99	0	296	By MS/MS	By MS/MS	By MS/MS	By MS/MS	By MS/MS	By MS/MS	By MS/MS	By MS/MS	By MS/MS	By MS/MS	By MS/MS	By MS/MS	27.7	36.3
Q5SUR0;F6RUL9;G3UY86	Q5SUR0	Phosphoribosylformylglycinamidine synthase	Pfas	>sp|Q5SUR0|PUR4_MOUSE Phosphoribosylformylglycinamidine synthase OS=Mus musculus OX=10090 GN=Pfas PE=1 SV=1	3	25	17	17	18	19	13	14	19	19	18	17	15	16	17	17	18	19	13	14	19	19	18	17	15	16	144.63	1337	1337;473;117	0	133.43	By MS/MS	By MS/MS	By MS/MS	By MS/MS	By MS/MS	By MS/MS	By MS/MS	By MS/MS	By MS/MS	By MS/MS	By MS/MS	By MS/MS	25.7	24.6
Q9D819	Q9D819	Inorganic pyrophosphatase	Ppa1	>sp|Q9D819|IPYR_MOUSE Inorganic pyrophosphatase OS=Mus musculus OX=10090 GN=Ppa1 PE=1 SV=1	1	25	22	22	18	19	20	17	22	20	17	18	20	19	22	22	18	19	20	17	22	20	17	18	20	19	32.667	289	289	0	323.31	By MS/MS	By MS/MS	By MS/MS	By MS/MS	By MS/MS	By MS/MS	By MS/MS	By MS/MS	By MS/MS	By MS/MS	By MS/MS	By MS/MS	80.6	80.6
Q91VI7;A0A1B0GSG5;A0A1B0GRG4;A0A1B0GRY7	Q91VI7;A0A1B0GSG5	Ribonuclease inhibitor	Rnh1	>sp|Q91VI7|RINI_MOUSE Ribonuclease inhibitor OS=Mus musculus OX=10090 GN=Rnh1 PE=1 SV=1;>tr|A0A1B0GSG5|A0A1B0GSG5_MOUSE Ribonuclease inhibitor OS=Mus musculus OX=10090 GN=Rnh1 PE=1 SV=1	4	25	24	23	23	24	21	23	23	23	21	22	23	23	24	23	23	24	21	23	23	23	21	22	23	23	49.816	456	456;492;199;120	0	323.31	By MS/MS	By MS/MS	By MS/MS	By MS/MS	By MS/MS	By MS/MS	By MS/MS	By MS/MS	By MS/MS	By MS/MS	By MS/MS	By MS/MS	79.2	76.3
Q99LF4	Q99LF4	tRNA-splicing ligase RtcB homolog	Rtcb	>sp|Q99LF4|RTCB_MOUSE tRNA-splicing ligase RtcB homolog OS=Mus musculus OX=10090 GN=Rtcb PE=1 SV=1	1	25	19	20	23	22	20	20	18	19	21	21	22	18	19	20	23	22	20	20	18	19	21	21	22	18	55.249	505	505	0	247.47	By MS/MS	By MS/MS	By MS/MS	By MS/MS	By MS/MS	By MS/MS	By MS/MS	By MS/MS	By MS/MS	By MS/MS	By MS/MS	By MS/MS	47.1	48.7
P07759;Q03734	P07759	Serine protease inhibitor A3K	Serpina3k	>sp|P07759|SPA3K_MOUSE Serine protease inhibitor A3K OS=Mus musculus OX=10090 GN=Serpina3k PE=1 SV=2	2	25	21	21	21	20	22	22	21	21	24	22	22	24	8	8	8	7	8	8	8	8	9	8	8	8	46.879	418	418;418	0	323.31	By MS/MS	By MS/MS	By MS/MS	By MS/MS	By MS/MS	By MS/MS	By MS/MS	By MS/MS	By MS/MS	By MS/MS	By MS/MS	By MS/MS	52.4	50
Q9D154;Z4YK03;Q8VHP7;Q5SV42	Q9D154	Leukocyte elastase inhibitor A	Serpinb1a	>sp|Q9D154|ILEUA_MOUSE Leukocyte elastase inhibitor A OS=Mus musculus OX=10090 GN=Serpinb1a PE=1 SV=1	4	25	23	22	23	22	23	22	22	23	22	22	22	23	23	22	23	22	23	22	22	23	22	22	22	23	42.574	379	379;188;382;375	0	233.28	By MS/MS	By MS/MS	By MS/MS	By MS/MS	By MS/MS	By MS/MS	By MS/MS	By MS/MS	By MS/MS	By MS/MS	By MS/MS	By MS/MS	52.5	50.1
Q9Z2I8;A0A0N4SWD1	Q9Z2I8	Succinate--CoA ligase [GDP-forming] subunit beta, mitochondrial	Suclg2	>sp|Q9Z2I8|SUCB2_MOUSE Succinate--CoA ligase [GDP-forming] subunit beta, mitochondrial OS=Mus musculus OX=10090 GN=Suclg2 PE=1 SV=3	2	25	24	22	20	19	18	22	21	21	20	20	20	19	24	22	20	19	18	22	21	21	20	20	20	19	46.839	433	433;83	0	323.31	By MS/MS	By MS/MS	By MS/MS	By MS/MS	By MS/MS	By MS/MS	By MS/MS	By MS/MS	By MS/MS	By MS/MS	By MS/MS	By MS/MS	58.9	57
A0A1B0GR11;Q93092	A0A1B0GR11;Q93092	Transaldolase	Taldo1	>tr|A0A1B0GR11|A0A1B0GR11_MOUSE Transaldolase OS=Mus musculus OX=10090 GN=Taldo1 PE=1 SV=1;>sp|Q93092|TALDO_MOUSE Transaldolase OS=Mus musculus OX=10090 GN=Taldo1 PE=1 SV=2	2	25	17	17	16	15	18	20	18	16	20	20	20	20	17	17	16	15	18	20	18	16	20	20	20	20	42.151	382	382;337	0	147.92	By MS/MS	By MS/MS	By MS/MS	By MS/MS	By MS/MS	By MS/MS	By MS/MS	By MS/MS	By MS/MS	By MS/MS	By MS/MS	By MS/MS	37.4	39.8
Q91ZJ5	Q91ZJ5	UTP--glucose-1-phosphate uridylyltransferase	Ugp2	>sp|Q91ZJ5|UGPA_MOUSE UTP--glucose-1-phosphate uridylyltransferase OS=Mus musculus OX=10090 GN=Ugp2 PE=1 SV=3	1	25	19	18	19	20	20	22	19	18	19	19	22	20	19	18	19	20	20	22	19	18	19	19	22	20	56.979	508	508	0	323.31	By MS/MS	By MS/MS	By MS/MS	By MS/MS	By MS/MS	By MS/MS	By MS/MS	By MS/MS	By MS/MS	By MS/MS	By MS/MS	By MS/MS	46.5	45.7
CON__P35527	CON__P35527			>P35527 SWISS-PROT:P35527 Tax_Id=9606 Gene_Symbol=KRT9 Keratin, type I cytoskeletal 9	1	24	3	18	5	3	3	21	7	20	14	16	6	18	3	18	5	3	3	21	7	20	14	16	6	18	62.129	623	623	0	323.31	By matching	By MS/MS	By MS/MS	By matching	By matching	By MS/MS	By MS/MS	By MS/MS	By MS/MS	By MS/MS	By MS/MS	By MS/MS	10.8	52.6
Q8BGQ7	Q8BGQ7	Alanine--tRNA ligase, cytoplasmic	Aars	>sp|Q8BGQ7|SYAC_MOUSE Alanine--tRNA ligase, cytoplasmic OS=Mus musculus OX=10090 GN=Aars PE=1 SV=1	1	24	20	19	19	20	16	18	18	18	17	19	19	19	20	19	19	20	16	18	18	18	17	19	19	19	106.91	968	968	0	323.31	By MS/MS	By MS/MS	By MS/MS	By MS/MS	By MS/MS	By MS/MS	By MS/MS	By MS/MS	By MS/MS	By MS/MS	By MS/MS	By MS/MS	31.6	31
P61922;F7C9G3;Q3TUE8;F6RN86	P61922	4-aminobutyrate aminotransferase, mitochondrial	Abat	>sp|P61922|GABT_MOUSE 4-aminobutyrate aminotransferase, mitochondrial OS=Mus musculus OX=10090 GN=Abat PE=1 SV=1	4	24	22	23	18	14	16	15	21	24	12	14	12	10	22	23	18	14	16	15	21	24	12	14	12	10	56.451	500	500;232;204;109	0	270.69	By MS/MS	By MS/MS	By MS/MS	By MS/MS	By MS/MS	By MS/MS	By MS/MS	By MS/MS	By MS/MS	By MS/MS	By MS/MS	By MS/MS	67.8	67.4
Q3UNX5	Q3UNX5	Acyl-coenzyme A synthetase ACSM3, mitochondrial	Acsm3	>sp|Q3UNX5|ACSM3_MOUSE Acyl-coenzyme A synthetase ACSM3, mitochondrial OS=Mus musculus OX=10090 GN=Acsm3 PE=1 SV=2	1	24	22	21	17	17	15	15	20	21	14	10	13	4	22	21	17	17	15	15	20	21	14	10	13	4	65.622	580	580	0	162.85	By MS/MS	By MS/MS	By MS/MS	By MS/MS	By MS/MS	By MS/MS	By MS/MS	By MS/MS	By MS/MS	By MS/MS	By MS/MS	By MS/MS	43.6	44.8
P17426;A0A140LIG7;A0A140LHA6	P17426	AP-2 complex subunit alpha-1	Ap2a1	>sp|P17426|AP2A1_MOUSE AP-2 complex subunit alpha-1 OS=Mus musculus OX=10090 GN=Ap2a1 PE=1 SV=1	3	24	16	20	19	19	19	19	19	20	21	20	20	22	16	20	19	19	19	19	19	20	21	20	20	22	107.66	977	977;317;57	0	114.16	By MS/MS	By MS/MS	By MS/MS	By MS/MS	By MS/MS	By MS/MS	By MS/MS	By MS/MS	By MS/MS	By MS/MS	By MS/MS	By MS/MS	31.2	38.4
Q9CVB6;D3YXG6;A0A087WRT2	Q9CVB6;D3YXG6	Actin-related protein 2/3 complex subunit 2; Arp2/3 complex 34 kDa subunit	Arpc2	>sp|Q9CVB6|ARPC2_MOUSE Actin-related protein 2/3 complex subunit 2 OS=Mus musculus OX=10090 GN=Arpc2 PE=1 SV=3;>tr|D3YXG6|D3YXG6_MOUSE Arp2/3 complex 34 kDa subunit OS=Mus musculus OX=10090 GN=Arpc2 PE=1 SV=1	3	24	21	19	19	20	21	20	19	21	21	21	20	22	21	19	19	20	21	20	19	21	21	21	20	22	34.357	300	300;284;26	0	229.65	By MS/MS	By MS/MS	By MS/MS	By MS/MS	By MS/MS	By MS/MS	By MS/MS	By MS/MS	By MS/MS	By MS/MS	By MS/MS	By MS/MS	70.3	70
Q04447	Q04447	Creatine kinase B-type	Ckb	>sp|Q04447|KCRB_MOUSE Creatine kinase B-type OS=Mus musculus OX=10090 GN=Ckb PE=1 SV=1	1	24	22	21	21	20	20	23	19	20	21	20	20	22	21	20	20	19	19	22	18	19	20	19	19	21	42.713	381	381	0	323.31	By MS/MS	By MS/MS	By MS/MS	By MS/MS	By MS/MS	By MS/MS	By MS/MS	By MS/MS	By MS/MS	By MS/MS	By MS/MS	By MS/MS	71.7	69.3
P30275;A2ARP5;B0R0E9;B0R0E8;B0R0F0;Q6P8J7	P30275;A2ARP5	Creatine kinase U-type, mitochondrial; Creatine kinase U-type, mitochondrial (Fragment)	Ckmt1	>sp|P30275|KCRU_MOUSE Creatine kinase U-type, mitochondrial OS=Mus musculus OX=10090 GN=Ckmt1 PE=1 SV=1;>tr|A2ARP5|A2ARP5_MOUSE Creatine kinase U-type, mitochondrial (Fragment) OS=Mus musculus OX=10090 GN=Ckmt1 PE=1 SV=1	6	24	21	22	19	18	20	20	22	20	21	18	21	22	21	22	19	18	20	20	22	20	21	18	21	22	47.003	418	418;251;149;117;204;419	0	323.31	By MS/MS	By MS/MS	By MS/MS	By MS/MS	By MS/MS	By MS/MS	By MS/MS	By MS/MS	By MS/MS	By MS/MS	By MS/MS	By MS/MS	53.3	59.8
O55111;Q8VCE3;Q811I1	O55111	Desmoglein-2	Dsg2	>sp|O55111|DSG2_MOUSE Desmoglein-2 OS=Mus musculus OX=10090 GN=Dsg2 PE=1 SV=3	3	24	23	20	19	21	18	19	20	22	18	19	17	14	23	20	19	21	18	19	20	22	18	19	17	14	122.38	1122	1122;292;360	0	172.96	By MS/MS	By MS/MS	By MS/MS	By MS/MS	By MS/MS	By MS/MS	By MS/MS	By MS/MS	By MS/MS	By MS/MS	By MS/MS	By MS/MS	36.7	33.3
Q6PDI5;A2ALV7;A2ALV6;A2ALV8;A2ALW1;A2ALV9	Q6PDI5;A2ALV7	Proteasome adapter and scaffold protein ECM29; Proteasome adapter and scaffold protein ECM29 (Fragment)	Ecpas	>sp|Q6PDI5|ECM29_MOUSE Proteasome adapter and scaffold protein ECM29 OS=Mus musculus OX=10090 GN=Ecpas PE=1 SV=3;>tr|A2ALV7|A2ALV7_MOUSE Proteasome adapter and scaffold protein ECM29 (Fragment) OS=Mus musculus OX=10090 GN=Ecpas PE=1 SV=1	6	24	18	15	12	13	16	18	20	14	13	17	16	15	18	15	12	13	16	18	20	14	13	17	16	15	203.7	1840	1840;1490;942;538;361;246	0	107.87	By MS/MS	By MS/MS	By MS/MS	By MS/MS	By MS/MS	By MS/MS	By MS/MS	By MS/MS	By MS/MS	By MS/MS	By MS/MS	By MS/MS	17.1	13.3
Q9CZD3	Q9CZD3	Glycine--tRNA ligase	Gars	>sp|Q9CZD3|GARS_MOUSE Glycine--tRNA ligase OS=Mus musculus OX=10090 GN=Gars PE=1 SV=1	1	24	15	14	12	14	20	14	16	14	14	13	19	16	15	14	12	14	20	14	16	14	14	13	19	16	81.877	729	729	0	137.45	By MS/MS	By MS/MS	By MS/MS	By MS/MS	By MS/MS	By MS/MS	By MS/MS	By MS/MS	By MS/MS	By MS/MS	By MS/MS	By MS/MS	28.7	25.1
P05202	P05202	Aspartate aminotransferase, mitochondrial	Got2	>sp|P05202|AATM_MOUSE Aspartate aminotransferase, mitochondrial OS=Mus musculus OX=10090 GN=Got2 PE=1 SV=1	1	24	23	19	21	22	21	20	21	20	18	21	21	19	23	19	21	22	21	20	21	20	18	21	21	19	47.411	430	430	0	323.31	By MS/MS	By MS/MS	By MS/MS	By MS/MS	By MS/MS	By MS/MS	By MS/MS	By MS/MS	By MS/MS	By MS/MS	By MS/MS	By MS/MS	60.9	56.7
Q91X72;A0A1B0GS57	Q91X72	Hemopexin	Hpx	>sp|Q91X72|HEMO_MOUSE Hemopexin OS=Mus musculus OX=10090 GN=Hpx PE=1 SV=2	2	24	10	13	14	16	18	18	13	13	21	20	19	21	10	13	14	16	18	18	13	13	21	20	19	21	51.317	460	460;190	0	259.5	By MS/MS	By MS/MS	By MS/MS	By MS/MS	By MS/MS	By MS/MS	By MS/MS	By MS/MS	By MS/MS	By MS/MS	By MS/MS	By MS/MS	28.5	36.3
Q9CPY7;A0A0G2JEM7	Q9CPY7	Cytosol aminopeptidase	Lap3	>sp|Q9CPY7|AMPL_MOUSE Cytosol aminopeptidase OS=Mus musculus OX=10090 GN=Lap3 PE=1 SV=3	2	24	18	20	19	20	20	18	20	20	23	22	22	21	18	20	19	20	20	18	20	20	23	22	22	21	56.141	519	519;107	0	204.03	By MS/MS	By MS/MS	By MS/MS	By MS/MS	By MS/MS	By MS/MS	By MS/MS	By MS/MS	By MS/MS	By MS/MS	By MS/MS	By MS/MS	51.6	51.4
Q9ERG0;A0A2R8VI67	Q9ERG0	LIM domain and actin-binding protein 1	Lima1	>sp|Q9ERG0|LIMA1_MOUSE LIM domain and actin-binding protein 1 OS=Mus musculus OX=10090 GN=Lima1 PE=1 SV=3	2	24	20	21	20	20	19	18	20	23	18	18	19	17	18	20	19	19	18	17	19	21	17	17	18	16	84.059	753	753;109	0	251.24	By MS/MS	By MS/MS	By MS/MS	By MS/MS	By MS/MS	By MS/MS	By MS/MS	By MS/MS	By MS/MS	By MS/MS	By MS/MS	By MS/MS	31.7	36.1
Q5SW46;A7M7R7	Q5SW46	Lactoperoxidase	Lpo	>tr|Q5SW46|Q5SW46_MOUSE Lactoperoxidase OS=Mus musculus OX=10090 GN=Lpo PE=1 SV=1	2	24	20	17	17	19	19	16	14	18	10	11	17	12	20	17	17	19	19	16	14	18	10	11	17	12	80.123	710	710;145	0	229.09	By MS/MS	By MS/MS	By MS/MS	By MS/MS	By MS/MS	By MS/MS	By MS/MS	By MS/MS	By MS/MS	By MS/MS	By MS/MS	By MS/MS	38.3	37.5
Q64133	Q64133	Amine oxidase [flavin-containing] A	Maoa	>sp|Q64133|AOFA_MOUSE Amine oxidase [flavin-containing] A OS=Mus musculus OX=10090 GN=Maoa PE=1 SV=3	1	24	18	18	19	17	22	21	19	18	21	19	21	18	18	18	19	17	22	21	19	18	21	19	21	18	59.601	526	526	0	323.31	By MS/MS	By MS/MS	By MS/MS	By MS/MS	By MS/MS	By MS/MS	By MS/MS	By MS/MS	By MS/MS	By MS/MS	By MS/MS	By MS/MS	50.4	51.9
Q8K310;A0A087WSU2;A0A087WSP7;A0A087WQZ1;A0A087WQD6;A0A087WNP3;A0A087WPU5;A0A087WPQ5;A0A087WQ54;A0A087WNW7;A0A087WQP4	Q8K310;A0A087WSU2	Matrin-3; Matrin-3 (Fragment)	Matr3	>sp|Q8K310|MATR3_MOUSE Matrin-3 OS=Mus musculus OX=10090 GN=Matr3 PE=1 SV=1;>tr|A0A087WSU2|A0A087WSU2_MOUSE Matrin-3 (Fragment) OS=Mus musculus OX=10090 GN=Matr3 PE=1 SV=6	11	24	19	19	19	20	21	16	21	19	19	19	20	17	19	19	19	20	21	16	21	19	19	19	20	17	94.629	846	846;385;508;558;155;60;61;87;102;121;33	0	323.31	By MS/MS	By MS/MS	By MS/MS	By MS/MS	By MS/MS	By MS/MS	By MS/MS	By MS/MS	By MS/MS	By MS/MS	By MS/MS	By MS/MS	28.7	33.8
Q3TGU7;P50580	Q3TGU7;P50580	Proliferation-associated 2G4; Proliferation-associated protein 2G4	Pa2g4	>tr|Q3TGU7|Q3TGU7_MOUSE Proliferation-associated 2G4 OS=Mus musculus OX=10090 GN=Pa2g4 PE=1 SV=1;>sp|P50580|PA2G4_MOUSE Proliferation-associated protein 2G4 OS=Mus musculus OX=10090 GN=Pa2g4 PE=1 SV=3	2	24	19	19	18	17	17	17	21	21	19	18	21	22	19	19	18	17	17	17	21	21	19	18	21	22	43.698	394	394;394	0	191.51	By MS/MS	By MS/MS	By MS/MS	By MS/MS	By MS/MS	By MS/MS	By MS/MS	By MS/MS	By MS/MS	By MS/MS	By MS/MS	By MS/MS	51.3	53
A0A0R4J0G0;Q8BH04;A0A2I3BQL9;A0A2I3BS39;A0A2I3BRX1;A0A2I3BQC6;A0A2I3BQ75	A0A0R4J0G0;Q8BH04;A0A2I3BQL9;A0A2I3BS39;A0A2I3BRX1	Phosphoenolpyruvate carboxykinase [GTP], mitochondrial	Pck2	>tr|A0A0R4J0G0|A0A0R4J0G0_MOUSE Phosphoenolpyruvate carboxykinase [GTP], mitochondrial OS=Mus musculus OX=10090 GN=Pck2 PE=1 SV=1;>sp|Q8BH04|PCKGM_MOUSE Phosphoenolpyruvate carboxykinase [GTP], mitochondrial OS=Mus musculus OX=10090 GN=Pck2 PE=1 SV=1;>tr|A	7	24	20	18	20	19	19	18	19	20	19	18	19	15	19	17	19	18	18	17	18	19	18	17	18	14	73.417	667	667;640;599;609;489;160;108	0	178.99	By MS/MS	By MS/MS	By MS/MS	By MS/MS	By MS/MS	By MS/MS	By MS/MS	By MS/MS	By MS/MS	By MS/MS	By MS/MS	By MS/MS	40.3	37.5
O70400;S4R1V0	O70400;S4R1V0	PDZ and LIM domain protein 1; PDZ and LIM domain protein 1 (Fragment)	Pdlim1	>sp|O70400|PDLI1_MOUSE PDZ and LIM domain protein 1 OS=Mus musculus OX=10090 GN=Pdlim1 PE=1 SV=4;>tr|S4R1V0|S4R1V0_MOUSE PDZ and LIM domain protein 1 (Fragment) OS=Mus musculus OX=10090 GN=Pdlim1 PE=1 SV=1	2	24	22	21	21	20	20	20	20	21	19	20	18	18	22	21	21	20	20	20	20	21	19	20	18	18	35.774	327	327;198	0	323.31	By MS/MS	By MS/MS	By MS/MS	By MS/MS	By MS/MS	By MS/MS	By MS/MS	By MS/MS	By MS/MS	By MS/MS	By MS/MS	By MS/MS	83.8	80.7
Q3TJD7;Q8BVJ7;B8JJB3;B8JJB2;B8JJB1	Q3TJD7;Q8BVJ7	PDZ and LIM domain protein 7; PDZ and LIM domain 7, isoform CRA_f	Pdlim7	>sp|Q3TJD7|PDLI7_MOUSE PDZ and LIM domain protein 7 OS=Mus musculus OX=10090 GN=Pdlim7 PE=1 SV=1;>tr|Q8BVJ7|Q8BVJ7_MOUSE PDZ and LIM domain 7, isoform CRA_f OS=Mus musculus OX=10090 GN=Pdlim7 PE=1 SV=1	5	24	23	20	20	24	23	24	22	20	23	22	22	22	23	20	20	24	23	24	22	20	23	22	22	22	50.118	457	457;222;219;124;58	0	323.31	By MS/MS	By MS/MS	By MS/MS	By MS/MS	By MS/MS	By MS/MS	By MS/MS	By MS/MS	By MS/MS	By MS/MS	By MS/MS	By MS/MS	61.9	58.6
P62137	P62137	Serine/threonine-protein phosphatase PP1-alpha catalytic subunit	Ppp1ca	>sp|P62137|PP1A_MOUSE Serine/threonine-protein phosphatase PP1-alpha catalytic subunit OS=Mus musculus OX=10090 GN=Ppp1ca PE=1 SV=1	1	24	20	20	19	19	20	21	19	21	20	19	20	19	5	5	4	4	5	6	4	6	5	4	5	4	37.54	330	330	0	323.31	By MS/MS	By MS/MS	By MS/MS	By MS/MS	By MS/MS	By MS/MS	By MS/MS	By MS/MS	By MS/MS	By MS/MS	By MS/MS	By MS/MS	70.3	70.3
P42227;B7ZC18	P42227;B7ZC18	Signal transducer and activator of transcription 3; Signal transducer and activator of transcription	Stat3	>sp|P42227|STAT3_MOUSE Signal transducer and activator of transcription 3 OS=Mus musculus OX=10090 GN=Stat3 PE=1 SV=2;>tr|B7ZC18|B7ZC18_MOUSE Signal transducer and activator of transcription OS=Mus musculus OX=10090 GN=Stat3 PE=1 SV=1	2	24	17	17	19	16	18	17	15	19	22	19	22	20	17	17	19	16	18	17	15	19	22	19	22	20	88.053	770	770;744	0	244.31	By MS/MS	By MS/MS	By MS/MS	By MS/MS	By MS/MS	By MS/MS	By MS/MS	By MS/MS	By MS/MS	By MS/MS	By MS/MS	By MS/MS	36.2	39
E9PXX7;Q91W90;A0A0R4J1Y7	E9PXX7;Q91W90;A0A0R4J1Y7	Thioredoxin domain-containing protein 5	Txndc5	>tr|E9PXX7|E9PXX7_MOUSE Thioredoxin domain-containing protein 5 OS=Mus musculus OX=10090 GN=Txndc5 PE=1 SV=1;>sp|Q91W90|TXND5_MOUSE Thioredoxin domain-containing protein 5 OS=Mus musculus OX=10090 GN=Txndc5 PE=1 SV=2;>tr|A0A0R4J1Y7|A0A0R4J1Y7_MOUSE Thiored	3	24	19	22	22	21	24	22	18	21	21	22	24	20	19	22	22	21	24	22	18	21	21	22	24	20	38.532	344	344;417;323	0	323.31	By MS/MS	By MS/MS	By MS/MS	By MS/MS	By MS/MS	By MS/MS	By MS/MS	By MS/MS	By MS/MS	By MS/MS	By MS/MS	By MS/MS	79.4	79.4
Q8R146;A0A0R4J107;A0A0A6YXV0	Q8R146;A0A0R4J107	Acylamino-acid-releasing enzyme; Acylamino-acid-releasing enzyme (Fragment)	Apeh	>sp|Q8R146|APEH_MOUSE Acylamino-acid-releasing enzyme OS=Mus musculus OX=10090 GN=Apeh PE=1 SV=3;>tr|A0A0R4J107|A0A0R4J107_MOUSE Acylamino-acid-releasing enzyme (Fragment) OS=Mus musculus OX=10090 GN=Apeh PE=1 SV=1	3	23	16	13	13	14	15	12	13	17	14	14	18	13	16	13	13	14	15	12	13	17	14	14	18	13	81.58	732	732;716;204	0	216.19	By MS/MS	By MS/MS	By MS/MS	By MS/MS	By MS/MS	By MS/MS	By MS/MS	By MS/MS	By MS/MS	By MS/MS	By MS/MS	By MS/MS	39.2	34.7
P01029;G3UZS2;CON__P01030;CON__ENSEMBL:ENSBTAP00000007350	P01029	Complement C4-B	C4b	>sp|P01029|CO4B_MOUSE Complement C4-B OS=Mus musculus OX=10090 GN=C4b PE=1 SV=3	4	23	6	4	7	9	5	9	6	6	22	14	11	23	6	4	7	9	5	9	6	6	22	14	11	23	192.91	1738	1738;62;1741;1742	0	105.06	By MS/MS	By MS/MS	By MS/MS	By MS/MS	By MS/MS	By MS/MS	By MS/MS	By MS/MS	By MS/MS	By MS/MS	By MS/MS	By MS/MS	5.7	3.5
P24270;A2AL20	P24270	Catalase	Cat	>sp|P24270|CATA_MOUSE Catalase OS=Mus musculus OX=10090 GN=Cat PE=1 SV=4	2	23	19	17	20	20	22	22	19	21	20	20	22	21	19	17	20	20	22	22	19	21	20	20	22	21	59.795	527	527;176	0	160.87	By MS/MS	By MS/MS	By MS/MS	By MS/MS	By MS/MS	By MS/MS	By MS/MS	By MS/MS	By MS/MS	By MS/MS	By MS/MS	By MS/MS	53.5	43.5
Q69ZF7	Q69ZF7	Metal transporter CNNM4	Cnnm4	>sp|Q69ZF7|CNNM4_MOUSE Metal transporter CNNM4 OS=Mus musculus OX=10090 GN=Cnnm4 PE=1 SV=2	1	23	20	19	17	16	18	13	20	19	17	17	17	11	17	17	15	14	16	11	17	17	15	15	15	10	86.625	771	771	0	135.51	By MS/MS	By MS/MS	By MS/MS	By MS/MS	By MS/MS	By MS/MS	By MS/MS	By MS/MS	By MS/MS	By MS/MS	By MS/MS	By MS/MS	36.3	32.2
Q9JIK5	Q9JIK5	Nucleolar RNA helicase 2	Ddx21	>sp|Q9JIK5|DDX21_MOUSE Nucleolar RNA helicase 2 OS=Mus musculus OX=10090 GN=Ddx21 PE=1 SV=3	1	23	11	12	16	12	10	14	16	15	17	17	18	17	11	12	16	12	10	14	16	15	17	17	18	17	93.55	851	851	0	85.027	By MS/MS	By MS/MS	By MS/MS	By MS/MS	By MS/MS	By MS/MS	By MS/MS	By MS/MS	By MS/MS	By MS/MS	By MS/MS	By MS/MS	18	20.8
P97807;H3BKG7	P97807	Fumarate hydratase, mitochondrial	Fh	>sp|P97807|FUMH_MOUSE Fumarate hydratase, mitochondrial OS=Mus musculus OX=10090 GN=Fh PE=1 SV=3	2	23	19	19	16	18	19	17	18	19	20	18	20	20	19	19	16	18	19	17	18	19	20	18	20	20	54.356	507	507;167	0	323.31	By MS/MS	By MS/MS	By MS/MS	By MS/MS	By MS/MS	By MS/MS	By MS/MS	By MS/MS	By MS/MS	By MS/MS	By MS/MS	By MS/MS	56.4	55
Z4YKB8;Q3TEA8;Z4YKA3;A2AM65;A2AM70;A2AM63;A2AM69;A2AM62	Z4YKB8;Q3TEA8;Z4YKA3;A2AM65	Heterochromatin protein 1-binding protein 3	Hp1bp3	>tr|Z4YKB8|Z4YKB8_MOUSE Heterochromatin protein 1-binding protein 3 OS=Mus musculus OX=10090 GN=Hp1bp3 PE=1 SV=1;>sp|Q3TEA8|HP1B3_MOUSE Heterochromatin protein 1-binding protein 3 OS=Mus musculus OX=10090 GN=Hp1bp3 PE=1 SV=1;>tr|Z4YKA3|Z4YKA3_MOUSE Heteroc	8	23	19	15	18	16	20	19	19	18	21	19	18	18	19	15	18	16	20	19	19	18	21	19	18	18	60.85	554	554;554;516;292;150;208;85;165	0	161.38	By MS/MS	By MS/MS	By MS/MS	By MS/MS	By MS/MS	By MS/MS	By MS/MS	By MS/MS	By MS/MS	By MS/MS	By MS/MS	By MS/MS	36.1	28.3
P14602;D3YZ06	P14602;D3YZ06	Heat shock protein beta-1	Hspb1	>sp|P14602|HSPB1_MOUSE Heat shock protein beta-1 OS=Mus musculus OX=10090 GN=Hspb1 PE=1 SV=3;>tr|D3YZ06|D3YZ06_MOUSE Heat shock protein beta-1 OS=Mus musculus OX=10090 GN=Hspb1 PE=1 SV=1	2	23	16	17	19	18	18	19	18	20	22	22	22	19	16	17	19	18	18	19	18	20	22	22	22	19	23.014	209	209;147	0	323.31	By MS/MS	By MS/MS	By MS/MS	By MS/MS	By MS/MS	By MS/MS	By MS/MS	By MS/MS	By MS/MS	By MS/MS	By MS/MS	By MS/MS	90.9	90.9
Q9Z2I0	Q9Z2I0	Mitochondrial proton/calcium exchanger protein	Letm1	>sp|Q9Z2I0|LETM1_MOUSE Mitochondrial proton/calcium exchanger protein OS=Mus musculus OX=10090 GN=Letm1 PE=1 SV=1	1	23	19	20	17	16	17	17	18	19	15	19	17	15	19	20	17	16	17	17	18	19	15	19	17	15	82.988	738	738	0	323.31	By MS/MS	By MS/MS	By MS/MS	By MS/MS	By MS/MS	By MS/MS	By MS/MS	By MS/MS	By MS/MS	By MS/MS	By MS/MS	By MS/MS	35.9	37.7
Q3V3R1	Q3V3R1	Monofunctional C1-tetrahydrofolate synthase, mitochondrial	Mthfd1l	>sp|Q3V3R1|C1TM_MOUSE Monofunctional C1-tetrahydrofolate synthase, mitochondrial OS=Mus musculus OX=10090 GN=Mthfd1l PE=1 SV=2	1	23	15	14	16	11	16	12	17	18	14	15	15	14	15	14	16	11	16	12	17	18	14	15	15	14	105.73	977	977	0	59.432	By MS/MS	By MS/MS	By MS/MS	By MS/MS	By MS/MS	By MS/MS	By MS/MS	By MS/MS	By MS/MS	By MS/MS	By MS/MS	By MS/MS	22.9	20.2
K3W4L0;B2RRE2;E9QAX2;Q9JMH9;E9Q405;A0A1C7ZN10;E9QA74	K3W4L0;B2RRE2;E9QAX2;Q9JMH9;E9Q405;A0A1C7ZN10;E9QA74	Unconventional myosin-XVIIIa; Myo18a protein	Myo18a	>tr|K3W4L0|K3W4L0_MOUSE Unconventional myosin-XVIIIa OS=Mus musculus OX=10090 GN=Myo18a PE=1 SV=1;>tr|B2RRE2|B2RRE2_MOUSE Myo18a protein OS=Mus musculus OX=10090 GN=Myo18a PE=1 SV=1;>tr|E9QAX2|E9QAX2_MOUSE Unconventional myosin-XVIIIa OS=Mus musculus OX=10	7	23	13	19	17	13	14	19	17	22	21	17	19	15	13	19	17	13	14	19	17	22	21	17	19	15	230.99	2036	2036;2047;2083;2050;1700;1722;1642	0	111.45	By MS/MS	By MS/MS	By MS/MS	By MS/MS	By MS/MS	By MS/MS	By MS/MS	By MS/MS	By MS/MS	By MS/MS	By MS/MS	By MS/MS	11	14.6
A0A286YDF5;Q69ZN7;E9Q390;A0A286YCZ3;A0A286YE65;A0A286YDV5	A0A286YDF5;Q69ZN7;E9Q390;A0A286YCZ3	Myoferlin	Myof	>tr|A0A286YDF5|A0A286YDF5_MOUSE Myoferlin OS=Mus musculus OX=10090 GN=Myof PE=1 SV=1;>sp|Q69ZN7|MYOF_MOUSE Myoferlin OS=Mus musculus OX=10090 GN=Myof PE=1 SV=2;>tr|E9Q390|E9Q390_MOUSE Myoferlin OS=Mus musculus OX=10090 GN=Myof PE=1 SV=2;>tr|A0A286YCZ3|A0A2	6	23	15	11	12	14	16	11	14	12	20	18	16	16	15	11	12	14	16	11	14	12	20	18	16	16	234.52	2061	2061;2048;2048;1307;85;186	0	50.703	By MS/MS	By MS/MS	By MS/MS	By MS/MS	By MS/MS	By MS/MS	By MS/MS	By MS/MS	By MS/MS	By MS/MS	By MS/MS	By MS/MS	10.2	7.6
Q99J77	Q99J77	Sialic acid synthase	Nans	>sp|Q99J77|SIAS_MOUSE Sialic acid synthase OS=Mus musculus OX=10090 GN=Nans PE=1 SV=1	1	23	22	22	22	23	20	20	19	22	21	21	21	21	22	22	22	23	20	20	19	22	21	21	21	21	40.024	359	359	0	323.31	By MS/MS	By MS/MS	By MS/MS	By MS/MS	By MS/MS	By MS/MS	By MS/MS	By MS/MS	By MS/MS	By MS/MS	By MS/MS	By MS/MS	65.2	65.2
P46935;V9GWV8;Q3V335;V9GXK3;A0A286YDV4;A0A286YCR1	P46935	E3 ubiquitin-protein ligase NEDD4	Nedd4	>sp|P46935|NEDD4_MOUSE E3 ubiquitin-protein ligase NEDD4 OS=Mus musculus OX=10090 GN=Nedd4 PE=1 SV=3	6	23	19	17	19	22	22	20	19	20	20	22	20	20	15	14	15	18	18	16	16	16	16	18	16	16	102.71	887	887;196;305;195;18;116	0	303.11	By MS/MS	By MS/MS	By MS/MS	By MS/MS	By MS/MS	By MS/MS	By MS/MS	By MS/MS	By MS/MS	By MS/MS	By MS/MS	By MS/MS	31.6	26
Q61941;Q8C9V5;Q8BGK0;E9Q8F4	Q61941;Q8C9V5;Q8BGK0;E9Q8F4	NAD(P) transhydrogenase, mitochondrial	Nnt	>sp|Q61941|NNTM_MOUSE NAD(P) transhydrogenase, mitochondrial OS=Mus musculus OX=10090 GN=Nnt PE=1 SV=2;>tr|Q8C9V5|Q8C9V5_MOUSE NAD(P) transhydrogenase, mitochondrial OS=Mus musculus OX=10090 GN=Nnt PE=1 SV=1;>tr|Q8BGK0|Q8BGK0_MOUSE NAD(P) transhydrogenase,	4	23	19	17	20	17	19	20	21	20	22	19	20	19	19	17	20	17	19	20	21	20	22	19	20	19	113.84	1086	1086;721;835;713	0	192.1	By MS/MS	By MS/MS	By MS/MS	By MS/MS	By MS/MS	By MS/MS	By MS/MS	By MS/MS	By MS/MS	By MS/MS	By MS/MS	By MS/MS	23.8	23.1
Q7TSV4;A0A0G2JG04	Q7TSV4	Phosphoglucomutase-2	Pgm2	>sp|Q7TSV4|PGM2_MOUSE Phosphoglucomutase-2 OS=Mus musculus OX=10090 GN=Pgm2 PE=1 SV=1	2	23	16	15	14	15	17	16	16	16	17	19	17	16	16	15	14	15	17	16	16	16	17	19	17	16	68.747	620	620;33	0	323.31	By MS/MS	By MS/MS	By MS/MS	By MS/MS	By MS/MS	By MS/MS	By MS/MS	By MS/MS	By MS/MS	By MS/MS	By MS/MS	By MS/MS	35.2	29.2
Q3UMT1;F6XWD4;A0A0U1RPR6	Q3UMT1;F6XWD4	Protein phosphatase 1 regulatory subunit 12C; Protein phosphatase 1 regulatory subunit 12C (Fragment)	Ppp1r12c	>sp|Q3UMT1|PP12C_MOUSE Protein phosphatase 1 regulatory subunit 12C OS=Mus musculus OX=10090 GN=Ppp1r12c PE=1 SV=1;>tr|F6XWD4|F6XWD4_MOUSE Protein phosphatase 1 regulatory subunit 12C (Fragment) OS=Mus musculus OX=10090 GN=Ppp1r12c PE=1 SV=1	3	23	16	16	17	17	15	21	10	15	12	14	13	14	16	16	17	17	15	21	10	15	12	14	13	14	84.684	782	782;704;102	0	140.77	By MS/MS	By MS/MS	By MS/MS	By MS/MS	By MS/MS	By MS/MS	By MS/MS	By MS/MS	By MS/MS	By MS/MS	By MS/MS	By MS/MS	34.1	34
P14685;F7B7L8	P14685	26S proteasome non-ATPase regulatory subunit 3	Psmd3	>sp|P14685|PSMD3_MOUSE 26S proteasome non-ATPase regulatory subunit 3 OS=Mus musculus OX=10090 GN=Psmd3 PE=1 SV=3	2	23	18	21	19	20	19	17	18	20	22	19	22	18	18	21	19	20	19	17	18	20	22	19	22	18	60.718	530	530;222	0	99.396	By MS/MS	By MS/MS	By MS/MS	By MS/MS	By MS/MS	By MS/MS	By MS/MS	By MS/MS	By MS/MS	By MS/MS	By MS/MS	By MS/MS	43.8	47.9
P27659;A0A2R8VHN4;A0A087WNS0;A0A087WQK0;Q9CQ09;E9PWZ3	P27659	60S ribosomal protein L3	Rpl3	>sp|P27659|RL3_MOUSE 60S ribosomal protein L3 OS=Mus musculus OX=10090 GN=Rpl3 PE=1 SV=3	6	23	20	19	18	20	19	19	19	21	19	19	17	20	20	19	18	20	19	19	19	21	19	19	17	20	46.109	403	403;134;180;188;240;407	0	285.27	By MS/MS	By MS/MS	By MS/MS	By MS/MS	By MS/MS	By MS/MS	By MS/MS	By MS/MS	By MS/MS	By MS/MS	By MS/MS	By MS/MS	43.4	41.7
P62908;D3YV43;A0A140LI77	P62908;D3YV43;A0A140LI77	40S ribosomal protein S3	Rps3	>sp|P62908|RS3_MOUSE 40S ribosomal protein S3 OS=Mus musculus OX=10090 GN=Rps3 PE=1 SV=1;>tr|D3YV43|D3YV43_MOUSE 40S ribosomal protein S3 OS=Mus musculus OX=10090 GN=Rps3 PE=1 SV=1;>tr|A0A140LI77|A0A140LI77_MOUSE 40S ribosomal protein S3 OS=Mus musculus OX	3	23	17	18	17	18	18	18	20	19	19	19	20	21	17	18	17	18	18	18	20	19	19	19	20	21	26.674	243	243;191;144	0	224.92	By MS/MS	By MS/MS	By MS/MS	By MS/MS	By MS/MS	By MS/MS	By MS/MS	By MS/MS	By MS/MS	By MS/MS	By MS/MS	By MS/MS	65	67.5
E9Q1S3;Q01405	E9Q1S3;Q01405	Protein transport protein SEC23; Protein transport protein Sec23A	Sec23a	>tr|E9Q1S3|E9Q1S3_MOUSE Protein transport protein SEC23 OS=Mus musculus OX=10090 GN=Sec23a PE=1 SV=1;>sp|Q01405|SC23A_MOUSE Protein transport protein Sec23A OS=Mus musculus OX=10090 GN=Sec23a PE=1 SV=2	2	23	14	16	13	15	16	15	20	17	19	17	18	17	14	16	13	15	16	15	20	17	19	17	18	17	82.955	736	736;765	0	185.13	By MS/MS	By MS/MS	By MS/MS	By MS/MS	By MS/MS	By MS/MS	By MS/MS	By MS/MS	By MS/MS	By MS/MS	By MS/MS	By MS/MS	33.3	36.3
Q9CZN7	Q9CZN7	Serine hydroxymethyltransferase, mitochondrial	Shmt2	>sp|Q9CZN7|GLYM_MOUSE Serine hydroxymethyltransferase, mitochondrial OS=Mus musculus OX=10090 GN=Shmt2 PE=1 SV=1	1	23	16	15	15	16	20	16	18	16	21	16	20	21	15	14	14	15	19	15	17	15	20	15	19	20	55.758	504	504	0	165.4	By MS/MS	By MS/MS	By MS/MS	By MS/MS	By MS/MS	By MS/MS	By MS/MS	By MS/MS	By MS/MS	By MS/MS	By MS/MS	By MS/MS	45.8	42.7
Q921W7;Q3ULB1;P47226;D6RH72;A2ALC6;B1AXB9	Q921W7;Q3ULB1;P47226	Testin	Tes	>tr|Q921W7|Q921W7_MOUSE Testin OS=Mus musculus OX=10090 GN=Tes PE=1 SV=2;>tr|Q3ULB1|Q3ULB1_MOUSE Testin OS=Mus musculus OX=10090 GN=Tes PE=1 SV=1;>sp|P47226|TES_MOUSE Testin OS=Mus musculus OX=10090 GN=Tes PE=1 SV=1	6	23	21	20	19	17	14	18	18	21	17	18	19	16	21	20	19	17	14	18	18	21	17	18	19	16	47.692	419	419;410;423;79;410;411	0	323.31	By MS/MS	By MS/MS	By MS/MS	By MS/MS	By MS/MS	By MS/MS	By MS/MS	By MS/MS	By MS/MS	By MS/MS	By MS/MS	By MS/MS	59.7	58
Q9DB77;A0A140LI98	Q9DB77	Cytochrome b-c1 complex subunit 2, mitochondrial	Uqcrc2	>sp|Q9DB77|QCR2_MOUSE Cytochrome b-c1 complex subunit 2, mitochondrial OS=Mus musculus OX=10090 GN=Uqcrc2 PE=1 SV=1	2	23	21	18	19	17	19	22	19	19	19	17	19	19	21	18	19	17	19	22	19	19	19	17	19	19	48.234	453	453;145	0	323.31	By MS/MS	By MS/MS	By MS/MS	By MS/MS	By MS/MS	By MS/MS	By MS/MS	By MS/MS	By MS/MS	By MS/MS	By MS/MS	By MS/MS	48.3	46.4
Q4FE56;P70398;E9PWA9;G3UZS3;G3UY52	Q4FE56;P70398	Probable ubiquitin carboxyl-terminal hydrolase FAF-X	Usp9x	>tr|Q4FE56|Q4FE56_MOUSE Probable ubiquitin carboxyl-terminal hydrolase FAF-X OS=Mus musculus OX=10090 GN=Usp9x PE=1 SV=1;>sp|P70398|USP9X_MOUSE Probable ubiquitin carboxyl-terminal hydrolase FAF-X OS=Mus musculus OX=10090 GN=Usp9x PE=1 SV=2	5	23	15	12	17	17	15	13	11	17	14	14	16	13	11	9	13	13	11	9	8	13	10	10	12	9	290.21	2554	2554;2559;755;345;174	0	46.259	By MS/MS	By MS/MS	By MS/MS	By MS/MS	By MS/MS	By MS/MS	By MS/MS	By MS/MS	By MS/MS	By MS/MS	By MS/MS	By MS/MS	8.2	6.5
Q8CC88	Q8CC88	von Willebrand factor A domain-containing protein 8	Vwa8	>sp|Q8CC88|VWA8_MOUSE von Willebrand factor A domain-containing protein 8 OS=Mus musculus OX=10090 GN=Vwa8 PE=1 SV=2	1	23	17	18	15	15	17	15	17	16	16	17	18	13	17	18	15	15	17	15	17	16	16	17	18	13	213.42	1905	1905	0	49.13	By MS/MS	By MS/MS	By MS/MS	By MS/MS	By MS/MS	By MS/MS	By MS/MS	By MS/MS	By MS/MS	By MS/MS	By MS/MS	By MS/MS	11.9	13.4
A2AQN4;Q9QXG4;A2AQN5;F7CU63;D6RHA7	A2AQN4;Q9QXG4;A2AQN5	Acetyl-coenzyme A synthetase, cytoplasmic	Acss2	>tr|A2AQN4|A2AQN4_MOUSE Acetyl-coenzyme A synthetase, cytoplasmic OS=Mus musculus OX=10090 GN=Acss2 PE=1 SV=1;>sp|Q9QXG4|ACSA_MOUSE Acetyl-coenzyme A synthetase, cytoplasmic OS=Mus musculus OX=10090 GN=Acss2 PE=1 SV=2;>tr|A2AQN5|A2AQN5_MOUSE Acetyl-coenzym	5	22	20	19	16	14	16	18	21	19	14	13	16	15	20	19	16	14	16	18	21	19	14	13	16	15	80.386	714	714;701;706;293;124	0	267.41	By MS/MS	By MS/MS	By MS/MS	By MS/MS	By MS/MS	By MS/MS	By MS/MS	By MS/MS	By MS/MS	By MS/MS	By MS/MS	By MS/MS	42.4	40.2
P00329	P00329	Alcohol dehydrogenase 1	Adh1	>sp|P00329|ADH1_MOUSE Alcohol dehydrogenase 1 OS=Mus musculus OX=10090 GN=Adh1 PE=1 SV=2	1	22	20	20	18	18	18	18	21	21	21	20	20	18	20	20	18	18	18	18	21	21	21	20	20	18	39.771	375	375	0	323.31	By MS/MS	By MS/MS	By MS/MS	By MS/MS	By MS/MS	By MS/MS	By MS/MS	By MS/MS	By MS/MS	By MS/MS	By MS/MS	By MS/MS	60.8	70.9
F8WGT1;Q68FL4;H3BKT5;H3BL31;D3YYM7;A0A0N4SUY4;E9PX77	F8WGT1;Q68FL4;H3BKT5	Adenosylhomocysteinase; Putative adenosylhomocysteinase 3	Ahcyl2	>tr|F8WGT1|F8WGT1_MOUSE Adenosylhomocysteinase OS=Mus musculus OX=10090 GN=Ahcyl2 PE=1 SV=1;>sp|Q68FL4|SAHH3_MOUSE Putative adenosylhomocysteinase 3 OS=Mus musculus OX=10090 GN=Ahcyl2 PE=1 SV=1;>tr|H3BKT5|H3BKT5_MOUSE Adenosylhomocysteinase OS=Mus musculus	7	22	18	20	18	18	19	19	20	20	19	18	20	16	3	2	1	2	2	2	2	3	2	2	2	0	66.771	612	612;613;404;223;238;115;160	0	323.31	By MS/MS	By MS/MS	By MS/MS	By MS/MS	By MS/MS	By MS/MS	By MS/MS	By MS/MS	By MS/MS	By MS/MS	By MS/MS	By MS/MS	39.7	47.1
Q8VC28;D6RGB1	Q8VC28	Aldo-keto reductase family 1 member C13	Akr1c13	>sp|Q8VC28|AK1CD_MOUSE Aldo-keto reductase family 1 member C13 OS=Mus musculus OX=10090 GN=Akr1c13 PE=1 SV=2	2	22	19	16	16	17	21	19	18	18	18	16	20	19	8	6	5	8	9	9	6	8	8	8	9	9	37.057	323	323;41	0	248.17	By MS/MS	By MS/MS	By MS/MS	By MS/MS	By MS/MS	By MS/MS	By MS/MS	By MS/MS	By MS/MS	By MS/MS	By MS/MS	By MS/MS	75.5	65.9
Q9Z110;D3Z0B4;H3BKK0;H3BKJ8;H3BLE8	Q9Z110	Delta-1-pyrroline-5-carboxylate synthase	Aldh18a1	>sp|Q9Z110|P5CS_MOUSE Delta-1-pyrroline-5-carboxylate synthase OS=Mus musculus OX=10090 GN=Aldh18a1 PE=1 SV=2	5	22	10	9	15	14	19	13	10	10	11	13	20	12	10	9	15	14	19	13	10	10	11	13	20	12	87.265	795	795;173;100;48;83	0	114.95	By MS/MS	By MS/MS	By MS/MS	By MS/MS	By MS/MS	By MS/MS	By MS/MS	By MS/MS	By MS/MS	By MS/MS	By MS/MS	By MS/MS	19.2	19.1
P97384;D3Z7U0	P97384;D3Z7U0	Annexin A11; Annexin	Anxa11	>sp|P97384|ANX11_MOUSE Annexin A11 OS=Mus musculus OX=10090 GN=Anxa11 PE=1 SV=2;>tr|D3Z7U0|D3Z7U0_MOUSE Annexin OS=Mus musculus OX=10090 GN=Anxa11 PE=1 SV=1	2	22	18	19	19	18	17	17	20	19	18	18	19	18	18	19	19	18	17	17	20	19	18	18	19	18	54.079	503	503;447	0	269.61	By MS/MS	By MS/MS	By MS/MS	By MS/MS	By MS/MS	By MS/MS	By MS/MS	By MS/MS	By MS/MS	By MS/MS	By MS/MS	By MS/MS	34.2	37
Q8VCT4	Q8VCT4	Carboxylesterase 1D	Ces1d	>sp|Q8VCT4|CES1D_MOUSE Carboxylesterase 1D OS=Mus musculus OX=10090 GN=Ces1d PE=1 SV=1	1	22	18	12	14	14	14	20	12	12	14	15	18	15	15	9	12	12	12	17	9	9	11	13	15	13	61.787	565	565	0	221.26	By MS/MS	By MS/MS	By MS/MS	By MS/MS	By MS/MS	By MS/MS	By MS/MS	By MS/MS	By MS/MS	By MS/MS	By MS/MS	By MS/MS	42.3	27.4
Q99KK2;A0A0R4J0B4;A0A0N4SW65;A0A0N4SWC3	Q99KK2;A0A0R4J0B4	N-acylneuraminate cytidylyltransferase; Cytidine monophospho-N-acetylneuraminic acid synthetase	Cmas	>sp|Q99KK2|NEUA_MOUSE N-acylneuraminate cytidylyltransferase OS=Mus musculus OX=10090 GN=Cmas PE=1 SV=2;>tr|A0A0R4J0B4|A0A0R4J0B4_MOUSE Cytidine monophospho-N-acetylneuraminic acid synthetase OS=Mus musculus OX=10090 GN=Cmas PE=1 SV=1	4	22	18	18	18	17	17	18	20	18	17	18	19	15	18	18	18	17	17	18	20	18	17	18	19	15	48.057	432	432;432;86;115	0	202.12	By MS/MS	By MS/MS	By MS/MS	By MS/MS	By MS/MS	By MS/MS	By MS/MS	By MS/MS	By MS/MS	By MS/MS	By MS/MS	By MS/MS	43.3	43.3
A0A140T8W1;A0A140T8T7;A6H584;E9Q6A6;Q8C6K9	A0A140T8W1;A0A140T8T7;A6H584	Collagen alpha-5(VI) chain	Col6a5	>tr|A0A140T8W1|A0A140T8W1_MOUSE Collagen alpha-5(VI) chain OS=Mus musculus OX=10090 GN=Col6a5 PE=1 SV=1;>tr|A0A140T8T7|A0A140T8T7_MOUSE Collagen alpha-5(VI) chain OS=Mus musculus OX=10090 GN=Col6a5 PE=1 SV=1;>sp|A6H584|CO6A5_MOUSE Collagen alpha-5(VI) chai	5	22	7	12	15	14	16	6	4	5	6	17	5	19	7	12	15	14	16	6	4	5	6	17	5	19	289.61	2640	2640;2640;2640;2265;2265	0	161.01	By MS/MS	By MS/MS	By MS/MS	By MS/MS	By MS/MS	By MS/MS	By MS/MS	By MS/MS	By MS/MS	By MS/MS	By MS/MS	By MS/MS	4.5	7
Q9R0P5	Q9R0P5	Destrin	Dstn	>sp|Q9R0P5|DEST_MOUSE Destrin OS=Mus musculus OX=10090 GN=Dstn PE=1 SV=3	1	22	18	17	16	17	17	17	18	18	16	15	18	18	17	16	15	16	16	16	17	17	15	14	17	17	18.521	165	165	0	323.31	By MS/MS	By MS/MS	By MS/MS	By MS/MS	By MS/MS	By MS/MS	By MS/MS	By MS/MS	By MS/MS	By MS/MS	By MS/MS	By MS/MS	83.6	83.6
Q9WVK4	Q9WVK4	EH domain-containing protein 1	Ehd1	>sp|Q9WVK4|EHD1_MOUSE EH domain-containing protein 1 OS=Mus musculus OX=10090 GN=Ehd1 PE=1 SV=1	1	22	17	14	18	18	20	18	19	16	19	17	18	19	12	10	11	12	13	12	13	10	13	12	12	13	60.602	534	534	0	159.33	By MS/MS	By MS/MS	By MS/MS	By MS/MS	By MS/MS	By MS/MS	By MS/MS	By MS/MS	By MS/MS	By MS/MS	By MS/MS	By MS/MS	48.7	46.6
Q921G7;Q6PF96	Q921G7;Q6PF96	Electron transfer flavoprotein-ubiquinone oxidoreductase, mitochondrial	Etfdh	>sp|Q921G7|ETFD_MOUSE Electron transfer flavoprotein-ubiquinone oxidoreductase, mitochondrial OS=Mus musculus OX=10090 GN=Etfdh PE=1 SV=1;>tr|Q6PF96|Q6PF96_MOUSE Electron transfer flavoprotein-ubiquinone oxidoreductase, mitochondrial OS=Mus musculus OX=100	2	22	14	14	14	17	19	18	17	15	18	17	19	15	14	14	14	17	19	18	17	15	18	17	19	15	68.09	616	616;556	0	88.139	By MS/MS	By MS/MS	By MS/MS	By MS/MS	By MS/MS	By MS/MS	By MS/MS	By MS/MS	By MS/MS	By MS/MS	By MS/MS	By MS/MS	31.2	31.2
Q8R050;Q149F3;F7CE88	Q8R050	Eukaryotic peptide chain release factor GTP-binding subunit ERF3A	Gspt1	>sp|Q8R050|ERF3A_MOUSE Eukaryotic peptide chain release factor GTP-binding subunit ERF3A OS=Mus musculus OX=10090 GN=Gspt1 PE=1 SV=2	3	22	16	15	15	16	19	16	15	16	15	14	18	17	16	15	15	16	19	16	15	16	15	14	18	17	68.625	636	636;632;100	0	233.52	By MS/MS	By MS/MS	By MS/MS	By MS/MS	By MS/MS	By MS/MS	By MS/MS	By MS/MS	By MS/MS	By MS/MS	By MS/MS	By MS/MS	31.6	27.5
P54869	P54869	Hydroxymethylglutaryl-CoA synthase, mitochondrial	Hmgcs2	>sp|P54869|HMCS2_MOUSE Hydroxymethylglutaryl-CoA synthase, mitochondrial OS=Mus musculus OX=10090 GN=Hmgcs2 PE=1 SV=2	1	22	10	12	17	20	21	22	6	9	14	14	22	15	9	11	16	19	20	21	5	8	13	13	21	14	56.822	508	508	0	323.31	By MS/MS	By MS/MS	By MS/MS	By MS/MS	By MS/MS	By MS/MS	By MS/MS	By MS/MS	By MS/MS	By MS/MS	By MS/MS	By MS/MS	29.3	32.9
A2AFQ0;Q7TMY8;F6XP90;F6UYC1	A2AFQ0;Q7TMY8	E3 ubiquitin-protein ligase HUWE1	Huwe1	>tr|A2AFQ0|A2AFQ0_MOUSE E3 ubiquitin-protein ligase HUWE1 OS=Mus musculus OX=10090 GN=Huwe1 PE=1 SV=1;>sp|Q7TMY8|HUWE1_MOUSE E3 ubiquitin-protein ligase HUWE1 OS=Mus musculus OX=10090 GN=Huwe1 PE=1 SV=5	4	22	16	17	11	10	19	14	15	15	13	14	13	12	16	17	11	10	19	14	15	15	13	14	13	12	482.69	4378	4378;4377;1176;150	0	64.952	By MS/MS	By MS/MS	By MS/MS	By MS/MS	By MS/MS	By MS/MS	By MS/MS	By MS/MS	By MS/MS	By MS/MS	By MS/MS	By MS/MS	6.9	8
P54071;D6RIL6;A0A0U1RP68;A0A0U1RPR1	P54071	Isocitrate dehydrogenase [NADP], mitochondrial	Idh2	>sp|P54071|IDHP_MOUSE Isocitrate dehydrogenase [NADP], mitochondrial OS=Mus musculus OX=10090 GN=Idh2 PE=1 SV=3	4	22	19	19	19	19	20	20	19	19	18	19	21	19	19	19	19	19	20	20	19	19	18	19	21	19	50.906	452	452;294;150;90	0	291.36	By MS/MS	By MS/MS	By MS/MS	By MS/MS	By MS/MS	By MS/MS	By MS/MS	By MS/MS	By MS/MS	By MS/MS	By MS/MS	By MS/MS	44.2	44.2
O55222;D3YZA5;A0A1B0GRF6;A0A1B0GR42	O55222;D3YZA5	Integrin-linked protein kinase; Integrin-linked protein kinase (Fragment)	Ilk	>sp|O55222|ILK_MOUSE Integrin-linked protein kinase OS=Mus musculus OX=10090 GN=Ilk PE=1 SV=2;>tr|D3YZA5|D3YZA5_MOUSE Integrin-linked protein kinase (Fragment) OS=Mus musculus OX=10090 GN=Ilk PE=1 SV=2	4	22	20	15	18	20	19	18	15	17	16	15	17	18	20	15	18	20	19	18	15	17	16	15	17	18	51.373	452	452;295;233;95	0	138.06	By MS/MS	By MS/MS	By MS/MS	By MS/MS	By MS/MS	By MS/MS	By MS/MS	By MS/MS	By MS/MS	By MS/MS	By MS/MS	By MS/MS	55.8	38.5
P11688	P11688	Integrin alpha-5	Itga5	>sp|P11688|ITA5_MOUSE Integrin alpha-5 OS=Mus musculus OX=10090 GN=Itga5 PE=1 SV=3	1	22	14	15	15	15	11	12	10	15	18	19	18	15	14	15	15	15	11	12	10	15	18	19	18	15	115.04	1053	1053	0	77.7	By MS/MS	By MS/MS	By MS/MS	By MS/MS	By MS/MS	By MS/MS	By MS/MS	By MS/MS	By MS/MS	By MS/MS	By MS/MS	By MS/MS	15.8	15.3
Q99MN1	Q99MN1	Lysine--tRNA ligase	Kars	>sp|Q99MN1|SYK_MOUSE Lysine--tRNA ligase OS=Mus musculus OX=10090 GN=Kars PE=1 SV=1	1	22	18	15	14	15	17	16	18	17	18	18	17	16	1	1	1	2	2	2	2	1	2	2	2	2	67.839	595	595	0	201.54	By MS/MS	By MS/MS	By MS/MS	By MS/MS	By MS/MS	By MS/MS	By MS/MS	By MS/MS	By MS/MS	By MS/MS	By MS/MS	By MS/MS	40.7	33.8
F6TFN2;F6VG99;E9PYF4;E9PYI7;Q3UPW3;E0CZD8	F6TFN2;F6VG99;E9PYF4;E9PYI7	LIM domain only 7 (Fragment); LIM domain only 7	Lmo7	>tr|F6TFN2|F6TFN2_MOUSE LIM domain only 7 (Fragment) OS=Mus musculus OX=10090 GN=Lmo7 PE=1 SV=1;>tr|F6VG99|F6VG99_MOUSE LIM domain only 7 (Fragment) OS=Mus musculus OX=10090 GN=Lmo7 PE=1 SV=1;>tr|E9PYF4|E9PYF4_MOUSE LIM domain only 7 OS=Mus musculus OX=100	6	22	15	18	13	14	15	14	13	19	14	13	14	11	15	18	13	14	15	14	13	19	14	13	14	11	133.84	1189	1189;1604;1699;1453;471;422	0	83.722	By MS/MS	By MS/MS	By MS/MS	By MS/MS	By MS/MS	By MS/MS	By MS/MS	By MS/MS	By MS/MS	By MS/MS	By MS/MS	By MS/MS	19.4	24
P63085;A0A338P736;A0A338P781;E9PXX5;E9Q3I6;Q6P5G0;Q61532	P63085	Mitogen-activated protein kinase 1	Mapk1	>sp|P63085|MK01_MOUSE Mitogen-activated protein kinase 1 OS=Mus musculus OX=10090 GN=Mapk1 PE=1 SV=3	7	22	13	16	14	14	19	15	16	14	17	14	15	16	9	11	11	9	13	10	11	9	12	9	10	11	41.275	358	358;134;108;193;233;583;720	0	147.85	By MS/MS	By MS/MS	By MS/MS	By MS/MS	By MS/MS	By MS/MS	By MS/MS	By MS/MS	By MS/MS	By MS/MS	By MS/MS	By MS/MS	42.7	61.5
E9QB02;Q68FL6;F6W0G8	E9QB02;Q68FL6	Methionine--tRNA ligase, cytoplasmic	Mars	>tr|E9QB02|E9QB02_MOUSE Methionine--tRNA ligase, cytoplasmic OS=Mus musculus OX=10090 GN=Mars PE=1 SV=1;>sp|Q68FL6|SYMC_MOUSE Methionine--tRNA ligase, cytoplasmic OS=Mus musculus OX=10090 GN=Mars PE=1 SV=1	3	22	14	17	14	13	13	10	14	17	13	14	15	16	14	17	14	13	13	10	14	17	13	14	15	16	102.37	910	910;902;184	0	87.836	By MS/MS	By MS/MS	By MS/MS	By MS/MS	By MS/MS	By MS/MS	By MS/MS	By MS/MS	By MS/MS	By MS/MS	By MS/MS	By MS/MS	23.8	29.3
Q8BI84;A0A0R4J2D3	Q8BI84	Transport and Golgi organization protein 1 homolog	Mia3	>sp|Q8BI84|TGO1_MOUSE Transport and Golgi organization protein 1 homolog OS=Mus musculus OX=10090 GN=Mia3 PE=1 SV=2	2	22	9	11	15	16	17	16	11	12	10	11	13	11	6	8	13	14	12	12	8	10	6	8	10	8	213.67	1930	1930;268	0	88.493	By MS/MS	By MS/MS	By MS/MS	By MS/MS	By MS/MS	By MS/MS	By MS/MS	By MS/MS	By MS/MS	By MS/MS	By MS/MS	By MS/MS	6.4	7.9
A0A0R3P9C8;Q9DC69	A0A0R3P9C8;Q9DC69	NADH dehydrogenase [ubiquinone] 1 alpha subcomplex subunit 9, mitochondrial	Ndufa9	>tr|A0A0R3P9C8|A0A0R3P9C8_MOUSE NADH dehydrogenase [ubiquinone] 1 alpha subcomplex subunit 9, mitochondrial OS=Mus musculus OX=10090 GN=Ndufa9 PE=1 SV=1;>sp|Q9DC69|NDUA9_MOUSE NADH dehydrogenase [ubiquinone] 1 alpha subcomplex subunit 9, mitochondrial OS=M	2	22	20	20	21	20	22	21	22	20	21	21	21	21	20	20	21	20	22	21	22	20	21	21	21	21	42.121	373	373;377	0	194.72	By MS/MS	By MS/MS	By MS/MS	By MS/MS	By MS/MS	By MS/MS	By MS/MS	By MS/MS	By MS/MS	By MS/MS	By MS/MS	By MS/MS	62.7	68.1
Q9D0K2;Q3UJQ9	Q9D0K2;Q3UJQ9	Succinyl-CoA:3-ketoacid coenzyme A transferase 1, mitochondrial; Succinyl-CoA:3-ketoacid-coenzyme A transferase	Oxct1	>sp|Q9D0K2|SCOT1_MOUSE Succinyl-CoA:3-ketoacid coenzyme A transferase 1, mitochondrial OS=Mus musculus OX=10090 GN=Oxct1 PE=1 SV=1;>tr|Q3UJQ9|Q3UJQ9_MOUSE Succinyl-CoA:3-ketoacid-coenzyme A transferase OS=Mus musculus OX=10090 GN=Oxct1 PE=1 SV=1	2	22	19	20	18	17	17	18	18	19	18	19	21	20	19	20	18	17	17	18	18	19	18	19	21	20	55.988	520	520;486	0	323.31	By MS/MS	By MS/MS	By MS/MS	By MS/MS	By MS/MS	By MS/MS	By MS/MS	By MS/MS	By MS/MS	By MS/MS	By MS/MS	By MS/MS	54	57.9
P35486	P35486	Pyruvate dehydrogenase E1 component subunit alpha, somatic form, mitochondrial	Pdha1	>sp|P35486|ODPA_MOUSE Pyruvate dehydrogenase E1 component subunit alpha, somatic form, mitochondrial OS=Mus musculus OX=10090 GN=Pdha1 PE=1 SV=1	1	22	17	16	17	14	17	15	17	16	15	16	19	17	17	16	17	14	17	15	17	16	15	16	19	17	43.231	390	390	0	217.1	By MS/MS	By MS/MS	By MS/MS	By MS/MS	By MS/MS	By MS/MS	By MS/MS	By MS/MS	By MS/MS	By MS/MS	By MS/MS	By MS/MS	52.8	51.5
O70209	O70209	PDZ and LIM domain protein 3	Pdlim3	>sp|O70209|PDLI3_MOUSE PDZ and LIM domain protein 3 OS=Mus musculus OX=10090 GN=Pdlim3 PE=1 SV=1	1	22	16	15	16	16	18	19	15	16	19	16	20	22	5	5	5	5	6	7	5	5	6	6	7	7	34.299	316	316	0	323.31	By MS/MS	By MS/MS	By MS/MS	By MS/MS	By MS/MS	By MS/MS	By MS/MS	By MS/MS	By MS/MS	By MS/MS	By MS/MS	By MS/MS	80.4	76.9
Q8CI51	Q8CI51	PDZ and LIM domain protein 5	Pdlim5	>sp|Q8CI51|PDLI5_MOUSE PDZ and LIM domain protein 5 OS=Mus musculus OX=10090 GN=Pdlim5 PE=1 SV=4	1	22	16	15	19	17	19	17	17	17	19	17	18	20	2	1	2	1	0	1	1	2	1	1	1	2	63.299	591	591	0	146.08	By MS/MS	By MS/MS	By MS/MS	By MS/MS	By MS/MS	By MS/MS	By MS/MS	By MS/MS	By MS/MS	By MS/MS	By MS/MS	By MS/MS	40.9	35.2
P54775;A0A140LIZ5	P54775;A0A140LIZ5	26S proteasome regulatory subunit 6B	Psmc4	>sp|P54775|PRS6B_MOUSE 26S proteasome regulatory subunit 6B OS=Mus musculus OX=10090 GN=Psmc4 PE=1 SV=2;>tr|A0A140LIZ5|A0A140LIZ5_MOUSE 26S proteasome regulatory subunit 6B OS=Mus musculus OX=10090 GN=Psmc4 PE=1 SV=1	2	22	19	19	19	18	18	18	17	20	20	19	22	20	19	19	19	18	18	18	17	20	20	19	22	20	47.408	418	418;387	0	273.85	By MS/MS	By MS/MS	By MS/MS	By MS/MS	By MS/MS	By MS/MS	By MS/MS	By MS/MS	By MS/MS	By MS/MS	By MS/MS	By MS/MS	67.5	73.7
Q8BG32;G3UYH2;G3UYL8;G3UX15;G3UYI4;G3UYL3;G3UX67;G3UWV7;G3UZ33;G3UWW7;G3UXL5;G3UZ28	Q8BG32	26S proteasome non-ATPase regulatory subunit 11	Psmd11	>sp|Q8BG32|PSD11_MOUSE 26S proteasome non-ATPase regulatory subunit 11 OS=Mus musculus OX=10090 GN=Psmd11 PE=1 SV=3	12	22	14	18	14	15	19	15	17	18	19	19	17	14	14	18	14	15	19	15	17	18	19	19	17	14	47.436	422	422;209;100;100;113;116;67;89;114;158;160;95	0	79.754	By MS/MS	By MS/MS	By MS/MS	By MS/MS	By MS/MS	By MS/MS	By MS/MS	By MS/MS	By MS/MS	By MS/MS	By MS/MS	By MS/MS	41.7	51.4
P29351;G3UYY5;G3UXM2	P29351	Tyrosine-protein phosphatase non-receptor type 6	Ptpn6	>sp|P29351|PTN6_MOUSE Tyrosine-protein phosphatase non-receptor type 6 OS=Mus musculus OX=10090 GN=Ptpn6 PE=1 SV=2	3	22	10	14	16	11	13	12	17	13	18	19	13	16	10	14	16	11	13	12	17	13	18	19	13	16	67.558	595	595;101;67	0	262.59	By MS/MS	By MS/MS	By MS/MS	By MS/MS	By MS/MS	By MS/MS	By MS/MS	By MS/MS	By MS/MS	By MS/MS	By MS/MS	By MS/MS	22.4	30.3
A0A171EBL2;E9Q555	A0A171EBL2;E9Q555	E3 ubiquitin-protein ligase RNF213	Rnf213	>tr|A0A171EBL2|A0A171EBL2_MOUSE E3 ubiquitin-protein ligase RNF213 OS=Mus musculus OX=10090 GN=Rnf213 PE=1 SV=1;>sp|E9Q555|RN213_MOUSE E3 ubiquitin-protein ligase RNF213 OS=Mus musculus OX=10090 GN=Rnf213 PE=1 SV=2	2	22	9	7	9	7	16	8	14	9	9	8	12	6	9	7	9	7	16	8	14	9	9	8	12	6	584.62	5151	5151;5152	0	80.911	By MS/MS	By matching	By MS/MS	By MS/MS	By MS/MS	By MS/MS	By MS/MS	By MS/MS	By MS/MS	By MS/MS	By MS/MS	By MS/MS	3	2.4
P12970;V9GX35	P12970	60S ribosomal protein L7a	Rpl7a	>sp|P12970|RL7A_MOUSE 60S ribosomal protein L7a OS=Mus musculus OX=10090 GN=Rpl7a PE=1 SV=2	2	22	21	19	20	20	20	19	20	20	20	21	22	20	21	19	20	20	20	19	20	20	20	21	22	20	29.976	266	266;225	0	204.06	By MS/MS	By MS/MS	By MS/MS	By MS/MS	By MS/MS	By MS/MS	By MS/MS	By MS/MS	By MS/MS	By MS/MS	By MS/MS	By MS/MS	52.6	48.1
P97351	P97351	40S ribosomal protein S3a	Rps3a	>sp|P97351|RS3A_MOUSE 40S ribosomal protein S3a OS=Mus musculus OX=10090 GN=Rps3a PE=1 SV=3	1	22	18	19	18	18	17	19	19	17	18	17	18	21	18	19	18	18	17	19	19	17	18	17	18	21	29.885	264	264	0	323.31	By MS/MS	By MS/MS	By MS/MS	By MS/MS	By MS/MS	By MS/MS	By MS/MS	By MS/MS	By MS/MS	By MS/MS	By MS/MS	By MS/MS	55.7	60.6
P62702;V9GWY0	P62702	40S ribosomal protein S4, X isoform	Rps4x	>sp|P62702|RS4X_MOUSE 40S ribosomal protein S4, X isoform OS=Mus musculus OX=10090 GN=Rps4x PE=1 SV=2	2	22	16	18	19	17	18	16	18	19	18	19	19	20	16	18	19	17	18	16	18	19	18	19	19	20	29.597	263	263;266	0	196.51	By MS/MS	By MS/MS	By MS/MS	By MS/MS	By MS/MS	By MS/MS	By MS/MS	By MS/MS	By MS/MS	By MS/MS	By MS/MS	By MS/MS	52.5	58.2
P22599;Q00898;D3YZL0	P22599	Alpha-1-antitrypsin 1-2	Serpina1b	>sp|P22599|A1AT2_MOUSE Alpha-1-antitrypsin 1-2 OS=Mus musculus OX=10090 GN=Serpina1b PE=1 SV=2	3	22	14	15	16	14	16	15	16	14	17	15	17	22	5	6	7	5	7	6	7	6	8	6	8	10	45.974	413	413;413;96	0	323.31	By MS/MS	By MS/MS	By MS/MS	By MS/MS	By MS/MS	By MS/MS	By MS/MS	By MS/MS	By MS/MS	By MS/MS	By MS/MS	By MS/MS	41.9	49.2
Q60854;F8WIV2;K7E6F1;E9Q108;E9Q0P9;E9Q3Y1;E9Q6X2;E9PYY0;E9PZQ9;E9Q4R2;E9Q5Q5;A0A1Y7VLW2;W4VSP4	Q60854;F8WIV2;K7E6F1;E9Q108;E9Q0P9	Serpin B6; Serine (or cysteine) peptidase inhibitor, clade B, member 6a	Serpinb6;Serpinb6a	>sp|Q60854|SPB6_MOUSE Serpin B6 OS=Mus musculus OX=10090 GN=Serpinb6 PE=1 SV=1;>tr|F8WIV2|F8WIV2_MOUSE Serine (or cysteine) peptidase inhibitor, clade B, member 6a OS=Mus musculus OX=10090 GN=Serpinb6a PE=1 SV=1;>tr|K7E6F1|K7E6F1_MOUSE Serine (or cysteine)	13	22	21	20	21	20	19	19	20	20	21	20	20	22	21	20	21	20	19	19	20	20	21	20	20	22	42.598	378	378;399;228;187;193;144;162;120;68;72;18;194;379	0	323.31	By MS/MS	By MS/MS	By MS/MS	By MS/MS	By MS/MS	By MS/MS	By MS/MS	By MS/MS	By MS/MS	By MS/MS	By MS/MS	By MS/MS	63.2	61.9
D3Z3Q3;Q921U8	D3Z3Q3;Q921U8	Smoothelin	Smtn	>tr|D3Z3Q3|D3Z3Q3_MOUSE Smoothelin OS=Mus musculus OX=10090 GN=Smtn PE=1 SV=1;>sp|Q921U8|SMTN_MOUSE Smoothelin OS=Mus musculus OX=10090 GN=Smtn PE=1 SV=2	2	22	21	21	19	19	18	20	19	21	19	20	20	20	13	13	12	11	10	12	13	13	12	12	13	13	103.04	946	946;923	0	323.31	By MS/MS	By MS/MS	By MS/MS	By MS/MS	By MS/MS	By MS/MS	By MS/MS	By MS/MS	By MS/MS	By MS/MS	By MS/MS	By MS/MS	28.2	28.2
Q9D8U8	Q9D8U8	Sorting nexin-5	Snx5	>sp|Q9D8U8|SNX5_MOUSE Sorting nexin-5 OS=Mus musculus OX=10090 GN=Snx5 PE=1 SV=1	1	22	19	16	17	17	16	16	19	16	15	16	15	19	19	16	17	17	16	16	19	16	15	16	15	19	46.797	404	404	0	73.022	By MS/MS	By MS/MS	By MS/MS	By MS/MS	By MS/MS	By MS/MS	By MS/MS	By MS/MS	By MS/MS	By MS/MS	By MS/MS	By MS/MS	51.5	41.8
A0A0R4J259;Q7TMK9;G3UZI2;G3V018;G3UXJ6;G3UZ48;G3UWM1;G3XA76;G3UXU5;S4R1E9	A0A0R4J259;Q7TMK9;G3UZI2;G3V018;G3UXJ6;G3UZ48	Heterogeneous nuclear ribonucleoprotein Q	Syncrip	>tr|A0A0R4J259|A0A0R4J259_MOUSE Heterogeneous nuclear ribonucleoprotein Q OS=Mus musculus OX=10090 GN=Syncrip PE=1 SV=1;>sp|Q7TMK9|HNRPQ_MOUSE Heterogeneous nuclear ribonucleoprotein Q OS=Mus musculus OX=10090 GN=Syncrip PE=1 SV=2;>tr|G3UZI2|G3UZI2_MOUSE H	10	22	17	18	15	16	16	16	17	18	16	16	21	17	13	14	11	12	12	11	12	13	11	12	16	12	62.543	561	561;623;527;588;448;464;196;94;67;72	0	245.76	By MS/MS	By MS/MS	By MS/MS	By MS/MS	By MS/MS	By MS/MS	By MS/MS	By MS/MS	By MS/MS	By MS/MS	By MS/MS	By MS/MS	34.6	36.5
B9EHJ3;P39447;A0A0U1RPW2	B9EHJ3;P39447;A0A0U1RPW2	Tight junction protein ZO-1	Tjp1	>tr|B9EHJ3|B9EHJ3_MOUSE Tight junction protein ZO-1 OS=Mus musculus OX=10090 GN=Tjp1 PE=1 SV=1;>sp|P39447|ZO1_MOUSE Tight junction protein ZO-1 OS=Mus musculus OX=10090 GN=Tjp1 PE=1 SV=2;>tr|A0A0U1RPW2|A0A0U1RPW2_MOUSE Tight junction protein ZO-1 OS=Mus mu	3	22	20	20	15	16	19	14	17	19	19	15	17	13	20	20	15	16	19	14	17	19	19	15	17	13	188.85	1685	1685;1745;1128	0	109.91	By MS/MS	By MS/MS	By MS/MS	By MS/MS	By MS/MS	By MS/MS	By MS/MS	By MS/MS	By MS/MS	By MS/MS	By MS/MS	By MS/MS	18.2	17.9
A0A3B2WBH9;A0A3B2WCN9;A0A3B2W7V8;Q9Z0U1	A0A3B2WBH9;A0A3B2WCN9;A0A3B2W7V8;Q9Z0U1	Tight junction protein ZO-2; Tight junction protein 2, isoform CRA_c	Tjp2	>tr|A0A3B2WBH9|A0A3B2WBH9_MOUSE Tight junction protein ZO-2 OS=Mus musculus OX=10090 GN=Tjp2 PE=4 SV=1;>tr|A0A3B2WCN9|A0A3B2WCN9_MOUSE Tight junction protein 2, isoform CRA_c OS=Mus musculus OX=10090 GN=Tjp2 PE=4 SV=1;>tr|A0A3B2W7V8|A0A3B2W7V8_MOUSE Tight	4	22	16	14	16	14	16	17	19	16	16	16	13	11	15	13	15	13	15	16	18	15	15	15	12	10	131.1	1165	1165;1190;1258;1167	0	77.792	By MS/MS	By MS/MS	By MS/MS	By MS/MS	By MS/MS	By MS/MS	By MS/MS	By MS/MS	By MS/MS	By MS/MS	By MS/MS	By MS/MS	18	16.7
Q9CZW5	Q9CZW5	Mitochondrial import receptor subunit TOM70	Tomm70	>sp|Q9CZW5|TOM70_MOUSE Mitochondrial import receptor subunit TOM70 OS=Mus musculus OX=10090 GN=Tomm70 PE=1 SV=2	1	22	17	16	15	11	15	15	13	15	14	14	16	14	17	16	15	11	15	15	13	15	14	14	16	14	67.589	611	611	0	121.7	By MS/MS	By MS/MS	By MS/MS	By MS/MS	By MS/MS	By MS/MS	By MS/MS	By MS/MS	By MS/MS	By MS/MS	By MS/MS	By MS/MS	35.7	39
D3Z2H9	D3Z2H9	Tropomyosin 3, related sequence 7	Tpm3-rs7	>tr|D3Z2H9|D3Z2H9_MOUSE Tropomyosin 3, related sequence 7 OS=Mus musculus OX=10090 GN=Tpm3-rs7 PE=3 SV=1	1	22	17	18	15	14	19	20	19	20	18	18	18	17	0	0	0	0	0	0	0	0	0	0	0	0	28.991	248	248	0	317.15	By MS/MS	By MS/MS	By MS/MS	By MS/MS	By MS/MS	By MS/MS	By MS/MS	By MS/MS	By MS/MS	By MS/MS	By MS/MS	By MS/MS	67.7	66.5
Q9CZ13;A0A0A6YW82;A0A0A6YWX6;A0A0A6YVZ0	Q9CZ13	Cytochrome b-c1 complex subunit 1, mitochondrial	Uqcrc1	>sp|Q9CZ13|QCR1_MOUSE Cytochrome b-c1 complex subunit 1, mitochondrial OS=Mus musculus OX=10090 GN=Uqcrc1 PE=1 SV=2	4	22	19	19	18	18	19	19	20	17	19	18	21	19	18	18	17	17	18	18	19	16	18	17	20	18	52.851	480	480;191;162;41	0	323.31	By MS/MS	By MS/MS	By MS/MS	By MS/MS	By MS/MS	By MS/MS	By MS/MS	By MS/MS	By MS/MS	By MS/MS	By MS/MS	By MS/MS	55.8	55.8
P63101;A0A2I3BQ03;D3YXN6;D3YXF4;D3YW45	P63101;A0A2I3BQ03	14-3-3 protein zeta/delta; 14-3-3 protein zeta/delta (Fragment)	Ywhaz	>sp|P63101|1433Z_MOUSE 14-3-3 protein zeta/delta OS=Mus musculus OX=10090 GN=Ywhaz PE=1 SV=1;>tr|A0A2I3BQ03|A0A2I3BQ03_MOUSE 14-3-3 protein zeta/delta (Fragment) OS=Mus musculus OX=10090 GN=Ywhaz PE=1 SV=1	5	22	20	20	21	20	19	20	18	18	20	20	22	21	17	17	18	17	16	17	15	15	17	17	19	18	27.771	245	245;166;88;44;26	0	323.31	By MS/MS	By MS/MS	By MS/MS	By MS/MS	By MS/MS	By MS/MS	By MS/MS	By MS/MS	By MS/MS	By MS/MS	By MS/MS	By MS/MS	75.9	75.9
A0A0R4J083;P51174	A0A0R4J083;P51174	Long-chain-specific acyl-CoA dehydrogenase, mitochondrial; Long-chain specific acyl-CoA dehydrogenase, mitochondrial	Acadl	>tr|A0A0R4J083|A0A0R4J083_MOUSE Long-chain-specific acyl-CoA dehydrogenase, mitochondrial OS=Mus musculus OX=10090 GN=Acadl PE=1 SV=1;>sp|P51174|ACADL_MOUSE Long-chain specific acyl-CoA dehydrogenase, mitochondrial OS=Mus musculus OX=10090 GN=Acadl PE=1 SV	2	21	16	20	15	17	18	21	19	19	18	17	16	17	16	20	15	17	18	21	19	19	18	17	16	17	47.896	430	430;430	0	272.2	By MS/MS	By MS/MS	By MS/MS	By MS/MS	By MS/MS	By MS/MS	By MS/MS	By MS/MS	By MS/MS	By MS/MS	By MS/MS	By MS/MS	35.3	42.8
Q8QZT1	Q8QZT1	Acetyl-CoA acetyltransferase, mitochondrial	Acat1	>sp|Q8QZT1|THIL_MOUSE Acetyl-CoA acetyltransferase, mitochondrial OS=Mus musculus OX=10090 GN=Acat1 PE=1 SV=1	1	21	16	18	15	14	16	16	16	16	15	16	19	17	16	18	15	14	16	16	16	16	15	16	19	17	44.816	424	424	0	323.31	By MS/MS	By MS/MS	By MS/MS	By MS/MS	By MS/MS	By MS/MS	By MS/MS	By MS/MS	By MS/MS	By MS/MS	By MS/MS	By MS/MS	50.7	53.8
Q99NB1	Q99NB1	Acetyl-coenzyme A synthetase 2-like, mitochondrial	Acss1	>sp|Q99NB1|ACS2L_MOUSE Acetyl-coenzyme A synthetase 2-like, mitochondrial OS=Mus musculus OX=10090 GN=Acss1 PE=1 SV=1	1	21	18	14	14	16	15	19	15	18	12	14	14	11	18	14	14	16	15	19	15	18	12	14	14	11	74.622	682	682	0	235.6	By MS/MS	By MS/MS	By MS/MS	By MS/MS	By MS/MS	By MS/MS	By MS/MS	By MS/MS	By MS/MS	By MS/MS	By MS/MS	By MS/MS	42.2	29.2
P55264;A0A286YCD7;A0A286YCN3	P55264;A0A286YCD7	Adenosine kinase; Adenosine kinase (Fragment)	Adk	>sp|P55264|ADK_MOUSE Adenosine kinase OS=Mus musculus OX=10090 GN=Adk PE=1 SV=2;>tr|A0A286YCD7|A0A286YCD7_MOUSE Adenosine kinase (Fragment) OS=Mus musculus OX=10090 GN=Adk PE=1 SV=1	3	21	14	16	16	15	19	18	15	15	15	19	18	15	14	16	16	15	19	18	15	15	15	19	18	15	40.148	361	361;205;123	0	276.03	By MS/MS	By MS/MS	By MS/MS	By MS/MS	By MS/MS	By MS/MS	By MS/MS	By MS/MS	By MS/MS	By MS/MS	By MS/MS	By MS/MS	41.6	45.4
P00688;E9PV85;P00687;D3YYQ5;G3UXY7;CON__Q3MHH8	P00688;E9PV85	Pancreatic alpha-amylase; Amylase 2a1 (Fragment)	Amy2;Amy2a1	>sp|P00688|AMYP_MOUSE Pancreatic alpha-amylase OS=Mus musculus OX=10090 GN=Amy2 PE=1 SV=2;>tr|E9PV85|E9PV85_MOUSE Amylase 2a1 (Fragment) OS=Mus musculus OX=10090 GN=Amy2a1 PE=1 SV=1	6	21	0	0	20	2	21	2	0	0	19	19	19	14	0	0	20	2	21	2	0	0	19	19	19	14	57.318	508	508;245;511;272;131;511	0	323.31	By matching	By matching	By MS/MS	By matching	By MS/MS	By matching	By matching	By matching	By MS/MS	By MS/MS	By MS/MS	By MS/MS	0	0
O54774;A0A1W2P6Q6	O54774	AP-3 complex subunit delta-1	Ap3d1	>sp|O54774|AP3D1_MOUSE AP-3 complex subunit delta-1 OS=Mus musculus OX=10090 GN=Ap3d1 PE=1 SV=1	2	21	15	16	16	17	15	17	13	15	16	14	15	10	15	16	16	17	15	17	13	15	16	14	15	10	135.08	1199	1199;122	0	62.073	By MS/MS	By MS/MS	By MS/MS	By MS/MS	By MS/MS	By MS/MS	By MS/MS	By MS/MS	By MS/MS	By MS/MS	By MS/MS	By MS/MS	19.1	19.4
P97742	P97742	Carnitine O-palmitoyltransferase 1, liver isoform	Cpt1a	>sp|P97742|CPT1A_MOUSE Carnitine O-palmitoyltransferase 1, liver isoform OS=Mus musculus OX=10090 GN=Cpt1a PE=1 SV=4	1	21	18	16	16	17	19	20	16	19	14	17	16	13	17	14	14	16	17	18	16	18	13	16	15	12	88.25	773	773	0	80.654	By MS/MS	By MS/MS	By MS/MS	By MS/MS	By MS/MS	By MS/MS	By MS/MS	By MS/MS	By MS/MS	By MS/MS	By MS/MS	By MS/MS	30	23.9
Q921L6;Q60598	Q921L6;Q60598	Cortactin, isoform CRA_a; Src substrate cortactin	Cttn	>tr|Q921L6|Q921L6_MOUSE Cortactin, isoform CRA_a OS=Mus musculus OX=10090 GN=Cttn PE=1 SV=1;>sp|Q60598|SRC8_MOUSE Src substrate cortactin OS=Mus musculus OX=10090 GN=Cttn PE=1 SV=2	2	21	17	17	15	16	16	17	16	15	14	14	18	14	17	17	15	16	16	17	16	15	14	14	18	14	57.086	509	509;546	0	178.96	By MS/MS	By MS/MS	By MS/MS	By MS/MS	By MS/MS	By MS/MS	By MS/MS	By MS/MS	By MS/MS	By MS/MS	By MS/MS	By MS/MS	36.3	36.7
Q3U741;Q501J6;Q3TU25	Q3U741;Q501J6;Q3TU25	DEAD (Asp-Glu-Ala-Asp) box polypeptide 17, isoform CRA_a; Probable ATP-dependent RNA helicase DDX17	Ddx17	>tr|Q3U741|Q3U741_MOUSE DEAD (Asp-Glu-Ala-Asp) box polypeptide 17, isoform CRA_a OS=Mus musculus OX=10090 GN=Ddx17 PE=1 SV=1;>sp|Q501J6|DDX17_MOUSE Probable ATP-dependent RNA helicase DDX17 OS=Mus musculus OX=10090 GN=Ddx17 PE=1 SV=1;>tr|Q3TU25|Q3TU25_MOUS	3	21	19	14	17	17	19	14	15	15	17	16	16	16	19	14	17	17	19	14	15	15	17	16	16	16	72.584	652	652;650;418	0	112.87	By MS/MS	By MS/MS	By MS/MS	By MS/MS	By MS/MS	By MS/MS	By MS/MS	By MS/MS	By MS/MS	By MS/MS	By MS/MS	By MS/MS	45.6	37.9
Q9Z1N5;G3UXI6	Q9Z1N5	Spliceosome RNA helicase Ddx39b	Ddx39b	>sp|Q9Z1N5|DX39B_MOUSE Spliceosome RNA helicase Ddx39b OS=Mus musculus OX=10090 GN=Ddx39b PE=1 SV=1	2	21	17	16	18	17	19	17	20	19	20	18	21	18	8	7	8	9	10	9	10	9	10	9	11	9	49.035	428	428;148	0	323.31	By MS/MS	By MS/MS	By MS/MS	By MS/MS	By MS/MS	By MS/MS	By MS/MS	By MS/MS	By MS/MS	By MS/MS	By MS/MS	By MS/MS	51.2	50.9
E9QPG8;A0A140LI59;Q60997;A0A1D5RM72;A0A140LHB2	E9QPG8;A0A140LI59;Q60997;A0A1D5RM72	Deleted in malignant brain tumors 1 protein	Dmbt1	>tr|E9QPG8|E9QPG8_MOUSE Deleted in malignant brain tumors 1 protein OS=Mus musculus OX=10090 GN=Dmbt1 PE=1 SV=1;>tr|A0A140LI59|A0A140LI59_MOUSE Deleted in malignant brain tumors 1 protein OS=Mus musculus OX=10090 GN=Dmbt1 PE=1 SV=1;>sp|Q60997|DMBT1_MOUSE D	5	21	2	8	15	17	18	16	5	9	18	14	20	19	2	8	15	17	18	16	5	9	18	14	20	19	211.99	1946	1946;1957;2085;1783;77	0	323.31	By MS/MS	By MS/MS	By MS/MS	By MS/MS	By MS/MS	By MS/MS	By MS/MS	By MS/MS	By MS/MS	By MS/MS	By MS/MS	By MS/MS	2.3	8.9
Q9Z0N1;A2AAW9	Q9Z0N1;A2AAW9	Eukaryotic translation initiation factor 2 subunit 3, X-linked	Eif2s3x	>sp|Q9Z0N1|IF2G_MOUSE Eukaryotic translation initiation factor 2 subunit 3, X-linked OS=Mus musculus OX=10090 GN=Eif2s3x PE=1 SV=2;>tr|A2AAW9|A2AAW9_MOUSE Eukaryotic translation initiation factor 2 subunit 3, X-linked OS=Mus musculus OX=10090 GN=Eif2s3x PE	2	21	17	18	19	17	19	18	18	17	19	18	20	19	6	6	6	6	7	6	6	5	7	6	7	7	51.065	472	472;344	0	193	By MS/MS	By MS/MS	By MS/MS	By MS/MS	By MS/MS	By MS/MS	By MS/MS	By MS/MS	By MS/MS	By MS/MS	By MS/MS	By MS/MS	45.8	50.8
Q8QZY1;A0A2R8VH97	Q8QZY1	Eukaryotic translation initiation factor 3 subunit L	Eif3l	>sp|Q8QZY1|EIF3L_MOUSE Eukaryotic translation initiation factor 3 subunit L OS=Mus musculus OX=10090 GN=Eif3l PE=1 SV=1	2	21	17	18	18	18	16	18	19	19	19	18	18	19	17	18	18	18	16	18	19	19	19	18	18	19	66.612	564	564;44	0	293.3	By MS/MS	By MS/MS	By MS/MS	By MS/MS	By MS/MS	By MS/MS	By MS/MS	By MS/MS	By MS/MS	By MS/MS	By MS/MS	By MS/MS	36.9	39
G3XA17;F7CBP1	G3XA17;F7CBP1	Eukaryotic translation initiation factor 4 gamma 2	Eif4g2	>tr|G3XA17|G3XA17_MOUSE Eukaryotic translation initiation factor 4 gamma 2 OS=Mus musculus OX=10090 GN=Eif4g2 PE=1 SV=1;>tr|F7CBP1|F7CBP1_MOUSE Eukaryotic translation initiation factor 4 gamma 2 OS=Mus musculus OX=10090 GN=Eif4g2 PE=1 SV=1	2	21	12	14	12	14	16	13	10	13	14	13	12	13	1	1	0	1	1	1	0	0	1	1	0	1	102.1	906	906;868	0	60.176	By MS/MS	By MS/MS	By MS/MS	By MS/MS	By MS/MS	By MS/MS	By MS/MS	By MS/MS	By MS/MS	By MS/MS	By MS/MS	By MS/MS	19.4	18.7
Q8R059;B1AV53;B1AV54	Q8R059	UDP-glucose 4-epimerase	Gale	>sp|Q8R059|GALE_MOUSE UDP-glucose 4-epimerase OS=Mus musculus OX=10090 GN=Gale PE=1 SV=1	3	21	18	20	20	19	20	20	20	18	20	20	19	20	18	20	20	19	20	20	20	18	20	20	19	20	38.224	347	347;57;60	0	323.31	By MS/MS	By MS/MS	By MS/MS	By MS/MS	By MS/MS	By MS/MS	By MS/MS	By MS/MS	By MS/MS	By MS/MS	By MS/MS	By MS/MS	80.7	80.7
Q9R111;D3YU09	Q9R111;D3YU09	Guanine deaminase	Gda	>sp|Q9R111|GUAD_MOUSE Guanine deaminase OS=Mus musculus OX=10090 GN=Gda PE=1 SV=1;>tr|D3YU09|D3YU09_MOUSE Guanine deaminase OS=Mus musculus OX=10090 GN=Gda PE=1 SV=1	2	21	13	16	12	12	13	14	11	12	20	17	18	18	13	16	12	12	13	14	11	12	20	17	18	18	51.012	454	454;380	0	211.85	By MS/MS	By MS/MS	By MS/MS	By MS/MS	By MS/MS	By MS/MS	By MS/MS	By MS/MS	By MS/MS	By MS/MS	By MS/MS	By MS/MS	39	54.6
P08752;A0A0A6YWA9;A2AE32;P20612;Q3V3I2;P50149;A2A610;A2AE31;F6QPU5	P08752;A0A0A6YWA9	Guanine nucleotide-binding protein G(i) subunit alpha-2; Guanine nucleotide-binding protein G(i) subunit alpha-2 (Fragment)	Gnai2	>sp|P08752|GNAI2_MOUSE Guanine nucleotide-binding protein G(i) subunit alpha-2 OS=Mus musculus OX=10090 GN=Gnai2 PE=1 SV=5;>tr|A0A0A6YWA9|A0A0A6YWA9_MOUSE Guanine nucleotide-binding protein G(i) subunit alpha-2 (Fragment) OS=Mus musculus OX=10090 GN=Gnai2	9	21	18	17	17	17	19	18	19	18	21	20	19	19	12	11	12	12	12	11	11	11	13	12	12	11	40.489	355	355;160;232;350;354;354;91;112;249	0	323.31	By MS/MS	By MS/MS	By MS/MS	By MS/MS	By MS/MS	By MS/MS	By MS/MS	By MS/MS	By MS/MS	By MS/MS	By MS/MS	By MS/MS	61.1	57.5
P05201;F7ALS6	P05201	Aspartate aminotransferase, cytoplasmic	Got1	>sp|P05201|AATC_MOUSE Aspartate aminotransferase, cytoplasmic OS=Mus musculus OX=10090 GN=Got1 PE=1 SV=3	2	21	20	14	16	18	18	19	17	14	15	13	14	12	20	14	16	18	18	19	17	14	15	13	14	12	46.247	413	413;182	0	180.48	By MS/MS	By MS/MS	By MS/MS	By MS/MS	By MS/MS	By MS/MS	By MS/MS	By MS/MS	By MS/MS	By MS/MS	By MS/MS	By MS/MS	63.2	46
A0A0J9YUZ4;P63158;A0A0J9YUD8;D3YZ18;D3YVC6	A0A0J9YUZ4;P63158;A0A0J9YUD8;D3YZ18	High mobility group protein B1 (Fragment); High mobility group protein B1	Hmgb1	>tr|A0A0J9YUZ4|A0A0J9YUZ4_MOUSE High mobility group protein B1 (Fragment) OS=Mus musculus OX=10090 GN=Hmgb1 PE=1 SV=1;>sp|P63158|HMGB1_MOUSE High mobility group protein B1 OS=Mus musculus OX=10090 GN=Hmgb1 PE=1 SV=2;>tr|A0A0J9YUD8|A0A0J9YUD8_MOUSE High mob	5	21	17	12	15	15	17	17	17	14	17	18	18	20	15	10	13	13	15	15	15	12	15	16	16	16	24.233	211	211;215;171;124;92	0	311.51	By MS/MS	By MS/MS	By MS/MS	By MS/MS	By MS/MS	By MS/MS	By MS/MS	By MS/MS	By MS/MS	By MS/MS	By MS/MS	By MS/MS	55	53.6
Q5EBP8;P49312;V9GXF8	Q5EBP8;P49312	Heterogeneous nuclear ribonucleoprotein A1	Hnrnpa1	>tr|Q5EBP8|Q5EBP8_MOUSE Heterogeneous nuclear ribonucleoprotein A1 OS=Mus musculus OX=10090 GN=Hnrnpa1 PE=1 SV=1;>sp|P49312|ROA1_MOUSE Heterogeneous nuclear ribonucleoprotein A1 OS=Mus musculus OX=10090 GN=Hnrnpa1 PE=1 SV=2	3	21	16	16	16	16	18	17	19	18	17	17	19	19	16	16	16	16	18	17	19	18	17	17	19	19	38.833	373	373;320;45	0	323.31	By MS/MS	By MS/MS	By MS/MS	By MS/MS	By MS/MS	By MS/MS	By MS/MS	By MS/MS	By MS/MS	By MS/MS	By MS/MS	By MS/MS	43.4	43.4
Q61699;E9Q0U7;D3Z3I9;A0A0J9YTZ7;D3Z027	Q61699;E9Q0U7	Heat shock protein 105 kDa	Hsph1	>sp|Q61699|HS105_MOUSE Heat shock protein 105 kDa OS=Mus musculus OX=10090 GN=Hsph1 PE=1 SV=2;>tr|E9Q0U7|E9Q0U7_MOUSE Heat shock protein 105 kDa OS=Mus musculus OX=10090 GN=Hsph1 PE=1 SV=1	5	21	7	6	6	8	8	5	15	15	19	16	18	17	7	6	6	8	8	5	15	15	19	16	18	17	96.406	858	858;817;144;94;100	0	121.72	By MS/MS	By MS/MS	By MS/MS	By MS/MS	By MS/MS	By MS/MS	By MS/MS	By MS/MS	By MS/MS	By MS/MS	By MS/MS	By MS/MS	13.1	14.3
Q91VA7;V9GXV0	Q91VA7	Isocitrate dehydrogenase [NAD] subunit, mitochondrial	Idh3b	>tr|Q91VA7|Q91VA7_MOUSE Isocitrate dehydrogenase [NAD] subunit, mitochondrial OS=Mus musculus OX=10090 GN=Idh3b PE=1 SV=1	2	21	17	18	14	15	20	17	19	17	18	15	18	18	17	18	14	15	20	17	19	17	18	15	18	18	42.194	384	384;80	0	310.78	By MS/MS	By MS/MS	By MS/MS	By MS/MS	By MS/MS	By MS/MS	By MS/MS	By MS/MS	By MS/MS	By MS/MS	By MS/MS	By MS/MS	54.2	54.4
P70227;Q9Z329	P70227	Inositol 1,4,5-trisphosphate receptor type 3	Itpr3	>sp|P70227|ITPR3_MOUSE Inositol 1,4,5-trisphosphate receptor type 3 OS=Mus musculus OX=10090 GN=Itpr3 PE=1 SV=3	2	21	15	17	11	10	15	10	17	16	15	15	18	10	12	14	9	8	13	7	14	13	13	13	15	9	304.27	2670	2670;2701	0	78.808	By MS/MS	By MS/MS	By MS/MS	By MS/MS	By MS/MS	By MS/MS	By MS/MS	By MS/MS	By MS/MS	By MS/MS	By MS/MS	By MS/MS	8.7	10.1
Q8BW75;E9Q3X6;E9PVL9	Q8BW75	Amine oxidase [flavin-containing] B	Maob	>sp|Q8BW75|AOFB_MOUSE Amine oxidase [flavin-containing] B OS=Mus musculus OX=10090 GN=Maob PE=1 SV=4	3	21	19	18	18	18	15	17	16	18	14	14	18	14	19	18	18	18	15	17	16	18	14	14	18	14	58.557	520	520;211;112	0	124	By MS/MS	By MS/MS	By MS/MS	By MS/MS	By MS/MS	By MS/MS	By MS/MS	By MS/MS	By MS/MS	By MS/MS	By MS/MS	By MS/MS	46.2	43.5
P08249;A0A0G2JF23;A0A0G2JGY4	P08249	Malate dehydrogenase, mitochondrial	Mdh2	>sp|P08249|MDHM_MOUSE Malate dehydrogenase, mitochondrial OS=Mus musculus OX=10090 GN=Mdh2 PE=1 SV=3	3	21	18	17	17	18	16	17	17	17	18	16	18	18	18	17	17	18	16	17	17	17	18	16	18	18	35.611	338	338;199;153	0	323.31	By MS/MS	By MS/MS	By MS/MS	By MS/MS	By MS/MS	By MS/MS	By MS/MS	By MS/MS	By MS/MS	By MS/MS	By MS/MS	By MS/MS	65.7	62.1
Q99KQ4	Q99KQ4	Nicotinamide phosphoribosyltransferase	Nampt	>sp|Q99KQ4|NAMPT_MOUSE Nicotinamide phosphoribosyltransferase OS=Mus musculus OX=10090 GN=Nampt PE=1 SV=1	1	21	18	18	17	19	20	18	17	18	19	19	19	17	18	18	17	19	20	18	17	18	19	19	19	17	55.446	491	491	0	127.99	By MS/MS	By MS/MS	By MS/MS	By MS/MS	By MS/MS	By MS/MS	By MS/MS	By MS/MS	By MS/MS	By MS/MS	By MS/MS	By MS/MS	51.7	47.3
Q91WD5;D3YXT0;A0A0A6YW30;A0A0A6YXD3	Q91WD5;D3YXT0	NADH dehydrogenase [ubiquinone] iron-sulfur protein 2, mitochondrial	Ndufs2	>sp|Q91WD5|NDUS2_MOUSE NADH dehydrogenase [ubiquinone] iron-sulfur protein 2, mitochondrial OS=Mus musculus OX=10090 GN=Ndufs2 PE=1 SV=1;>tr|D3YXT0|D3YXT0_MOUSE NADH dehydrogenase [ubiquinone] iron-sulfur protein 2, mitochondrial OS=Mus musculus OX=10090 G	4	21	18	19	17	18	17	19	16	20	18	19	18	15	18	19	17	18	17	19	16	20	18	19	18	15	52.625	463	463;437;231;145	0	132.22	By MS/MS	By MS/MS	By MS/MS	By MS/MS	By MS/MS	By MS/MS	By MS/MS	By MS/MS	By MS/MS	By MS/MS	By MS/MS	By MS/MS	47.3	48.8
Q99K48;B1AXT0	Q99K48	Non-POU domain-containing octamer-binding protein	Nono	>sp|Q99K48|NONO_MOUSE Non-POU domain-containing octamer-binding protein OS=Mus musculus OX=10090 GN=Nono PE=1 SV=3	2	21	17	18	16	16	18	14	18	18	18	18	16	17	16	17	15	15	17	14	17	17	17	17	15	16	54.54	473	473;98	0	306.23	By MS/MS	By MS/MS	By MS/MS	By MS/MS	By MS/MS	By MS/MS	By MS/MS	By MS/MS	By MS/MS	By MS/MS	By MS/MS	By MS/MS	49.5	52.9
P46460;G3UX86;G3UX98	P46460	Vesicle-fusing ATPase	Nsf	>sp|P46460|NSF_MOUSE Vesicle-fusing ATPase OS=Mus musculus OX=10090 GN=Nsf PE=1 SV=2	3	21	14	13	14	15	15	15	15	15	16	15	17	15	14	13	14	15	15	15	15	15	16	15	17	15	82.613	744	744;210;76	0	81.719	By MS/MS	By MS/MS	By MS/MS	By MS/MS	By MS/MS	By MS/MS	By MS/MS	By MS/MS	By MS/MS	By MS/MS	By MS/MS	By MS/MS	23.9	24.9
P29758	P29758	Ornithine aminotransferase, mitochondrial	Oat	>sp|P29758|OAT_MOUSE Ornithine aminotransferase, mitochondrial OS=Mus musculus OX=10090 GN=Oat PE=1 SV=1	1	21	19	17	16	18	17	19	17	17	16	14	18	15	19	17	16	18	17	19	17	17	16	14	18	15	48.354	439	439	0	254.56	By MS/MS	By MS/MS	By MS/MS	By MS/MS	By MS/MS	By MS/MS	By MS/MS	By MS/MS	By MS/MS	By MS/MS	By MS/MS	By MS/MS	73.8	69.7
Q99MN9;E9Q1J7;D3YZC1;A0A087WQV1	Q99MN9;E9Q1J7	Propionyl-CoA carboxylase beta chain, mitochondrial	Pccb	>sp|Q99MN9|PCCB_MOUSE Propionyl-CoA carboxylase beta chain, mitochondrial OS=Mus musculus OX=10090 GN=Pccb PE=1 SV=2;>tr|E9Q1J7|E9Q1J7_MOUSE Propionyl-CoA carboxylase beta chain, mitochondrial OS=Mus musculus OX=10090 GN=Pccb PE=1 SV=1	4	21	20	20	19	16	16	15	19	19	15	17	15	14	20	20	19	16	16	15	19	19	15	17	15	14	58.408	541	541;504;256;132	0	272.69	By MS/MS	By MS/MS	By MS/MS	By MS/MS	By MS/MS	By MS/MS	By MS/MS	By MS/MS	By MS/MS	By MS/MS	By MS/MS	By MS/MS	51.8	50.6
P12382;A0A1W2P7T1;A0A1W2P6Q4	P12382	ATP-dependent 6-phosphofructokinase, liver type	Pfkl	>sp|P12382|PFKAL_MOUSE ATP-dependent 6-phosphofructokinase, liver type OS=Mus musculus OX=10090 GN=Pfkl PE=1 SV=4	3	21	18	18	16	15	17	18	18	17	17	17	18	18	16	16	14	13	15	16	16	15	15	15	16	16	85.359	780	780;167;64	0	213.72	By MS/MS	By MS/MS	By MS/MS	By MS/MS	By MS/MS	By MS/MS	By MS/MS	By MS/MS	By MS/MS	By MS/MS	By MS/MS	By MS/MS	40.1	40.6
Q9DBJ1;O70250	Q9DBJ1	Phosphoglycerate mutase 1	Pgam1	>sp|Q9DBJ1|PGAM1_MOUSE Phosphoglycerate mutase 1 OS=Mus musculus OX=10090 GN=Pgam1 PE=1 SV=3	2	21	18	18	17	15	18	19	17	18	18	18	20	21	18	18	17	15	18	19	17	18	18	18	20	21	28.832	254	254;253	0	323.31	By MS/MS	By MS/MS	By MS/MS	By MS/MS	By MS/MS	By MS/MS	By MS/MS	By MS/MS	By MS/MS	By MS/MS	By MS/MS	By MS/MS	78.3	78.3
P20918;CON__P06868	P20918	Plasminogen	Plg	>sp|P20918|PLMN_MOUSE Plasminogen OS=Mus musculus OX=10090 GN=Plg PE=1 SV=3	2	21	6	7	8	8	10	10	7	7	16	15	14	19	6	7	8	8	10	10	7	7	16	15	14	19	90.807	812	812;812	0	140.33	By MS/MS	By MS/MS	By MS/MS	By MS/MS	By MS/MS	By MS/MS	By MS/MS	By MS/MS	By MS/MS	By MS/MS	By MS/MS	By MS/MS	12.7	14.4
P35700;B1AXW5;B1AXW6;B1AXW4	P35700;B1AXW5;B1AXW6;B1AXW4	Peroxiredoxin-1; Peroxiredoxin-1 (Fragment)	Prdx1	>sp|P35700|PRDX1_MOUSE Peroxiredoxin-1 OS=Mus musculus OX=10090 GN=Prdx1 PE=1 SV=1;>tr|B1AXW5|B1AXW5_MOUSE Peroxiredoxin-1 (Fragment) OS=Mus musculus OX=10090 GN=Prdx1 PE=1 SV=8;>tr|B1AXW6|B1AXW6_MOUSE Peroxiredoxin-1 (Fragment) OS=Mus musculus OX=10090 GN	4	21	15	15	16	16	17	15	16	15	17	15	17	19	14	14	15	15	16	15	15	14	16	14	17	19	22.176	199	199;169;176;123	0	323.31	By MS/MS	By MS/MS	By MS/MS	By MS/MS	By MS/MS	By MS/MS	By MS/MS	By MS/MS	By MS/MS	By MS/MS	By MS/MS	By MS/MS	68.3	68.3
P15331	P15331	Peripherin	Prph	>sp|P15331|PERI_MOUSE Peripherin OS=Mus musculus OX=10090 GN=Prph PE=1 SV=2	1	21	18	19	18	16	15	20	17	17	18	17	19	18	1	2	0	0	0	1	1	1	1	0	1	1	54.267	475	475	0	207.73	By MS/MS	By MS/MS	By MS/MS	By MS/MS	By MS/MS	By MS/MS	By MS/MS	By MS/MS	By MS/MS	By MS/MS	By MS/MS	By MS/MS	48.6	49.9
P62196;Q8K1K2	P62196;Q8K1K2	26S proteasome regulatory subunit 8	Psmc5	>sp|P62196|PRS8_MOUSE 26S proteasome regulatory subunit 8 OS=Mus musculus OX=10090 GN=Psmc5 PE=1 SV=1;>tr|Q8K1K2|Q8K1K2_MOUSE 26S proteasome regulatory subunit 8 OS=Mus musculus OX=10090 GN=Psmc5 PE=1 SV=1	2	21	17	20	18	19	17	18	18	18	16	16	16	17	17	20	18	19	17	18	18	18	16	16	16	17	45.626	406	406;348	0	256.25	By MS/MS	By MS/MS	By MS/MS	By MS/MS	By MS/MS	By MS/MS	By MS/MS	By MS/MS	By MS/MS	By MS/MS	By MS/MS	By MS/MS	51	58.6
Q9WVJ2;E9Q5I9;E9Q0U1;F6ZQQ3;F6PXS6;E9PY93	Q9WVJ2;E9Q5I9;E9Q0U1	26S proteasome non-ATPase regulatory subunit 13	Psmd13	>sp|Q9WVJ2|PSD13_MOUSE 26S proteasome non-ATPase regulatory subunit 13 OS=Mus musculus OX=10090 GN=Psmd13 PE=1 SV=1;>tr|E9Q5I9|E9Q5I9_MOUSE 26S proteasome non-ATPase regulatory subunit 13 OS=Mus musculus OX=10090 GN=Psmd13 PE=1 SV=1;>tr|E9Q0U1|E9Q0U1_MOUSE	6	21	13	14	15	12	19	18	16	15	16	17	16	16	13	14	15	12	19	18	16	15	16	17	16	16	42.809	376	376;349;241;206;96;72	0	102.5	By MS/MS	By MS/MS	By MS/MS	By MS/MS	By MS/MS	By MS/MS	By MS/MS	By MS/MS	By MS/MS	By MS/MS	By MS/MS	By MS/MS	47.1	49.5
Q8BGJ5;Q922I7;Q8CB58;P17225;E9QMW9;F7DCW4;F7AXP1;E9Q0W3;E9Q279	Q8BGJ5;Q922I7;Q8CB58;P17225;E9QMW9	MCG13402, isoform CRA_a; MCG13402, isoform CRA_c; MCG13402, isoform CRA_d	Ptbp1	>tr|Q8BGJ5|Q8BGJ5_MOUSE MCG13402, isoform CRA_a OS=Mus musculus OX=10090 GN=Ptbp1 PE=1 SV=1;>tr|Q922I7|Q922I7_MOUSE MCG13402, isoform CRA_c OS=Mus musculus OX=10090 GN=Ptbp1 PE=1 SV=1;>tr|Q8CB58|Q8CB58_MOUSE MCG13402, isoform CRA_d OS=Mus musculus OX=10090	9	21	19	19	16	19	16	16	18	18	19	19	17	18	16	16	13	16	15	15	15	15	16	16	15	15	56.891	529	529;555;489;527;353;107;162;55;62	0	323.31	By MS/MS	By MS/MS	By MS/MS	By MS/MS	By MS/MS	By MS/MS	By MS/MS	By MS/MS	By MS/MS	By MS/MS	By MS/MS	By MS/MS	59.2	59.2
P68040	P68040	Receptor of activated protein C kinase 1	Rack1	>sp|P68040|RACK1_MOUSE Receptor of activated protein C kinase 1 OS=Mus musculus OX=10090 GN=Rack1 PE=1 SV=3	1	21	18	15	16	18	19	17	17	15	17	18	18	19	18	15	16	18	19	17	17	15	17	18	18	19	35.076	317	317	0	323.31	By MS/MS	By MS/MS	By MS/MS	By MS/MS	By MS/MS	By MS/MS	By MS/MS	By MS/MS	By MS/MS	By MS/MS	By MS/MS	By MS/MS	78.2	69.4
G3X972;A0A286YDI8;A0A286YD08;A0A2I3BQS4	G3X972;A0A286YDI8	SEC24 related gene family, member C (S. cerevisiae), isoform CRA_a; Sec24-related gene family, member C (S. cerevisiae)	Sec24c	>tr|G3X972|G3X972_MOUSE SEC24 related gene family, member C (S. cerevisiae), isoform CRA_a OS=Mus musculus OX=10090 GN=Sec24c PE=1 SV=1;>tr|A0A286YDI8|A0A286YDI8_MOUSE Sec24-related gene family, member C (S. cerevisiae) OS=Mus musculus OX=10090 GN=Sec24c P	4	21	16	16	17	15	15	14	13	18	17	18	16	13	16	16	17	15	15	14	13	18	17	18	16	13	118.58	1096	1096;1020;174;239	0	95.524	By MS/MS	By MS/MS	By MS/MS	By MS/MS	By MS/MS	By MS/MS	By MS/MS	By MS/MS	By MS/MS	By MS/MS	By MS/MS	By MS/MS	20	20
P70124;A0A087WQM9	P70124	Serpin B5	Serpinb5	>sp|P70124|SPB5_MOUSE Serpin B5 OS=Mus musculus OX=10090 GN=Serpinb5 PE=1 SV=1	2	21	19	15	18	17	19	19	18	15	18	19	18	14	19	15	18	17	19	19	18	15	18	19	18	14	42.111	375	375;74	0	190.26	By MS/MS	By MS/MS	By MS/MS	By MS/MS	By MS/MS	By MS/MS	By MS/MS	By MS/MS	By MS/MS	By MS/MS	By MS/MS	By MS/MS	64.5	51.7
Q3UJB0	Q3UJB0	Splicing factor 3b, subunit 2	Sf3b2	>tr|Q3UJB0|Q3UJB0_MOUSE Splicing factor 3b, subunit 2 OS=Mus musculus OX=10090 GN=Sf3b2 PE=1 SV=1	1	21	18	17	16	16	14	14	13	16	17	15	17	18	18	17	16	16	14	14	13	16	17	15	17	18	98.197	878	878	0	85.951	By MS/MS	By MS/MS	By MS/MS	By MS/MS	By MS/MS	By MS/MS	By MS/MS	By MS/MS	By MS/MS	By MS/MS	By MS/MS	By MS/MS	32.5	30.2
P17751;H7BXC3	P17751;H7BXC3	Triosephosphate isomerase	Tpi1	>sp|P17751|TPIS_MOUSE Triosephosphate isomerase OS=Mus musculus OX=10090 GN=Tpi1 PE=1 SV=4;>tr|H7BXC3|H7BXC3_MOUSE Triosephosphate isomerase OS=Mus musculus OX=10090 GN=Tpi1 PE=1 SV=1	2	21	17	15	16	16	16	16	14	16	15	15	18	20	17	15	16	16	16	16	14	16	15	15	18	20	32.191	299	299;167	0	323.31	By MS/MS	By MS/MS	By MS/MS	By MS/MS	By MS/MS	By MS/MS	By MS/MS	By MS/MS	By MS/MS	By MS/MS	By MS/MS	By MS/MS	71.9	66.2
Q9CQN1	Q9CQN1	Heat shock protein 75 kDa, mitochondrial	Trap1	>sp|Q9CQN1|TRAP1_MOUSE Heat shock protein 75 kDa, mitochondrial OS=Mus musculus OX=10090 GN=Trap1 PE=1 SV=1	1	21	17	18	17	17	18	17	17	17	17	17	18	16	17	18	17	17	18	17	17	17	17	17	18	16	80.208	706	706	0	245.52	By MS/MS	By MS/MS	By MS/MS	By MS/MS	By MS/MS	By MS/MS	By MS/MS	By MS/MS	By MS/MS	By MS/MS	By MS/MS	By MS/MS	35.4	37
Q9JMH6;A0A1W2P6U1	Q9JMH6	Thioredoxin reductase 1, cytoplasmic	Txnrd1	>sp|Q9JMH6|TRXR1_MOUSE Thioredoxin reductase 1, cytoplasmic OS=Mus musculus OX=10090 GN=Txnrd1 PE=1 SV=3	2	21	18	17	17	16	16	13	14	17	17	16	15	16	17	16	16	15	15	12	13	16	16	15	14	15	67.083	613	613;164	0	279.26	By MS/MS	By MS/MS	By MS/MS	By MS/MS	By MS/MS	By MS/MS	By MS/MS	By MS/MS	By MS/MS	By MS/MS	By MS/MS	By MS/MS	43.7	44.5
P61222	P61222	ATP-binding cassette sub-family E member 1	Abce1	>sp|P61222|ABCE1_MOUSE ATP-binding cassette sub-family E member 1 OS=Mus musculus OX=10090 GN=Abce1 PE=1 SV=1	1	20	12	14	15	13	17	13	15	16	16	19	16	15	12	14	15	13	17	13	15	16	16	19	16	15	67.314	599	599	0	266.71	By MS/MS	By MS/MS	By MS/MS	By MS/MS	By MS/MS	By MS/MS	By MS/MS	By MS/MS	By MS/MS	By MS/MS	By MS/MS	By MS/MS	30.7	34.6
Q5SWU9;V9GWS0;E9Q4Z2;D3Z0B3;A0A0R4J1S9	Q5SWU9	Acetyl-CoA carboxylase 1	Acaca	>sp|Q5SWU9|ACACA_MOUSE Acetyl-CoA carboxylase 1 OS=Mus musculus OX=10090 GN=Acaca PE=1 SV=1	5	20	12	8	10	12	13	7	7	10	10	8	14	17	12	8	10	12	13	7	7	10	10	8	14	17	265.25	2345	2345;312;2448;146;157	0	86.232	By MS/MS	By MS/MS	By MS/MS	By MS/MS	By MS/MS	By MS/MS	By MS/MS	By MS/MS	By MS/MS	By MS/MS	By MS/MS	By MS/MS	8.3	5.4
Q8CJG0;Q8CJF9;Q8CJF8;A3KFX6	Q8CJG0	Protein argonaute-2	Ago2	>sp|Q8CJG0|AGO2_MOUSE Protein argonaute-2 OS=Mus musculus OX=10090 GN=Ago2 PE=1 SV=3	4	20	12	12	13	15	12	15	10	10	14	12	9	12	10	9	9	11	10	11	8	8	11	10	6	11	97.303	860	860;860;861;161	0	47.54	By MS/MS	By MS/MS	By MS/MS	By MS/MS	By MS/MS	By MS/MS	By MS/MS	By MS/MS	By MS/MS	By MS/MS	By MS/MS	By MS/MS	22.1	21.6
Q9WTP7;F6RP11	Q9WTP7	GTP:AMP phosphotransferase AK3, mitochondrial	Ak3	>sp|Q9WTP7|KAD3_MOUSE GTP:AMP phosphotransferase AK3, mitochondrial OS=Mus musculus OX=10090 GN=Ak3 PE=1 SV=3	2	20	17	13	13	13	18	14	17	15	15	14	17	17	17	13	13	13	18	14	17	15	15	14	17	17	25.426	227	227;65	0	163.68	By MS/MS	By MS/MS	By MS/MS	By MS/MS	By MS/MS	By MS/MS	By MS/MS	By MS/MS	By MS/MS	By MS/MS	By MS/MS	By MS/MS	66.1	63.4
Q9JII6;B1AXW3	Q9JII6;B1AXW3	Alcohol dehydrogenase [NADP(+)]; Alcohol dehydrogenase [NADP(+)] (Fragment)	Akr1a1	>sp|Q9JII6|AK1A1_MOUSE Alcohol dehydrogenase [NADP(+)] OS=Mus musculus OX=10090 GN=Akr1a1 PE=1 SV=3;>tr|B1AXW3|B1AXW3_MOUSE Alcohol dehydrogenase [NADP(+)] (Fragment) OS=Mus musculus OX=10090 GN=Akr1a1 PE=1 SV=8	2	20	19	19	19	19	19	19	19	19	19	18	18	17	19	19	19	19	19	19	19	19	19	18	18	17	36.586	325	325;203	0	323.31	By MS/MS	By MS/MS	By MS/MS	By MS/MS	By MS/MS	By MS/MS	By MS/MS	By MS/MS	By MS/MS	By MS/MS	By MS/MS	By MS/MS	67.1	67.1
Q9EQ20;A0A1Y7VJ32	Q9EQ20	Methylmalonate-semialdehyde dehydrogenase [acylating], mitochondrial	Aldh6a1	>sp|Q9EQ20|MMSA_MOUSE Methylmalonate-semialdehyde dehydrogenase [acylating], mitochondrial OS=Mus musculus OX=10090 GN=Aldh6a1 PE=1 SV=1	2	20	18	17	15	13	17	15	16	16	15	16	16	13	18	17	15	13	17	15	16	16	15	16	16	13	57.915	535	535;135	0	141.06	By MS/MS	By MS/MS	By MS/MS	By MS/MS	By MS/MS	By MS/MS	By MS/MS	By MS/MS	By MS/MS	By MS/MS	By MS/MS	By MS/MS	49	45.6
O35643;Q5SVG5;Q5SVG4	O35643;Q5SVG5;Q5SVG4	AP-1 complex subunit beta-1; AP complex subunit beta	Ap1b1	>sp|O35643|AP1B1_MOUSE AP-1 complex subunit beta-1 OS=Mus musculus OX=10090 GN=Ap1b1 PE=1 SV=2;>tr|Q5SVG5|Q5SVG5_MOUSE AP complex subunit beta OS=Mus musculus OX=10090 GN=Ap1b1 PE=1 SV=1;>tr|Q5SVG4|Q5SVG4_MOUSE AP complex subunit beta OS=Mus musculus OX=10	3	20	13	16	16	15	13	13	14	14	15	15	14	12	13	16	16	15	13	13	14	14	15	15	14	12	103.93	943	943;916;923	0	259.58	By MS/MS	By MS/MS	By MS/MS	By MS/MS	By MS/MS	By MS/MS	By MS/MS	By MS/MS	By MS/MS	By MS/MS	By MS/MS	By MS/MS	37.1	43.3
Q8CBB7;P22892	Q8CBB7;P22892	AP-1 complex subunit gamma; AP-1 complex subunit gamma-1	Ap1g1	>tr|Q8CBB7|Q8CBB7_MOUSE AP-1 complex subunit gamma OS=Mus musculus OX=10090 GN=Ap1g1 PE=1 SV=1;>sp|P22892|AP1G1_MOUSE AP-1 complex subunit gamma-1 OS=Mus musculus OX=10090 GN=Ap1g1 PE=1 SV=3	2	20	15	18	14	13	12	16	16	16	15	15	14	13	15	18	14	13	12	16	16	16	15	15	14	13	91.721	825	825;822	0	119.58	By MS/MS	By MS/MS	By MS/MS	By MS/MS	By MS/MS	By MS/MS	By MS/MS	By MS/MS	By MS/MS	By MS/MS	By MS/MS	By MS/MS	27.5	31.5
E9PYT3;Q91YH5;Q8BH66	E9PYT3;Q91YH5	Atlastin-3	Atl3	>tr|E9PYT3|E9PYT3_MOUSE Atlastin-3 OS=Mus musculus OX=10090 GN=Atl3 PE=1 SV=1;>sp|Q91YH5|ATLA3_MOUSE Atlastin-3 OS=Mus musculus OX=10090 GN=Atl3 PE=1 SV=1	3	20	13	14	14	13	16	18	15	13	14	17	15	16	13	14	14	13	16	18	15	13	14	17	15	16	60.231	536	536;541;558	0	323.31	By MS/MS	By MS/MS	By MS/MS	By MS/MS	By MS/MS	By MS/MS	By MS/MS	By MS/MS	By MS/MS	By MS/MS	By MS/MS	By MS/MS	38.2	42.5
G5E829;Q3UHH0;Q0VF55;F8WHB1;Q9R0K7;Q8C048;A2ALL9;A0A1W2P7C7;S4R1C4;A0A1W2P867;A0A1W2P772;A0A1W2P7R3;A0A1W2P6X7;A0A1W2P882	G5E829	Plasma membrane calcium-transporting ATPase 1	Atp2b1	>sp|G5E829|AT2B1_MOUSE Plasma membrane calcium-transporting ATPase 1 OS=Mus musculus OX=10090 GN=Atp2b1 PE=1 SV=1	14	20	19	16	14	10	15	17	14	16	17	17	15	10	19	16	14	10	15	17	14	16	17	17	14	9	134.75	1220	1220;1194;1220;1243;1198;1144;1173;430;1154;175;317;212;245;279	0	77.387	By MS/MS	By MS/MS	By MS/MS	By MS/MS	By MS/MS	By MS/MS	By MS/MS	By MS/MS	By MS/MS	By MS/MS	By MS/MS	By MS/MS	33.6	29.9
A2AMW0	A2AMW0	Capping protein (Actin filament) muscle Z-line, beta, isoform CRA_a	Capzb	>tr|A2AMW0|A2AMW0_MOUSE Capping protein (Actin filament) muscle Z-line, beta, isoform CRA_a OS=Mus musculus OX=10090 GN=Capzb PE=1 SV=1	1	20	15	16	18	17	17	16	17	16	19	16	16	18	3	4	5	4	4	3	4	3	4	4	4	3	29.295	260	260	0	323.31	By MS/MS	By MS/MS	By MS/MS	By MS/MS	By MS/MS	By MS/MS	By MS/MS	By MS/MS	By MS/MS	By MS/MS	By MS/MS	By MS/MS	65.8	69.2
P48758;A0A338P684;A0A1B0GRG8	P48758;A0A338P684	Carbonyl reductase [NADPH] 1	Cbr1	>sp|P48758|CBR1_MOUSE Carbonyl reductase [NADPH] 1 OS=Mus musculus OX=10090 GN=Cbr1 PE=1 SV=3;>tr|A0A338P684|A0A338P684_MOUSE Carbonyl reductase [NADPH] 1 OS=Mus musculus OX=10090 GN=Cbr1 PE=1 SV=1	3	20	18	18	18	17	19	18	18	17	17	18	19	16	17	17	17	17	18	17	17	17	16	17	18	15	30.641	277	277;134;277	0	283.72	By MS/MS	By MS/MS	By MS/MS	By MS/MS	By MS/MS	By MS/MS	By MS/MS	By MS/MS	By MS/MS	By MS/MS	By MS/MS	By MS/MS	63.5	63.5
E9Q8I0;P06909;D6RGQ0;E9Q8H9;A0A0A6YWP4;A0A0A6YVP8;Q61405;Q4LDF6	E9Q8I0;P06909;D6RGQ0;E9Q8H9;A0A0A6YWP4;A0A0A6YVP8	Complement factor H	Cfh	>tr|E9Q8I0|E9Q8I0_MOUSE Complement factor H OS=Mus musculus OX=10090 GN=Cfh PE=1 SV=1;>sp|P06909|CFAH_MOUSE Complement factor H OS=Mus musculus OX=10090 GN=Cfh PE=1 SV=2;>tr|D6RGQ0|D6RGQ0_MOUSE Complement factor H OS=Mus musculus OX=10090 GN=Cfh PE=1 SV=1;	8	20	2	4	3	7	4	6	1	0	11	13	12	17	2	4	3	7	4	6	1	0	11	13	12	17	141.27	1252	1252;1234;1110;1195;837;707;303;332	0	77.062	By MS/MS	By MS/MS	By MS/MS	By MS/MS	By MS/MS	By MS/MS	By MS/MS	By matching	By MS/MS	By MS/MS	By MS/MS	By MS/MS	2.8	5.4
P16014	P16014	Secretogranin-1	Chgb	>sp|P16014|SCG1_MOUSE Secretogranin-1 OS=Mus musculus OX=10090 GN=Chgb PE=1 SV=2	1	20	14	11	13	14	16	14	11	12	14	16	15	7	14	11	13	14	16	14	11	12	14	16	15	7	77.968	677	677	0	61.18	By MS/MS	By MS/MS	By MS/MS	By MS/MS	By MS/MS	By MS/MS	By MS/MS	By MS/MS	By MS/MS	By MS/MS	By MS/MS	By MS/MS	27	21.1
Q9CZU6;Q80X68	Q9CZU6	Citrate synthase, mitochondrial	Cs	>sp|Q9CZU6|CISY_MOUSE Citrate synthase, mitochondrial OS=Mus musculus OX=10090 GN=Cs PE=1 SV=1	2	20	19	19	19	18	20	16	18	19	18	17	18	17	19	19	19	18	20	16	18	19	18	17	18	17	51.736	464	464;466	0	323.31	By MS/MS	By MS/MS	By MS/MS	By MS/MS	By MS/MS	By MS/MS	By MS/MS	By MS/MS	By MS/MS	By MS/MS	By MS/MS	By MS/MS	46.6	46.6
E9PXV7;E9PV41;O08808;F6XC54;D3Z074	E9PXV7;E9PV41;O08808;F6XC54;D3Z074	Protein diaphanous homolog 1	Diaph1	>tr|E9PXV7|E9PXV7_MOUSE Protein diaphanous homolog 1 OS=Mus musculus OX=10090 GN=Diaph1 PE=1 SV=1;>tr|E9PV41|E9PV41_MOUSE Protein diaphanous homolog 1 OS=Mus musculus OX=10090 GN=Diaph1 PE=1 SV=1;>sp|O08808|DIAP1_MOUSE Protein diaphanous homolog 1 OS=Mus m	5	20	14	13	13	14	15	13	17	14	16	14	16	12	14	13	13	14	15	13	17	14	16	14	16	12	139.33	1255	1255;1264;1255;1220;1220	0	73.745	By MS/MS	By MS/MS	By MS/MS	By MS/MS	By MS/MS	By MS/MS	By MS/MS	By MS/MS	By MS/MS	By MS/MS	By MS/MS	By MS/MS	14.7	13.9
Q91VC3;A0A0N4SVP8;A2AFK7;E9PV04;A0A0N4SVM5	Q91VC3;A0A0N4SVP8;A2AFK7;E9PV04	Eukaryotic initiation factor 4A-III; Predicted pseudogene 5580	Eif4a3;Gm5580	>sp|Q91VC3|IF4A3_MOUSE Eukaryotic initiation factor 4A-III OS=Mus musculus OX=10090 GN=Eif4a3 PE=1 SV=3;>tr|A0A0N4SVP8|A0A0N4SVP8_MOUSE Predicted pseudogene 5580 OS=Mus musculus OX=10090 GN=Gm5580 PE=3 SV=1;>tr|A2AFK7|A2AFK7_MOUSE Eukaryotic initiation fac	5	20	13	15	12	13	10	13	14	16	17	16	16	20	13	15	12	13	10	13	14	16	17	16	16	20	46.839	411	411;411;299;411;266	0	121.76	By MS/MS	By MS/MS	By MS/MS	By MS/MS	By MS/MS	By MS/MS	By MS/MS	By MS/MS	By MS/MS	By MS/MS	By MS/MS	By MS/MS	40.6	52.8
E9QK48;Q7TNG5;D6RGM3;A0A0U1RQ42;A0A0U1RPM7	E9QK48;Q7TNG5;D6RGM3	Echinoderm microtubule-associated protein-like 2	Eml2	>tr|E9QK48|E9QK48_MOUSE Echinoderm microtubule-associated protein-like 2 OS=Mus musculus OX=10090 GN=Eml2 PE=1 SV=1;>sp|Q7TNG5|EMAL2_MOUSE Echinoderm microtubule-associated protein-like 2 OS=Mus musculus OX=10090 GN=Eml2 PE=1 SV=1;>tr|D6RGM3|D6RGM3_MOUSE E	5	20	14	15	16	13	15	16	14	14	14	17	15	15	14	15	16	13	15	16	14	14	14	17	15	15	90.791	841	841;649;427;150;82	0	92.368	By MS/MS	By MS/MS	By MS/MS	By MS/MS	By MS/MS	By MS/MS	By MS/MS	By MS/MS	By MS/MS	By MS/MS	By MS/MS	By MS/MS	24.6	27.2
Q8R1F1;A2ARS6	Q8R1F1	Niban-like protein 1	Fam129b	>sp|Q8R1F1|NIBL1_MOUSE Niban-like protein 1 OS=Mus musculus OX=10090 GN=Fam129b PE=1 SV=2	2	20	14	16	16	15	14	17	16	15	18	18	17	18	14	16	16	15	14	17	16	15	18	18	17	18	84.818	749	749;82	0	135.74	By MS/MS	By MS/MS	By MS/MS	By MS/MS	By MS/MS	By MS/MS	By MS/MS	By MS/MS	By MS/MS	By MS/MS	By MS/MS	By MS/MS	29.6	30.8
O09131;D3Z1Q9;Q8K2Q2	O09131	Glutathione S-transferase omega-1	Gsto1	>sp|O09131|GSTO1_MOUSE Glutathione S-transferase omega-1 OS=Mus musculus OX=10090 GN=Gsto1 PE=1 SV=2	3	20	17	17	15	14	15	17	19	17	16	17	18	15	17	17	15	14	15	17	19	17	16	17	18	15	27.497	240	240;172;248	0	323.31	By MS/MS	By MS/MS	By MS/MS	By MS/MS	By MS/MS	By MS/MS	By MS/MS	By MS/MS	By MS/MS	By MS/MS	By MS/MS	By MS/MS	71.2	78.8
P20060	P20060	Beta-hexosaminidase subunit beta	Hexb	>sp|P20060|HEXB_MOUSE Beta-hexosaminidase subunit beta OS=Mus musculus OX=10090 GN=Hexb PE=1 SV=2	1	20	17	18	16	14	16	13	19	18	17	17	15	9	17	18	16	14	16	13	19	18	17	17	15	9	61.115	536	536	0	151.04	By MS/MS	By MS/MS	By MS/MS	By MS/MS	By MS/MS	By MS/MS	By MS/MS	By MS/MS	By MS/MS	By MS/MS	By MS/MS	By MS/MS	36.2	36.4
P48722;E0CY23;A0A0N4SW76;A0A0N4SVU2	P48722;E0CY23	Heat shock 70 kDa protein 4L; Heat shock 70 kDa protein 4L (Fragment)	Hspa4l	>sp|P48722|HS74L_MOUSE Heat shock 70 kDa protein 4L OS=Mus musculus OX=10090 GN=Hspa4l PE=1 SV=2;>tr|E0CY23|E0CY23_MOUSE Heat shock 70 kDa protein 4L (Fragment) OS=Mus musculus OX=10090 GN=Hspa4l PE=1 SV=1	4	20	11	13	13	11	12	8	12	17	16	18	12	13	11	13	13	11	12	8	12	17	16	18	12	13	94.381	838	838;571;125;158	0	76.233	By MS/MS	By MS/MS	By MS/MS	By MS/MS	By MS/MS	By MS/MS	By MS/MS	By MS/MS	By MS/MS	By MS/MS	By MS/MS	By MS/MS	22.3	26.4
A0A140LHI8;Q8K419;A0A087WSD9;O54891	A0A140LHI8;Q8K419	Galectin; Galectin-4	Lgals4	>tr|A0A140LHI8|A0A140LHI8_MOUSE Galectin OS=Mus musculus OX=10090 GN=Lgals4 PE=1 SV=1;>sp|Q8K419|LEG4_MOUSE Galectin-4 OS=Mus musculus OX=10090 GN=Lgals4 PE=1 SV=2	4	20	16	17	15	16	15	17	17	16	17	15	17	18	16	17	15	16	15	17	17	16	17	15	17	18	33.944	302	302;326;160;301	0	323.31	By MS/MS	By MS/MS	By MS/MS	By MS/MS	By MS/MS	By MS/MS	By MS/MS	By MS/MS	By MS/MS	By MS/MS	By MS/MS	By MS/MS	62.3	62.6
P06801;Q3TQP6	P06801;Q3TQP6	NADP-dependent malic enzyme; Malic enzyme	Me1	>sp|P06801|MAOX_MOUSE NADP-dependent malic enzyme OS=Mus musculus OX=10090 GN=Me1 PE=1 SV=2;>tr|Q3TQP6|Q3TQP6_MOUSE Malic enzyme OS=Mus musculus OX=10090 GN=Me1 PE=1 SV=1	2	20	10	7	14	13	16	17	6	4	11	10	10	15	10	7	14	13	16	17	6	4	11	10	10	15	63.953	572	572;552	0	120.07	By MS/MS	By MS/MS	By MS/MS	By MS/MS	By MS/MS	By MS/MS	By MS/MS	By MS/MS	By MS/MS	By MS/MS	By MS/MS	By MS/MS	26	19.8
Q61830	Q61830	Macrophage mannose receptor 1	Mrc1	>sp|Q61830|MRC1_MOUSE Macrophage mannose receptor 1 OS=Mus musculus OX=10090 GN=Mrc1 PE=1 SV=2	1	20	10	8	14	14	9	11	9	13	16	14	14	17	10	8	14	14	9	11	9	13	16	14	14	17	164.98	1456	1456	0	57.018	By MS/MS	By MS/MS	By MS/MS	By MS/MS	By MS/MS	By MS/MS	By MS/MS	By MS/MS	By MS/MS	By MS/MS	By MS/MS	By MS/MS	10.7	7.8
Q8CIN4;Q61036;A3KGC3;A3KGC4;A3KGC5	Q8CIN4	Serine/threonine-protein kinase PAK 2	Pak2	>sp|Q8CIN4|PAK2_MOUSE Serine/threonine-protein kinase PAK 2 OS=Mus musculus OX=10090 GN=Pak2 PE=1 SV=1	5	20	17	16	17	17	14	12	16	15	17	15	16	12	13	13	13	13	10	9	12	11	12	11	12	9	57.93	524	524;559;155;195;366	0	147.52	By MS/MS	By MS/MS	By MS/MS	By MS/MS	By MS/MS	By MS/MS	By MS/MS	By MS/MS	By MS/MS	By MS/MS	By MS/MS	By MS/MS	48.1	49.2
Q922R8;Q3TML0	Q922R8;Q3TML0	Protein disulfide-isomerase A6	Pdia6	>sp|Q922R8|PDIA6_MOUSE Protein disulfide-isomerase A6 OS=Mus musculus OX=10090 GN=Pdia6 PE=1 SV=3;>tr|Q3TML0|Q3TML0_MOUSE Protein disulfide-isomerase A6 OS=Mus musculus OX=10090 GN=Pdia6 PE=1 SV=1	2	20	17	18	17	17	17	17	17	18	18	18	19	18	17	18	17	17	17	17	17	18	18	18	19	18	48.1	440	440;445	0	323.31	By MS/MS	By MS/MS	By MS/MS	By MS/MS	By MS/MS	By MS/MS	By MS/MS	By MS/MS	By MS/MS	By MS/MS	By MS/MS	By MS/MS	53.2	53.2
P27612;F7D1R5	P27612	Phospholipase A-2-activating protein	Plaa	>sp|P27612|PLAP_MOUSE Phospholipase A-2-activating protein OS=Mus musculus OX=10090 GN=Plaa PE=1 SV=4	2	20	13	11	10	12	13	10	13	10	14	14	12	12	13	11	10	12	13	10	13	10	14	14	12	12	87.22	794	794;214	0	92.793	By MS/MS	By MS/MS	By MS/MS	By MS/MS	By MS/MS	By MS/MS	By MS/MS	By MS/MS	By MS/MS	By MS/MS	By MS/MS	By MS/MS	22.2	19.5
O88685;A2AGN7;B7ZCF1	O88685;A2AGN7;B7ZCF1	26S proteasome regulatory subunit 6A	Psmc3	>sp|O88685|PRS6A_MOUSE 26S proteasome regulatory subunit 6A OS=Mus musculus OX=10090 GN=Psmc3 PE=1 SV=2;>tr|A2AGN7|A2AGN7_MOUSE 26S proteasome regulatory subunit 6A OS=Mus musculus OX=10090 GN=Psmc3 PE=1 SV=1;>tr|B7ZCF1|B7ZCF1_MOUSE 26S proteasome regulato	3	20	15	13	15	16	16	15	15	16	17	14	17	15	4	3	4	5	5	4	4	4	5	3	5	5	49.548	442	442;400;451	0	207.6	By MS/MS	By MS/MS	By MS/MS	By MS/MS	By MS/MS	By MS/MS	By MS/MS	By MS/MS	By MS/MS	By MS/MS	By MS/MS	By MS/MS	45.7	41.4
P62334	P62334	26S proteasome regulatory subunit 10B	Psmc6	>sp|P62334|PRS10_MOUSE 26S proteasome regulatory subunit 10B OS=Mus musculus OX=10090 GN=Psmc6 PE=1 SV=1	1	20	15	18	14	16	17	19	18	18	19	18	19	20	15	18	14	16	17	19	18	18	19	18	19	20	44.172	389	389	0	152.5	By MS/MS	By MS/MS	By MS/MS	By MS/MS	By MS/MS	By MS/MS	By MS/MS	By MS/MS	By MS/MS	By MS/MS	By MS/MS	By MS/MS	55.5	62
Q9DBG6;A2ACG7	Q9DBG6;A2ACG7	Dolichyl-diphosphooligosaccharide--protein glycosyltransferase subunit 2	Rpn2	>sp|Q9DBG6|RPN2_MOUSE Dolichyl-diphosphooligosaccharide--protein glycosyltransferase subunit 2 OS=Mus musculus OX=10090 GN=Rpn2 PE=1 SV=1;>tr|A2ACG7|A2ACG7_MOUSE Dolichyl-diphosphooligosaccharide--protein glycosyltransferase subunit 2 OS=Mus musculus OX=10	2	20	16	18	17	15	19	17	17	18	19	18	19	18	16	18	17	15	19	17	17	18	19	18	19	18	69.062	631	631;615	0	323.31	By MS/MS	By MS/MS	By MS/MS	By MS/MS	By MS/MS	By MS/MS	By MS/MS	By MS/MS	By MS/MS	By MS/MS	By MS/MS	By MS/MS	39.3	44.4
Q9EP69	Q9EP69	Phosphatidylinositide phosphatase SAC1	Sacm1l	>sp|Q9EP69|SAC1_MOUSE Phosphatidylinositide phosphatase SAC1 OS=Mus musculus OX=10090 GN=Sacm1l PE=1 SV=1	1	20	15	15	15	12	17	19	15	14	17	15	16	17	15	15	15	12	17	19	15	14	17	15	16	17	66.943	587	587	0	78.518	By MS/MS	By MS/MS	By MS/MS	By MS/MS	By MS/MS	By MS/MS	By MS/MS	By MS/MS	By MS/MS	By MS/MS	By MS/MS	By MS/MS	32.5	30.5
Q8C483;P26638;A2AFS0;A2AFS1	Q8C483;P26638;A2AFS0	Serine--tRNA ligase, cytoplasmic	Sars	>tr|Q8C483|Q8C483_MOUSE Serine--tRNA ligase, cytoplasmic OS=Mus musculus OX=10090 GN=Sars PE=1 SV=1;>sp|P26638|SYSC_MOUSE Serine--tRNA ligase, cytoplasmic OS=Mus musculus OX=10090 GN=Sars PE=1 SV=3;>tr|A2AFS0|A2AFS0_MOUSE Serine--tRNA ligase, cytoplasmic (	4	20	16	16	17	15	17	17	15	16	18	17	19	17	16	16	17	15	17	17	15	16	18	17	19	17	61.166	536	536;512;352;186	0	216.62	By MS/MS	By MS/MS	By MS/MS	By MS/MS	By MS/MS	By MS/MS	By MS/MS	By MS/MS	By MS/MS	By MS/MS	By MS/MS	By MS/MS	38.8	41.8
Q6NXL1	Q6NXL1	Sec24-related gene family, member D (S. cerevisiae)	Sec24d	>tr|Q6NXL1|Q6NXL1_MOUSE Sec24-related gene family, member D (S. cerevisiae) OS=Mus musculus OX=10090 GN=Sec24d PE=1 SV=1	1	20	14	12	12	13	17	13	10	11	15	14	18	15	14	12	12	13	17	13	10	11	15	14	18	15	112.67	1032	1032	0	74.933	By MS/MS	By MS/MS	By MS/MS	By MS/MS	By MS/MS	By MS/MS	By MS/MS	By MS/MS	By MS/MS	By MS/MS	By MS/MS	By MS/MS	19.3	17.3
Q9CU62	Q9CU62	Structural maintenance of chromosomes protein 1A	Smc1a	>sp|Q9CU62|SMC1A_MOUSE Structural maintenance of chromosomes protein 1A OS=Mus musculus OX=10090 GN=Smc1a PE=1 SV=4	1	20	15	9	10	8	13	5	11	13	10	9	10	6	15	9	10	8	13	5	11	13	10	9	10	6	143.23	1233	1233	0	35.919	By MS/MS	By MS/MS	By MS/MS	By MS/MS	By MS/MS	By matching	By MS/MS	By MS/MS	By MS/MS	By MS/MS	By MS/MS	By MS/MS	15.8	9.8
A0A0R4J1W0;Q3UTJ2;B2RXQ9;B7ZWM6;B9EKP8;Z4YJR7;A0A0R4J1T1;D3Z080;A0A0R4J1X5;F6ZWT0;F7BEU1;A0A1B0GRC3;F6V513;D3Z203	A0A0R4J1W0;Q3UTJ2;B2RXQ9;B7ZWM6;B9EKP8;Z4YJR7;A0A0R4J1T1;D3Z080	Sorbin and SH3 domain-containing protein 2	Sorbs2	>tr|A0A0R4J1W0|A0A0R4J1W0_MOUSE Sorbin and SH3 domain-containing protein 2 OS=Mus musculus OX=10090 GN=Sorbs2 PE=1 SV=1;>sp|Q3UTJ2|SRBS2_MOUSE Sorbin and SH3 domain-containing protein 2 OS=Mus musculus OX=10090 GN=Sorbs2 PE=1 SV=2;>tr|B2RXQ9|B2RXQ9_MOUSE S	14	20	18	15	16	17	17	16	15	14	16	18	17	17	18	15	16	17	17	16	15	14	16	18	17	17	69.575	623	623;1180;652;1196;1214;1079;1134;707;532;186;231;274;199;212	0	111.01	By MS/MS	By MS/MS	By MS/MS	By MS/MS	By MS/MS	By MS/MS	By MS/MS	By MS/MS	By MS/MS	By MS/MS	By MS/MS	By MS/MS	44.6	35
P48025;E9PWE9	P48025;E9PWE9	Tyrosine-protein kinase SYK; Tyrosine-protein kinase	Syk	>sp|P48025|KSYK_MOUSE Tyrosine-protein kinase SYK OS=Mus musculus OX=10090 GN=Syk PE=1 SV=2;>tr|E9PWE9|E9PWE9_MOUSE Tyrosine-protein kinase OS=Mus musculus OX=10090 GN=Syk PE=1 SV=1	2	20	13	14	14	14	13	10	14	12	16	18	12	13	13	14	14	14	13	10	14	12	16	18	12	13	71.376	629	629;583	0	142.74	By MS/MS	By MS/MS	By MS/MS	By MS/MS	By MS/MS	By MS/MS	By MS/MS	By MS/MS	By MS/MS	By MS/MS	By MS/MS	By MS/MS	35	35.8
A0A0R4IZY0;Q8C1A5	A0A0R4IZY0;Q8C1A5	Thimet oligopeptidase	Thop1	>tr|A0A0R4IZY0|A0A0R4IZY0_MOUSE Thimet oligopeptidase OS=Mus musculus OX=10090 GN=Thop1 PE=1 SV=1;>sp|Q8C1A5|THOP1_MOUSE Thimet oligopeptidase OS=Mus musculus OX=10090 GN=Thop1 PE=1 SV=1	2	20	16	15	19	16	12	15	13	17	15	15	14	16	16	15	19	16	12	15	13	17	15	15	14	16	78.026	687	687;687	0	68.174	By MS/MS	By MS/MS	By MS/MS	By MS/MS	By MS/MS	By MS/MS	By MS/MS	By MS/MS	By MS/MS	By MS/MS	By MS/MS	By MS/MS	31.1	31.3
P58871;Z4YJL4	P58871;Z4YJL4	182 kDa tankyrase-1-binding protein	Tnks1bp1	>sp|P58871|TB182_MOUSE 182 kDa tankyrase-1-binding protein OS=Mus musculus OX=10090 GN=Tnks1bp1 PE=1 SV=2;>tr|Z4YJL4|Z4YJL4_MOUSE 182 kDa tankyrase-1-binding protein OS=Mus musculus OX=10090 GN=Tnks1bp1 PE=1 SV=1	2	20	15	14	9	12	16	15	13	16	14	12	14	11	15	14	9	12	16	15	13	16	14	12	14	11	181.82	1720	1720;1058	0	57.247	By MS/MS	By MS/MS	By MS/MS	By MS/MS	By MS/MS	By MS/MS	By MS/MS	By MS/MS	By MS/MS	By MS/MS	By MS/MS	By MS/MS	15	13.5
A0A0R4J085;Q3UHZ7;Q91YN5;A0A0R4J1F6	A0A0R4J085;Q3UHZ7;Q91YN5;A0A0R4J1F6	UDP-N-acetylhexosamine pyrophosphorylase	Uap1	>tr|A0A0R4J085|A0A0R4J085_MOUSE UDP-N-acetylhexosamine pyrophosphorylase OS=Mus musculus OX=10090 GN=Uap1 PE=1 SV=1;>tr|Q3UHZ7|Q3UHZ7_MOUSE UDP-N-acetylhexosamine pyrophosphorylase OS=Mus musculus OX=10090 GN=Uap1 PE=1 SV=1;>sp|Q91YN5|UAP1_MOUSE UDP-N-acet	4	20	18	18	17	18	17	18	15	16	15	16	18	13	17	17	16	17	16	17	14	15	14	15	17	12	58.495	521	521;522;522;505	0	148.89	By MS/MS	By MS/MS	By MS/MS	By MS/MS	By MS/MS	By MS/MS	By MS/MS	By MS/MS	By MS/MS	By MS/MS	By MS/MS	By MS/MS	45.5	43
Q6ZQM8;D3YZ96;B2RT14;E9PXN7;D3Z748;Q62452;P70691;D3YZE6;D3Z7G0;G3UZC9;D6RH94;D3YWN0;D3YUP6;Q8BJL9;Q91WH2;Q8VCN3;Q8K169;Q3UEP4;P17717	Q6ZQM8	UDP-glucuronosyltransferase 1-7C	Ugt1a7c	>sp|Q6ZQM8|UD17C_MOUSE UDP-glucuronosyltransferase 1-7C OS=Mus musculus OX=10090 GN=Ugt1a7c PE=1 SV=1	19	20	13	16	18	12	20	18	16	16	18	17	19	17	9	11	12	8	14	12	12	11	12	13	13	11	59.757	531	531;207;529;530;530;528;533;166;207;210;132;249;265;529;530;530;530;530;530	0	323.31	By MS/MS	By MS/MS	By MS/MS	By MS/MS	By MS/MS	By MS/MS	By MS/MS	By MS/MS	By MS/MS	By MS/MS	By MS/MS	By MS/MS	36.3	44.4
E9Q1Y9;CON__Q61726;Q9ERE2;P97861;Q9Z2T6;CON__P78386;CON__O43790;CON__Q6NT21;CON__P78385;CON__Q14533;CON__Q9NSB4	E9Q1Y9;CON__Q61726;Q9ERE2;P97861;Q9Z2T6	Keratin 83	Krt83	>tr|E9Q1Y9|E9Q1Y9_MOUSE Keratin 83 OS=Mus musculus OX=10090 GN=Krt83 PE=1 SV=1;>Q61726 TREMBL:Q61726 Tax_Id=10090 Gene_Symbol=5430421N21Rik Keratin type II;>sp|Q9ERE2|KRT81_MOUSE Keratin, type II cuticular Hb1 OS=Mus musculus OX=10090 GN=Krt81 PE=2 SV=2;>s	11	19	2	19	2	3	11	4	3	2	13	11	3	2	0	7	0	0	4	0	0	0	5	4	0	0	52.809	479	479;479;481;486;507;507;486;493;493;505;513	0	90.52	By matching	By MS/MS	By matching	By matching	By MS/MS	By matching	By matching	By matching	By MS/MS	By MS/MS	By MS/MS	By MS/MS	5.4	49.1
P21447;P06795;P21440;A0A0G2JF49;A0A0G2JDM4;F6SGP4;Q9DC29	P21447;P06795	Multidrug resistance protein 1A; Multidrug resistance protein 1B	Abcb1a;Abcb1b	>sp|P21447|MDR1A_MOUSE Multidrug resistance protein 1A OS=Mus musculus OX=10090 GN=Abcb1a PE=1 SV=3;>sp|P06795|MDR1B_MOUSE Multidrug resistance protein 1B OS=Mus musculus OX=10090 GN=Abcb1b PE=1 SV=1	7	19	17	16	14	10	16	13	15	19	11	7	15	8	16	16	13	10	16	12	14	18	11	7	15	8	140.64	1276	1276;1276;1276;205;882;97;842	0	186.56	By MS/MS	By MS/MS	By MS/MS	By MS/MS	By MS/MS	By MS/MS	By MS/MS	By MS/MS	By MS/MS	By MS/MS	By MS/MS	By MS/MS	18.7	17.9
P54822;E9Q242;E9Q3T7;A0A140LHU1;E9Q0A0;A0A0G2JFL8;A0A0G2JFI8	P54822;E9Q242;E9Q3T7	Adenylosuccinate lyase	Adsl;Ads	>sp|P54822|PUR8_MOUSE Adenylosuccinate lyase OS=Mus musculus OX=10090 GN=Adsl PE=1 SV=2;>tr|E9Q242|E9Q242_MOUSE Adenylosuccinate lyase OS=Mus musculus OX=10090 GN=Adsl PE=1 SV=1;>tr|E9Q3T7|E9Q3T7_MOUSE Adenylosuccinate lyase OS=Mus musculus OX=10090 GN=Ads	7	19	16	16	16	16	14	16	14	13	15	15	15	14	16	16	16	16	14	16	14	13	15	15	15	14	54.866	484	484;469;425;133;164;36;149	0	154.29	By MS/MS	By MS/MS	By MS/MS	By MS/MS	By MS/MS	By MS/MS	By MS/MS	By MS/MS	By MS/MS	By MS/MS	By MS/MS	By MS/MS	48.8	48.6
B1AU25;Q9Z0X1	B1AU25;Q9Z0X1	Apoptosis-inducing factor 1, mitochondrial	Aifm1	>tr|B1AU25|B1AU25_MOUSE Apoptosis-inducing factor 1, mitochondrial OS=Mus musculus OX=10090 GN=Aifm1 PE=1 SV=1;>sp|Q9Z0X1|AIFM1_MOUSE Apoptosis-inducing factor 1, mitochondrial OS=Mus musculus OX=10090 GN=Aifm1 PE=1 SV=1	2	19	18	15	15	17	16	17	17	17	16	16	16	14	18	15	15	17	16	17	17	17	16	16	16	14	66.113	608	608;612	0	199.31	By MS/MS	By MS/MS	By MS/MS	By MS/MS	By MS/MS	By MS/MS	By MS/MS	By MS/MS	By MS/MS	By MS/MS	By MS/MS	By MS/MS	38.8	32.1
Q810B6	Q810B6	Rabankyrin-5	Ankfy1	>sp|Q810B6|ANFY1_MOUSE Rabankyrin-5 OS=Mus musculus OX=10090 GN=Ankfy1 PE=1 SV=2	1	19	9	11	13	8	12	9	11	12	13	12	10	9	9	11	13	8	12	9	11	12	13	12	10	9	128.65	1169	1169	0	85.46	By MS/MS	By MS/MS	By MS/MS	By MS/MS	By MS/MS	By MS/MS	By MS/MS	By MS/MS	By MS/MS	By MS/MS	By MS/MS	By MS/MS	13.5	15.1
E9PUF7;Q61210;F6ZN61;A0A0U1RPP2;A0A0U1RPN7;A0A0U1RPH2	E9PUF7;Q61210;F6ZN61	Rho guanine nucleotide exchange factor 1	Arhgef1	>tr|E9PUF7|E9PUF7_MOUSE Rho guanine nucleotide exchange factor 1 OS=Mus musculus OX=10090 GN=Arhgef1 PE=1 SV=1;>sp|Q61210|ARHG1_MOUSE Rho guanine nucleotide exchange factor 1 OS=Mus musculus OX=10090 GN=Arhgef1 PE=1 SV=2;>tr|F6ZN61|F6ZN61_MOUSE Rho guanine	6	19	10	10	11	8	5	7	15	13	15	15	10	12	10	10	11	8	5	7	15	13	15	15	10	12	108.69	976	976;920;616;192;233;102	0	78.37	By MS/MS	By MS/MS	By MS/MS	By MS/MS	By MS/MS	By MS/MS	By MS/MS	By MS/MS	By MS/MS	By MS/MS	By MS/MS	By MS/MS	14.1	13.7
Q91Z25;Q9WV32;F6VVE6;F6THG2;D3Z6S0	Q91Z25;Q9WV32	Actin-related protein 2/3 complex subunit; Actin-related protein 2/3 complex subunit 1B	Arpc1b	>tr|Q91Z25|Q91Z25_MOUSE Actin-related protein 2/3 complex subunit OS=Mus musculus OX=10090 GN=Arpc1b PE=1 SV=1;>sp|Q9WV32|ARC1B_MOUSE Actin-related protein 2/3 complex subunit 1B OS=Mus musculus OX=10090 GN=Arpc1b PE=1 SV=4	5	19	13	14	15	14	15	16	16	17	15	15	16	17	12	13	14	13	14	15	15	16	14	14	15	16	41.498	376	376;372;232;105;56	0	323.31	By MS/MS	By MS/MS	By MS/MS	By MS/MS	By MS/MS	By MS/MS	By MS/MS	By MS/MS	By MS/MS	By MS/MS	By MS/MS	By MS/MS	52.7	52.1
P62814;Q91YH6;A0A0U1RNU9	P62814	V-type proton ATPase subunit B, brain isoform	Atp6v1b2	>sp|P62814|VATB2_MOUSE V-type proton ATPase subunit B, brain isoform OS=Mus musculus OX=10090 GN=Atp6v1b2 PE=1 SV=1	3	19	15	15	15	14	16	15	17	16	16	17	16	17	15	15	15	14	16	15	17	16	16	17	16	17	56.55	511	511;513;215	0	206.32	By MS/MS	By MS/MS	By MS/MS	By MS/MS	By MS/MS	By MS/MS	By MS/MS	By MS/MS	By MS/MS	By MS/MS	By MS/MS	By MS/MS	44.4	39.3
Q09199	Q09199	Beta-1,4 N-acetylgalactosaminyltransferase 2	B4galnt2	>sp|Q09199|B4GN2_MOUSE Beta-1,4 N-acetylgalactosaminyltransferase 2 OS=Mus musculus OX=10090 GN=B4galnt2 PE=2 SV=1	1	19	11	18	17	17	18	17	10	17	12	12	15	13	11	18	17	17	18	17	10	17	12	12	15	13	58.317	510	510	0	116.79	By MS/MS	By MS/MS	By MS/MS	By MS/MS	By MS/MS	By MS/MS	By MS/MS	By MS/MS	By MS/MS	By MS/MS	By MS/MS	By MS/MS	23.1	32.9
P16015	P16015	Carbonic anhydrase 3	Ca3	>sp|P16015|CAH3_MOUSE Carbonic anhydrase 3 OS=Mus musculus OX=10090 GN=Ca3 PE=1 SV=3	1	19	17	14	16	16	18	12	10	15	18	18	16	18	17	14	16	16	18	12	10	15	18	18	16	18	29.366	260	260	0	323.31	By MS/MS	By MS/MS	By MS/MS	By MS/MS	By MS/MS	By MS/MS	By MS/MS	By MS/MS	By MS/MS	By MS/MS	By MS/MS	By MS/MS	60.8	58.8
P29452	P29452	Caspase-1	Casp1	>sp|P29452|CASP1_MOUSE Caspase-1 OS=Mus musculus OX=10090 GN=Casp1 PE=1 SV=1	1	19	17	18	16	15	17	17	17	17	15	15	17	16	17	18	16	15	17	17	17	17	15	15	17	16	45.64	402	402	0	152.31	By MS/MS	By MS/MS	By MS/MS	By MS/MS	By MS/MS	By MS/MS	By MS/MS	By MS/MS	By MS/MS	By MS/MS	By MS/MS	By MS/MS	58	59
A0A0R4IZW5;P09803;P10287	A0A0R4IZW5;P09803	Cadherin 1, isoform CRA_b; Cadherin-1	Cdh1	>tr|A0A0R4IZW5|A0A0R4IZW5_MOUSE Cadherin 1, isoform CRA_b OS=Mus musculus OX=10090 GN=Cdh1 PE=1 SV=1;>sp|P09803|CADH1_MOUSE Cadherin-1 OS=Mus musculus OX=10090 GN=Cdh1 PE=1 SV=1	3	19	17	17	17	17	17	17	17	17	17	16	17	16	17	17	17	17	17	17	17	17	17	16	17	16	98.283	884	884;884;822	0	323.31	By MS/MS	By MS/MS	By MS/MS	By MS/MS	By MS/MS	By MS/MS	By MS/MS	By MS/MS	By MS/MS	By MS/MS	By MS/MS	By MS/MS	31.7	31.7
P07310;A0A0J9YKD4	P07310;A0A0J9YKD4	Creatine kinase M-type	Ckm	>sp|P07310|KCRM_MOUSE Creatine kinase M-type OS=Mus musculus OX=10090 GN=Ckm PE=1 SV=1;>tr|A0A0J9YKD4|A0A0J9YKD4_MOUSE Creatine kinase M-type OS=Mus musculus OX=10090 GN=Ckm PE=1 SV=1	2	19	16	15	14	18	15	16	13	15	13	13	15	17	16	15	14	18	15	16	13	15	13	13	15	17	43.044	381	381;312	0	284.53	By MS/MS	By MS/MS	By MS/MS	By MS/MS	By MS/MS	By MS/MS	By MS/MS	By MS/MS	By MS/MS	By MS/MS	By MS/MS	By MS/MS	58.3	55.6
G3X9T8;G3X8Q5;E9PZD8;Q61147;G3UXG1	G3X9T8;G3X8Q5;E9PZD8;Q61147	Ceruloplasmin	Cp	>tr|G3X9T8|G3X9T8_MOUSE Ceruloplasmin OS=Mus musculus OX=10090 GN=Cp PE=1 SV=1;>tr|G3X8Q5|G3X8Q5_MOUSE Ceruloplasmin OS=Mus musculus OX=10090 GN=Cp PE=1 SV=1;>tr|E9PZD8|E9PZD8_MOUSE Ceruloplasmin OS=Mus musculus OX=10090 GN=Cp PE=1 SV=1;>sp|Q61147|CERU_MOU	5	19	4	3	6	7	9	10	5	4	16	14	12	17	4	3	6	7	9	10	5	4	16	14	12	17	121.08	1060	1060;1085;1086;1061;120	0	146.28	By MS/MS	By MS/MS	By MS/MS	By MS/MS	By MS/MS	By MS/MS	By MS/MS	By MS/MS	By MS/MS	By MS/MS	By MS/MS	By MS/MS	6.5	4.8
Q9D816;Q9WV19;Q91W64	Q9D816	Cytochrome P450 2C55	Cyp2c55	>sp|Q9D816|CP255_MOUSE Cytochrome P450 2C55 OS=Mus musculus OX=10090 GN=Cyp2c55 PE=1 SV=1	3	19	10	12	11	13	19	13	8	13	8	9	16	11	9	11	10	12	18	12	7	12	7	8	15	11	56.095	490	490;494;489	0	166.84	By MS/MS	By MS/MS	By MS/MS	By MS/MS	By MS/MS	By MS/MS	By MS/MS	By MS/MS	By MS/MS	By MS/MS	By MS/MS	By MS/MS	28.2	37.3
O08749	O08749	Dihydrolipoyl dehydrogenase, mitochondrial	Dld	>sp|O08749|DLDH_MOUSE Dihydrolipoyl dehydrogenase, mitochondrial OS=Mus musculus OX=10090 GN=Dld PE=1 SV=2	1	19	14	16	14	15	13	14	16	15	17	15	16	16	14	16	14	15	13	14	16	15	17	15	16	16	54.272	509	509	0	264.06	By MS/MS	By MS/MS	By MS/MS	By MS/MS	By MS/MS	By MS/MS	By MS/MS	By MS/MS	By MS/MS	By MS/MS	By MS/MS	By MS/MS	39.1	42.6
Q3TVK3;Q9Z2W0;Q8BPW9;A0A087WS31;A0A087WSE6;A0A087WRC1;A0A087WNX3;A0A087WSD3;A0A087WSU0	Q3TVK3;Q9Z2W0;Q8BPW9;A0A087WS31;A0A087WSE6	Aspartyl aminopeptidase	Dnpep	>tr|Q3TVK3|Q3TVK3_MOUSE Aspartyl aminopeptidase OS=Mus musculus OX=10090 GN=Dnpep PE=1 SV=1;>sp|Q9Z2W0|DNPEP_MOUSE Aspartyl aminopeptidase OS=Mus musculus OX=10090 GN=Dnpep PE=1 SV=2;>tr|Q8BPW9|Q8BPW9_MOUSE Aspartyl aminopeptidase OS=Mus musculus OX=10090	9	19	16	17	15	15	16	16	16	16	17	16	16	16	16	17	15	15	16	16	16	16	17	16	16	16	52.466	475	475;473;470;222;271;210;85;92;56	0	218.18	By MS/MS	By MS/MS	By MS/MS	By MS/MS	By MS/MS	By MS/MS	By MS/MS	By MS/MS	By MS/MS	By MS/MS	By MS/MS	By MS/MS	50.3	51.8
Q8BL66	Q8BL66	Early endosome antigen 1	Eea1	>sp|Q8BL66|EEA1_MOUSE Early endosome antigen 1 OS=Mus musculus OX=10090 GN=Eea1 PE=1 SV=2	1	19	15	14	12	14	10	14	14	12	11	15	14	13	15	14	12	14	10	14	14	12	11	15	14	13	160.91	1411	1411	0	94.858	By MS/MS	By MS/MS	By MS/MS	By MS/MS	By MS/MS	By MS/MS	By MS/MS	By MS/MS	By MS/MS	By MS/MS	By MS/MS	By MS/MS	15.3	13.3
Q6ZWX6	Q6ZWX6	Eukaryotic translation initiation factor 2 subunit 1	Eif2s1	>sp|Q6ZWX6|IF2A_MOUSE Eukaryotic translation initiation factor 2 subunit 1 OS=Mus musculus OX=10090 GN=Eif2s1 PE=1 SV=3	1	19	14	15	14	14	16	15	16	16	16	16	17	16	14	15	14	14	16	15	16	16	16	16	17	16	36.108	315	315	0	156.72	By MS/MS	By MS/MS	By MS/MS	By MS/MS	By MS/MS	By MS/MS	By MS/MS	By MS/MS	By MS/MS	By MS/MS	By MS/MS	By MS/MS	59.4	59.7
P60229	P60229	Eukaryotic translation initiation factor 3 subunit E	Eif3e	>sp|P60229|EIF3E_MOUSE Eukaryotic translation initiation factor 3 subunit E OS=Mus musculus OX=10090 GN=Eif3e PE=1 SV=1	1	19	14	11	15	14	16	16	14	15	16	17	16	12	14	11	15	14	16	16	14	15	16	17	16	12	52.22	445	445	0	139.5	By MS/MS	By MS/MS	By MS/MS	By MS/MS	By MS/MS	By MS/MS	By MS/MS	By MS/MS	By MS/MS	By MS/MS	By MS/MS	By MS/MS	39.3	31
Q99LC5	Q99LC5	Electron transfer flavoprotein subunit alpha, mitochondrial	Etfa	>sp|Q99LC5|ETFA_MOUSE Electron transfer flavoprotein subunit alpha, mitochondrial OS=Mus musculus OX=10090 GN=Etfa PE=1 SV=2	1	19	15	15	14	14	17	17	16	15	16	14	18	16	15	15	14	14	17	17	16	15	16	14	18	16	35.009	333	333	0	323.31	By MS/MS	By MS/MS	By MS/MS	By MS/MS	By MS/MS	By MS/MS	By MS/MS	By MS/MS	By MS/MS	By MS/MS	By MS/MS	By MS/MS	66.1	65.2
E9PV24;CON__P02672	E9PV24	Fibrinogen alpha chain	Fga	>sp|E9PV24|FIBA_MOUSE Fibrinogen alpha chain OS=Mus musculus OX=10090 GN=Fga PE=1 SV=1	2	19	13	9	11	13	11	16	12	7	17	15	14	19	13	9	11	13	11	16	12	7	17	15	14	19	87.428	789	789;615	0	294.88	By MS/MS	By MS/MS	By MS/MS	By MS/MS	By MS/MS	By MS/MS	By MS/MS	By MS/MS	By MS/MS	By MS/MS	By MS/MS	By MS/MS	22.7	15.6
P50396;B7FAU8;D6RI86	P50396	Rab GDP dissociation inhibitor alpha	Gdi1	>sp|P50396|GDIA_MOUSE Rab GDP dissociation inhibitor alpha OS=Mus musculus OX=10090 GN=Gdi1 PE=1 SV=3	3	19	17	17	18	14	19	18	18	15	17	18	18	16	17	17	18	14	19	18	18	15	17	18	18	16	50.521	447	447;149;78	0	323.31	By MS/MS	By MS/MS	By MS/MS	By MS/MS	By MS/MS	By MS/MS	By MS/MS	By MS/MS	By MS/MS	By MS/MS	By MS/MS	By MS/MS	57.3	59.1
D3Z7P3;D3Z7P4;F6U529;F7B327	D3Z7P3;D3Z7P4	Glutaminase kidney isoform, mitochondrial	Gls	>sp|D3Z7P3|GLSK_MOUSE Glutaminase kidney isoform, mitochondrial OS=Mus musculus OX=10090 GN=Gls PE=1 SV=1;>tr|D3Z7P4|D3Z7P4_MOUSE Glutaminase kidney isoform, mitochondrial OS=Mus musculus OX=10090 GN=Gls PE=1 SV=1	4	19	14	17	13	12	13	15	11	15	16	15	12	12	14	17	13	12	13	14	11	15	15	14	12	12	73.963	674	674;491;235;205	0	59.777	By MS/MS	By MS/MS	By MS/MS	By MS/MS	By MS/MS	By MS/MS	By MS/MS	By MS/MS	By MS/MS	By MS/MS	By MS/MS	By MS/MS	32	31.3
Q8K0C9;J3QMC6	Q8K0C9	GDP-mannose 4,6 dehydratase	Gmds	>sp|Q8K0C9|GMDS_MOUSE GDP-mannose 4,6 dehydratase OS=Mus musculus OX=10090 GN=Gmds PE=1 SV=1	2	19	18	17	18	18	19	19	18	17	19	19	19	19	18	17	18	18	19	19	18	17	19	19	19	19	41.984	372	372;50	0	323.31	By MS/MS	By MS/MS	By MS/MS	By MS/MS	By MS/MS	By MS/MS	By MS/MS	By MS/MS	By MS/MS	By MS/MS	By MS/MS	By MS/MS	61.8	55.6
A0A1L1STE6;Q9D6R2	A0A1L1STE6;Q9D6R2	Isocitrate dehydrogenase [NAD] subunit, mitochondrial; Isocitrate dehydrogenase [NAD] subunit alpha, mitochondrial	Idh3a	>tr|A0A1L1STE6|A0A1L1STE6_MOUSE Isocitrate dehydrogenase [NAD] subunit, mitochondrial OS=Mus musculus OX=10090 GN=Idh3a PE=1 SV=1;>sp|Q9D6R2|IDH3A_MOUSE Isocitrate dehydrogenase [NAD] subunit alpha, mitochondrial OS=Mus musculus OX=10090 GN=Idh3a PE=1 SV=1	2	19	17	16	15	16	15	15	17	16	16	15	17	18	17	16	15	16	15	15	17	16	16	15	17	18	41.52	384	384;366	0	173.11	By MS/MS	By MS/MS	By MS/MS	By MS/MS	By MS/MS	By MS/MS	By MS/MS	By MS/MS	By MS/MS	By MS/MS	By MS/MS	By MS/MS	48.2	47.4
Q9EPL8;A0A140LHD0;Q7TMY7	Q9EPL8	Importin-7	Ipo7	>sp|Q9EPL8|IPO7_MOUSE Importin-7 OS=Mus musculus OX=10090 GN=Ipo7 PE=1 SV=2	3	19	11	11	10	11	11	10	12	14	12	13	13	11	11	11	10	11	11	10	12	14	12	13	13	11	119.49	1038	1038;70;1010	0	79.741	By MS/MS	By MS/MS	By MS/MS	By MS/MS	By MS/MS	By MS/MS	By MS/MS	By MS/MS	By MS/MS	By MS/MS	By MS/MS	By MS/MS	15.3	15.6
P43406;A2AKI5;F6W6Q6;B7ZCI9	P43406;A2AKI5	Integrin alpha-V	Itgav	>sp|P43406|ITAV_MOUSE Integrin alpha-V OS=Mus musculus OX=10090 GN=Itgav PE=1 SV=2;>tr|A2AKI5|A2AKI5_MOUSE Integrin alpha-V OS=Mus musculus OX=10090 GN=Itgav PE=1 SV=1	4	19	12	9	14	10	11	14	11	11	12	11	13	11	12	9	14	10	11	14	11	11	12	11	13	11	115.36	1044	1044;1008;120;135	0	74.289	By MS/MS	By MS/MS	By MS/MS	By MS/MS	By MS/MS	By MS/MS	By MS/MS	By MS/MS	By MS/MS	By MS/MS	By MS/MS	By MS/MS	16.2	14.8
P27046;F6QMB7;Q3TSU5;Q8BRK9	P27046	Alpha-mannosidase 2	Man2a1	>sp|P27046|MA2A1_MOUSE Alpha-mannosidase 2 OS=Mus musculus OX=10090 GN=Man2a1 PE=1 SV=2	4	19	13	12	15	11	13	11	12	10	15	14	12	8	13	12	15	11	13	11	12	10	15	14	12	8	131.63	1150	1150;280;583;1152	0	61.84	By MS/MS	By MS/MS	By MS/MS	By MS/MS	By MS/MS	By MS/MS	By MS/MS	By MS/MS	By MS/MS	By MS/MS	By MS/MS	By MS/MS	15.6	13.8
P31938	P31938	Dual specificity mitogen-activated protein kinase kinase 1	Map2k1	>sp|P31938|MP2K1_MOUSE Dual specificity mitogen-activated protein kinase kinase 1 OS=Mus musculus OX=10090 GN=Map2k1 PE=1 SV=2	1	19	15	16	16	14	16	16	17	14	16	14	15	12	9	10	11	10	9	9	10	8	9	8	8	8	43.474	393	393	0	152.8	By MS/MS	By MS/MS	By MS/MS	By MS/MS	By MS/MS	By MS/MS	By MS/MS	By MS/MS	By MS/MS	By MS/MS	By MS/MS	By MS/MS	45.5	48.3
Q8VDP3;E9PUI4;D3Z5P6	Q8VDP3;E9PUI4	MICAL1	Mical1	>sp|Q8VDP3|MICA1_MOUSE [F-actin]-monooxygenase MICAL1 OS=Mus musculus OX=10090 GN=Mical1 PE=1 SV=1;>tr|E9PUI4|E9PUI4_MOUSE [F-actin]-monooxygenase MICAL1 OS=Mus musculus OX=10090 GN=Mical1 PE=1 SV=1	3	19	10	9	12	6	9	10	13	11	18	16	11	6	10	9	12	6	9	10	13	11	18	16	11	6	116.78	1048	1048;939;43	0	56.595	By MS/MS	By MS/MS	By MS/MS	By MS/MS	By MS/MS	By MS/MS	By MS/MS	By MS/MS	By MS/MS	By MS/MS	By MS/MS	By MS/MS	18	13.5
P16332;A0A3B2WCT0	P16332	Methylmalonyl-CoA mutase, mitochondrial	Mut	>sp|P16332|MUTA_MOUSE Methylmalonyl-CoA mutase, mitochondrial OS=Mus musculus OX=10090 GN=Mut PE=1 SV=2	2	19	13	15	14	13	15	14	14	14	13	11	14	12	13	15	14	13	15	14	14	14	13	11	14	12	82.843	748	748;184	0	199.78	By MS/MS	By MS/MS	By MS/MS	By MS/MS	By MS/MS	By MS/MS	By MS/MS	By MS/MS	By MS/MS	By MS/MS	By MS/MS	By MS/MS	32.6	34
A0A2R8VHH1;Q99P88	A0A2R8VHH1;Q99P88	Nuclear pore complex protein Nup155	Nup155	>tr|A0A2R8VHH1|A0A2R8VHH1_MOUSE Nuclear pore complex protein Nup155 OS=Mus musculus OX=10090 GN=Nup155 PE=1 SV=1;>sp|Q99P88|NU155_MOUSE Nuclear pore complex protein Nup155 OS=Mus musculus OX=10090 GN=Nup155 PE=1 SV=1	2	19	11	8	9	11	11	13	17	14	15	16	15	11	11	8	9	11	11	13	17	14	15	16	15	11	150.14	1346	1346;1391	0	209.79	By MS/MS	By MS/MS	By MS/MS	By MS/MS	By MS/MS	By MS/MS	By MS/MS	By MS/MS	By MS/MS	By MS/MS	By MS/MS	By MS/MS	14.3	11.4
P67778;Q5SQG5	P67778;Q5SQG5	Prohibitin; Prohibitin (Fragment)	Phb	>sp|P67778|PHB_MOUSE Prohibitin OS=Mus musculus OX=10090 GN=Phb PE=1 SV=1;>tr|Q5SQG5|Q5SQG5_MOUSE Prohibitin (Fragment) OS=Mus musculus OX=10090 GN=Phb PE=1 SV=1	2	19	17	13	16	13	14	14	14	16	15	17	15	14	17	13	16	13	14	14	14	16	15	17	15	14	29.82	272	272;207	0	218.95	By MS/MS	By MS/MS	By MS/MS	By MS/MS	By MS/MS	By MS/MS	By MS/MS	By MS/MS	By MS/MS	By MS/MS	By MS/MS	By MS/MS	79	64
Q8K411	Q8K411	Presequence protease, mitochondrial	Pitrm1	>sp|Q8K411|PREP_MOUSE Presequence protease, mitochondrial OS=Mus musculus OX=10090 GN=Pitrm1 PE=1 SV=1	1	19	12	11	12	6	13	11	10	12	12	5	10	10	12	11	12	6	13	11	10	12	12	5	10	10	117.37	1036	1036	0	69.271	By MS/MS	By MS/MS	By MS/MS	By MS/MS	By MS/MS	By MS/MS	By MS/MS	By MS/MS	By MS/MS	By MS/MS	By MS/MS	By MS/MS	19.4	17.2
Q9DBG5;A0A3B2WCW2	Q9DBG5	Perilipin-3	Plin3	>sp|Q9DBG5|PLIN3_MOUSE Perilipin-3 OS=Mus musculus OX=10090 GN=Plin3 PE=1 SV=1	2	19	15	14	15	14	16	14	9	12	15	12	14	14	15	14	15	14	16	14	9	12	15	12	14	14	47.262	437	437;134	0	323.31	By MS/MS	By MS/MS	By MS/MS	By MS/MS	By MS/MS	By MS/MS	By MS/MS	By MS/MS	By MS/MS	By MS/MS	By MS/MS	By MS/MS	61.6	61.6
Q8K4L4	Q8K4L4	Protein POF1B	Pof1b	>sp|Q8K4L4|POF1B_MOUSE Protein POF1B OS=Mus musculus OX=10090 GN=Pof1b PE=2 SV=3	1	19	11	13	9	11	14	13	14	13	15	12	16	12	11	13	9	11	14	13	14	13	15	12	16	12	67.784	587	587	0	72.195	By MS/MS	By MS/MS	By MS/MS	By MS/MS	By MS/MS	By MS/MS	By MS/MS	By MS/MS	By MS/MS	By MS/MS	By MS/MS	By MS/MS	29	36.1
S4R1M0;P06800	S4R1M0;P06800	Receptor-type tyrosine-protein phosphatase C	Ptprc	>tr|S4R1M0|S4R1M0_MOUSE Receptor-type tyrosine-protein phosphatase C OS=Mus musculus OX=10090 GN=Ptprc PE=1 SV=1;>sp|P06800|PTPRC_MOUSE Receptor-type tyrosine-protein phosphatase C OS=Mus musculus OX=10090 GN=Ptprc PE=1 SV=4	2	19	3	8	12	7	8	4	14	7	13	15	7	7	3	8	12	7	8	4	14	7	13	15	7	7	128.57	1130	1130;1293	0	86.859	By MS/MS	By MS/MS	By MS/MS	By MS/MS	By MS/MS	By MS/MS	By MS/MS	By MS/MS	By MS/MS	By MS/MS	By MS/MS	By MS/MS	2.8	11.7
Q8C2Q3;E9QL13;J3QN51;J3QPT3;B0LM42;F7BGR7	Q8C2Q3;E9QL13	RNA-binding protein 14; MCG8382, isoform CRA_c	Rbm14	>sp|Q8C2Q3|RBM14_MOUSE RNA-binding protein 14 OS=Mus musculus OX=10090 GN=Rbm14 PE=1 SV=1;>tr|E9QL13|E9QL13_MOUSE MCG8382, isoform CRA_c OS=Mus musculus OX=10090 GN=Rbm14 PE=1 SV=2	6	19	13	14	14	10	16	16	14	16	14	15	14	11	13	14	14	10	16	16	14	16	14	15	14	11	69.448	669	669;614;118;119;336;477	0	232.87	By MS/MS	By MS/MS	By MS/MS	By MS/MS	By MS/MS	By MS/MS	By MS/MS	By MS/MS	By MS/MS	By MS/MS	By MS/MS	By MS/MS	26.9	28.1
P14148;F6XI62	P14148;F6XI62	60S ribosomal protein L7; 60S ribosomal protein L7 (Fragment)	Rpl7	>sp|P14148|RL7_MOUSE 60S ribosomal protein L7 OS=Mus musculus OX=10090 GN=Rpl7 PE=1 SV=2;>tr|F6XI62|F6XI62_MOUSE 60S ribosomal protein L7 (Fragment) OS=Mus musculus OX=10090 GN=Rpl7 PE=1 SV=1	2	19	17	15	16	15	17	16	15	16	17	18	18	18	17	15	16	15	17	16	15	16	17	18	18	18	31.419	270	270;279	0	154.87	By MS/MS	By MS/MS	By MS/MS	By MS/MS	By MS/MS	By MS/MS	By MS/MS	By MS/MS	By MS/MS	By MS/MS	By MS/MS	By MS/MS	48.5	48.1
P19324;A0A140LHR4;A0A140LHK0	P19324	Serpin H1	Serpinh1	>sp|P19324|SERPH_MOUSE Serpin H1 OS=Mus musculus OX=10090 GN=Serpinh1 PE=1 SV=3	3	19	18	16	17	16	17	17	17	17	18	17	18	19	18	16	17	16	17	17	17	17	18	17	18	19	46.533	417	417;203;115	0	318.59	By MS/MS	By MS/MS	By MS/MS	By MS/MS	By MS/MS	By MS/MS	By MS/MS	By MS/MS	By MS/MS	By MS/MS	By MS/MS	By MS/MS	48.4	47.5
Q8K4Z5	Q8K4Z5	Splicing factor 3A subunit 1	Sf3a1	>sp|Q8K4Z5|SF3A1_MOUSE Splicing factor 3A subunit 1 OS=Mus musculus OX=10090 GN=Sf3a1 PE=1 SV=1	1	19	14	15	12	12	12	13	17	15	17	13	15	15	14	15	12	12	12	13	17	15	17	13	15	15	88.544	791	791	0	76.923	By MS/MS	By MS/MS	By MS/MS	By MS/MS	By MS/MS	By MS/MS	By MS/MS	By MS/MS	By MS/MS	By MS/MS	By MS/MS	By MS/MS	21.9	24.5
Q8BMD8;A0A0G2JFB9	Q8BMD8	Calcium-binding mitochondrial carrier protein SCaMC-1	Slc25a24	>sp|Q8BMD8|SCMC1_MOUSE Calcium-binding mitochondrial carrier protein SCaMC-1 OS=Mus musculus OX=10090 GN=Slc25a24 PE=1 SV=1	2	19	14	17	15	13	16	14	13	16	15	15	15	14	14	17	15	13	16	14	13	16	15	15	15	14	52.901	475	475;110	0	162.87	By MS/MS	By MS/MS	By MS/MS	By MS/MS	By MS/MS	By MS/MS	By MS/MS	By MS/MS	By MS/MS	By MS/MS	By MS/MS	By MS/MS	37.5	44.2
Q91ZW3;Q6PGB8;F6Z6F4	Q91ZW3	SWI/SNF-related matrix-associated actin-dependent regulator of chromatin subfamily A member 5	Smarca5	>sp|Q91ZW3|SMCA5_MOUSE SWI/SNF-related matrix-associated actin-dependent regulator of chromatin subfamily A member 5 OS=Mus musculus OX=10090 GN=Smarca5 PE=1 SV=1	3	19	9	10	11	10	11	9	12	10	13	13	14	12	9	10	11	10	11	9	12	10	13	13	14	12	121.63	1051	1051;1046;768	0	43.073	By MS/MS	By MS/MS	By MS/MS	By MS/MS	By MS/MS	By MS/MS	By MS/MS	By MS/MS	By MS/MS	By MS/MS	By MS/MS	By MS/MS	11.1	10.9
Q99MR6;A0A0G2JDF8;A0A0G2JG65;A0A0G2JDN3;A0A1Y7VNN4;A0A0G2JDF1	Q99MR6;A0A0G2JDF8	Serrate RNA effector molecule homolog; Serrate RNA effector molecule homolog (Fragment)	Srrt	>sp|Q99MR6|SRRT_MOUSE Serrate RNA effector molecule homolog OS=Mus musculus OX=10090 GN=Srrt PE=1 SV=1;>tr|A0A0G2JDF8|A0A0G2JDF8_MOUSE Serrate RNA effector molecule homolog (Fragment) OS=Mus musculus OX=10090 GN=Srrt PE=1 SV=1	6	19	11	13	10	7	12	10	15	15	12	12	11	9	11	13	10	7	12	10	15	15	12	12	11	9	100.45	875	875;517;269;467;63;239	0	92.414	By MS/MS	By MS/MS	By MS/MS	By MS/MS	By MS/MS	By MS/MS	By MS/MS	By MS/MS	By MS/MS	By MS/MS	By MS/MS	By MS/MS	15.8	17.6
A2AW05;Q08943	A2AW05;Q08943	FACT complex subunit SSRP1 (Fragment); FACT complex subunit SSRP1	Ssrp1	>tr|A2AW05|A2AW05_MOUSE FACT complex subunit SSRP1 (Fragment) OS=Mus musculus OX=10090 GN=Ssrp1 PE=1 SV=1;>sp|Q08943|SSRP1_MOUSE FACT complex subunit SSRP1 OS=Mus musculus OX=10090 GN=Ssrp1 PE=1 SV=2	2	19	13	13	12	12	11	10	14	14	14	14	15	11	13	13	12	12	11	10	14	14	14	14	15	11	71.527	623	623;708	0	103.42	By MS/MS	By MS/MS	By MS/MS	By MS/MS	By MS/MS	By MS/MS	By MS/MS	By MS/MS	By MS/MS	By MS/MS	By MS/MS	By MS/MS	31	30
P70302;A0A1B0GRA5;A0A1B0GR78;A0A1B0GQZ3	P70302;A0A1B0GRA5;A0A1B0GR78	Stromal interaction molecule 1	Stim1	>sp|P70302|STIM1_MOUSE Stromal interaction molecule 1 OS=Mus musculus OX=10090 GN=Stim1 PE=1 SV=2;>tr|A0A1B0GRA5|A0A1B0GRA5_MOUSE Stromal interaction molecule 1 OS=Mus musculus OX=10090 GN=Stim1 PE=1 SV=1;>tr|A0A1B0GR78|A0A1B0GR78_MOUSE Stromal interaction	4	19	18	16	12	14	15	13	17	16	16	15	13	10	18	16	12	14	15	13	17	16	16	15	13	10	77.566	685	685;793;540;207	0	96.568	By MS/MS	By MS/MS	By MS/MS	By MS/MS	By MS/MS	By MS/MS	By MS/MS	By MS/MS	By MS/MS	By MS/MS	By MS/MS	By MS/MS	36.6	26.6
Q9WVA4;A0A0A6YXG6	Q9WVA4;A0A0A6YXG6	Transgelin-2; Transgelin-2 (Fragment)	Tagln2	>sp|Q9WVA4|TAGL2_MOUSE Transgelin-2 OS=Mus musculus OX=10090 GN=Tagln2 PE=1 SV=4;>tr|A0A0A6YXG6|A0A0A6YXG6_MOUSE Transgelin-2 (Fragment) OS=Mus musculus OX=10090 GN=Tagln2 PE=1 SV=1	2	19	17	17	16	18	17	17	17	17	18	17	16	18	15	15	14	16	15	15	15	15	16	15	14	15	22.395	199	199;90	0	323.31	By MS/MS	By MS/MS	By MS/MS	By MS/MS	By MS/MS	By MS/MS	By MS/MS	By MS/MS	By MS/MS	By MS/MS	By MS/MS	By MS/MS	84.4	84.4
Q61029	Q61029	Lamina-associated polypeptide 2, isoforms beta/delta/epsilon/gamma	Tmpo	>sp|Q61029|LAP2B_MOUSE Lamina-associated polypeptide 2, isoforms beta/delta/epsilon/gamma OS=Mus musculus OX=10090 GN=Tmpo PE=1 SV=4	1	19	18	16	18	16	17	17	18	16	16	16	17	13	9	7	9	7	8	8	9	7	8	7	9	5	50.372	452	452	0	323.31	By MS/MS	By MS/MS	By MS/MS	By MS/MS	By MS/MS	By MS/MS	By MS/MS	By MS/MS	By MS/MS	By MS/MS	By MS/MS	By MS/MS	56.9	53.3
Q64514;A0A087WRC0;A0A087WQR6;Q05DJ9;A0A087WP19	Q64514;A0A087WRC0	Tripeptidyl-peptidase 2	Tpp2	>sp|Q64514|TPP2_MOUSE Tripeptidyl-peptidase 2 OS=Mus musculus OX=10090 GN=Tpp2 PE=1 SV=3;>tr|A0A087WRC0|A0A087WRC0_MOUSE Tripeptidyl-peptidase 2 OS=Mus musculus OX=10090 GN=Tpp2 PE=1 SV=1	5	19	13	10	13	13	11	12	13	14	13	10	14	12	13	10	13	13	11	12	13	14	13	10	14	12	139.88	1262	1262;883;298;607;231	0	61.802	By MS/MS	By MS/MS	By MS/MS	By MS/MS	By MS/MS	By MS/MS	By MS/MS	By MS/MS	By MS/MS	By MS/MS	By MS/MS	By MS/MS	14.6	10.3
Q62465	Q62465	Synaptic vesicle membrane protein VAT-1 homolog	Vat1	>sp|Q62465|VAT1_MOUSE Synaptic vesicle membrane protein VAT-1 homolog OS=Mus musculus OX=10090 GN=Vat1 PE=1 SV=3	1	19	14	14	13	15	12	16	15	14	15	18	15	18	14	14	13	15	12	16	15	14	15	18	15	18	43.096	406	406	0	224.95	By MS/MS	By MS/MS	By MS/MS	By MS/MS	By MS/MS	By MS/MS	By MS/MS	By MS/MS	By MS/MS	By MS/MS	By MS/MS	By MS/MS	44.3	40.6
P68510	P68510	14-3-3 protein eta	Ywhah	>sp|P68510|1433F_MOUSE 14-3-3 protein eta OS=Mus musculus OX=10090 GN=Ywhah PE=1 SV=2	1	19	13	13	14	12	14	14	12	12	16	15	15	14	12	12	13	11	13	13	11	11	15	14	14	13	28.211	246	246	0	323.31	By MS/MS	By MS/MS	By MS/MS	By MS/MS	By MS/MS	By MS/MS	By MS/MS	By MS/MS	By MS/MS	By MS/MS	By MS/MS	By MS/MS	62.6	61.4
B2RX12;A0A0R4J015;J3QML2;O35379;E9Q467;E9Q236	B2RX12;A0A0R4J015;J3QML2	Canalicular multispecific organic anion transporter 2	Abcc3	>sp|B2RX12|MRP3_MOUSE Canalicular multispecific organic anion transporter 2 OS=Mus musculus OX=10090 GN=Abcc3 PE=1 SV=1;>tr|A0A0R4J015|A0A0R4J015_MOUSE Canalicular multispecific organic anion transporter 2 OS=Mus musculus OX=10090 GN=Abcc3 PE=1 SV=1;>tr|J3	6	18	12	15	11	10	10	12	13	14	10	8	12	4	12	15	11	10	10	12	13	14	10	8	12	4	169.12	1523	1523;1522;1523;1528;1250;1325	0	43.861	By MS/MS	By MS/MS	By MS/MS	By MS/MS	By MS/MS	By MS/MS	By MS/MS	By MS/MS	By MS/MS	By MS/MS	By MS/MS	By MS/MS	12.9	14.9
Q9R0H0;A2A848	Q9R0H0;A2A848	Peroxisomal acyl-coenzyme A oxidase 1; Peroxisomal acyl-coenzyme A oxidase 1 (Fragment)	Acox1	>sp|Q9R0H0|ACOX1_MOUSE Peroxisomal acyl-coenzyme A oxidase 1 OS=Mus musculus OX=10090 GN=Acox1 PE=1 SV=5;>tr|A2A848|A2A848_MOUSE Peroxisomal acyl-coenzyme A oxidase 1 (Fragment) OS=Mus musculus OX=10090 GN=Acox1 PE=1 SV=1	2	18	12	13	9	11	16	15	10	11	14	11	14	12	12	13	9	11	16	15	10	11	14	11	14	12	74.648	661	661;625	0	181.9	By MS/MS	By MS/MS	By MS/MS	By MS/MS	By MS/MS	By MS/MS	By MS/MS	By MS/MS	By MS/MS	By MS/MS	By MS/MS	By MS/MS	31	32.7
Q9QYB5	Q9QYB5	Gamma-adducin	Add3	>sp|Q9QYB5|ADDG_MOUSE Gamma-adducin OS=Mus musculus OX=10090 GN=Add3 PE=1 SV=2	1	18	13	13	10	13	9	10	14	11	12	9	10	11	13	13	10	13	9	10	14	11	12	9	10	11	78.776	706	706	0	112.96	By MS/MS	By MS/MS	By MS/MS	By MS/MS	By MS/MS	By MS/MS	By MS/MS	By MS/MS	By MS/MS	By MS/MS	By MS/MS	By MS/MS	26.1	30.9
P28474;A0A0G2JGS3;Q64437	P28474	Alcohol dehydrogenase class-3	Adh5	>sp|P28474|ADHX_MOUSE Alcohol dehydrogenase class-3 OS=Mus musculus OX=10090 GN=Adh5 PE=1 SV=3	3	18	13	15	15	12	15	17	14	14	16	16	17	17	13	15	15	12	15	17	14	14	16	16	17	17	39.547	374	374;56;374	0	323.31	By MS/MS	By MS/MS	By MS/MS	By MS/MS	By MS/MS	By MS/MS	By MS/MS	By MS/MS	By MS/MS	By MS/MS	By MS/MS	By MS/MS	56.1	64.4
E9Q852;E9Q9C3;Q9QZQ1;E9PYX7;F7C3I9;D3Z7L2;D3YUD2	E9Q852;E9Q9C3;Q9QZQ1;E9PYX7	Afadin	Afdn	>tr|E9Q852|E9Q852_MOUSE Afadin OS=Mus musculus OX=10090 GN=Afdn PE=1 SV=2;>tr|E9Q9C3|E9Q9C3_MOUSE Afadin OS=Mus musculus OX=10090 GN=Afdn PE=1 SV=1;>sp|Q9QZQ1|AFAD_MOUSE Afadin OS=Mus musculus OX=10090 GN=Afdn PE=1 SV=3;>tr|E9PYX7|E9PYX7_MOUSE Afadin OS=Mu	7	18	16	12	13	12	11	11	12	14	12	9	10	6	16	12	13	12	11	11	12	14	12	9	10	6	204.52	1805	1805;1827;1820;1663;380;221;229	0	53.659	By MS/MS	By MS/MS	By MS/MS	By MS/MS	By MS/MS	By MS/MS	By MS/MS	By MS/MS	By MS/MS	By MS/MS	By MS/MS	By MS/MS	15.1	11.2
Q9WTQ5	Q9WTQ5	A-kinase anchor protein 12	Akap12	>sp|Q9WTQ5|AKA12_MOUSE A-kinase anchor protein 12 OS=Mus musculus OX=10090 GN=Akap12 PE=1 SV=1	1	18	13	10	9	11	14	12	12	10	13	9	12	11	13	10	9	11	14	12	12	10	13	9	12	11	180.69	1684	1684	0	84.404	By MS/MS	By MS/MS	By MS/MS	By MS/MS	By MS/MS	By MS/MS	By MS/MS	By MS/MS	By MS/MS	By MS/MS	By MS/MS	By MS/MS	14.3	10.7
P45376;D3YVJ7	P45376;D3YVJ7	Aldose reductase; Aldo-keto reductase family 1, member B3 (aldose reductase) (Fragment)	Akr1b1;Akr1b3	>sp|P45376|ALDR_MOUSE Aldose reductase OS=Mus musculus OX=10090 GN=Akr1b1 PE=1 SV=3;>tr|D3YVJ7|D3YVJ7_MOUSE Aldo-keto reductase family 1, member B3 (aldose reductase) (Fragment) OS=Mus musculus OX=10090 GN=Akr1b3 PE=1 SV=1	2	18	17	17	17	17	17	17	17	17	18	17	15	16	17	17	17	17	17	17	17	17	18	17	15	16	35.732	316	316;176	0	323.31	By MS/MS	By MS/MS	By MS/MS	By MS/MS	By MS/MS	By MS/MS	By MS/MS	By MS/MS	By MS/MS	By MS/MS	By MS/MS	By MS/MS	60.1	60.4
Q9JLJ2;Q3U367	Q9JLJ2;Q3U367	4-trimethylaminobutyraldehyde dehydrogenase	Aldh9a1	>sp|Q9JLJ2|AL9A1_MOUSE 4-trimethylaminobutyraldehyde dehydrogenase OS=Mus musculus OX=10090 GN=Aldh9a1 PE=1 SV=1;>tr|Q3U367|Q3U367_MOUSE 4-trimethylaminobutyraldehyde dehydrogenase OS=Mus musculus OX=10090 GN=Aldh9a1 PE=1 SV=1	2	18	12	16	17	13	13	14	16	14	16	14	17	15	12	16	17	13	13	14	16	14	16	14	17	15	53.514	494	494;518	0	189.58	By MS/MS	By MS/MS	By MS/MS	By MS/MS	By MS/MS	By MS/MS	By MS/MS	By MS/MS	By MS/MS	By MS/MS	By MS/MS	By MS/MS	34.2	50.8
P97449;A0A0U1RNS3	P97449	Aminopeptidase N	Anpep	>sp|P97449|AMPN_MOUSE Aminopeptidase N OS=Mus musculus OX=10090 GN=Anpep PE=1 SV=4	2	18	11	10	10	9	10	9	8	7	10	11	8	7	11	10	10	9	10	9	8	7	10	11	8	7	109.65	966	966;207	0	77.844	By MS/MS	By MS/MS	By MS/MS	By MS/MS	By MS/MS	By MS/MS	By MS/MS	By MS/MS	By MS/MS	By MS/MS	By MS/MS	By MS/MS	20.3	18.9
A0A2C9F2D2;Q07076;A0A286YCW4	A0A2C9F2D2;Q07076	Annexin; Annexin A7	Anxa7	>tr|A0A2C9F2D2|A0A2C9F2D2_MOUSE Annexin OS=Mus musculus OX=10090 GN=Anxa7 PE=1 SV=1;>sp|Q07076|ANXA7_MOUSE Annexin A7 OS=Mus musculus OX=10090 GN=Anxa7 PE=1 SV=2	3	18	17	15	14	14	13	14	17	15	15	14	14	14	17	15	14	14	13	14	17	15	15	14	14	14	52.27	485	485;463;72	0	191.48	By MS/MS	By MS/MS	By MS/MS	By MS/MS	By MS/MS	By MS/MS	By MS/MS	By MS/MS	By MS/MS	By MS/MS	By MS/MS	By MS/MS	37.5	33.8
Q00623;A0A1L1STX7;CON__P15497	Q00623	Apolipoprotein A-I	Apoa1	>sp|Q00623|APOA1_MOUSE Apolipoprotein A-I OS=Mus musculus OX=10090 GN=Apoa1 PE=1 SV=2	3	18	12	10	10	12	11	14	11	9	17	13	16	18	12	10	10	12	11	14	11	9	17	13	16	18	30.615	264	264;122;265	0	227.88	By MS/MS	By MS/MS	By MS/MS	By MS/MS	By MS/MS	By MS/MS	By MS/MS	By MS/MS	By MS/MS	By MS/MS	By MS/MS	By MS/MS	46.2	39.8
Q5FWK3;A2AH25	Q5FWK3;A2AH25	Rho GTPase-activating protein 1	Arhgap1	>sp|Q5FWK3|RHG01_MOUSE Rho GTPase-activating protein 1 OS=Mus musculus OX=10090 GN=Arhgap1 PE=1 SV=1;>tr|A2AH25|A2AH25_MOUSE Rho GTPase-activating protein 1 OS=Mus musculus OX=10090 GN=Arhgap1 PE=1 SV=1	2	18	16	14	14	13	15	13	14	15	13	13	13	12	16	14	14	13	15	13	14	15	13	13	13	12	50.41	439	439;479	0	127.21	By MS/MS	By MS/MS	By MS/MS	By MS/MS	By MS/MS	By MS/MS	By MS/MS	By MS/MS	By MS/MS	By MS/MS	By MS/MS	By MS/MS	50.3	47.6
O08532;E9Q1X8;Q8C6Y3	O08532;E9Q1X8	Voltage-dependent calcium channel subunit alpha-2/delta-1	Cacna2d1	>sp|O08532|CA2D1_MOUSE Voltage-dependent calcium channel subunit alpha-2/delta-1 OS=Mus musculus OX=10090 GN=Cacna2d1 PE=1 SV=1;>tr|E9Q1X8|E9Q1X8_MOUSE Voltage-dependent calcium channel subunit alpha-2/delta-1 OS=Mus musculus OX=10090 GN=Cacna2d1 PE=1 SV=2	3	18	16	12	12	15	12	13	12	11	12	13	13	12	16	12	12	15	12	13	12	11	12	13	13	12	124.63	1103	1103;1091;100	0	59.112	By MS/MS	By MS/MS	By MS/MS	By MS/MS	By MS/MS	By MS/MS	By MS/MS	By MS/MS	By MS/MS	By MS/MS	By MS/MS	By MS/MS	20.8	15.7
Q8VDP4	Q8VDP4	Cell cycle and apoptosis regulator protein 2	Ccar2	>sp|Q8VDP4|CCAR2_MOUSE Cell cycle and apoptosis regulator protein 2 OS=Mus musculus OX=10090 GN=Ccar2 PE=1 SV=2	1	18	13	14	13	14	11	10	16	14	15	13	10	11	13	14	13	14	11	10	16	14	15	13	10	11	103	922	922	0	50.737	By MS/MS	By MS/MS	By MS/MS	By MS/MS	By MS/MS	By MS/MS	By MS/MS	By MS/MS	By MS/MS	By MS/MS	By MS/MS	By MS/MS	22.8	24.3
O89053;G3UYK8;A0A0U1RPY8;D3YW57;G3UX53;D3YXM2	O89053;G3UYK8;A0A0U1RPY8	Coronin-1A; Coronin; Coronin (Fragment)	Coro1a	>sp|O89053|COR1A_MOUSE Coronin-1A OS=Mus musculus OX=10090 GN=Coro1a PE=1 SV=5;>tr|G3UYK8|G3UYK8_MOUSE Coronin OS=Mus musculus OX=10090 GN=Coro1a PE=1 SV=1;>tr|A0A0U1RPY8|A0A0U1RPY8_MOUSE Coronin (Fragment) OS=Mus musculus OX=10090 GN=Coro1a PE=1 SV=1	6	18	13	16	17	13	14	13	17	16	17	17	15	17	13	16	17	13	14	13	17	16	17	17	15	17	50.989	461	461;389;246;233;113;116	0	323.31	By MS/MS	By MS/MS	By MS/MS	By MS/MS	By MS/MS	By MS/MS	By MS/MS	By MS/MS	By MS/MS	By MS/MS	By MS/MS	By MS/MS	41.2	47.1
Q8BT60;Q9D6C8;A0A0R4J0J1;Q3UYN2;Q1RLL3;Q9Z140;Q8BLR2;Q0VE82;Q8JZW4	Q8BT60	Copine-3	Cpne3	>sp|Q8BT60|CPNE3_MOUSE Copine-3 OS=Mus musculus OX=10090 GN=Cpne3 PE=1 SV=2	9	18	14	11	13	9	11	10	13	11	12	11	12	14	13	10	12	8	9	8	12	10	11	9	11	13	59.584	533	533;475;553;556;553;557;557;557;593	0	166.8	By MS/MS	By MS/MS	By MS/MS	By MS/MS	By MS/MS	By MS/MS	By MS/MS	By MS/MS	By MS/MS	By MS/MS	By MS/MS	By MS/MS	36	29.8
Q9DCN2;F2Z456;A0A0A0MQM3	Q9DCN2;F2Z456;A0A0A0MQM3	NADH-cytochrome b5 reductase 3; NADH-cytochrome b5 reductase	Cyb5r3	>sp|Q9DCN2|NB5R3_MOUSE NADH-cytochrome b5 reductase 3 OS=Mus musculus OX=10090 GN=Cyb5r3 PE=1 SV=3;>tr|F2Z456|F2Z456_MOUSE NADH-cytochrome b5 reductase OS=Mus musculus OX=10090 GN=Cyb5r3 PE=1 SV=1;>tr|A0A0A0MQM3|A0A0A0MQM3_MOUSE NADH-cytochrome b5 reductas	3	18	15	18	17	17	16	14	17	17	17	17	15	12	15	18	17	17	16	14	17	17	17	17	15	12	34.127	301	301;313;143	0	323.31	By MS/MS	By MS/MS	By MS/MS	By MS/MS	By MS/MS	By MS/MS	By MS/MS	By MS/MS	By MS/MS	By MS/MS	By MS/MS	By MS/MS	70.1	70.4
Q62418	Q62418	Drebrin-like protein	Dbnl	>sp|Q62418|DBNL_MOUSE Drebrin-like protein OS=Mus musculus OX=10090 GN=Dbnl PE=1 SV=2	1	18	16	16	15	13	15	16	18	15	17	17	17	16	16	16	15	13	15	16	18	15	17	17	17	16	48.699	436	436	0	201.16	By MS/MS	By MS/MS	By MS/MS	By MS/MS	By MS/MS	By MS/MS	By MS/MS	By MS/MS	By MS/MS	By MS/MS	By MS/MS	By MS/MS	46.3	46.3
Q99KJ8	Q99KJ8	Dynactin subunit 2	Dctn2	>sp|Q99KJ8|DCTN2_MOUSE Dynactin subunit 2 OS=Mus musculus OX=10090 GN=Dctn2 PE=1 SV=3	1	18	15	13	15	16	13	15	14	13	15	11	17	15	15	13	15	16	13	15	14	13	15	11	17	15	44.116	402	402	0	166.15	By MS/MS	By MS/MS	By MS/MS	By MS/MS	By MS/MS	By MS/MS	By MS/MS	By MS/MS	By MS/MS	By MS/MS	By MS/MS	By MS/MS	56	47.8
Q8BMF4	Q8BMF4	Dihydrolipoyllysine-residue acetyltransferase component of pyruvate dehydrogenase complex, mitochondrial	Dlat	>sp|Q8BMF4|ODP2_MOUSE Dihydrolipoyllysine-residue acetyltransferase component of pyruvate dehydrogenase complex, mitochondrial OS=Mus musculus OX=10090 GN=Dlat PE=1 SV=2	1	18	17	16	16	17	14	16	17	17	16	17	16	16	17	16	16	17	14	16	17	17	16	17	16	16	67.941	642	642	0	225.77	By MS/MS	By MS/MS	By MS/MS	By MS/MS	By MS/MS	By MS/MS	By MS/MS	By MS/MS	By MS/MS	By MS/MS	By MS/MS	By MS/MS	37.9	37.9
G3X922;D4AFX7;A0A1L1STR9;A0A087WS25	G3X922;D4AFX7	DnaJ heat shock protein family (Hsp40) member C13	Dnajc13	>tr|G3X922|G3X922_MOUSE DnaJ heat shock protein family (Hsp40) member C13 OS=Mus musculus OX=10090 GN=Dnajc13 PE=1 SV=1;>tr|D4AFX7|D4AFX7_MOUSE DnaJ heat shock protein family (Hsp40) member C13 OS=Mus musculus OX=10090 GN=Dnajc13 PE=1 SV=1	4	18	9	10	7	6	11	9	13	11	13	16	9	10	9	10	7	6	11	9	13	11	13	16	9	10	254.44	2243	2243;2248;96;184	0	41.24	By MS/MS	By MS/MS	By MS/MS	By MS/MS	By MS/MS	By MS/MS	By MS/MS	By MS/MS	By MS/MS	By MS/MS	By MS/MS	By MS/MS	6.4	8.2
Q3UER8;Q8VCM7	Q3UER8;Q8VCM7	Fibrinogen gamma chain	Fgg	>tr|Q3UER8|Q3UER8_MOUSE Fibrinogen gamma chain OS=Mus musculus OX=10090 GN=Fgg PE=1 SV=1;>sp|Q8VCM7|FIBG_MOUSE Fibrinogen gamma chain OS=Mus musculus OX=10090 GN=Fgg PE=1 SV=1	2	18	13	12	13	15	16	16	13	11	17	15	16	18	13	12	13	15	16	16	13	11	17	15	16	18	50.349	443	443;436	0	323.31	By MS/MS	By MS/MS	By MS/MS	By MS/MS	By MS/MS	By MS/MS	By MS/MS	By MS/MS	By MS/MS	By MS/MS	By MS/MS	By MS/MS	40	37.5
Q80VA0	Q80VA0	N-acetylgalactosaminyltransferase 7	Galnt7	>sp|Q80VA0|GALT7_MOUSE N-acetylgalactosaminyltransferase 7 OS=Mus musculus OX=10090 GN=Galnt7 PE=1 SV=2	1	18	12	10	13	16	15	13	10	13	7	12	12	6	12	10	13	16	15	13	10	13	7	12	12	6	75.418	657	657	0	94.383	By MS/MS	By MS/MS	By MS/MS	By MS/MS	By MS/MS	By MS/MS	By MS/MS	By MS/MS	By MS/MS	By MS/MS	By MS/MS	By MS/MS	26.8	25.9
E9PZF0;Q01768	E9PZF0;Q01768	Nucleoside diphosphate kinase; Nucleoside diphosphate kinase B	Gm20390;Nme2	>tr|E9PZF0|E9PZF0_MOUSE Nucleoside diphosphate kinase OS=Mus musculus OX=10090 GN=Gm20390 PE=3 SV=1;>sp|Q01768|NDKB_MOUSE Nucleoside diphosphate kinase B OS=Mus musculus OX=10090 GN=Nme2 PE=1 SV=1	2	18	16	17	16	16	17	17	17	17	17	17	17	17	6	7	6	6	7	7	7	7	7	7	7	8	30.2	267	267;152	0	323.31	By MS/MS	By MS/MS	By MS/MS	By MS/MS	By MS/MS	By MS/MS	By MS/MS	By MS/MS	By MS/MS	By MS/MS	By MS/MS	By MS/MS	80.1	80.1
P10649;A2AE89;D3YVP8	P10649;A2AE89	Glutathione S-transferase Mu 1	Gstm1	>sp|P10649|GSTM1_MOUSE Glutathione S-transferase Mu 1 OS=Mus musculus OX=10090 GN=Gstm1 PE=1 SV=2;>tr|A2AE89|A2AE89_MOUSE Glutathione S-transferase Mu 1 OS=Mus musculus OX=10090 GN=Gstm1 PE=1 SV=2	3	18	16	16	16	16	13	14	16	16	12	15	15	15	8	8	9	8	6	7	8	8	6	7	7	8	25.97	218	218;244;123	0	126.66	By MS/MS	By MS/MS	By MS/MS	By MS/MS	By MS/MS	By MS/MS	By MS/MS	By MS/MS	By MS/MS	By MS/MS	By MS/MS	By MS/MS	76.6	76.6
P01902;F6TIX5;Q9BCZ1;Q31615;F6T1I5;Q05A75;P14432	P01902	H-2 class I histocompatibility antigen, K-D alpha chain	H2-K1	>sp|P01902|HA1D_MOUSE H-2 class I histocompatibility antigen, K-D alpha chain OS=Mus musculus OX=10090 GN=H2-K1 PE=1 SV=1	7	18	12	15	14	15	14	12	17	15	15	16	13	14	7	10	9	9	9	7	11	10	9	10	9	10	41.489	368	368;340;344;379;379;384;384	0	81.231	By MS/MS	By MS/MS	By MS/MS	By MS/MS	By MS/MS	By MS/MS	By MS/MS	By MS/MS	By MS/MS	By MS/MS	By MS/MS	By MS/MS	34.5	42.1
Q61425	Q61425	Hydroxyacyl-coenzyme A dehydrogenase, mitochondrial	Hadh	>sp|Q61425|HCDH_MOUSE Hydroxyacyl-coenzyme A dehydrogenase, mitochondrial OS=Mus musculus OX=10090 GN=Hadh PE=1 SV=2	1	18	16	15	14	15	14	16	15	15	13	15	16	16	16	15	14	15	14	16	15	15	13	15	16	16	34.463	314	314	0	323.31	By MS/MS	By MS/MS	By MS/MS	By MS/MS	By MS/MS	By MS/MS	By MS/MS	By MS/MS	By MS/MS	By MS/MS	By MS/MS	By MS/MS	65.3	63.4
B1AUX2;Q61191;F6SJS2	B1AUX2;Q61191	Host cell factor 1	Hcfc1	>tr|B1AUX2|B1AUX2_MOUSE Host cell factor 1 OS=Mus musculus OX=10090 GN=Hcfc1 PE=1 SV=1;>sp|Q61191|HCFC1_MOUSE Host cell factor 1 OS=Mus musculus OX=10090 GN=Hcfc1 PE=1 SV=2	3	18	14	13	11	8	12	13	16	10	15	13	12	11	14	13	11	8	12	13	16	10	15	13	12	11	215.05	2090	2090;2045;612	0	101.21	By MS/MS	By MS/MS	By MS/MS	By MS/MS	By MS/MS	By MS/MS	By MS/MS	By MS/MS	By MS/MS	By MS/MS	By MS/MS	By MS/MS	11.3	9.5
Q61635;A0A1L1SQM2;A6PWD6;Q5NCB2;Q5SVP2;Q5SVP0;Q5NCB3	Q61635	GTP-binding protein	Ifi47	>tr|Q61635|Q61635_MOUSE GTP-binding protein OS=Mus musculus OX=10090 GN=Ifi47 PE=1 SV=1	7	18	8	13	13	14	8	11	16	9	16	12	10	13	8	13	13	14	8	11	16	9	16	12	10	13	46.784	420	420;197;566;835;844;844;844	0	72.509	By MS/MS	By MS/MS	By MS/MS	By MS/MS	By MS/MS	By MS/MS	By MS/MS	By MS/MS	By MS/MS	By MS/MS	By MS/MS	By MS/MS	25.7	40
Q3TZS3;G3X9Q1;Q61738	Q3TZS3;G3X9Q1;Q61738	Integrin alpha-7	Itga7	>tr|Q3TZS3|Q3TZS3_MOUSE Integrin alpha-7 OS=Mus musculus OX=10090 GN=Itga7 PE=1 SV=1;>tr|G3X9Q1|G3X9Q1_MOUSE Integrin alpha-7 OS=Mus musculus OX=10090 GN=Itga7 PE=1 SV=1;>sp|Q61738|ITA7_MOUSE Integrin alpha-7 OS=Mus musculus OX=10090 GN=Itga7 PE=1 SV=3	3	18	13	12	12	16	15	15	12	10	10	11	12	13	13	12	12	16	15	15	12	10	10	11	12	13	124.95	1140	1140;1136;1179	0	62.215	By MS/MS	By MS/MS	By MS/MS	By MS/MS	By MS/MS	By MS/MS	By MS/MS	By MS/MS	By MS/MS	By MS/MS	By MS/MS	By MS/MS	19.1	17.5
A2AFG7;A2AFG8;Q6PGJ3;P11627;B7ZCD3;F6UIL7;F7A5H7	A2AFG7;A2AFG8;Q6PGJ3;P11627	Neural cell adhesion molecule L1; L1 cell adhesion molecule	L1cam	>tr|A2AFG7|A2AFG7_MOUSE Neural cell adhesion molecule L1 OS=Mus musculus OX=10090 GN=L1cam PE=1 SV=1;>tr|A2AFG8|A2AFG8_MOUSE Neural cell adhesion molecule L1 OS=Mus musculus OX=10090 GN=L1cam PE=1 SV=1;>tr|Q6PGJ3|Q6PGJ3_MOUSE L1 cell adhesion molecule OS=M	7	18	14	14	14	15	13	14	12	14	13	13	9	11	14	14	14	15	13	14	12	14	13	13	9	11	139.82	1250	1250;1255;1259;1260;83;145;190	0	58.718	By MS/MS	By MS/MS	By MS/MS	By MS/MS	By MS/MS	By MS/MS	By MS/MS	By MS/MS	By MS/MS	By MS/MS	By MS/MS	By MS/MS	17.1	16.8
J3QJU5;Q3TJ91;B1ATA7;B1ATA8;G3UXR0;B1ATA9;G3UXS2;F6X6X1	J3QJU5;Q3TJ91	Lethal(2) giant larvae protein homolog 2	Llgl2	>tr|J3QJU5|J3QJU5_MOUSE Lethal(2) giant larvae protein homolog 2 OS=Mus musculus OX=10090 GN=Llgl2 PE=1 SV=1;>sp|Q3TJ91|L2GL2_MOUSE Lethal(2) giant larvae protein homolog 2 OS=Mus musculus OX=10090 GN=Llgl2 PE=1 SV=2	8	18	15	12	12	13	14	11	11	13	10	13	11	6	15	12	12	13	14	11	11	13	10	13	11	6	117	1051	1051;1027;128;146;148;158;101;161	0	35.682	By MS/MS	By MS/MS	By MS/MS	By MS/MS	By MS/MS	By MS/MS	By MS/MS	By MS/MS	By MS/MS	By MS/MS	By MS/MS	By MS/MS	23.6	20.2
F8VPR1;Q8BVA4	F8VPR1;Q8BVA4	Leiomodin-1	Lmod1	>tr|F8VPR1|F8VPR1_MOUSE Leiomodin-1 OS=Mus musculus OX=10090 GN=Lmod1 PE=1 SV=1;>sp|Q8BVA4|LMOD1_MOUSE Leiomodin-1 OS=Mus musculus OX=10090 GN=Lmod1 PE=1 SV=1	2	18	15	15	13	16	16	16	15	15	14	14	15	14	15	15	13	16	16	16	15	15	14	14	15	14	66.267	595	595;595	0	77.714	By MS/MS	By MS/MS	By MS/MS	By MS/MS	By MS/MS	By MS/MS	By MS/MS	By MS/MS	By MS/MS	By MS/MS	By MS/MS	By MS/MS	29.9	32.1
Q61166	Q61166	Microtubule-associated protein RP/EB family member 1	Mapre1	>sp|Q61166|MARE1_MOUSE Microtubule-associated protein RP/EB family member 1 OS=Mus musculus OX=10090 GN=Mapre1 PE=1 SV=3	1	18	13	14	14	15	12	15	13	14	16	12	17	15	12	13	13	14	12	14	12	13	15	12	16	14	30.016	268	268	0	217.93	By MS/MS	By MS/MS	By MS/MS	By MS/MS	By MS/MS	By MS/MS	By MS/MS	By MS/MS	By MS/MS	By MS/MS	By MS/MS	By MS/MS	73.1	73.5
I7HPW8;A0A1Y7VNG3;F6V1P1;F6Y6G7;A0A0J9YV02	I7HPW8;A0A1Y7VNG3	Myosin XVB	Myo15b	>tr|I7HPW8|I7HPW8_MOUSE Myosin XVB OS=Mus musculus OX=10090 GN=Myo15b PE=1 SV=2;>tr|A0A1Y7VNG3|A0A1Y7VNG3_MOUSE Myosin XVB OS=Mus musculus OX=10090 GN=Myo15b PE=1 SV=1	5	18	11	12	10	10	13	13	14	13	14	11	14	11	11	12	10	10	13	13	14	13	14	11	14	11	332.97	3033	3033;1611;868;511;165	0	39.475	By MS/MS	By MS/MS	By MS/MS	By MS/MS	By MS/MS	By MS/MS	By MS/MS	By MS/MS	By MS/MS	By MS/MS	By MS/MS	By MS/MS	5.5	6
Q99LC3;A0A087WR38	Q99LC3	NADH dehydrogenase [ubiquinone] 1 alpha subcomplex subunit 10, mitochondrial	Ndufa10	>sp|Q99LC3|NDUAA_MOUSE NADH dehydrogenase [ubiquinone] 1 alpha subcomplex subunit 10, mitochondrial OS=Mus musculus OX=10090 GN=Ndufa10 PE=1 SV=1	2	18	14	15	14	14	16	16	15	15	16	14	18	15	14	15	14	14	16	16	15	15	16	14	18	15	40.603	355	355;89	0	185.38	By MS/MS	By MS/MS	By MS/MS	By MS/MS	By MS/MS	By MS/MS	By MS/MS	By MS/MS	By MS/MS	By MS/MS	By MS/MS	By MS/MS	49.6	54.6
Q8BJ71;A0A1D5RLQ0;A0A1D5RM86	Q8BJ71;A0A1D5RLQ0	Nuclear pore complex protein Nup93	Nup93	>sp|Q8BJ71|NUP93_MOUSE Nuclear pore complex protein Nup93 OS=Mus musculus OX=10090 GN=Nup93 PE=1 SV=1;>tr|A0A1D5RLQ0|A0A1D5RLQ0_MOUSE Nuclear pore complex protein Nup93 OS=Mus musculus OX=10090 GN=Nup93 PE=1 SV=1	3	18	12	9	13	13	11	10	10	10	12	9	10	8	12	9	13	13	11	10	10	10	12	9	10	8	93.28	819	819;699;18	0	71.528	By MS/MS	By MS/MS	By MS/MS	By MS/MS	By MS/MS	By MS/MS	By MS/MS	By MS/MS	By MS/MS	By MS/MS	By MS/MS	By MS/MS	19.5	16
Q9WVE8;A0A2R8W6S4;Q3UP40;A0A2R8W750;A0A338P6P7	Q9WVE8;A0A2R8W6S4	Protein kinase C and casein kinase substrate in neurons protein 2; Protein kinase C and casein kinase substrate in neurons protein 2 (Fragment)	Pacsin2	>sp|Q9WVE8|PACN2_MOUSE Protein kinase C and casein kinase substrate in neurons protein 2 OS=Mus musculus OX=10090 GN=Pacsin2 PE=1 SV=1;>tr|A0A2R8W6S4|A0A2R8W6S4_MOUSE Protein kinase C and casein kinase substrate in neurons protein 2 (Fragment) OS=Mus muscu	5	18	16	13	16	17	15	14	13	16	13	15	16	13	16	13	16	17	15	14	13	16	13	15	16	13	55.832	486	486;272;191;124;180	0	88.478	By MS/MS	By MS/MS	By MS/MS	By MS/MS	By MS/MS	By MS/MS	By MS/MS	By MS/MS	By MS/MS	By MS/MS	By MS/MS	By MS/MS	36.6	33.1
Q8BWW3;Q9CYR6	Q8BWW3;Q9CYR6	Phosphoacetylglucosamine mutase	Pgm3	>tr|Q8BWW3|Q8BWW3_MOUSE Phosphoacetylglucosamine mutase OS=Mus musculus OX=10090 GN=Pgm3 PE=1 SV=1;>sp|Q9CYR6|AGM1_MOUSE Phosphoacetylglucosamine mutase OS=Mus musculus OX=10090 GN=Pgm3 PE=1 SV=1	2	18	15	14	12	15	17	15	15	14	16	14	17	10	15	14	12	15	17	15	15	14	16	14	17	10	54.989	501	501;542	0	128.92	By MS/MS	By MS/MS	By MS/MS	By MS/MS	By MS/MS	By MS/MS	By MS/MS	By MS/MS	By MS/MS	By MS/MS	By MS/MS	By MS/MS	41.1	35.3
P53810;J3QQ30;J3QPW1;F8WGG5	P53810;J3QQ30;J3QPW1	Phosphatidylinositol transfer protein alpha isoform	Pitpna	>sp|P53810|PIPNA_MOUSE Phosphatidylinositol transfer protein alpha isoform OS=Mus musculus OX=10090 GN=Pitpna PE=1 SV=2;>tr|J3QQ30|J3QQ30_MOUSE Phosphatidylinositol transfer protein alpha isoform OS=Mus musculus OX=10090 GN=Pitpna PE=1 SV=1;>tr|J3QPW1|J3QP	4	18	16	15	15	12	14	15	15	14	18	14	18	17	14	13	13	10	12	13	13	12	16	13	16	15	31.893	271	271;271;272;99	0	79.302	By MS/MS	By MS/MS	By MS/MS	By MS/MS	By MS/MS	By MS/MS	By MS/MS	By MS/MS	By MS/MS	By MS/MS	By MS/MS	By MS/MS	66.8	66.4
E9Q509;G3X925;P53657	E9Q509;G3X925;P53657	Pyruvate kinase; Pyruvate kinase PKLR	Pklr	>tr|E9Q509|E9Q509_MOUSE Pyruvate kinase OS=Mus musculus OX=10090 GN=Pklr PE=1 SV=1;>tr|G3X925|G3X925_MOUSE Pyruvate kinase OS=Mus musculus OX=10090 GN=Pklr PE=1 SV=1;>sp|P53657|KPYR_MOUSE Pyruvate kinase PKLR OS=Mus musculus OX=10090 GN=Pklr PE=1 SV=1	3	18	15	14	13	11	13	12	13	14	12	11	15	11	13	12	11	9	11	10	11	12	10	9	13	9	58.82	543	543;574;574	0	88.939	By MS/MS	By MS/MS	By MS/MS	By MS/MS	By MS/MS	By MS/MS	By MS/MS	By MS/MS	By MS/MS	By MS/MS	By MS/MS	By MS/MS	39.8	39.2
G5DDB7	G5DDB7	Phosphoinositide phospholipase C	Plcd1	>tr|G5DDB7|G5DDB7_MOUSE Phosphoinositide phospholipase C OS=Mus musculus OX=10090 GN=Plcd1 PE=1 SV=1	1	18	13	16	14	13	13	11	15	15	11	12	12	8	1	1	1	1	1	1	1	1	1	1	1	1	88.845	782	782	0	85.739	By MS/MS	By MS/MS	By MS/MS	By MS/MS	By MS/MS	By MS/MS	By MS/MS	By MS/MS	By MS/MS	By MS/MS	By MS/MS	By MS/MS	26.5	33.5
A0A0A6YX73;Q8K1M3;P12367;A0A0A6YY28	A0A0A6YX73;Q8K1M3;P12367;A0A0A6YY28	cAMP-dependent protein kinase type II-alpha regulatory subunit; Protein kinase, cAMP dependent regulatory, type II alpha	Prkar2a;Prkar2	>tr|A0A0A6YX73|A0A0A6YX73_MOUSE cAMP-dependent protein kinase type II-alpha regulatory subunit OS=Mus musculus OX=10090 GN=Prkar2a PE=1 SV=1;>tr|Q8K1M3|Q8K1M3_MOUSE Protein kinase, cAMP dependent regulatory, type II alpha OS=Mus musculus OX=10090 GN=Prkar2	4	18	14	17	14	14	15	15	15	15	15	15	14	15	12	14	12	12	12	12	12	13	12	12	11	12	43.165	380	380;402;401;200	0	323.31	By MS/MS	By MS/MS	By MS/MS	By MS/MS	By MS/MS	By MS/MS	By MS/MS	By MS/MS	By MS/MS	By MS/MS	By MS/MS	By MS/MS	48.7	57.4
E9PZ00;Q8BFQ1;K3W4L3;J3QPG5;Q61207	E9PZ00;Q8BFQ1;K3W4L3;J3QPG5;Q61207	Prosaposin	Psap	>tr|E9PZ00|E9PZ00_MOUSE Prosaposin OS=Mus musculus OX=10090 GN=Psap PE=1 SV=1;>tr|Q8BFQ1|Q8BFQ1_MOUSE Prosaposin OS=Mus musculus OX=10090 GN=Psap PE=1 SV=1;>tr|K3W4L3|K3W4L3_MOUSE Prosaposin OS=Mus musculus OX=10090 GN=Psap PE=1 SV=1;>tr|J3QPG5|J3QPG5_MOUS	5	18	13	13	14	14	13	16	14	12	16	15	14	14	13	13	14	14	13	16	14	12	16	15	14	14	60.672	551	551;554;556;557;557	0	323.31	By MS/MS	By MS/MS	By MS/MS	By MS/MS	By MS/MS	By MS/MS	By MS/MS	By MS/MS	By MS/MS	By MS/MS	By MS/MS	By MS/MS	33	26.5
Q99JI4;A0A286YDW8	Q99JI4	26S proteasome non-ATPase regulatory subunit 6	Psmd6	>sp|Q99JI4|PSMD6_MOUSE 26S proteasome non-ATPase regulatory subunit 6 OS=Mus musculus OX=10090 GN=Psmd6 PE=1 SV=1	2	18	16	16	15	16	13	13	13	15	13	14	12	12	16	16	15	16	13	13	13	15	13	14	12	12	45.536	389	389;192	0	78.119	By MS/MS	By MS/MS	By MS/MS	By MS/MS	By MS/MS	By MS/MS	By MS/MS	By MS/MS	By MS/MS	By MS/MS	By MS/MS	By MS/MS	49.4	52.7
P35235	P35235	Tyrosine-protein phosphatase non-receptor type 11	Ptpn11	>sp|P35235|PTN11_MOUSE Tyrosine-protein phosphatase non-receptor type 11 OS=Mus musculus OX=10090 GN=Ptpn11 PE=1 SV=2	1	18	10	11	10	13	12	15	14	9	16	14	14	14	10	11	10	13	12	15	14	9	16	14	14	14	68.46	597	597	0	69.871	By MS/MS	By MS/MS	By MS/MS	By MS/MS	By MS/MS	By MS/MS	By MS/MS	By MS/MS	By MS/MS	By MS/MS	By MS/MS	By MS/MS	20.3	25
P51150;A0A0N4SVG9;A0A0N4SVR6	P51150	Ras-related protein Rab-7a	Rab7a	>sp|P51150|RAB7A_MOUSE Ras-related protein Rab-7a OS=Mus musculus OX=10090 GN=Rab7a PE=1 SV=2	3	18	13	17	17	14	15	13	13	15	15	17	15	15	13	17	17	14	15	13	13	15	15	17	15	15	23.489	207	207;98;88	0	224.72	By MS/MS	By MS/MS	By MS/MS	By MS/MS	By MS/MS	By MS/MS	By MS/MS	By MS/MS	By MS/MS	By MS/MS	By MS/MS	By MS/MS	71.5	77.3
P70336;F8VPK5;A0A1Y7VMN0;A0A1Y7VLD1	P70336;F8VPK5;A0A1Y7VMN0	Rho-associated protein kinase 2; Rho-associated protein kinase	Rock2	>sp|P70336|ROCK2_MOUSE Rho-associated protein kinase 2 OS=Mus musculus OX=10090 GN=Rock2 PE=1 SV=1;>tr|F8VPK5|F8VPK5_MOUSE Rho-associated protein kinase OS=Mus musculus OX=10090 GN=Rock2 PE=1 SV=1;>tr|A0A1Y7VMN0|A0A1Y7VMN0_MOUSE Rho-associated protein kina	4	18	14	13	13	13	14	14	12	13	13	11	14	8	9	9	10	9	9	11	10	10	10	8	10	7	160.58	1388	1388;1388;1444;262	0	63.448	By MS/MS	By MS/MS	By MS/MS	By MS/MS	By MS/MS	By MS/MS	By MS/MS	By MS/MS	By MS/MS	By MS/MS	By MS/MS	By MS/MS	13	12.4
E9PWV3;Q505N6;F6RQA2;F6Q8A4;P18653;G3UZI3;A0A338P701;F6UG16;A2CEE8;B1B0X1;E9Q6Q5;A0A1D5RM97;E9Q8S5;B1AST8;B1AST7;E9QLW6;E9Q1Q1;Q3U214;Q9R1L5;Q60592	E9PWV3;Q505N6;F6RQA2;F6Q8A4;P18653;G3UZI3	Ribosomal protein S6 kinase	Rps6ka1	>tr|E9PWV3|E9PWV3_MOUSE Ribosomal protein S6 kinase OS=Mus musculus OX=10090 GN=Rps6ka1 PE=1 SV=1;>tr|Q505N6|Q505N6_MOUSE Ribosomal protein S6 kinase OS=Mus musculus OX=10090 GN=Rps6ka1 PE=1 SV=1;>tr|F6RQA2|F6RQA2_MOUSE Ribosomal protein S6 kinase OS=Mus m	20	18	16	16	17	15	14	14	14	16	16	14	13	16	16	16	17	15	14	14	14	16	16	14	13	16	81.311	719	719;735;736;741;724;625;223;129;163;203;658;1305;1321;1733;1739;1794;1800;1321;1570;1734	0	78.949	By MS/MS	By MS/MS	By MS/MS	By MS/MS	By MS/MS	By MS/MS	By MS/MS	By MS/MS	By MS/MS	By MS/MS	By MS/MS	By MS/MS	36	41.3
Q9WTM5;A0A1B0GSR4;A0A1B0GT54;A0A1B0GRW3;A0A1B0GR89;A0A1B0GRT1	Q9WTM5	RuvB-like 2	Ruvbl2	>sp|Q9WTM5|RUVB2_MOUSE RuvB-like 2 OS=Mus musculus OX=10090 GN=Ruvbl2 PE=1 SV=3	6	18	13	14	16	12	15	15	14	13	14	13	15	16	13	14	16	12	15	15	14	13	14	13	15	16	51.112	463	463;221;134;237;104;48	0	43.867	By MS/MS	By MS/MS	By MS/MS	By MS/MS	By MS/MS	By MS/MS	By MS/MS	By MS/MS	By MS/MS	By MS/MS	By MS/MS	By MS/MS	35	38.7
G3X928;Q6NZC7	G3X928;Q6NZC7	SEC23-interacting protein	Sec23ip	>tr|G3X928|G3X928_MOUSE SEC23-interacting protein OS=Mus musculus OX=10090 GN=Sec23ip PE=1 SV=1;>sp|Q6NZC7|S23IP_MOUSE SEC23-interacting protein OS=Mus musculus OX=10090 GN=Sec23ip PE=1 SV=2	2	18	10	7	8	12	11	11	10	11	11	13	17	10	10	7	8	12	11	11	10	11	11	13	17	10	110.76	998	998;998	0	86.964	By MS/MS	By MS/MS	By MS/MS	By MS/MS	By MS/MS	By MS/MS	By MS/MS	By MS/MS	By MS/MS	By MS/MS	By MS/MS	By MS/MS	16.6	11.7
E9Q9F5;E9Q1G8;O55131	E9Q9F5;E9Q1G8;O55131	Septin-7	Sept7	>tr|E9Q9F5|E9Q9F5_MOUSE Septin-7 OS=Mus musculus OX=10090 GN=Sept7 PE=1 SV=2;>tr|E9Q1G8|E9Q1G8_MOUSE Septin-7 OS=Mus musculus OX=10090 GN=Sept7 PE=1 SV=2;>sp|O55131|SEPT7_MOUSE Septin-7 OS=Mus musculus OX=10090 GN=Sept7 PE=1 SV=1	3	18	12	13	13	11	12	16	13	12	15	13	12	16	11	12	12	10	11	15	12	11	14	12	11	15	50.68	437	437;437;436	0	215.71	By MS/MS	By MS/MS	By MS/MS	By MS/MS	By MS/MS	By MS/MS	By MS/MS	By MS/MS	By MS/MS	By MS/MS	By MS/MS	By MS/MS	36.6	39.4
Q9CY58;Q3UMP4;A0A0N4SV32;A0A0N4SWH2;A0A0N4SUQ1;A0A0N4SUN8;A0A0N4SV40;A0A0N4SVK5	Q9CY58;Q3UMP4;A0A0N4SV32;A0A0N4SWH2	Plasminogen activator inhibitor 1 RNA-binding protein	Serbp1	>sp|Q9CY58|PAIRB_MOUSE Plasminogen activator inhibitor 1 RNA-binding protein OS=Mus musculus OX=10090 GN=Serbp1 PE=1 SV=2;>tr|Q3UMP4|Q3UMP4_MOUSE Plasminogen activator inhibitor 1 RNA-binding protein OS=Mus musculus OX=10090 GN=Serbp1 PE=1 SV=1;>tr|A0A0N4S	8	18	16	15	15	14	13	15	16	17	16	16	14	13	16	15	15	14	13	15	16	17	16	16	14	13	44.714	407	407;401;362;211;147;155;186;75	0	234.1	By MS/MS	By MS/MS	By MS/MS	By MS/MS	By MS/MS	By MS/MS	By MS/MS	By MS/MS	By MS/MS	By MS/MS	By MS/MS	By MS/MS	45.5	41.3
Q9CWK8	Q9CWK8	Sorting nexin-2	Snx2	>sp|Q9CWK8|SNX2_MOUSE Sorting nexin-2 OS=Mus musculus OX=10090 GN=Snx2 PE=1 SV=2	1	18	13	13	15	13	14	15	14	14	15	16	14	15	11	11	13	11	12	13	12	12	13	14	12	13	58.47	519	519	0	97.249	By MS/MS	By MS/MS	By MS/MS	By MS/MS	By MS/MS	By MS/MS	By MS/MS	By MS/MS	By MS/MS	By MS/MS	By MS/MS	By MS/MS	30.4	30.6
P32067;A2AR07;D6RI87;F6SXM5	P32067;A2AR07	Lupus La protein homolog; Lupus La protein homolog (Fragment)	Ssb	>sp|P32067|LA_MOUSE Lupus La protein homolog OS=Mus musculus OX=10090 GN=Ssb PE=1 SV=1;>tr|A2AR07|A2AR07_MOUSE Lupus La protein homolog (Fragment) OS=Mus musculus OX=10090 GN=Ssb PE=1 SV=1	4	18	13	14	11	11	14	13	15	15	14	13	14	14	13	14	11	11	14	13	15	15	14	13	14	14	47.756	415	415;184;159;230	0	107.67	By MS/MS	By MS/MS	By MS/MS	By MS/MS	By MS/MS	By MS/MS	By MS/MS	By MS/MS	By MS/MS	By MS/MS	By MS/MS	By MS/MS	34.7	38.6
Q9Z2I9	Q9Z2I9	Succinate--CoA ligase [ADP-forming] subunit beta, mitochondrial	Sucla2	>sp|Q9Z2I9|SUCB1_MOUSE Succinate--CoA ligase [ADP-forming] subunit beta, mitochondrial OS=Mus musculus OX=10090 GN=Sucla2 PE=1 SV=2	1	18	12	10	14	11	12	13	13	12	13	13	14	12	12	10	14	11	12	13	13	12	13	13	14	12	50.113	463	463	0	187	By MS/MS	By MS/MS	By MS/MS	By MS/MS	By MS/MS	By MS/MS	By MS/MS	By MS/MS	By MS/MS	By MS/MS	By MS/MS	By MS/MS	33.9	29.2
E9QNL5;D3Z3G5;Q91W19	E9QNL5;D3Z3G5;Q91W19	Sulfotransferase	Sult1a1	>tr|E9QNL5|E9QNL5_MOUSE Sulfotransferase OS=Mus musculus OX=10090 GN=Sult1a1 PE=1 SV=1;>tr|D3Z3G5|D3Z3G5_MOUSE Sulfotransferase OS=Mus musculus OX=10090 GN=Sult1a1 PE=1 SV=1;>tr|Q91W19|Q91W19_MOUSE Sulfotransferase OS=Mus musculus OX=10090 GN=Sult1a1 PE=1	3	18	15	14	14	13	16	14	11	14	10	10	15	11	1	1	1	1	2	0	0	0	0	0	1	0	33.885	291	291;256;263	0	211.95	By MS/MS	By MS/MS	By MS/MS	By MS/MS	By MS/MS	By MS/MS	By MS/MS	By MS/MS	By MS/MS	By MS/MS	By MS/MS	By MS/MS	72.9	70.4
Q8BS30	Q8BS30	Seminal vesicle protein, secretion 2	Svs2	>tr|Q8BS30|Q8BS30_MOUSE Seminal vesicle protein, secretion 2 OS=Mus musculus OX=10090 GN=Svs2 PE=1 SV=1	1	18	0	2	11	5	1	5	1	9	18	0	6	0	0	2	11	5	1	5	1	9	18	0	6	0	40.849	375	375	0	323.31	By matching	By matching	By MS/MS	By MS/MS	By matching	By MS/MS	By matching	By MS/MS	By MS/MS	By matching	By MS/MS	By matching	0	8
Q8BFY9;Q3TKD0;J3QMX2	Q8BFY9;Q3TKD0	Transportin-1; Transportin-1 (Fragment)	Tnpo1	>sp|Q8BFY9|TNPO1_MOUSE Transportin-1 OS=Mus musculus OX=10090 GN=Tnpo1 PE=1 SV=2;>tr|Q3TKD0|Q3TKD0_MOUSE Transportin-1 (Fragment) OS=Mus musculus OX=10090 GN=Tnpo1 PE=1 SV=1	3	18	14	15	14	9	13	12	15	16	15	16	15	15	12	11	10	5	10	8	11	13	11	12	11	11	102.36	898	898;807;178	0	166.12	By MS/MS	By MS/MS	By MS/MS	By MS/MS	By MS/MS	By MS/MS	By MS/MS	By MS/MS	By MS/MS	By MS/MS	By MS/MS	By MS/MS	25.8	29.2
F8VPX1;E9PXY8;Q6A4J8;G3UWR8	F8VPX1;E9PXY8;Q6A4J8	Ubiquitin carboxyl-terminal hydrolase 7	Usp7	>tr|F8VPX1|F8VPX1_MOUSE Ubiquitin carboxyl-terminal hydrolase 7 OS=Mus musculus OX=10090 GN=Usp7 PE=1 SV=1;>tr|E9PXY8|E9PXY8_MOUSE Ubiquitin carboxyl-terminal hydrolase 7 OS=Mus musculus OX=10090 GN=Usp7 PE=1 SV=1;>sp|Q6A4J8|UBP7_MOUSE Ubiquitin carboxyl-t	4	18	10	11	13	12	9	11	11	12	13	17	15	11	10	11	13	12	9	11	11	12	13	17	15	11	128.47	1103	1103;1143;1103;327	0	59.933	By MS/MS	By MS/MS	By MS/MS	By MS/MS	By MS/MS	By MS/MS	By MS/MS	By MS/MS	By MS/MS	By MS/MS	By MS/MS	By MS/MS	14.2	14.9
P68254;F6YY69;F6VW30	P68254;F6YY69;F6VW30	14-3-3 protein theta; 14-3-3 protein theta (Fragment)	Ywhaq	>sp|P68254|1433T_MOUSE 14-3-3 protein theta OS=Mus musculus OX=10090 GN=Ywhaq PE=1 SV=1;>tr|F6YY69|F6YY69_MOUSE 14-3-3 protein theta (Fragment) OS=Mus musculus OX=10090 GN=Ywhaq PE=1 SV=1;>tr|F6VW30|F6VW30_MOUSE 14-3-3 protein theta (Fragment) OS=Mus muscu	3	18	12	14	13	13	16	16	15	15	14	15	14	15	11	13	12	12	15	15	14	14	13	14	13	14	27.778	245	245;285;303	0	323.31	By MS/MS	By MS/MS	By MS/MS	By MS/MS	By MS/MS	By MS/MS	By MS/MS	By MS/MS	By MS/MS	By MS/MS	By MS/MS	By MS/MS	56.3	56.3
P45952;D6RFD7;D3Z2A5	P45952	Medium-chain specific acyl-CoA dehydrogenase, mitochondrial	Acadm	>sp|P45952|ACADM_MOUSE Medium-chain specific acyl-CoA dehydrogenase, mitochondrial OS=Mus musculus OX=10090 GN=Acadm PE=1 SV=1	3	17	14	12	12	14	14	14	11	14	13	13	13	12	14	12	12	14	14	14	11	14	13	13	13	12	46.481	421	421;157;144	0	253.18	By MS/MS	By MS/MS	By MS/MS	By MS/MS	By MS/MS	By MS/MS	By MS/MS	By MS/MS	By MS/MS	By MS/MS	By MS/MS	By MS/MS	47	41.6
Q07417	Q07417	Short-chain specific acyl-CoA dehydrogenase, mitochondrial	Acads	>sp|Q07417|ACADS_MOUSE Short-chain specific acyl-CoA dehydrogenase, mitochondrial OS=Mus musculus OX=10090 GN=Acads PE=1 SV=2	1	17	15	15	15	16	14	14	14	15	14	14	13	15	15	15	15	16	14	14	14	15	14	14	13	15	44.889	412	412	0	323.31	By MS/MS	By MS/MS	By MS/MS	By MS/MS	By MS/MS	By MS/MS	By MS/MS	By MS/MS	By MS/MS	By MS/MS	By MS/MS	By MS/MS	45.4	45.4
Q91WT7	Q91WT7	3-alpha-hydroxysteroid dehydrogenase type 1	Akr1c14	>tr|Q91WT7|Q91WT7_MOUSE 3-alpha-hydroxysteroid dehydrogenase type 1 OS=Mus musculus OX=10090 GN=Akr1c14 PE=1 SV=1	1	17	16	14	8	12	13	14	14	14	13	12	11	7	16	14	8	12	13	14	14	14	13	12	11	7	37.188	323	323	0	130.8	By MS/MS	By MS/MS	By MS/MS	By MS/MS	By MS/MS	By MS/MS	By MS/MS	By MS/MS	By MS/MS	By MS/MS	By MS/MS	By MS/MS	72.1	53.9
P10518	P10518	Delta-aminolevulinic acid dehydratase	Alad	>sp|P10518|HEM2_MOUSE Delta-aminolevulinic acid dehydratase OS=Mus musculus OX=10090 GN=Alad PE=1 SV=1	1	17	16	15	15	14	15	15	16	17	16	15	16	16	16	15	15	14	15	15	16	17	16	15	16	16	36.023	330	330	0	323.31	By MS/MS	By MS/MS	By MS/MS	By MS/MS	By MS/MS	By MS/MS	By MS/MS	By MS/MS	By MS/MS	By MS/MS	By MS/MS	By MS/MS	66.1	61.8
Q91YI0;E0CY49;F7D439;E0CYV3	Q91YI0;E0CY49	Argininosuccinate lyase; Argininosuccinate lyase (Fragment)	Asl	>sp|Q91YI0|ARLY_MOUSE Argininosuccinate lyase OS=Mus musculus OX=10090 GN=Asl PE=1 SV=1;>tr|E0CY49|E0CY49_MOUSE Argininosuccinate lyase (Fragment) OS=Mus musculus OX=10090 GN=Asl PE=1 SV=1	4	17	10	11	10	9	10	11	10	10	10	12	12	11	10	11	10	9	10	11	10	10	10	12	12	11	51.739	464	464;262;267;74	0	73.792	By MS/MS	By MS/MS	By MS/MS	By MS/MS	By MS/MS	By MS/MS	By MS/MS	By MS/MS	By MS/MS	By MS/MS	By MS/MS	By MS/MS	27.2	29.7
P16460	P16460	Argininosuccinate synthase	Ass1	>sp|P16460|ASSY_MOUSE Argininosuccinate synthase OS=Mus musculus OX=10090 GN=Ass1 PE=1 SV=1	1	17	15	13	14	16	15	15	14	14	15	12	14	16	15	13	14	16	15	15	14	14	15	12	14	16	46.584	412	412	0	261.21	By MS/MS	By MS/MS	By MS/MS	By MS/MS	By MS/MS	By MS/MS	By MS/MS	By MS/MS	By MS/MS	By MS/MS	By MS/MS	By MS/MS	49.5	45.6
P28653	P28653	Biglycan	Bgn	>sp|P28653|PGS1_MOUSE Biglycan OS=Mus musculus OX=10090 GN=Bgn PE=1 SV=1	1	17	14	13	13	14	14	14	14	14	14	14	14	17	13	12	12	13	13	13	13	13	13	13	13	16	41.639	369	369	0	228.63	By MS/MS	By MS/MS	By MS/MS	By MS/MS	By MS/MS	By MS/MS	By MS/MS	By MS/MS	By MS/MS	By MS/MS	By MS/MS	By MS/MS	46.3	46.3
Q6XLQ8	Q6XLQ8	Calumenin	Calu	>tr|Q6XLQ8|Q6XLQ8_MOUSE Calumenin OS=Mus musculus OX=10090 GN=Calu PE=1 SV=1	1	17	12	12	12	11	11	13	11	12	12	14	12	12	1	2	2	2	1	2	2	2	2	2	2	1	37.117	315	315	0	204.06	By MS/MS	By MS/MS	By MS/MS	By MS/MS	By MS/MS	By MS/MS	By MS/MS	By MS/MS	By MS/MS	By MS/MS	By MS/MS	By MS/MS	48.3	50.2
Q8CE80;P51125;A0A338P6J9;Q921U7;Q8C281;Q8CE04;A0A1Y7VJN8	Q8CE80;P51125;A0A338P6J9;Q921U7;Q8C281;Q8CE04	Calpastatin; Calpastatin (Fragment)	Cast	>tr|Q8CE80|Q8CE80_MOUSE Calpastatin OS=Mus musculus OX=10090 GN=Cast PE=1 SV=1;>sp|P51125|ICAL_MOUSE Calpastatin OS=Mus musculus OX=10090 GN=Cast PE=1 SV=2;>tr|A0A338P6J9|A0A338P6J9_MOUSE Calpastatin (Fragment) OS=Mus musculus OX=10090 GN=Cast PE=1 SV=1;>t	7	17	14	11	14	14	11	14	12	12	13	10	13	14	14	11	14	14	11	14	12	12	13	10	13	14	81.44	754	754;788;520;674;686;704;445	0	208.17	By MS/MS	By MS/MS	By MS/MS	By MS/MS	By MS/MS	By MS/MS	By MS/MS	By MS/MS	By MS/MS	By MS/MS	By MS/MS	By MS/MS	35.9	25.5
Q91WT9;D3YUF2;D3YYN0;D3Z4K2	Q91WT9	Cystathionine beta-synthase	Cbs	>sp|Q91WT9|CBS_MOUSE Cystathionine beta-synthase OS=Mus musculus OX=10090 GN=Cbs PE=1 SV=3	4	17	10	12	10	9	13	10	11	11	10	9	17	8	10	12	10	9	13	10	11	11	10	9	17	8	61.543	561	561;193;175;86	0	133.07	By MS/MS	By MS/MS	By MS/MS	By MS/MS	By MS/MS	By MS/MS	By MS/MS	By MS/MS	By MS/MS	By MS/MS	By MS/MS	By MS/MS	31.6	38.7
Q9JLQ0;A0A3B2W812	Q9JLQ0;A0A3B2W812	CD2-associated protein	Cd2ap	>sp|Q9JLQ0|CD2AP_MOUSE CD2-associated protein OS=Mus musculus OX=10090 GN=Cd2ap PE=1 SV=3;>tr|A0A3B2W812|A0A3B2W812_MOUSE CD2-associated protein OS=Mus musculus OX=10090 GN=Cd2ap PE=4 SV=1	2	17	16	17	15	14	12	14	15	15	15	17	15	14	16	17	15	14	12	14	15	15	15	17	15	14	70.449	637	637;532	0	83.529	By MS/MS	By MS/MS	By MS/MS	By MS/MS	By MS/MS	By MS/MS	By MS/MS	By MS/MS	By MS/MS	By MS/MS	By MS/MS	By MS/MS	31.7	34.5
Q91WU0	Q91WU0	Carboxylesterase 1F	Ces1f	>sp|Q91WU0|CES1F_MOUSE Carboxylesterase 1F OS=Mus musculus OX=10090 GN=Ces1f PE=1 SV=1	1	17	5	0	5	12	11	17	0	0	6	4	12	10	5	0	5	11	10	15	0	0	6	4	11	9	61.612	561	561	0	78.831	By MS/MS	By matching	By MS/MS	By MS/MS	By MS/MS	By MS/MS	By matching	By matching	By MS/MS	By matching	By MS/MS	By MS/MS	15.7	1.2
Q8BJ64	Q8BJ64	Choline dehydrogenase, mitochondrial	Chdh	>sp|Q8BJ64|CHDH_MOUSE Choline dehydrogenase, mitochondrial OS=Mus musculus OX=10090 GN=Chdh PE=1 SV=1	1	17	15	15	14	13	14	13	16	17	12	12	13	8	15	15	14	13	14	13	16	17	12	12	13	8	66.414	596	596	0	102.7	By MS/MS	By MS/MS	By MS/MS	By MS/MS	By MS/MS	By MS/MS	By MS/MS	By MS/MS	By MS/MS	By MS/MS	By MS/MS	By MS/MS	36.7	36.7
Q99KP3	Q99KP3	Lambda-crystallin homolog	Cryl1	>sp|Q99KP3|CRYL1_MOUSE Lambda-crystallin homolog OS=Mus musculus OX=10090 GN=Cryl1 PE=1 SV=3	1	17	15	16	14	14	14	14	15	16	15	15	15	13	15	16	14	14	14	14	15	16	15	15	15	13	35.208	319	319	0	253.57	By MS/MS	By MS/MS	By MS/MS	By MS/MS	By MS/MS	By MS/MS	By MS/MS	By MS/MS	By MS/MS	By MS/MS	By MS/MS	By MS/MS	70.5	77.7
Q8JZN2;Q91W50;A0A0G2JF72;A0A0G2JDJ7;A0A0G2JE62	Q8JZN2;Q91W50;A0A0G2JF72	Cold shock domain-containing protein E1	Csde1	>tr|Q8JZN2|Q8JZN2_MOUSE Cold shock domain-containing protein E1 OS=Mus musculus OX=10090 GN=Csde1 PE=1 SV=1;>sp|Q91W50|CSDE1_MOUSE Cold shock domain-containing protein E1 OS=Mus musculus OX=10090 GN=Csde1 PE=1 SV=1;>tr|A0A0G2JF72|A0A0G2JF72_MOUSE Cold shoc	5	17	13	12	9	10	13	14	13	14	13	12	12	12	13	12	9	10	13	14	13	14	13	12	12	12	85.652	767	767;798;668;112;151	0	52.22	By MS/MS	By MS/MS	By MS/MS	By MS/MS	By MS/MS	By MS/MS	By MS/MS	By MS/MS	By MS/MS	By MS/MS	By MS/MS	By MS/MS	19.3	16.7
Q8VHY0	Q8VHY0	Chondroitin sulfate proteoglycan 4	Cspg4	>sp|Q8VHY0|CSPG4_MOUSE Chondroitin sulfate proteoglycan 4 OS=Mus musculus OX=10090 GN=Cspg4 PE=1 SV=3	1	17	10	8	7	12	14	13	2	6	10	9	10	5	10	8	7	12	14	13	2	6	10	9	10	5	252.31	2327	2327	0	31.318	By MS/MS	By MS/MS	By MS/MS	By MS/MS	By MS/MS	By MS/MS	By matching	By MS/MS	By MS/MS	By MS/MS	By MS/MS	By MS/MS	7.3	5.6
Q6Q899;A2AP29	Q6Q899;A2AP29	Probable ATP-dependent RNA helicase DDX58; Probable ATP-dependent RNA helicase DDX58 (Fragment)	Ddx58	>sp|Q6Q899|DDX58_MOUSE Probable ATP-dependent RNA helicase DDX58 OS=Mus musculus OX=10090 GN=Ddx58 PE=1 SV=2;>tr|A2AP29|A2AP29_MOUSE Probable ATP-dependent RNA helicase DDX58 (Fragment) OS=Mus musculus OX=10090 GN=Ddx58 PE=1 SV=1	2	17	2	7	11	10	11	4	7	7	12	14	11	13	2	7	11	10	11	4	7	7	12	14	11	13	105.97	926	926;707	0	41.97	By matching	By MS/MS	By MS/MS	By MS/MS	By MS/MS	By MS/MS	By MS/MS	By MS/MS	By MS/MS	By MS/MS	By MS/MS	By MS/MS	3.7	12.1
Q8R1Q8	Q8R1Q8	Cytoplasmic dynein 1 light intermediate chain 1	Dync1li1	>sp|Q8R1Q8|DC1L1_MOUSE Cytoplasmic dynein 1 light intermediate chain 1 OS=Mus musculus OX=10090 GN=Dync1li1 PE=1 SV=1	1	17	11	12	12	13	13	9	12	14	14	15	11	13	10	11	11	12	12	8	11	13	13	14	10	12	56.614	523	523	0	73.268	By MS/MS	By MS/MS	By MS/MS	By MS/MS	By MS/MS	By MS/MS	By MS/MS	By MS/MS	By MS/MS	By MS/MS	By MS/MS	By MS/MS	29.4	33.5
Q8BJW6;D3YZZ6;D6RFN2;D6RGA6	Q8BJW6	Eukaryotic translation initiation factor 2A	Eif2a	>sp|Q8BJW6|EIF2A_MOUSE Eukaryotic translation initiation factor 2A OS=Mus musculus OX=10090 GN=Eif2a PE=1 SV=2	4	17	9	10	8	9	15	10	10	11	14	9	13	10	9	10	8	9	15	10	10	11	14	9	13	10	64.403	581	581;251;59;60	0	62.307	By MS/MS	By MS/MS	By MS/MS	By MS/MS	By MS/MS	By MS/MS	By MS/MS	By MS/MS	By MS/MS	By MS/MS	By MS/MS	By MS/MS	23.4	25.3
O70194;A0A2R8VK20	O70194	Eukaryotic translation initiation factor 3 subunit D	Eif3d	>sp|O70194|EIF3D_MOUSE Eukaryotic translation initiation factor 3 subunit D OS=Mus musculus OX=10090 GN=Eif3d PE=1 SV=2	2	17	10	12	11	11	13	12	12	10	13	11	13	13	10	12	11	11	13	12	12	10	13	11	13	13	63.988	548	548;169	0	213.54	By MS/MS	By MS/MS	By MS/MS	By MS/MS	By MS/MS	By MS/MS	By MS/MS	By MS/MS	By MS/MS	By MS/MS	By MS/MS	By MS/MS	27.9	34.9
P63242;A0A0A0MQM0;J3QPS8;Q8BGY2	P63242;A0A0A0MQM0	Eukaryotic translation initiation factor 5A-1; Eukaryotic translation initiation factor 5A (Fragment)	Eif5a	>sp|P63242|IF5A1_MOUSE Eukaryotic translation initiation factor 5A-1 OS=Mus musculus OX=10090 GN=Eif5a PE=1 SV=2;>tr|A0A0A0MQM0|A0A0A0MQM0_MOUSE Eukaryotic translation initiation factor 5A (Fragment) OS=Mus musculus OX=10090 GN=Eif5a PE=1 SV=1	4	17	13	13	12	12	12	13	13	14	14	14	15	16	13	13	12	12	12	13	13	14	14	14	15	16	16.832	154	154;149;76;153	0	323.31	By MS/MS	By MS/MS	By MS/MS	By MS/MS	By MS/MS	By MS/MS	By MS/MS	By MS/MS	By MS/MS	By MS/MS	By MS/MS	By MS/MS	67.5	83.1
Q05D44	Q05D44	Eukaryotic translation initiation factor 5B	Eif5b	>sp|Q05D44|IF2P_MOUSE Eukaryotic translation initiation factor 5B OS=Mus musculus OX=10090 GN=Eif5b PE=1 SV=2	1	17	10	9	9	8	9	7	11	8	10	6	11	11	10	9	9	8	9	7	11	8	10	6	11	11	137.61	1216	1216	0	69.749	By MS/MS	By MS/MS	By MS/MS	By MS/MS	By MS/MS	By MS/MS	By MS/MS	By MS/MS	By MS/MS	By MS/MS	By MS/MS	By MS/MS	13.2	12
Q8BFZ9;A0A1B0GSD8;A0A1B0GT70;A0A1B0GQZ0;A0A1B0GT43;A0A1B0GRQ1;A0A1B0GRG7	Q8BFZ9;A0A1B0GSD8;A0A1B0GT70	Erlin-2; Erlin-2 (Fragment)	Erlin2;Erlin	>sp|Q8BFZ9|ERLN2_MOUSE Erlin-2 OS=Mus musculus OX=10090 GN=Erlin2 PE=1 SV=1;>tr|A0A1B0GSD8|A0A1B0GSD8_MOUSE Erlin-2 (Fragment) OS=Mus musculus OX=10090 GN=Erlin2 PE=1 SV=1;>tr|A0A1B0GT70|A0A1B0GT70_MOUSE Erlin-2 (Fragment) OS=Mus musculus OX=10090 GN=Erlin	7	17	17	14	14	14	15	16	14	15	12	15	15	14	14	12	11	12	13	13	11	12	10	13	12	11	37.872	340	340;220;251;185;150;159;85	0	63.201	By MS/MS	By MS/MS	By MS/MS	By MS/MS	By MS/MS	By MS/MS	By MS/MS	By MS/MS	By MS/MS	By MS/MS	By MS/MS	By MS/MS	63.2	56.5
Q3TZZ7;A0A1Y7VM39;A0A1Y7VNA1	Q3TZZ7	Extended synaptotagmin-2	Esyt2	>sp|Q3TZZ7|ESYT2_MOUSE Extended synaptotagmin-2 OS=Mus musculus OX=10090 GN=Esyt2 PE=1 SV=1	3	17	17	13	15	17	14	14	12	13	13	15	14	13	17	13	15	17	14	14	12	13	13	15	14	13	94.138	845	845;326;89	0	52.986	By MS/MS	By MS/MS	By MS/MS	By MS/MS	By MS/MS	By MS/MS	By MS/MS	By MS/MS	By MS/MS	By MS/MS	By MS/MS	By MS/MS	28.3	21.7
Q08879;CON__ENSEMBL:ENSBTAP00000016046	Q08879	Fibulin-1	Fbln1	>sp|Q08879|FBLN1_MOUSE Fibulin-1 OS=Mus musculus OX=10090 GN=Fbln1 PE=1 SV=2	2	17	10	12	11	9	10	12	11	11	15	17	16	13	10	12	11	9	10	12	11	11	15	17	16	13	78.032	705	705;706	0	151.17	By MS/MS	By MS/MS	By MS/MS	By MS/MS	By MS/MS	By MS/MS	By MS/MS	By MS/MS	By MS/MS	By MS/MS	By MS/MS	By MS/MS	17.7	21.3
Q61553;A0A0G2JDU7;F7BDR1	Q61553;A0A0G2JDU7	Fascin	Fscn1	>sp|Q61553|FSCN1_MOUSE Fascin OS=Mus musculus OX=10090 GN=Fscn1 PE=1 SV=4;>tr|A0A0G2JDU7|A0A0G2JDU7_MOUSE Fascin OS=Mus musculus OX=10090 GN=Fscn1 PE=1 SV=1	3	17	7	11	14	9	9	9	11	9	14	15	12	13	7	11	14	9	9	9	11	9	14	15	12	13	54.507	493	493;332;241	0	36.425	By MS/MS	By MS/MS	By MS/MS	By MS/MS	By MS/MS	By MS/MS	By MS/MS	By MS/MS	By MS/MS	By MS/MS	By MS/MS	By MS/MS	16.8	27.8
Q9CPV4;E9Q197;F6ZTG3;F7BB55;E9Q055;E9Q2R6	Q9CPV4;E9Q197;F6ZTG3	Glyoxalase domain-containing protein 4	Glod4	>sp|Q9CPV4|GLOD4_MOUSE Glyoxalase domain-containing protein 4 OS=Mus musculus OX=10090 GN=Glod4 PE=1 SV=1;>tr|E9Q197|E9Q197_MOUSE Glyoxalase domain-containing protein 4 OS=Mus musculus OX=10090 GN=Glod4 PE=1 SV=1;>tr|F6ZTG3|F6ZTG3_MOUSE Glyoxalase domain-c	6	17	15	13	13	12	13	14	12	14	13	14	16	13	15	13	13	12	13	14	12	14	13	14	16	13	33.316	298	298;279;212;97;61;66	0	96.439	By MS/MS	By MS/MS	By MS/MS	By MS/MS	By MS/MS	By MS/MS	By MS/MS	By MS/MS	By MS/MS	By MS/MS	By MS/MS	By MS/MS	61.1	57
Q3THK7	Q3THK7	GMP synthase [glutamine-hydrolyzing]	Gmps	>sp|Q3THK7|GUAA_MOUSE GMP synthase [glutamine-hydrolyzing] OS=Mus musculus OX=10090 GN=Gmps PE=1 SV=2	1	17	9	12	13	10	11	12	11	13	14	14	15	11	9	12	13	10	11	12	11	13	14	14	15	11	76.723	693	693	0	67.273	By MS/MS	By MS/MS	By MS/MS	By MS/MS	By MS/MS	By MS/MS	By MS/MS	By MS/MS	By MS/MS	By MS/MS	By MS/MS	By MS/MS	21.6	27.6
P21278	P21278	Guanine nucleotide-binding protein subunit alpha-11	Gna11	>sp|P21278|GNA11_MOUSE Guanine nucleotide-binding protein subunit alpha-11 OS=Mus musculus OX=10090 GN=Gna11 PE=1 SV=1	1	17	13	13	11	14	14	16	13	12	15	14	14	14	7	7	6	7	7	8	7	7	6	6	7	6	42.024	359	359	0	164.71	By MS/MS	By MS/MS	By MS/MS	By MS/MS	By MS/MS	By MS/MS	By MS/MS	By MS/MS	By MS/MS	By MS/MS	By MS/MS	By MS/MS	45.1	45.1
Q9QZQ8	Q9QZQ8	Core histone macro-H2A.1	H2afy	>sp|Q9QZQ8|H2AY_MOUSE Core histone macro-H2A.1 OS=Mus musculus OX=10090 GN=H2afy PE=1 SV=3	1	17	16	15	14	14	15	14	15	16	16	15	17	15	14	13	12	12	13	12	13	14	14	13	15	13	39.735	372	372	0	323.31	By MS/MS	By MS/MS	By MS/MS	By MS/MS	By MS/MS	By MS/MS	By MS/MS	By MS/MS	By MS/MS	By MS/MS	By MS/MS	By MS/MS	50.3	47.3
Q61035	Q61035	Histidine--tRNA ligase, cytoplasmic	Hars	>sp|Q61035|SYHC_MOUSE Histidine--tRNA ligase, cytoplasmic OS=Mus musculus OX=10090 GN=Hars PE=1 SV=2	1	17	14	14	15	15	13	11	15	14	12	13	15	16	11	11	12	12	10	8	12	11	9	10	12	13	57.432	509	509	0	103.8	By MS/MS	By MS/MS	By MS/MS	By MS/MS	By MS/MS	By MS/MS	By MS/MS	By MS/MS	By MS/MS	By MS/MS	By MS/MS	By MS/MS	36.7	36.7
P02088;A8DUK4;E9Q223;CON__Q3SX09;CON__P02070;P02104	P02088;A8DUK4	Hemoglobin subunit beta-1; Beta-globin	Hbb-b1;Hbb-bs	>sp|P02088|HBB1_MOUSE Hemoglobin subunit beta-1 OS=Mus musculus OX=10090 GN=Hbb-b1 PE=1 SV=2;>tr|A8DUK4|A8DUK4_MOUSE Beta-globin OS=Mus musculus OX=10090 GN=Hbb-bs PE=1 SV=1	6	17	15	15	15	15	15	14	14	13	14	15	15	17	7	7	7	7	7	6	6	6	6	7	7	9	15.84	147	147;147;103;201;145;147	0	323.31	By MS/MS	By MS/MS	By MS/MS	By MS/MS	By MS/MS	By MS/MS	By MS/MS	By MS/MS	By MS/MS	By MS/MS	By MS/MS	By MS/MS	95.2	95.2
Q60668;F6ZV59;E9Q5B6;F6SHF3;A0A0G2JFL4;F7A465;Q9D3U4	Q60668;F6ZV59	Heterogeneous nuclear ribonucleoprotein D0; Heterogeneous nuclear ribonucleoprotein D0 (Fragment)	Hnrnpd	>sp|Q60668|HNRPD_MOUSE Heterogeneous nuclear ribonucleoprotein D0 OS=Mus musculus OX=10090 GN=Hnrnpd PE=1 SV=2;>tr|F6ZV59|F6ZV59_MOUSE Heterogeneous nuclear ribonucleoprotein D0 (Fragment) OS=Mus musculus OX=10090 GN=Hnrnpd PE=1 SV=1	7	17	14	13	13	14	12	13	13	13	13	14	13	15	1	1	1	1	1	1	1	1	1	1	1	2	38.354	355	355;216;107;150;25;131;565	0	240.98	By MS/MS	By MS/MS	By MS/MS	By MS/MS	By MS/MS	By MS/MS	By MS/MS	By MS/MS	By MS/MS	By MS/MS	By MS/MS	By MS/MS	35.8	35.8
P51661	P51661	Corticosteroid 11-beta-dehydrogenase isozyme 2	Hsd11b2	>sp|P51661|DHI2_MOUSE Corticosteroid 11-beta-dehydrogenase isozyme 2 OS=Mus musculus OX=10090 GN=Hsd11b2 PE=1 SV=2	1	17	14	15	13	11	14	16	15	14	12	15	12	14	14	15	13	11	14	16	15	14	12	15	12	14	42.186	386	386	0	238.3	By MS/MS	By MS/MS	By MS/MS	By MS/MS	By MS/MS	By MS/MS	By MS/MS	By MS/MS	By MS/MS	By MS/MS	By MS/MS	By MS/MS	47.7	50.8
Q99N15;A2AFQ2;O08756	Q99N15;A2AFQ2;O08756	17beta-hydroxysteroid dehydrogenase type 10/short chain L-3-hydroxyacyl-CoA dehydrogenase; 3-hydroxyacyl-CoA dehydrogenase type-2	Hsd17b10;Hsd1	>tr|Q99N15|Q99N15_MOUSE 17beta-hydroxysteroid dehydrogenase type 10/short chain L-3-hydroxyacyl-CoA dehydrogenase OS=Mus musculus OX=10090 GN=Hsd17b10 PE=1 SV=1;>tr|A2AFQ2|A2AFQ2_MOUSE 3-hydroxyacyl-CoA dehydrogenase type-2 OS=Mus musculus OX=10090 GN=Hsd1	3	17	13	17	16	14	15	16	15	17	15	16	15	14	13	17	16	14	15	16	15	17	15	16	15	14	27.273	261	261;271;261	0	323.31	By MS/MS	By MS/MS	By MS/MS	By MS/MS	By MS/MS	By MS/MS	By MS/MS	By MS/MS	By MS/MS	By MS/MS	By MS/MS	By MS/MS	62.5	84.3
Q62469;A0A286YCM1	Q62469	Integrin alpha-2	Itga2	>sp|Q62469|ITA2_MOUSE Integrin alpha-2 OS=Mus musculus OX=10090 GN=Itga2 PE=1 SV=2	2	17	6	8	14	12	14	14	5	10	9	12	16	11	6	8	14	12	14	14	5	10	9	12	16	11	128.95	1178	1178;154	0	46.851	By MS/MS	By MS/MS	By MS/MS	By MS/MS	By MS/MS	By MS/MS	By MS/MS	By MS/MS	By MS/MS	By MS/MS	By MS/MS	By MS/MS	7	11.1
Q9DBS5;D3Z710;Q91W40	Q9DBS5	Kinesin light chain 4	Klc4	>sp|Q9DBS5|KLC4_MOUSE Kinesin light chain 4 OS=Mus musculus OX=10090 GN=Klc4 PE=1 SV=1	3	17	10	11	6	6	8	8	9	11	9	8	9	7	7	8	5	3	6	6	8	7	7	5	7	4	68.612	619	619;505;508	0	71.693	By MS/MS	By MS/MS	By MS/MS	By MS/MS	By MS/MS	By MS/MS	By MS/MS	By MS/MS	By MS/MS	By MS/MS	By MS/MS	By MS/MS	22.9	22.5
P97310;A0A0N4SVY2	P97310	DNA replication licensing factor MCM2	Mcm2	>sp|P97310|MCM2_MOUSE DNA replication licensing factor MCM2 OS=Mus musculus OX=10090 GN=Mcm2 PE=1 SV=3	2	17	11	10	9	9	12	7	12	9	12	8	12	8	11	10	9	9	12	7	12	9	12	8	12	8	102.08	904	904;90	0	34.565	By MS/MS	By MS/MS	By MS/MS	By MS/MS	By MS/MS	By MS/MS	By MS/MS	By MS/MS	By MS/MS	By MS/MS	By MS/MS	By MS/MS	20.6	16.7
P25206	P25206	DNA replication licensing factor MCM3	Mcm3	>sp|P25206|MCM3_MOUSE DNA replication licensing factor MCM3 OS=Mus musculus OX=10090 GN=Mcm3 PE=1 SV=2	1	17	11	9	10	6	10	9	12	11	15	13	15	9	11	9	10	6	10	9	12	11	15	13	15	9	91.545	812	812	0	89.799	By MS/MS	By MS/MS	By MS/MS	By MS/MS	By MS/MS	By MS/MS	By MS/MS	By MS/MS	By MS/MS	By MS/MS	By MS/MS	By MS/MS	21.3	18.1
P97311;Q3ULG5	P97311;Q3ULG5	DNA replication licensing factor MCM6; DNA helicase	Mcm6	>sp|P97311|MCM6_MOUSE DNA replication licensing factor MCM6 OS=Mus musculus OX=10090 GN=Mcm6 PE=1 SV=1;>tr|Q3ULG5|Q3ULG5_MOUSE DNA helicase OS=Mus musculus OX=10090 GN=Mcm6 PE=1 SV=1	2	17	9	8	9	10	10	8	11	10	9	10	10	11	9	8	9	10	10	8	11	10	9	10	10	11	92.866	821	821;794	0	37.697	By MS/MS	By MS/MS	By MS/MS	By MS/MS	By MS/MS	By MS/MS	By MS/MS	By MS/MS	By MS/MS	By MS/MS	By MS/MS	By MS/MS	13.8	12.9
Q80UM7	Q80UM7	Mannosyl-oligosaccharide glucosidase	Mogs	>sp|Q80UM7|MOGS_MOUSE Mannosyl-oligosaccharide glucosidase OS=Mus musculus OX=10090 GN=Mogs PE=1 SV=1	1	17	13	11	10	13	17	13	7	12	11	13	15	11	13	11	10	13	17	13	7	12	11	13	15	11	91.83	834	834	0	67.918	By MS/MS	By MS/MS	By MS/MS	By MS/MS	By MS/MS	By MS/MS	By MS/MS	By MS/MS	By MS/MS	By MS/MS	By MS/MS	By MS/MS	22.4	18.9
Q9QWR8;A0A2R8VHC0;Q3UZX5;A0A2R8VHH9;A0A2R8VHU7;A0A2R8VHJ3;A0A2R8W742	Q9QWR8;A0A2R8VHC0;Q3UZX5	Alpha-N-acetylgalactosaminidase; Alpha-galactosidase (Fragment); Alpha-galactosidase	Naga	>sp|Q9QWR8|NAGAB_MOUSE Alpha-N-acetylgalactosaminidase OS=Mus musculus OX=10090 GN=Naga PE=1 SV=2;>tr|A0A2R8VHC0|A0A2R8VHC0_MOUSE Alpha-galactosidase (Fragment) OS=Mus musculus OX=10090 GN=Naga PE=1 SV=1;>tr|Q3UZX5|Q3UZX5_MOUSE Alpha-galactosidase OS=Mus m	7	17	17	16	17	13	16	15	14	15	15	16	16	15	17	16	17	13	16	15	14	15	15	16	16	15	47.234	415	415;237;284;218;92;56;57	0	100.27	By MS/MS	By MS/MS	By MS/MS	By MS/MS	By MS/MS	By MS/MS	By MS/MS	By MS/MS	By MS/MS	By MS/MS	By MS/MS	By MS/MS	49.9	45.3
Q9DB05;P28663;A0A1B0GR35	Q9DB05	Alpha-soluble NSF attachment protein	Napa	>sp|Q9DB05|SNAA_MOUSE Alpha-soluble NSF attachment protein OS=Mus musculus OX=10090 GN=Napa PE=1 SV=1	3	17	12	12	12	12	10	14	12	10	10	10	13	10	12	12	12	12	10	14	12	10	10	10	13	10	33.189	295	295;298;68	0	77.166	By MS/MS	By MS/MS	By MS/MS	By MS/MS	By MS/MS	By MS/MS	By MS/MS	By MS/MS	By MS/MS	By MS/MS	By MS/MS	By MS/MS	61	58.3
Q6DFW4;A0A0A0MQ76;A0A087WQ46;A0A087WSU5;A0A087WSL8;A0A087WP00;A0A087WNW0	Q6DFW4;A0A0A0MQ76	Nucleolar protein 58	Nop58	>sp|Q6DFW4|NOP58_MOUSE Nucleolar protein 58 OS=Mus musculus OX=10090 GN=Nop58 PE=1 SV=1;>tr|A0A0A0MQ76|A0A0A0MQ76_MOUSE Nucleolar protein 58 OS=Mus musculus OX=10090 GN=Nop58 PE=1 SV=1	7	17	12	14	13	13	10	11	14	13	13	15	13	10	12	14	13	13	10	11	14	13	13	15	13	10	60.342	536	536;444;213;146;191;195;60	0	174.35	By MS/MS	By MS/MS	By MS/MS	By MS/MS	By MS/MS	By MS/MS	By MS/MS	By MS/MS	By MS/MS	By MS/MS	By MS/MS	By MS/MS	33	37.9
Q9CZ30;B1AYJ9	Q9CZ30;B1AYJ9	Obg-like ATPase 1	Ola1	>sp|Q9CZ30|OLA1_MOUSE Obg-like ATPase 1 OS=Mus musculus OX=10090 GN=Ola1 PE=1 SV=1;>tr|B1AYJ9|B1AYJ9_MOUSE Obg-like ATPase 1 OS=Mus musculus OX=10090 GN=Ola1 PE=1 SV=1	2	17	14	14	14	14	15	13	13	14	13	12	16	13	13	13	13	13	14	12	12	13	12	11	15	12	44.729	396	396;281	0	79.174	By MS/MS	By MS/MS	By MS/MS	By MS/MS	By MS/MS	By MS/MS	By MS/MS	By MS/MS	By MS/MS	By MS/MS	By MS/MS	By MS/MS	47.7	47.7
P58281;H7BX01;E0CXD1;F6U775	P58281;H7BX01;E0CXD1	Dynamin-like 120 kDa protein, mitochondrial	Opa1	>sp|P58281|OPA1_MOUSE Dynamin-like 120 kDa protein, mitochondrial OS=Mus musculus OX=10090 GN=Opa1 PE=1 SV=1;>tr|H7BX01|H7BX01_MOUSE Dynamin-like 120 kDa protein, mitochondrial OS=Mus musculus OX=10090 GN=Opa1 PE=1 SV=1;>tr|E0CXD1|E0CXD1_MOUSE Dynamin-like	4	17	15	9	13	12	11	12	13	15	11	9	11	8	15	9	13	12	11	12	13	15	11	9	11	8	111.34	960	960;978;692;296	0	50.981	By MS/MS	By MS/MS	By MS/MS	By MS/MS	By MS/MS	By MS/MS	By MS/MS	By MS/MS	By MS/MS	By MS/MS	By MS/MS	By MS/MS	21.7	13.4
P70296;D3Z1V4;D6RHS6;E9QLE5;Q8VIN1	P70296;D3Z1V4;D6RHS6	Phosphatidylethanolamine-binding protein 1	Pebp1	>sp|P70296|PEBP1_MOUSE Phosphatidylethanolamine-binding protein 1 OS=Mus musculus OX=10090 GN=Pebp1 PE=1 SV=3;>tr|D3Z1V4|D3Z1V4_MOUSE Phosphatidylethanolamine-binding protein 1 OS=Mus musculus OX=10090 GN=Pebp1 PE=1 SV=1;>tr|D6RHS6|D6RHS6_MOUSE Phosphatidy	5	17	13	12	13	13	13	13	12	12	13	12	14	16	13	12	13	13	13	13	12	12	13	12	14	16	20.83	187	187;209;136;187;187	0	323.31	By MS/MS	By MS/MS	By MS/MS	By MS/MS	By MS/MS	By MS/MS	By MS/MS	By MS/MS	By MS/MS	By MS/MS	By MS/MS	By MS/MS	92.5	88.2
Q61753;F6ZSB7	Q61753	D-3-phosphoglycerate dehydrogenase	Phgdh	>sp|Q61753|SERA_MOUSE D-3-phosphoglycerate dehydrogenase OS=Mus musculus OX=10090 GN=Phgdh PE=1 SV=3	2	17	11	13	11	13	14	15	13	13	13	12	14	14	11	13	11	13	14	15	13	13	13	12	14	14	56.585	533	533;149	0	125.64	By MS/MS	By MS/MS	By MS/MS	By MS/MS	By MS/MS	By MS/MS	By MS/MS	By MS/MS	By MS/MS	By MS/MS	By MS/MS	By MS/MS	25.3	29.8
A0A1C7CYV0;B1AX58;Q99K51	A0A1C7CYV0;B1AX58;Q99K51	Plastin-3 (Fragment); Plastin-3	Pls3	>tr|A0A1C7CYV0|A0A1C7CYV0_MOUSE Plastin-3 (Fragment) OS=Mus musculus OX=10090 GN=Pls3 PE=1 SV=1;>tr|B1AX58|B1AX58_MOUSE Plastin-3 OS=Mus musculus OX=10090 GN=Pls3 PE=1 SV=1;>sp|Q99K51|PLST_MOUSE Plastin-3 OS=Mus musculus OX=10090 GN=Pls3 PE=1 SV=3	3	17	10	11	11	12	14	13	14	11	13	15	14	9	10	11	11	12	14	13	14	11	13	15	14	9	70.642	629	629;639;630	0	96.571	By MS/MS	By MS/MS	By MS/MS	By MS/MS	By MS/MS	By MS/MS	By MS/MS	By MS/MS	By MS/MS	By MS/MS	By MS/MS	By MS/MS	36.9	36.2
Q8BJY1;F7BA91	Q8BJY1	26S proteasome non-ATPase regulatory subunit 5	Psmd5	>sp|Q8BJY1|PSMD5_MOUSE 26S proteasome non-ATPase regulatory subunit 5 OS=Mus musculus OX=10090 GN=Psmd5 PE=1 SV=4	2	17	15	16	16	13	16	14	16	16	16	16	16	14	15	16	16	13	16	14	16	16	16	16	16	14	55.971	504	504;140	0	135.91	By MS/MS	By MS/MS	By MS/MS	By MS/MS	By MS/MS	By MS/MS	By MS/MS	By MS/MS	By MS/MS	By MS/MS	By MS/MS	By MS/MS	43.5	45.8
P25444;D3YVC1;D3YWJ3;D3Z536	P25444;D3YVC1;D3YWJ3	40S ribosomal protein S2; 40S ribosomal protein S2 (Fragment)	Rps2	>sp|P25444|RS2_MOUSE 40S ribosomal protein S2 OS=Mus musculus OX=10090 GN=Rps2 PE=1 SV=3;>tr|D3YVC1|D3YVC1_MOUSE 40S ribosomal protein S2 (Fragment) OS=Mus musculus OX=10090 GN=Rps2 PE=1 SV=1;>tr|D3YWJ3|D3YWJ3_MOUSE 40S ribosomal protein S2 OS=Mus musculus	4	17	14	16	15	13	14	14	15	15	15	15	14	14	14	16	15	13	14	14	15	15	15	15	14	14	31.231	293	293;269;302;292	0	136.64	By MS/MS	By MS/MS	By MS/MS	By MS/MS	By MS/MS	By MS/MS	By MS/MS	By MS/MS	By MS/MS	By MS/MS	By MS/MS	By MS/MS	46.8	52.6
P14206;A0A1L1SUK3;A0A1L1SRW0	P14206	40S ribosomal protein SA	Rpsa	>sp|P14206|RSSA_MOUSE 40S ribosomal protein SA OS=Mus musculus OX=10090 GN=Rpsa PE=1 SV=4	3	17	15	17	17	15	16	15	17	16	16	16	16	14	15	17	17	15	16	15	17	16	16	16	16	14	32.838	295	295;133;93	0	323.31	By MS/MS	By MS/MS	By MS/MS	By MS/MS	By MS/MS	By MS/MS	By MS/MS	By MS/MS	By MS/MS	By MS/MS	By MS/MS	By MS/MS	63.4	63.7
Q9D031;Q01730;A2AUR7;B1AYQ0;E0CXG5;A0A0A6YWZ2	Q9D031;Q01730;A2AUR7	Ras suppressor protein 1	Rsu1	>tr|Q9D031|Q9D031_MOUSE Ras suppressor protein 1 OS=Mus musculus OX=10090 GN=Rsu1 PE=1 SV=1;>sp|Q01730|RSU1_MOUSE Ras suppressor protein 1 OS=Mus musculus OX=10090 GN=Rsu1 PE=1 SV=3;>tr|A2AUR7|A2AUR7_MOUSE Ras suppressor protein 1 OS=Mus musculus OX=10090	6	17	12	10	12	11	13	12	9	11	11	12	13	15	12	10	12	11	13	12	9	11	11	12	13	15	31.461	277	277;277;260;112;56;64	0	323.31	By MS/MS	By MS/MS	By MS/MS	By MS/MS	By MS/MS	By MS/MS	By MS/MS	By MS/MS	By MS/MS	By MS/MS	By MS/MS	By MS/MS	57.4	51.6
A0A0J9YTY0;A0A0J9YUL3;Q8C1B7;A0A0J9YUV6;A0A0J9YVA6	A0A0J9YTY0;A0A0J9YUL3;Q8C1B7	Septin-11; Septin 11, isoform CRA_b	Sept11	>tr|A0A0J9YTY0|A0A0J9YTY0_MOUSE Septin-11 OS=Mus musculus OX=10090 GN=Sept11 PE=1 SV=1;>tr|A0A0J9YUL3|A0A0J9YUL3_MOUSE Septin 11, isoform CRA_b OS=Mus musculus OX=10090 GN=Sept11 PE=1 SV=1;>sp|Q8C1B7|SEP11_MOUSE Septin-11 OS=Mus musculus OX=10090 GN=Sept11	5	17	13	14	14	14	14	14	16	15	15	16	16	16	8	9	9	8	8	8	10	9	10	10	10	10	48.978	425	425;432;431;97;204	0	117.7	By MS/MS	By MS/MS	By MS/MS	By MS/MS	By MS/MS	By MS/MS	By MS/MS	By MS/MS	By MS/MS	By MS/MS	By MS/MS	By MS/MS	37.2	43.5
A2A6U3;Q80UG5;A2A6U5;A8Y5D3	A2A6U3;Q80UG5	Septin-9	Sept9	>tr|A2A6U3|A2A6U3_MOUSE Septin-9 OS=Mus musculus OX=10090 GN=Sept9 PE=1 SV=1;>sp|Q80UG5|SEPT9_MOUSE Septin-9 OS=Mus musculus OX=10090 GN=Sept9 PE=1 SV=1	4	17	14	14	12	12	15	12	13	11	14	15	15	14	14	14	12	12	15	12	13	11	14	15	15	14	63.772	565	565;583;242;74	0	161.59	By MS/MS	By MS/MS	By MS/MS	By MS/MS	By MS/MS	By MS/MS	By MS/MS	By MS/MS	By MS/MS	By MS/MS	By MS/MS	By MS/MS	37.7	38.4
P50431;G3UZ26;G3UYY1;G3UZZ9	P50431;G3UZ26;G3UYY1	Serine hydroxymethyltransferase, cytosolic; Serine hydroxymethyltransferase (Fragment)	Shmt1	>sp|P50431|GLYC_MOUSE Serine hydroxymethyltransferase, cytosolic OS=Mus musculus OX=10090 GN=Shmt1 PE=1 SV=3;>tr|G3UZ26|G3UZ26_MOUSE Serine hydroxymethyltransferase (Fragment) OS=Mus musculus OX=10090 GN=Shmt1 PE=1 SV=1;>tr|G3UYY1|G3UYY1_MOUSE Serine hydro	4	17	16	14	13	11	14	13	14	16	11	12	14	13	16	14	13	11	14	13	14	16	11	12	14	13	52.6	478	478;439;441;122	0	131.72	By MS/MS	By MS/MS	By MS/MS	By MS/MS	By MS/MS	By MS/MS	By MS/MS	By MS/MS	By MS/MS	By MS/MS	By MS/MS	By MS/MS	52.5	46.9
Q9CW03	Q9CW03	Structural maintenance of chromosomes protein 3	Smc3	>sp|Q9CW03|SMC3_MOUSE Structural maintenance of chromosomes protein 3 OS=Mus musculus OX=10090 GN=Smc3 PE=1 SV=2	1	17	11	10	8	9	9	7	8	11	8	11	7	8	11	10	8	9	9	7	8	11	8	11	7	8	141.55	1217	1217	0	42.731	By MS/MS	By MS/MS	By MS/MS	By MS/MS	By MS/MS	By MS/MS	By MS/MS	By MS/MS	By MS/MS	By MS/MS	By MS/MS	By MS/MS	14.5	13.1
Q04750	Q04750	DNA topoisomerase 1	Top1	>sp|Q04750|TOP1_MOUSE DNA topoisomerase 1 OS=Mus musculus OX=10090 GN=Top1 PE=1 SV=2	1	17	10	7	7	11	9	10	7	8	14	12	13	11	9	7	7	10	8	9	6	8	13	11	12	10	90.875	767	767	0	38.707	By MS/MS	By MS/MS	By MS/MS	By MS/MS	By MS/MS	By MS/MS	By MS/MS	By MS/MS	By MS/MS	By MS/MS	By MS/MS	By MS/MS	16	13.3
Q61510;Q5SU71;Q5SU72	Q61510;Q5SU71;Q5SU72	E3 ubiquitin/ISG15 ligase TRIM25	Trim25	>sp|Q61510|TRI25_MOUSE E3 ubiquitin/ISG15 ligase TRIM25 OS=Mus musculus OX=10090 GN=Trim25 PE=1 SV=2;>tr|Q5SU71|Q5SU71_MOUSE E3 ubiquitin/ISG15 ligase TRIM25 OS=Mus musculus OX=10090 GN=Trim25 PE=1 SV=1;>tr|Q5SU72|Q5SU72_MOUSE E3 ubiquitin/ISG15 ligase TRI	3	17	11	7	10	13	13	8	13	12	10	10	11	10	11	7	10	13	13	8	13	12	10	10	11	10	71.726	634	634;626;387	0	89.936	By MS/MS	By MS/MS	By MS/MS	By MS/MS	By MS/MS	By MS/MS	By MS/MS	By MS/MS	By MS/MS	By MS/MS	By MS/MS	By MS/MS	26.5	19.6
Q9Z1F9;H3BLM2;H3BLR3;A2BH29	Q9Z1F9	SUMO-activating enzyme subunit 2	Uba2	>sp|Q9Z1F9|SAE2_MOUSE SUMO-activating enzyme subunit 2 OS=Mus musculus OX=10090 GN=Uba2 PE=1 SV=1	4	17	11	7	8	9	5	7	9	10	11	9	8	9	11	7	8	9	5	7	9	10	11	9	8	9	70.568	638	638;132;148;119	0	56.393	By MS/MS	By MS/MS	By MS/MS	By MS/MS	By MS/MS	By MS/MS	By MS/MS	By MS/MS	By MS/MS	By MS/MS	By MS/MS	By MS/MS	32	16.5
Q3UE92;Q6P1B1;S4R1I3;S4R228	Q3UE92;Q6P1B1;S4R1I3	X-prolyl aminopeptidase (Aminopeptidase P) 1, soluble, isoform CRA_b; Xaa-Pro aminopeptidase 1	Xpnpep1	>tr|Q3UE92|Q3UE92_MOUSE X-prolyl aminopeptidase (Aminopeptidase P) 1, soluble, isoform CRA_b OS=Mus musculus OX=10090 GN=Xpnpep1 PE=1 SV=1;>sp|Q6P1B1|XPP1_MOUSE Xaa-Pro aminopeptidase 1 OS=Mus musculus OX=10090 GN=Xpnpep1 PE=1 SV=1;>tr|S4R1I3|S4R1I3_MOUSE	4	17	12	11	9	12	14	11	11	12	14	14	13	10	12	11	9	12	14	11	11	12	14	14	13	10	74.559	666	666;623;635;119	0	59.91	By MS/MS	By MS/MS	By MS/MS	By MS/MS	By MS/MS	By MS/MS	By MS/MS	By MS/MS	By MS/MS	By MS/MS	By MS/MS	By MS/MS	30.2	28.4
P01878	P01878	Ig alpha chain C region		>sp|P01878|IGHA_MOUSE Ig alpha chain C region OS=Mus musculus OX=10090 PE=1 SV=1	1	16	10	12	14	13	11	10	14	13	13	14	11	13	2	3	4	4	2	3	3	4	3	3	2	2	36.875	344	344	0	323.31	By MS/MS	By MS/MS	By MS/MS	By MS/MS	By MS/MS	By MS/MS	By MS/MS	By MS/MS	By MS/MS	By MS/MS	By MS/MS	By MS/MS	40.7	43.6
Q921H8;H3BKL5;H3BJZ9;Q8VCH0;H3BKA1;H3BJG8;H3BJC1	Q921H8;H3BKL5;H3BJZ9;Q8VCH0	3-ketoacyl-CoA thiolase A, peroxisomal	Acaa1a	>sp|Q921H8|THIKA_MOUSE 3-ketoacyl-CoA thiolase A, peroxisomal OS=Mus musculus OX=10090 GN=Acaa1a PE=1 SV=1;>tr|H3BKL5|H3BKL5_MOUSE 3-ketoacyl-CoA thiolase A, peroxisomal OS=Mus musculus OX=10090 GN=Acaa1a PE=1 SV=1;>tr|H3BJZ9|H3BJZ9_MOUSE 3-ketoacyl-CoA th	7	16	15	16	14	14	15	15	14	14	15	14	16	13	15	16	14	14	15	15	14	14	15	14	16	13	43.953	424	424;373;331;424;199;114;98	0	170.7	By MS/MS	By MS/MS	By MS/MS	By MS/MS	By MS/MS	By MS/MS	By MS/MS	By MS/MS	By MS/MS	By MS/MS	By MS/MS	By MS/MS	54.5	59.2
Q8JZN5;A0A0G2JF25;A0A0G2JDY4	Q8JZN5	Acyl-CoA dehydrogenase family member 9, mitochondrial	Acad9	>sp|Q8JZN5|ACAD9_MOUSE Acyl-CoA dehydrogenase family member 9, mitochondrial OS=Mus musculus OX=10090 GN=Acad9 PE=1 SV=2	3	16	12	12	12	11	13	10	11	12	11	11	13	10	12	12	12	11	13	10	11	12	11	11	13	10	68.721	625	625;160;157	0	135.03	By MS/MS	By MS/MS	By MS/MS	By MS/MS	By MS/MS	By MS/MS	By MS/MS	By MS/MS	By MS/MS	By MS/MS	By MS/MS	By MS/MS	30.2	29.3
P45377	P45377	Aldose reductase-related protein 2	Akr1b8	>sp|P45377|ALD2_MOUSE Aldose reductase-related protein 2 OS=Mus musculus OX=10090 GN=Akr1b8 PE=1 SV=2	1	16	11	12	13	12	13	14	12	11	14	14	16	15	5	6	7	6	6	7	5	5	6	6	8	7	36.12	316	316	0	153.61	By MS/MS	By MS/MS	By MS/MS	By MS/MS	By MS/MS	By MS/MS	By MS/MS	By MS/MS	By MS/MS	By MS/MS	By MS/MS	By MS/MS	46.8	53.5
Q91Y97	Q91Y97	Fructose-bisphosphate aldolase B	Aldob	>sp|Q91Y97|ALDOB_MOUSE Fructose-bisphosphate aldolase B OS=Mus musculus OX=10090 GN=Aldob PE=1 SV=3	1	16	13	13	12	13	15	16	13	12	10	10	14	9	13	13	12	13	15	16	13	12	10	10	14	9	39.507	364	364	0	99.748	By MS/MS	By MS/MS	By MS/MS	By MS/MS	By MS/MS	By MS/MS	By MS/MS	By MS/MS	By MS/MS	By MS/MS	By MS/MS	By MS/MS	46.4	47
O35841	O35841	Apoptosis inhibitor 5	Api5	>sp|O35841|API5_MOUSE Apoptosis inhibitor 5 OS=Mus musculus OX=10090 GN=Api5 PE=1 SV=2	1	16	10	11	12	11	7	10	10	12	11	10	8	11	10	11	12	11	7	10	10	12	11	10	8	11	56.784	504	504	0	112.27	By MS/MS	By MS/MS	By MS/MS	By MS/MS	By MS/MS	By MS/MS	By MS/MS	By MS/MS	By MS/MS	By MS/MS	By MS/MS	By MS/MS	27	31.2
Q8K3G9;D3Z340;D6RFR7;H3BL43	Q8K3G9	DCC-interacting protein 13-beta	Appl2	>sp|Q8K3G9|DP13B_MOUSE DCC-interacting protein 13-beta OS=Mus musculus OX=10090 GN=Appl2 PE=1 SV=1	4	16	11	13	14	12	11	10	10	13	8	7	13	6	11	13	14	12	11	10	10	13	8	7	13	6	73.853	662	662;209;117;95	0	73.855	By MS/MS	By MS/MS	By MS/MS	By MS/MS	By MS/MS	By MS/MS	By MS/MS	By MS/MS	By MS/MS	By MS/MS	By MS/MS	By matching	27.2	30.1
Q91WU5	Q91WU5	Arsenite methyltransferase	As3mt	>sp|Q91WU5|AS3MT_MOUSE Arsenite methyltransferase OS=Mus musculus OX=10090 GN=As3mt PE=1 SV=2	1	16	14	13	14	16	13	13	14	13	14	14	16	13	14	13	14	16	13	13	14	13	14	14	16	13	41.793	376	376	0	108.78	By MS/MS	By MS/MS	By MS/MS	By MS/MS	By MS/MS	By MS/MS	By MS/MS	By MS/MS	By MS/MS	By MS/MS	By MS/MS	By MS/MS	43.1	43.1
Q99MQ4	Q99MQ4	Asporin	Aspn	>sp|Q99MQ4|ASPN_MOUSE Asporin OS=Mus musculus OX=10090 GN=Aspn PE=1 SV=1	1	16	16	15	14	15	14	16	14	15	14	13	16	14	16	15	14	15	14	16	14	15	14	13	16	14	42.572	373	373	0	223.15	By MS/MS	By MS/MS	By MS/MS	By MS/MS	By MS/MS	By MS/MS	By MS/MS	By MS/MS	By MS/MS	By MS/MS	By MS/MS	By MS/MS	51.5	42.4
O54724	O54724	Caveolae-associated protein 1	Cavin1	>sp|O54724|CAVN1_MOUSE Caveolae-associated protein 1 OS=Mus musculus OX=10090 GN=Cavin1 PE=1 SV=1	1	16	15	15	15	16	15	16	15	15	15	15	15	15	15	15	15	16	15	16	15	15	15	15	15	15	43.953	392	392	0	323.31	By MS/MS	By MS/MS	By MS/MS	By MS/MS	By MS/MS	By MS/MS	By MS/MS	By MS/MS	By MS/MS	By MS/MS	By MS/MS	By MS/MS	45.7	45.7
Q91WG0;Q6AW46	Q91WG0	Acylcarnitine hydrolase	Ces2c	>sp|Q91WG0|EST2C_MOUSE Acylcarnitine hydrolase OS=Mus musculus OX=10090 GN=Ces2c PE=1 SV=1	2	16	14	15	14	11	12	16	13	14	13	13	15	14	8	10	9	8	8	10	7	9	8	8	10	9	62.469	561	561;575	0	145.21	By MS/MS	By MS/MS	By MS/MS	By MS/MS	By MS/MS	By MS/MS	By MS/MS	By MS/MS	By MS/MS	By MS/MS	By MS/MS	By MS/MS	41	43.3
P18760;F8WGL3	P18760;F8WGL3	Cofilin-1	Cfl1	>sp|P18760|COF1_MOUSE Cofilin-1 OS=Mus musculus OX=10090 GN=Cfl1 PE=1 SV=3;>tr|F8WGL3|F8WGL3_MOUSE Cofilin-1 OS=Mus musculus OX=10090 GN=Cfl1 PE=1 SV=1	2	16	14	15	15	13	14	15	15	15	16	16	15	15	13	14	14	12	13	14	14	14	15	15	14	14	18.559	166	166;227	0	323.31	By MS/MS	By MS/MS	By MS/MS	By MS/MS	By MS/MS	By MS/MS	By MS/MS	By MS/MS	By MS/MS	By MS/MS	By MS/MS	By MS/MS	78.9	78.9
Q9Z1Q5	Q9Z1Q5	Chloride intracellular channel protein 1	Clic1	>sp|Q9Z1Q5|CLIC1_MOUSE Chloride intracellular channel protein 1 OS=Mus musculus OX=10090 GN=Clic1 PE=1 SV=3	1	16	12	10	11	11	11	12	12	11	13	12	13	13	12	10	11	11	11	12	12	11	13	12	13	13	27.013	241	241	0	323.31	By MS/MS	By MS/MS	By MS/MS	By MS/MS	By MS/MS	By MS/MS	By MS/MS	By MS/MS	By MS/MS	By MS/MS	By MS/MS	By MS/MS	65.6	61.8
Q5SUH7;Q5SUH6;Q99KN9	Q5SUH7;Q5SUH6;Q99KN9	Clathrin interactor 1	Clint1;Cl	>tr|Q5SUH7|Q5SUH7_MOUSE Clathrin interactor 1 OS=Mus musculus OX=10090 GN=Clint1 PE=1 SV=1;>tr|Q5SUH6|Q5SUH6_MOUSE Clathrin interactor 1 OS=Mus musculus OX=10090 GN=Clint1 PE=1 SV=1;>sp|Q99KN9|EPN4_MOUSE Clathrin interactor 1 OS=Mus musculus OX=10090 GN=Cl	3	16	13	13	12	11	13	12	12	14	13	11	14	12	13	13	12	11	13	12	12	14	13	11	14	12	67.73	623	623;641;631	0	51.83	By MS/MS	By MS/MS	By MS/MS	By MS/MS	By MS/MS	By MS/MS	By MS/MS	By MS/MS	By MS/MS	By MS/MS	By MS/MS	By MS/MS	27.6	29.4
A0A0R4J140;Z4YLI8;Q5SW19	A0A0R4J140;Z4YLI8;Q5SW19	Clustered mitochondria protein homolog	Cluh	>tr|A0A0R4J140|A0A0R4J140_MOUSE Clustered mitochondria protein homolog OS=Mus musculus OX=10090 GN=Cluh PE=1 SV=1;>tr|Z4YLI8|Z4YLI8_MOUSE Clustered mitochondria protein homolog OS=Mus musculus OX=10090 GN=Cluh PE=1 SV=1;>sp|Q5SW19|CLU_MOUSE Clustered mitoc	3	16	9	10	9	9	10	10	11	8	10	7	12	9	9	10	9	9	10	10	11	8	10	7	12	9	151.83	1353	1353;1302;1315	0	58.275	By MS/MS	By MS/MS	By MS/MS	By MS/MS	By MS/MS	By MS/MS	By MS/MS	By MS/MS	By MS/MS	By MS/MS	By MS/MS	By MS/MS	9.8	9.5
Q9QXK3	Q9QXK3	Coatomer subunit gamma-2	Copg2	>sp|Q9QXK3|COPG2_MOUSE Coatomer subunit gamma-2 OS=Mus musculus OX=10090 GN=Copg2 PE=1 SV=1	1	16	14	13	11	12	13	12	15	13	14	12	14	10	14	13	11	12	13	12	15	13	14	12	14	10	97.679	871	871	0	228.63	By MS/MS	By MS/MS	By MS/MS	By MS/MS	By MS/MS	By MS/MS	By MS/MS	By MS/MS	By MS/MS	By MS/MS	By MS/MS	By MS/MS	31.1	29.4
O88544;F6QTS1;D3YV99;D3Z1R9	O88544;F6QTS1;D3YV99;D3Z1R9	COP9 signalosome complex subunit 4; COP9 signalosome complex subunit 4 (Fragment)	Cops4	>sp|O88544|CSN4_MOUSE COP9 signalosome complex subunit 4 OS=Mus musculus OX=10090 GN=Cops4 PE=1 SV=1;>tr|F6QTS1|F6QTS1_MOUSE COP9 signalosome complex subunit 4 (Fragment) OS=Mus musculus OX=10090 GN=Cops4 PE=1 SV=1;>tr|D3YV99|D3YV99_MOUSE COP9 signalosome	4	16	10	11	11	10	11	12	10	10	11	11	13	12	10	11	11	10	11	12	10	10	11	11	13	12	46.284	406	406;253;244;206	0	68.861	By MS/MS	By MS/MS	By MS/MS	By MS/MS	By MS/MS	By MS/MS	By MS/MS	By MS/MS	By MS/MS	By MS/MS	By MS/MS	By MS/MS	31.3	37.7
Q9WUM3;D3YUG6	Q9WUM3	Coronin-1B	Coro1b	>sp|Q9WUM3|COR1B_MOUSE Coronin-1B OS=Mus musculus OX=10090 GN=Coro1b PE=1 SV=1	2	16	15	15	15	12	14	13	14	14	14	13	12	14	15	15	15	12	14	13	14	14	14	13	12	14	53.912	484	484;173	0	318.15	By MS/MS	By MS/MS	By MS/MS	By MS/MS	By MS/MS	By MS/MS	By MS/MS	By MS/MS	By MS/MS	By MS/MS	By MS/MS	By MS/MS	39.5	39.5
B2RS76	B2RS76	Carboxypeptidase B1 (Tissue), isoform CRA_b	Cpb1	>tr|B2RS76|B2RS76_MOUSE Carboxypeptidase B1 (Tissue), isoform CRA_b OS=Mus musculus OX=10090 GN=Cpb1 PE=1 SV=1	1	16	0	0	13	0	16	0	0	1	8	10	9	5	0	0	13	0	16	0	0	1	8	10	9	5	47.573	415	415	0	168.97	By matching	By matching	By MS/MS	By matching	By MS/MS	By matching	By matching	By matching	By MS/MS	By MS/MS	By MS/MS	By MS/MS	0	0
P18242;F8WIR1;F6Y6L6;A0A1B0GT66	P18242;F8WIR1;F6Y6L6;A0A1B0GT66	Cathepsin D; Predicted gene, 49369 (Fragment)	Ctsd;Gm49369	>sp|P18242|CATD_MOUSE Cathepsin D OS=Mus musculus OX=10090 GN=Ctsd PE=1 SV=1;>tr|F8WIR1|F8WIR1_MOUSE Cathepsin D OS=Mus musculus OX=10090 GN=Ctsd PE=1 SV=2;>tr|F6Y6L6|F6Y6L6_MOUSE Predicted gene, 49369 (Fragment) OS=Mus musculus OX=10090 GN=Gm49369 PE=1 SV	4	16	12	13	15	12	14	13	13	13	15	15	15	15	12	13	15	12	14	13	13	13	15	15	15	15	44.953	410	410;404;278;273	0	265.01	By MS/MS	By MS/MS	By MS/MS	By MS/MS	By MS/MS	By MS/MS	By MS/MS	By MS/MS	By MS/MS	By MS/MS	By MS/MS	By MS/MS	37.1	37.1
P28654	P28654	Decorin	Dcn	>sp|P28654|PGS2_MOUSE Decorin OS=Mus musculus OX=10090 GN=Dcn PE=1 SV=1	1	16	14	11	13	13	14	11	15	14	14	14	11	12	14	11	13	13	14	11	15	14	14	14	11	12	39.809	354	354	0	191.77	By MS/MS	By MS/MS	By MS/MS	By MS/MS	By MS/MS	By MS/MS	By MS/MS	By MS/MS	By MS/MS	By MS/MS	By MS/MS	By MS/MS	46	34.5
Q9QYJ0	Q9QYJ0	DnaJ homolog subfamily A member 2	Dnaja2	>sp|Q9QYJ0|DNJA2_MOUSE DnaJ homolog subfamily A member 2 OS=Mus musculus OX=10090 GN=Dnaja2 PE=1 SV=1	1	16	13	12	10	7	11	13	13	12	12	10	11	11	13	12	10	7	11	13	13	12	12	10	11	11	45.745	412	412	0	112.85	By MS/MS	By MS/MS	By MS/MS	By MS/MS	By MS/MS	By MS/MS	By MS/MS	By MS/MS	By MS/MS	By MS/MS	By MS/MS	By MS/MS	40.5	44.7
E9QL12;E9PXU9;A0A0N4SUJ2;E9Q423;A0A0N4SWH3;A0A0N4SWG7;A0A0N4SUN3;A0A0N4SVX9;A0A0N4SV63;Q9ESD7	E9QL12;E9PXU9;A0A0N4SUJ2;E9Q423;A0A0N4SWH3;A0A0N4SWG7;A0A0N4SUN3;A0A0N4SVX9;A0A0N4SV63;Q9ESD7	Dysferlin	Dysf	>tr|E9QL12|E9QL12_MOUSE Dysferlin OS=Mus musculus OX=10090 GN=Dysf PE=1 SV=1;>tr|E9PXU9|E9PXU9_MOUSE Dysferlin OS=Mus musculus OX=10090 GN=Dysf PE=1 SV=1;>tr|A0A0N4SUJ2|A0A0N4SUJ2_MOUSE Dysferlin OS=Mus musculus OX=10090 GN=Dysf PE=1 SV=1;>tr|E9Q423|E9Q423	10	16	7	3	8	7	9	11	3	3	8	10	8	10	7	3	8	7	9	11	3	3	8	10	8	10	237.19	2082	2082;2083;2090;2099;2103;2103;2104;2114;2120;2090	0	27.456	By MS/MS	By MS/MS	By MS/MS	By MS/MS	By MS/MS	By MS/MS	By matching	By MS/MS	By MS/MS	By MS/MS	By MS/MS	By MS/MS	5.2	2.8
A0A0R4J1Q0;G5E896;Q3UJB9;D6RE33;F6ZJ27;F6V5I7	A0A0R4J1Q0;G5E896;Q3UJB9;D6RE33	Enhancer of mRNA-decapping protein 4; Enhancer of mRNA decapping 4, isoform CRA_b	Edc4	>tr|A0A0R4J1Q0|A0A0R4J1Q0_MOUSE Enhancer of mRNA-decapping protein 4 OS=Mus musculus OX=10090 GN=Edc4 PE=1 SV=1;>tr|G5E896|G5E896_MOUSE Enhancer of mRNA decapping 4, isoform CRA_b OS=Mus musculus OX=10090 GN=Edc4 PE=1 SV=1;>sp|Q3UJB9|EDC4_MOUSE Enhancer of	6	16	11	10	8	12	11	12	11	10	10	11	12	7	11	10	8	12	11	12	11	10	10	11	12	7	150.65	1390	1390;1406;1406;1318;427;265	0	57.873	By MS/MS	By MS/MS	By MS/MS	By MS/MS	By MS/MS	By MS/MS	By MS/MS	By MS/MS	By MS/MS	By MS/MS	By MS/MS	By MS/MS	14	12.4
Q9DBM2	Q9DBM2	Peroxisomal bifunctional enzyme	Ehhadh	>sp|Q9DBM2|ECHP_MOUSE Peroxisomal bifunctional enzyme OS=Mus musculus OX=10090 GN=Ehhadh PE=1 SV=4	1	16	7	9	5	9	14	12	7	8	6	2	11	4	7	9	5	9	14	12	7	8	6	2	11	4	78.301	718	718	0	18.212	By MS/MS	By MS/MS	By MS/MS	By MS/MS	By MS/MS	By MS/MS	By MS/MS	By MS/MS	By MS/MS	By MS/MS	By MS/MS	By MS/MS	15.2	18.4
F8WJ93;Q3UMY5;A0A0R4J0H0;A0A0R4J1G7	F8WJ93;Q3UMY5;A0A0R4J0H0;A0A0R4J1G7	Echinoderm microtubule-associated protein-like 4	Eml4	>tr|F8WJ93|F8WJ93_MOUSE Echinoderm microtubule-associated protein-like 4 OS=Mus musculus OX=10090 GN=Eml4 PE=1 SV=1;>sp|Q3UMY5|EMAL4_MOUSE Echinoderm microtubule-associated protein-like 4 OS=Mus musculus OX=10090 GN=Eml4 PE=1 SV=1;>tr|A0A0R4J0H0|A0A0R4J0H0	4	16	8	12	14	7	10	8	14	12	13	12	12	9	7	11	13	6	8	6	13	11	12	11	10	8	109.97	988	988;988;876;919	0	31.078	By MS/MS	By MS/MS	By MS/MS	By MS/MS	By MS/MS	By MS/MS	By MS/MS	By MS/MS	By MS/MS	By MS/MS	By MS/MS	By MS/MS	11.4	17.2
E9PWK1;Q9D379;F6YTS6;D3Z4M3	E9PWK1;Q9D379	Epoxide hydrolase; Epoxide hydrolase 1	Ephx1	>tr|E9PWK1|E9PWK1_MOUSE Epoxide hydrolase OS=Mus musculus OX=10090 GN=Ephx1 PE=1 SV=1;>sp|Q9D379|HYEP_MOUSE Epoxide hydrolase 1 OS=Mus musculus OX=10090 GN=Ephx1 PE=1 SV=2	4	16	11	9	7	13	13	12	8	11	10	13	11	8	11	9	7	13	13	12	8	11	10	13	11	8	50.969	441	441;455;247;130	0	51.457	By MS/MS	By MS/MS	By MS/MS	By MS/MS	By MS/MS	By MS/MS	By MS/MS	By MS/MS	By MS/MS	By MS/MS	By MS/MS	By MS/MS	39.7	33.3
Q91WL0;A0A0G2JGZ0	Q91WL0	Epidermal growth factor receptor kinase substrate 8-like protein 3	Eps8l3	>sp|Q91WL0|ES8L3_MOUSE Epidermal growth factor receptor kinase substrate 8-like protein 3 OS=Mus musculus OX=10090 GN=Eps8l3 PE=2 SV=1	2	16	13	13	8	6	9	8	11	11	7	5	9	4	13	13	8	6	9	8	11	11	7	5	9	4	68.215	600	600;89	0	80.589	By MS/MS	By MS/MS	By MS/MS	By MS/MS	By MS/MS	By MS/MS	By MS/MS	By MS/MS	By MS/MS	By MS/MS	By MS/MS	By MS/MS	30.8	31.8
Q9WUA2;A0A087WPV4;A0A087WS80;A0A087WQ15	Q9WUA2	Phenylalanine--tRNA ligase beta subunit	Farsb	>sp|Q9WUA2|SYFB_MOUSE Phenylalanine--tRNA ligase beta subunit OS=Mus musculus OX=10090 GN=Farsb PE=1 SV=2	4	16	12	11	13	11	13	12	10	10	12	10	10	11	12	11	13	11	13	12	10	10	12	10	10	11	65.696	589	589;237;206;63	0	80.255	By MS/MS	By MS/MS	By MS/MS	By MS/MS	By MS/MS	By MS/MS	By MS/MS	By MS/MS	By MS/MS	By MS/MS	By MS/MS	By MS/MS	22.8	21.1
P35550;A0A140LIR6	P35550	rRNA 2-O-methyltransferase fibrillarin	Fbl	>sp|P35550|FBRL_MOUSE rRNA 2-O-methyltransferase fibrillarin OS=Mus musculus OX=10090 GN=Fbl PE=1 SV=2	2	16	14	11	14	13	14	13	14	14	14	15	13	11	12	9	12	11	12	11	12	12	12	13	11	9	34.306	327	327;85	0	121.58	By MS/MS	By MS/MS	By MS/MS	By MS/MS	By MS/MS	By MS/MS	By MS/MS	By MS/MS	By MS/MS	By MS/MS	By MS/MS	By MS/MS	50.5	50.2
Q9CPU0	Q9CPU0	Lactoylglutathione lyase	Glo1	>sp|Q9CPU0|LGUL_MOUSE Lactoylglutathione lyase OS=Mus musculus OX=10090 GN=Glo1 PE=1 SV=3	1	16	14	15	15	14	15	16	14	15	15	14	15	13	14	15	15	14	15	16	14	15	15	14	15	13	20.809	184	184	0	218.02	By MS/MS	By MS/MS	By MS/MS	By MS/MS	By MS/MS	By MS/MS	By MS/MS	By MS/MS	By MS/MS	By MS/MS	By MS/MS	By MS/MS	71.2	71.2
P62874;H3BKR2;H3BLF7;Q61011	P62874;H3BKR2;H3BLF7	Guanine nucleotide-binding protein G(I)/G(S)/G(T) subunit beta-1; Guanine nucleotide-binding protein G(I)/G(S)/G(T) subunit beta-1 (Fragment)	Gnb1	>sp|P62874|GBB1_MOUSE Guanine nucleotide-binding protein G(I)/G(S)/G(T) subunit beta-1 OS=Mus musculus OX=10090 GN=Gnb1 PE=1 SV=3;>tr|H3BKR2|H3BKR2_MOUSE Guanine nucleotide-binding protein G(I)/G(S)/G(T) subunit beta-1 (Fragment) OS=Mus musculus OX=10090 G	4	16	13	13	14	13	13	13	14	14	14	13	14	15	7	7	7	6	7	7	7	7	8	7	8	9	37.377	340	340;273;108;340	0	323.31	By MS/MS	By MS/MS	By MS/MS	By MS/MS	By MS/MS	By MS/MS	By MS/MS	By MS/MS	By MS/MS	By MS/MS	By MS/MS	By MS/MS	56.8	57.1
A0A0R4J111;Q9JHC0	A0A0R4J111;Q9JHC0	Glutathione peroxidase; Glutathione peroxidase 2	Gpx2	>tr|A0A0R4J111|A0A0R4J111_MOUSE Glutathione peroxidase OS=Mus musculus OX=10090 GN=Gpx2 PE=1 SV=1;>sp|Q9JHC0|GPX2_MOUSE Glutathione peroxidase 2 OS=Mus musculus OX=10090 GN=Gpx2 PE=2 SV=3	2	16	13	11	12	12	12	12	12	12	12	10	12	13	13	11	12	12	12	12	12	12	12	10	12	13	21.929	190	190;190	0	148.03	By MS/MS	By MS/MS	By MS/MS	By MS/MS	By MS/MS	By MS/MS	By MS/MS	By MS/MS	By MS/MS	By MS/MS	By MS/MS	By MS/MS	66.3	65.8
Q2KHK6;Q3TR54;G3UXG6;Q99NB5	Q2KHK6	Gasdermin-C2	Gsdmc2	>sp|Q2KHK6|GSDC2_MOUSE Gasdermin-C2 OS=Mus musculus OX=10090 GN=Gsdmc2 PE=2 SV=2	4	16	13	16	10	6	13	13	16	15	11	13	14	8	8	8	5	3	7	8	8	8	7	7	8	5	53.951	480	480;480;459;468	0	290.96	By MS/MS	By MS/MS	By MS/MS	By MS/MS	By MS/MS	By MS/MS	By MS/MS	By MS/MS	By MS/MS	By MS/MS	By MS/MS	By MS/MS	35	41.7
P62806	P62806	Histone H4	Hist1h4a	>sp|P62806|H4_MOUSE Histone H4 OS=Mus musculus OX=10090 GN=Hist1h4a PE=1 SV=2	1	16	12	14	13	13	13	13	12	13	15	13	15	16	12	14	13	13	13	13	12	13	15	13	15	16	11.367	103	103	0	250.84	By MS/MS	By MS/MS	By MS/MS	By MS/MS	By MS/MS	By MS/MS	By MS/MS	By MS/MS	By MS/MS	By MS/MS	By MS/MS	By MS/MS	60.2	65
Q8VDM6	Q8VDM6	Heterogeneous nuclear ribonucleoprotein U-like protein 1	Hnrnpul1	>sp|Q8VDM6|HNRL1_MOUSE Heterogeneous nuclear ribonucleoprotein U-like protein 1 OS=Mus musculus OX=10090 GN=Hnrnpul1 PE=1 SV=1	1	16	11	10	12	8	13	12	12	11	11	12	14	13	11	10	12	8	13	12	12	11	11	12	14	13	96.001	859	859	0	53.57	By MS/MS	By MS/MS	By MS/MS	By MS/MS	By MS/MS	By MS/MS	By MS/MS	By MS/MS	By MS/MS	By MS/MS	By MS/MS	By MS/MS	20.7	17.3
Q61646	Q61646	Haptoglobin	Hp	>sp|Q61646|HPT_MOUSE Haptoglobin OS=Mus musculus OX=10090 GN=Hp PE=1 SV=1	1	16	0	0	0	0	1	9	0	1	11	16	7	11	0	0	0	0	1	9	0	1	11	16	7	11	38.752	347	347	0	95.345	By matching	By matching	By matching	By matching	By MS/MS	By MS/MS	By matching	By matching	By MS/MS	By MS/MS	By MS/MS	By MS/MS	0	0
P17156	P17156	Heat shock-related 70 kDa protein 2	Hspa2	>sp|P17156|HSP72_MOUSE Heat shock-related 70 kDa protein 2 OS=Mus musculus OX=10090 GN=Hspa2 PE=1 SV=2	1	16	13	14	15	12	12	12	8	9	11	11	9	11	12	13	15	11	11	11	8	9	11	10	9	10	69.641	633	633	0	76.643	By MS/MS	By MS/MS	By MS/MS	By MS/MS	By MS/MS	By MS/MS	By MS/MS	By MS/MS	By MS/MS	By MS/MS	By MS/MS	By MS/MS	44.4	47.2
F6RPJ9;Q9JHR7	F6RPJ9;Q9JHR7	Insulin-degrading enzyme (Fragment); Insulin-degrading enzyme	Ide	>tr|F6RPJ9|F6RPJ9_MOUSE Insulin-degrading enzyme (Fragment) OS=Mus musculus OX=10090 GN=Ide PE=1 SV=1;>sp|Q9JHR7|IDE_MOUSE Insulin-degrading enzyme OS=Mus musculus OX=10090 GN=Ide PE=1 SV=1	2	16	10	11	8	11	9	11	9	8	11	9	13	10	10	11	8	11	9	11	9	8	11	9	13	10	114.15	987	987;1019	0	42.929	By MS/MS	By MS/MS	By MS/MS	By MS/MS	By MS/MS	By MS/MS	By MS/MS	By MS/MS	By MS/MS	By MS/MS	By MS/MS	By MS/MS	15.3	16.4
D3YTY9;A0A0R4J038;O08677;D3Z2B2;Q6S9I0;Q6S9I2;Q6S9I3;A0A338P699;CON__P01045-1;CON__Q2KJ62;CON__P01044-1	D3YTY9;A0A0R4J038;O08677	Kininogen-1	Kng1	>tr|D3YTY9|D3YTY9_MOUSE Kininogen-1 OS=Mus musculus OX=10090 GN=Kng1 PE=1 SV=1;>tr|A0A0R4J038|A0A0R4J038_MOUSE Kininogen-1 OS=Mus musculus OX=10090 GN=Kng1 PE=1 SV=1;>sp|O08677|KNG1_MOUSE Kininogen-1 OS=Mus musculus OX=10090 GN=Kng1 PE=1 SV=1	11	16	6	6	8	9	10	9	7	7	12	10	9	15	6	6	8	9	10	9	7	7	12	10	9	15	53.204	480	480;661;661;133;433;462;644;137;619;621;621	0	134.96	By MS/MS	By MS/MS	By MS/MS	By MS/MS	By MS/MS	By MS/MS	By MS/MS	By MS/MS	By MS/MS	By MS/MS	By MS/MS	By MS/MS	20	20
Q3U9G9;A0A0A6YXW3;A0A0A6YXT6;A0A0A6YW01;A0A0A6YY12;A0A0A6YWS3	Q3U9G9	Lamin-B receptor	Lbr	>sp|Q3U9G9|LBR_MOUSE Lamin-B receptor OS=Mus musculus OX=10090 GN=Lbr PE=1 SV=2	6	16	10	12	11	8	10	10	14	12	13	13	11	12	10	12	11	8	10	10	14	12	13	13	11	12	71.439	626	626;72;122;132;202;27	0	77.54	By MS/MS	By MS/MS	By MS/MS	By MS/MS	By MS/MS	By MS/MS	By MS/MS	By MS/MS	By MS/MS	By MS/MS	By MS/MS	By MS/MS	16.6	19.6
P16125;D3Z7F0;A0A0N4SVV8	P16125;D3Z7F0	L-lactate dehydrogenase B chain; L-lactate dehydrogenase (Fragment)	Ldhb	>sp|P16125|LDHB_MOUSE L-lactate dehydrogenase B chain OS=Mus musculus OX=10090 GN=Ldhb PE=1 SV=2;>tr|D3Z7F0|D3Z7F0_MOUSE L-lactate dehydrogenase (Fragment) OS=Mus musculus OX=10090 GN=Ldhb PE=1 SV=1	3	16	9	8	11	12	10	12	10	11	10	11	13	12	9	8	11	12	10	12	10	11	10	11	13	12	36.572	334	334;198;193	0	84.498	By MS/MS	By MS/MS	By MS/MS	By MS/MS	By MS/MS	By MS/MS	By MS/MS	By MS/MS	By MS/MS	By MS/MS	By MS/MS	By MS/MS	34.4	33.8
A0A0R4J005	A0A0R4J005	LIM and senescent cell antigen-like-containing domain protein	Lims1	>tr|A0A0R4J005|A0A0R4J005_MOUSE LIM and senescent cell antigen-like-containing domain protein OS=Mus musculus OX=10090 GN=Lims1 PE=1 SV=1	1	16	13	12	13	12	14	14	14	11	13	15	13	14	0	0	0	1	1	1	0	0	1	1	1	1	38.387	337	337	0	63.477	By MS/MS	By MS/MS	By MS/MS	By MS/MS	By MS/MS	By MS/MS	By MS/MS	By MS/MS	By MS/MS	By MS/MS	By MS/MS	By MS/MS	47.8	45.1
Q922Q1;E0CZH6;A0A087WPC2;D3YZZ3;Q9CW42	Q922Q1	Mitochondrial amidoxime reducing component 2	Marc2	>sp|Q922Q1|MARC2_MOUSE Mitochondrial amidoxime reducing component 2 OS=Mus musculus OX=10090 GN=Marc2 PE=1 SV=1	5	16	14	14	12	11	14	12	13	13	14	13	11	10	14	14	12	11	14	12	13	13	14	13	11	10	38.194	338	338;190;235;342;340	0	159.47	By MS/MS	By MS/MS	By MS/MS	By MS/MS	By MS/MS	By MS/MS	By MS/MS	By MS/MS	By MS/MS	By MS/MS	By MS/MS	By MS/MS	45	44.7
P14152;B1ATQ3	P14152	Malate dehydrogenase, cytoplasmic	Mdh1	>sp|P14152|MDHC_MOUSE Malate dehydrogenase, cytoplasmic OS=Mus musculus OX=10090 GN=Mdh1 PE=1 SV=3	2	16	14	13	14	12	14	14	13	13	14	14	14	15	14	13	14	12	14	14	13	13	14	14	14	15	36.511	334	334;155	0	323.31	By MS/MS	By MS/MS	By MS/MS	By MS/MS	By MS/MS	By MS/MS	By MS/MS	By MS/MS	By MS/MS	By MS/MS	By MS/MS	By MS/MS	50.9	48.8
Q9D279;A0A1W2P841;A0A1W2P7Y0	Q9D279	Mitotic interactor and substrate of PLK1	Misp	>sp|Q9D279|MISP_MOUSE Mitotic interactor and substrate of PLK1 OS=Mus musculus OX=10090 GN=Misp PE=1 SV=1	3	16	11	12	12	12	13	12	13	13	12	12	12	14	11	12	12	12	13	12	13	13	12	12	12	14	72.28	648	648;262;117	0	126.96	By MS/MS	By MS/MS	By MS/MS	By MS/MS	By MS/MS	By MS/MS	By MS/MS	By MS/MS	By MS/MS	By MS/MS	By MS/MS	By MS/MS	26.9	27.5
Q9R190;F8WHY8;E9PX23;Q8K4B0	Q9R190	Metastasis-associated protein MTA2	Mta2	>sp|Q9R190|MTA2_MOUSE Metastasis-associated protein MTA2 OS=Mus musculus OX=10090 GN=Mta2 PE=1 SV=1	4	16	14	16	12	13	14	12	14	16	13	13	14	14	13	14	11	11	12	10	13	14	12	11	13	13	75.029	668	668;698;703;715	0	31.257	By MS/MS	By MS/MS	By MS/MS	By MS/MS	By MS/MS	By MS/MS	By MS/MS	By MS/MS	By MS/MS	By MS/MS	By MS/MS	By MS/MS	26.3	30.1
Q9CQ19;D3Z249	Q9CQ19	Myosin regulatory light polypeptide 9	Myl9	>sp|Q9CQ19|MYL9_MOUSE Myosin regulatory light polypeptide 9 OS=Mus musculus OX=10090 GN=Myl9 PE=1 SV=3	2	16	11	11	12	11	12	12	11	11	12	12	14	15	5	5	5	5	5	5	5	5	6	5	6	8	19.854	172	172;58	0	323.31	By MS/MS	By MS/MS	By MS/MS	By MS/MS	By MS/MS	By MS/MS	By MS/MS	By MS/MS	By MS/MS	By MS/MS	By MS/MS	By MS/MS	62.8	62.8
E9Q634	E9Q634	Unconventional myosin-Ie	Myo1e	>sp|E9Q634|MYO1E_MOUSE Unconventional myosin-Ie OS=Mus musculus OX=10090 GN=Myo1e PE=1 SV=1	1	16	8	11	10	10	11	10	11	10	13	13	11	10	5	8	7	7	8	6	8	7	9	9	8	6	126.82	1107	1107	0	66.86	By MS/MS	By MS/MS	By MS/MS	By MS/MS	By MS/MS	By MS/MS	By MS/MS	By MS/MS	By MS/MS	By MS/MS	By MS/MS	By MS/MS	10.1	15.1
A2AS98;P28660	A2AS98;P28660	Nck-associated protein 1	Nckap1	>tr|A2AS98|A2AS98_MOUSE Nck-associated protein 1 OS=Mus musculus OX=10090 GN=Nckap1 PE=1 SV=1;>sp|P28660|NCKP1_MOUSE Nck-associated protein 1 OS=Mus musculus OX=10090 GN=Nckap1 PE=1 SV=2	2	16	14	13	10	11	13	15	11	12	10	12	11	7	14	13	10	11	13	15	11	12	10	12	11	7	129.51	1134	1134;1128	0	151.8	By MS/MS	By MS/MS	By MS/MS	By MS/MS	By MS/MS	By MS/MS	By MS/MS	By MS/MS	By MS/MS	By MS/MS	By MS/MS	By MS/MS	19.8	19.9
Q1HFZ0;H3BKN0;H3BJF3	Q1HFZ0;H3BKN0	tRNA (cytosine(34)-C(5))-methyltransferase	Nsun2	>sp|Q1HFZ0|NSUN2_MOUSE tRNA (cytosine(34)-C(5))-methyltransferase OS=Mus musculus OX=10090 GN=Nsun2 PE=1 SV=2;>tr|H3BKN0|H3BKN0_MOUSE tRNA (cytosine(34)-C(5))-methyltransferase OS=Mus musculus OX=10090 GN=Nsun2 PE=1 SV=1	3	16	11	12	12	12	11	12	11	13	12	12	12	9	11	12	12	12	11	12	11	13	12	12	12	9	85.451	757	757;722;72	0	36.521	By MS/MS	By MS/MS	By MS/MS	By MS/MS	By MS/MS	By MS/MS	By MS/MS	By MS/MS	By MS/MS	By MS/MS	By MS/MS	By MS/MS	23.2	25.9
Q60967;Q6NZM8;A0A0G2JFM1;A0A0G2JFK8	Q60967;Q6NZM8	Bifunctional 3-phosphoadenosine 5-phosphosulfate synthase 1; 3-phosphoadenosine 5-phosphosulfate synthase 1, isoform CRA_a	Papss1	>sp|Q60967|PAPS1_MOUSE Bifunctional 3-phosphoadenosine 5-phosphosulfate synthase 1 OS=Mus musculus OX=10090 GN=Papss1 PE=1 SV=1;>tr|Q6NZM8|Q6NZM8_MOUSE 3-phosphoadenosine 5-phosphosulfate synthase 1, isoform CRA_a OS=Mus musculus OX=10090 GN=Papss1 PE=	4	16	12	14	12	13	15	12	14	13	10	13	12	13	12	14	12	13	15	12	14	13	10	13	12	13	70.793	624	624;603;37;42	0	131.27	By MS/MS	By MS/MS	By MS/MS	By MS/MS	By MS/MS	By MS/MS	By MS/MS	By MS/MS	By MS/MS	By MS/MS	By MS/MS	By MS/MS	35.4	37.7
O35129;F6QPR1;F6Q8V7	O35129;F6QPR1	Prohibitin-2; Prohibitin-2 (Fragment)	Phb2	>sp|O35129|PHB2_MOUSE Prohibitin-2 OS=Mus musculus OX=10090 GN=Phb2 PE=1 SV=1;>tr|F6QPR1|F6QPR1_MOUSE Prohibitin-2 (Fragment) OS=Mus musculus OX=10090 GN=Phb2 PE=1 SV=1	3	16	15	15	15	15	14	15	14	16	15	16	15	16	15	15	15	15	14	15	14	16	15	16	15	16	33.296	299	299;157;104	0	259.77	By MS/MS	By MS/MS	By MS/MS	By MS/MS	By MS/MS	By MS/MS	By MS/MS	By MS/MS	By MS/MS	By MS/MS	By MS/MS	By MS/MS	57.5	57.5
Q7M6Y3;A0A1L1SUR7;A0A140LHG9;A0A087WSI9;Q3TWS4;E9Q9A3;E9QQ05;E9QLK9;Q61548	Q7M6Y3;A0A1L1SUR7	Phosphatidylinositol-binding clathrin assembly protein; Phosphatidylinositol-binding clathrin assembly protein (Fragment)	Picalm	>sp|Q7M6Y3|PICAL_MOUSE Phosphatidylinositol-binding clathrin assembly protein OS=Mus musculus OX=10090 GN=Picalm PE=1 SV=1;>tr|A0A1L1SUR7|A0A1L1SUR7_MOUSE Phosphatidylinositol-binding clathrin assembly protein (Fragment) OS=Mus musculus OX=10090 GN=Picalm	9	16	9	11	8	10	8	11	13	13	12	10	13	9	3	3	1	3	3	3	4	4	4	3	3	3	71.543	660	660;404;85;219;582;838;868;901;901	0	316.83	By MS/MS	By MS/MS	By MS/MS	By MS/MS	By MS/MS	By MS/MS	By MS/MS	By MS/MS	By MS/MS	By MS/MS	By MS/MS	By MS/MS	17.7	26.1
O70570	O70570	Polymeric immunoglobulin receptor	Pigr	>sp|O70570|PIGR_MOUSE Polymeric immunoglobulin receptor OS=Mus musculus OX=10090 GN=Pigr PE=1 SV=1	1	16	13	13	13	13	15	16	13	14	14	14	12	12	13	13	13	13	15	16	13	14	14	14	12	12	84.998	771	771	0	173.42	By MS/MS	By MS/MS	By MS/MS	By MS/MS	By MS/MS	By MS/MS	By MS/MS	By MS/MS	By MS/MS	By MS/MS	By MS/MS	By MS/MS	23.1	22.7
A0A0R4J0B2;Q8VCI0	A0A0R4J0B2;Q8VCI0	Phospholipase B-like; Phospholipase B-like 1	Plbd1	>tr|A0A0R4J0B2|A0A0R4J0B2_MOUSE Phospholipase B-like OS=Mus musculus OX=10090 GN=Plbd1 PE=1 SV=1;>sp|Q8VCI0|PLBL1_MOUSE Phospholipase B-like 1 OS=Mus musculus OX=10090 GN=Plbd1 PE=1 SV=1	2	16	14	15	12	12	11	13	15	14	13	14	12	12	14	15	12	12	11	13	15	14	13	14	12	12	63.018	550	550;550	0	165.04	By MS/MS	By MS/MS	By MS/MS	By MS/MS	By MS/MS	By MS/MS	By MS/MS	By MS/MS	By MS/MS	By MS/MS	By MS/MS	By MS/MS	31.3	34.5
Q543K9;P23492;A0A2I3BQH2;Q9D8C9;A0A2I3BS22	Q543K9;P23492;A0A2I3BQH2	Purine nucleoside phosphorylase	Pnp	>tr|Q543K9|Q543K9_MOUSE Purine nucleoside phosphorylase OS=Mus musculus OX=10090 GN=Pnp PE=1 SV=1;>sp|P23492|PNPH_MOUSE Purine nucleoside phosphorylase OS=Mus musculus OX=10090 GN=Pnp PE=1 SV=2;>tr|A0A2I3BQH2|A0A2I3BQH2_MOUSE Predicted gene, 49342 (Fragmen	5	16	16	16	15	15	16	15	16	15	16	16	16	16	16	16	15	15	16	15	16	15	16	16	16	16	32.263	289	289;289;250;305;136	0	195.29	By MS/MS	By MS/MS	By MS/MS	By MS/MS	By MS/MS	By MS/MS	By MS/MS	By MS/MS	By MS/MS	By MS/MS	By MS/MS	By MS/MS	72	72
Q91VM9;D3Z636;G8JL76	Q91VM9;D3Z636	Inorganic pyrophosphatase 2, mitochondrial	Ppa2	>sp|Q91VM9|IPYR2_MOUSE Inorganic pyrophosphatase 2, mitochondrial OS=Mus musculus OX=10090 GN=Ppa2 PE=1 SV=1;>tr|D3Z636|D3Z636_MOUSE Inorganic pyrophosphatase 2, mitochondrial OS=Mus musculus OX=10090 GN=Ppa2 PE=1 SV=1	3	16	12	10	8	14	14	12	6	14	8	10	12	9	12	10	8	14	14	12	6	14	8	10	12	9	38.114	330	330;329;152	0	56.273	By MS/MS	By MS/MS	By MS/MS	By MS/MS	By MS/MS	By MS/MS	By MS/MS	By MS/MS	By MS/MS	By MS/MS	By MS/MS	By MS/MS	57.9	48.5
P24369	P24369	Peptidyl-prolyl cis-trans isomerase B	Ppib	>sp|P24369|PPIB_MOUSE Peptidyl-prolyl cis-trans isomerase B OS=Mus musculus OX=10090 GN=Ppib PE=1 SV=2	1	16	14	15	15	15	14	14	14	14	13	14	13	15	14	15	15	15	14	14	14	14	13	14	13	15	23.713	216	216	0	215.68	By MS/MS	By MS/MS	By MS/MS	By MS/MS	By MS/MS	By MS/MS	By MS/MS	By MS/MS	By MS/MS	By MS/MS	By MS/MS	By MS/MS	57.9	60.6
P28867;Q1MX41;Q1MX43;Q1MX40;Q1MX42;REV__E9Q9T6;REV__Q6ZPL9;F8WGT6;Q02111	P28867;Q1MX41;Q1MX43;Q1MX40;Q1MX42	Protein kinase C delta type; Protein kinase C	Prkcd	>sp|P28867|KPCD_MOUSE Protein kinase C delta type OS=Mus musculus OX=10090 GN=Prkcd PE=1 SV=3;>tr|Q1MX41|Q1MX41_MOUSE Protein kinase C OS=Mus musculus OX=10090 GN=Prkcd PE=1 SV=1;>tr|Q1MX43|Q1MX43_MOUSE Protein kinase C OS=Mus musculus OX=10090 GN=Prkcd PE	9	16	14	12	12	10	13	9	13	15	12	12	8	10	14	12	12	10	13	9	13	15	12	12	8	10	77.546	674	674;545;559;571;585;596;600;643;707	0	34.333	By MS/MS	By MS/MS	By MS/MS	By MS/MS	By MS/MS	By MS/MS	By MS/MS	By MS/MS	By MS/MS	By MS/MS	By MS/MS	By MS/MS	27.9	22.6
P62192	P62192	26S proteasome regulatory subunit 4	Psmc1	>sp|P62192|PRS4_MOUSE 26S proteasome regulatory subunit 4 OS=Mus musculus OX=10090 GN=Psmc1 PE=1 SV=1	1	16	15	12	12	15	13	12	10	13	12	11	14	14	15	12	12	15	13	12	10	13	12	11	14	14	49.184	440	440	0	168.12	By MS/MS	By MS/MS	By MS/MS	By MS/MS	By MS/MS	By MS/MS	By MS/MS	By MS/MS	By MS/MS	By MS/MS	By MS/MS	By MS/MS	47.5	37.7
G3UXZ5;P97371;G3UXY0;G3X9K9;G3UWN9;G3UXR1	G3UXZ5;P97371;G3UXY0;G3X9K9;G3UWN9	Proteasome activator complex subunit 1 (Fragment); Proteasome activator complex subunit 1	Psme1	>tr|G3UXZ5|G3UXZ5_MOUSE Proteasome activator complex subunit 1 (Fragment) OS=Mus musculus OX=10090 GN=Psme1 PE=1 SV=1;>sp|P97371|PSME1_MOUSE Proteasome activator complex subunit 1 OS=Mus musculus OX=10090 GN=Psme1 PE=1 SV=2;>tr|G3UXY0|G3UXY0_MOUSE Proteaso	6	16	15	15	16	14	15	15	14	15	15	15	14	12	15	15	16	14	15	15	14	15	15	15	14	12	27.411	238	238;249;226;236;173;42	0	323.31	By MS/MS	By MS/MS	By MS/MS	By MS/MS	By MS/MS	By MS/MS	By MS/MS	By MS/MS	By MS/MS	By MS/MS	By MS/MS	By MS/MS	64.7	64.7
Q5SW88;Q5SW87;Q5SW86	Q5SW88;Q5SW87	RAB1A, member RAS oncogene family	Rab1a	>tr|Q5SW88|Q5SW88_MOUSE RAB1A, member RAS oncogene family OS=Mus musculus OX=10090 GN=Rab1a PE=1 SV=1;>tr|Q5SW87|Q5SW87_MOUSE RAB1A, member RAS oncogene family OS=Mus musculus OX=10090 GN=Rab1a PE=1 SV=1	3	16	13	13	12	12	12	12	12	13	11	13	12	14	0	0	0	0	0	0	0	0	0	0	0	0	22.372	202	202;138;126	0	265.73	By MS/MS	By MS/MS	By MS/MS	By MS/MS	By MS/MS	By MS/MS	By MS/MS	By MS/MS	By MS/MS	By MS/MS	By MS/MS	By MS/MS	69.3	69.3
P46061;A0A2R8VHK9;A0A2R8W753	P46061;A0A2R8VHK9	Ran GTPase-activating protein 1; Ran GTPase-activating protein 1 (Fragment)	Rangap1	>sp|P46061|RAGP1_MOUSE Ran GTPase-activating protein 1 OS=Mus musculus OX=10090 GN=Rangap1 PE=1 SV=2;>tr|A0A2R8VHK9|A0A2R8VHK9_MOUSE Ran GTPase-activating protein 1 (Fragment) OS=Mus musculus OX=10090 GN=Rangap1 PE=1 SV=1	3	16	11	11	11	11	10	10	10	11	12	12	12	12	11	11	11	11	10	10	10	11	12	12	12	12	63.53	589	589;257;144	0	45.99	By MS/MS	By MS/MS	By MS/MS	By MS/MS	By MS/MS	By MS/MS	By MS/MS	By MS/MS	By MS/MS	By MS/MS	By MS/MS	By MS/MS	24.8	25.1
Q8BK67;A2AWQ2	Q8BK67	Protein RCC2	Rcc2	>sp|Q8BK67|RCC2_MOUSE Protein RCC2 OS=Mus musculus OX=10090 GN=Rcc2 PE=1 SV=1	2	16	14	15	15	14	14	11	15	15	15	15	16	14	14	15	15	14	14	11	15	15	15	15	16	14	55.983	520	520;170	0	108.18	By MS/MS	By MS/MS	By MS/MS	By MS/MS	By MS/MS	By MS/MS	By MS/MS	By MS/MS	By MS/MS	By MS/MS	By MS/MS	By MS/MS	38.8	40.6
P47962;D3YYV8	P47962;D3YYV8	60S ribosomal protein L5; 60S ribosomal protein L5 (Fragment)	Rpl5	>sp|P47962|RL5_MOUSE 60S ribosomal protein L5 OS=Mus musculus OX=10090 GN=Rpl5 PE=1 SV=3;>tr|D3YYV8|D3YYV8_MOUSE 60S ribosomal protein L5 (Fragment) OS=Mus musculus OX=10090 GN=Rpl5 PE=1 SV=1	2	16	11	11	11	11	12	13	11	11	13	12	14	16	11	11	11	11	12	13	11	11	13	12	14	16	34.4	297	297;163	0	179.37	By MS/MS	By MS/MS	By MS/MS	By MS/MS	By MS/MS	By MS/MS	By MS/MS	By MS/MS	By MS/MS	By MS/MS	By MS/MS	By MS/MS	37.7	37.7
P47911;A0A0J9YU32	P47911	60S ribosomal protein L6	Rpl6	>sp|P47911|RL6_MOUSE 60S ribosomal protein L6 OS=Mus musculus OX=10090 GN=Rpl6 PE=1 SV=3	2	16	13	14	13	13	14	14	14	14	16	13	16	15	13	14	13	13	14	14	14	14	16	13	16	15	33.509	296	296;74	0	224.43	By MS/MS	By MS/MS	By MS/MS	By MS/MS	By MS/MS	By MS/MS	By MS/MS	By MS/MS	By MS/MS	By MS/MS	By MS/MS	By MS/MS	37.8	37.8
P14869;D3YVM5;S4R1N1	P14869;D3YVM5;S4R1N1	60S acidic ribosomal protein P0; 60S acidic ribosomal protein P0 (Fragment)	Rplp0	>sp|P14869|RLA0_MOUSE 60S acidic ribosomal protein P0 OS=Mus musculus OX=10090 GN=Rplp0 PE=1 SV=3;>tr|D3YVM5|D3YVM5_MOUSE 60S acidic ribosomal protein P0 (Fragment) OS=Mus musculus OX=10090 GN=Rplp0 PE=1 SV=1;>tr|S4R1N1|S4R1N1_MOUSE 60S acidic ribosomal pr	3	16	13	13	13	15	13	14	14	13	14	12	14	14	13	13	13	15	13	14	14	13	14	12	14	14	34.216	317	317;145;221	0	206.99	By MS/MS	By MS/MS	By MS/MS	By MS/MS	By MS/MS	By MS/MS	By MS/MS	By MS/MS	By MS/MS	By MS/MS	By MS/MS	By MS/MS	44.2	46.4
Q9R1T2	Q9R1T2	SUMO-activating enzyme subunit 1	Sae1	>sp|Q9R1T2|SAE1_MOUSE SUMO-activating enzyme subunit 1 OS=Mus musculus OX=10090 GN=Sae1 PE=1 SV=1	1	16	11	11	13	11	12	12	14	11	13	14	12	14	11	11	13	11	12	12	14	11	13	14	12	14	38.62	350	350	0	101.75	By MS/MS	By MS/MS	By MS/MS	By MS/MS	By MS/MS	By MS/MS	By MS/MS	By MS/MS	By MS/MS	By MS/MS	By MS/MS	By MS/MS	54	55.1
Q3UID0;Q6PDG5;A0A1W2P6N7	Q3UID0;Q6PDG5	SWI/SNF complex subunit SMARCC2	Smarcc2	>tr|Q3UID0|Q3UID0_MOUSE SWI/SNF complex subunit SMARCC2 OS=Mus musculus OX=10090 GN=Smarcc2 PE=1 SV=1;>sp|Q6PDG5|SMRC2_MOUSE SWI/SNF complex subunit SMARCC2 OS=Mus musculus OX=10090 GN=Smarcc2 PE=1 SV=2	3	16	11	10	12	13	11	11	10	11	10	13	11	10	7	6	6	7	5	5	6	6	5	7	5	7	124.68	1130	1130;1213;142	0	34.464	By MS/MS	By MS/MS	By MS/MS	By MS/MS	By MS/MS	By MS/MS	By MS/MS	By MS/MS	By MS/MS	By MS/MS	By MS/MS	By MS/MS	14.2	11.3
F8VQC1;E9Q740	F8VQC1;E9Q740	Signal recognition particle subunit SRP72	Srp72	>tr|F8VQC1|F8VQC1_MOUSE Signal recognition particle subunit SRP72 OS=Mus musculus OX=10090 GN=Srp72 PE=1 SV=1;>tr|E9Q740|E9Q740_MOUSE Signal recognition particle subunit SRP72 OS=Mus musculus OX=10090 GN=Srp72 PE=1 SV=1	2	16	10	14	12	12	14	12	11	13	13	13	13	12	10	14	12	12	14	12	11	13	13	13	13	12	74.656	671	671;610	0	103.98	By MS/MS	By MS/MS	By MS/MS	By MS/MS	By MS/MS	By MS/MS	By MS/MS	By MS/MS	By MS/MS	By MS/MS	By MS/MS	By MS/MS	23.7	33.4
Q8BTI8;A0A087WRX8;A0A3B2W3Z4;A0A087WPS9	Q8BTI8	Serine/arginine repetitive matrix protein 2	Srrm2	>sp|Q8BTI8|SRRM2_MOUSE Serine/arginine repetitive matrix protein 2 OS=Mus musculus OX=10090 GN=Srrm2 PE=1 SV=3	4	16	11	13	12	10	12	11	10	11	11	10	9	11	11	13	12	10	12	11	10	11	11	10	9	11	294.84	2703	2703;171;191;88	0	45.277	By MS/MS	By MS/MS	By MS/MS	By MS/MS	By MS/MS	By MS/MS	By MS/MS	By MS/MS	By MS/MS	By MS/MS	By MS/MS	By MS/MS	5.9	7.6
P58021;E9PZ69	P58021;E9PZ69	Transmembrane 9 superfamily member 2; Transmembrane 9 superfamily member	Tm9sf2	>sp|P58021|TM9S2_MOUSE Transmembrane 9 superfamily member 2 OS=Mus musculus OX=10090 GN=Tm9sf2 PE=1 SV=1;>tr|E9PZ69|E9PZ69_MOUSE Transmembrane 9 superfamily member OS=Mus musculus OX=10090 GN=Tm9sf2 PE=1 SV=1	2	16	13	14	14	15	15	13	13	14	13	14	16	13	13	14	14	15	15	13	13	14	13	14	16	13	75.329	662	662;497	0	323.31	By MS/MS	By MS/MS	By MS/MS	By MS/MS	By MS/MS	By MS/MS	By MS/MS	By MS/MS	By MS/MS	By MS/MS	By MS/MS	By MS/MS	22.4	24.3
Q3UDE2;F2Z423	Q3UDE2	Tubulin--tyrosine ligase-like protein 12	Ttll12	>sp|Q3UDE2|TTL12_MOUSE Tubulin--tyrosine ligase-like protein 12 OS=Mus musculus OX=10090 GN=Ttll12 PE=1 SV=1	2	16	9	8	6	11	10	13	8	10	12	12	13	9	9	8	6	11	10	13	8	10	12	12	13	9	74.042	639	639;210	0	43.364	By MS/MS	By MS/MS	By MS/MS	By MS/MS	By MS/MS	By MS/MS	By MS/MS	By MS/MS	By MS/MS	By MS/MS	By MS/MS	By MS/MS	18.6	16.3
Q7TQE2;Q62523;A0A0N4SVD2;A0A0N4SUX7;A0A0N4SVP4	Q7TQE2;Q62523	Zyx protein; Zyxin	Zyx	>tr|Q7TQE2|Q7TQE2_MOUSE Zyx protein OS=Mus musculus OX=10090 GN=Zyx PE=1 SV=1;>sp|Q62523|ZYX_MOUSE Zyxin OS=Mus musculus OX=10090 GN=Zyx PE=1 SV=2	5	16	11	14	13	12	13	10	10	14	12	15	12	12	11	14	13	12	13	10	10	14	12	15	12	12	57.026	533	533;564;109;137;212	0	277.28	By MS/MS	By MS/MS	By MS/MS	By MS/MS	By MS/MS	By MS/MS	By MS/MS	By MS/MS	By MS/MS	By MS/MS	By MS/MS	By MS/MS	37	45
CON__P13646-1;CON__ENSEMBL:ENSP00000377550	CON__P13646-1;CON__ENSEMBL:ENSP00000377550			>P13646-1 SWISS-PROT:P13646-1 Tax_Id=9606 Gene_Symbol=KRT13 Isoform 1 of Keratin, type I cytoskeletal 13;>ENSEMBL:ENSP00000377550 Tax_Id=9606 Gene_Symbol=KRT13 46 kDa protein	2	15	2	3	3	3	3	3	3	10	3	3	3	15	0	0	0	0	0	0	0	5	0	0	0	7	49.586	458	458;420	0	126.71	By MS/MS	By MS/MS	By MS/MS	By MS/MS	By MS/MS	By MS/MS	By MS/MS	By MS/MS	By MS/MS	By MS/MS	By MS/MS	By MS/MS	10.5	15.1
P61161	P61161	Actin-related protein 2	Actr2	>sp|P61161|ARP2_MOUSE Actin-related protein 2 OS=Mus musculus OX=10090 GN=Actr2 PE=1 SV=1	1	15	13	14	14	13	12	13	13	13	14	14	14	14	13	14	14	13	12	13	13	13	14	14	14	14	44.76	394	394	0	212.26	By MS/MS	By MS/MS	By MS/MS	By MS/MS	By MS/MS	By MS/MS	By MS/MS	By MS/MS	By MS/MS	By MS/MS	By MS/MS	By MS/MS	37.6	42.1
P84084;D3YV25;E9Q2C2	P84084	ADP-ribosylation factor 5	Arf5	>sp|P84084|ARF5_MOUSE ADP-ribosylation factor 5 OS=Mus musculus OX=10090 GN=Arf5 PE=1 SV=2	3	15	11	11	11	11	12	12	12	11	13	13	13	14	6	6	6	6	7	7	6	6	7	7	7	8	20.529	180	180;49;64	0	322.16	By MS/MS	By MS/MS	By MS/MS	By MS/MS	By MS/MS	By MS/MS	By MS/MS	By MS/MS	By MS/MS	By MS/MS	By MS/MS	By MS/MS	80	80
Q8CBM2;A2AL85;Q8BSY0;A2AL71;A2AL77;A2AL83;A2AL79;Q9CR06;Q6P8S1;A2AL74;A2AL78;A2AL76;A2AL75;Q3TU40;A2AL81	Q8CBM2;A2AL85;Q8BSY0	Aspartyl/asparaginyl beta-hydroxylase	Asph	>tr|Q8CBM2|Q8CBM2_MOUSE Aspartyl/asparaginyl beta-hydroxylase OS=Mus musculus OX=10090 GN=Asph PE=1 SV=1;>tr|A2AL85|A2AL85_MOUSE Aspartyl/asparaginyl beta-hydroxylase OS=Mus musculus OX=10090 GN=Asph PE=1 SV=1;>sp|Q8BSY0|ASPH_MOUSE Aspartyl/asparaginyl bet	15	15	7	8	9	10	10	9	8	8	10	11	10	7	7	8	9	10	10	9	8	8	10	11	10	7	75.127	658	658;725;741;73;149;163;197;207;212;215;245;261;272;294;310	0	63.475	By MS/MS	By MS/MS	By MS/MS	By MS/MS	By MS/MS	By MS/MS	By MS/MS	By MS/MS	By MS/MS	By MS/MS	By MS/MS	By MS/MS	14.9	17
O35855;O88374;A0A1B0GX27;A0A1B0GST1;A0A1B0GQY4	O35855;O88374;A0A1B0GX27	Branched-chain-amino-acid aminotransferase, mitochondrial; Branched-chain-amino-acid aminotransferase	Bcat2	>sp|O35855|BCAT2_MOUSE Branched-chain-amino-acid aminotransferase, mitochondrial OS=Mus musculus OX=10090 GN=Bcat2 PE=1 SV=2;>tr|O88374|O88374_MOUSE Branched-chain-amino-acid aminotransferase OS=Mus musculus OX=10090 GN=Bcat2 PE=1 SV=1;>tr|A0A1B0GX27|A0A1B	5	15	13	10	12	12	13	12	12	11	14	12	14	13	13	10	12	12	13	12	12	11	14	12	14	13	44.127	393	393;353;388;97;101	0	132.81	By MS/MS	By MS/MS	By MS/MS	By MS/MS	By MS/MS	By MS/MS	By MS/MS	By MS/MS	By MS/MS	By MS/MS	By MS/MS	By MS/MS	44	34.6
Q7TT50;A0A1Y7VM95;A0A1Y7VLI0	Q7TT50	Serine/threonine-protein kinase MRCK beta	Cdc42bpb	>sp|Q7TT50|MRCKB_MOUSE Serine/threonine-protein kinase MRCK beta OS=Mus musculus OX=10090 GN=Cdc42bpb PE=1 SV=2	3	15	7	8	9	8	10	8	7	12	9	9	11	8	7	8	7	8	9	8	7	11	9	9	10	8	194.75	1713	1713;232;249	0	54.021	By MS/MS	By MS/MS	By MS/MS	By MS/MS	By MS/MS	By MS/MS	By MS/MS	By MS/MS	By MS/MS	By MS/MS	By MS/MS	By MS/MS	8.1	8.7
D3YUW7;E9QMC1;P59242;A0A0G2JFG0;A0A0G2JEK8	D3YUW7;E9QMC1;P59242	Cingulin	Cgn	>tr|D3YUW7|D3YUW7_MOUSE Cingulin OS=Mus musculus OX=10090 GN=Cgn PE=1 SV=1;>tr|E9QMC1|E9QMC1_MOUSE Cingulin OS=Mus musculus OX=10090 GN=Cgn PE=1 SV=1;>sp|P59242|CING_MOUSE Cingulin OS=Mus musculus OX=10090 GN=Cgn PE=1 SV=1	5	15	12	12	7	7	12	10	11	12	5	5	11	7	12	12	7	7	12	10	11	12	5	5	11	7	135.74	1184	1184;1192;1191;404;449	0	64.545	By MS/MS	By MS/MS	By MS/MS	By MS/MS	By MS/MS	By MS/MS	By MS/MS	By MS/MS	By MS/MS	By MS/MS	By MS/MS	By MS/MS	15.8	13.8
Q9QYB1	Q9QYB1	Chloride intracellular channel protein 4	Clic4	>sp|Q9QYB1|CLIC4_MOUSE Chloride intracellular channel protein 4 OS=Mus musculus OX=10090 GN=Clic4 PE=1 SV=3	1	15	11	10	12	12	12	11	11	12	12	11	13	12	11	10	12	12	12	11	11	12	12	11	13	12	28.729	253	253	0	323.31	By MS/MS	By MS/MS	By MS/MS	By MS/MS	By MS/MS	By MS/MS	By MS/MS	By MS/MS	By MS/MS	By MS/MS	By MS/MS	By MS/MS	66	62.5
E9QPX1;P39061;A0A1W2P6N8	E9QPX1;P39061	Collagen alpha-1(XVIII) chain	Col18a1	>tr|E9QPX1|E9QPX1_MOUSE Collagen alpha-1(XVIII) chain OS=Mus musculus OX=10090 GN=Col18a1 PE=1 SV=1;>sp|P39061|COIA1_MOUSE Collagen alpha-1(XVIII) chain OS=Mus musculus OX=10090 GN=Col18a1 PE=1 SV=4	3	15	10	9	11	10	12	10	10	10	14	13	12	15	10	9	11	10	12	10	10	10	14	13	12	15	182.29	1774	1774;1774;225	0	235.43	By MS/MS	By MS/MS	By MS/MS	By MS/MS	By MS/MS	By MS/MS	By MS/MS	By MS/MS	By MS/MS	By MS/MS	By MS/MS	By MS/MS	10.1	9.5
P11087	P11087	Collagen alpha-1(I) chain	Col1a1	>sp|P11087|CO1A1_MOUSE Collagen alpha-1(I) chain OS=Mus musculus OX=10090 GN=Col1a1 PE=1 SV=4	1	15	8	10	9	7	9	10	9	11	10	10	10	11	8	10	9	7	9	10	9	11	10	10	10	11	138.03	1453	1453	0	74.273	By MS/MS	By MS/MS	By MS/MS	By MS/MS	By MS/MS	By MS/MS	By MS/MS	By MS/MS	By MS/MS	By MS/MS	By MS/MS	By MS/MS	7.4	8.1
O88587;D3Z227	O88587;D3Z227	Catechol O-methyltransferase; Catechol O-methyltransferase (Fragment)	Comt	>sp|O88587|COMT_MOUSE Catechol O-methyltransferase OS=Mus musculus OX=10090 GN=Comt PE=1 SV=2;>tr|D3Z227|D3Z227_MOUSE Catechol O-methyltransferase (Fragment) OS=Mus musculus OX=10090 GN=Comt PE=1 SV=1	2	15	12	11	11	11	12	11	11	10	9	12	11	12	12	11	11	11	12	11	11	10	9	12	11	12	29.486	265	265;171	0	97.276	By MS/MS	By MS/MS	By MS/MS	By MS/MS	By MS/MS	By MS/MS	By MS/MS	By MS/MS	By MS/MS	By MS/MS	By MS/MS	By MS/MS	58.1	50.6
P61202;A2AQE4	P61202;A2AQE4	COP9 signalosome complex subunit 2	Cops2	>sp|P61202|CSN2_MOUSE COP9 signalosome complex subunit 2 OS=Mus musculus OX=10090 GN=Cops2 PE=1 SV=1;>tr|A2AQE4|A2AQE4_MOUSE COP9 signalosome complex subunit 2 OS=Mus musculus OX=10090 GN=Cops2 PE=1 SV=1	2	15	9	7	9	12	11	12	9	8	12	12	14	11	9	7	9	12	11	12	9	8	12	12	14	11	51.596	443	443;402	0	93.889	By MS/MS	By MS/MS	By MS/MS	By MS/MS	By MS/MS	By MS/MS	By MS/MS	By MS/MS	By MS/MS	By MS/MS	By MS/MS	By MS/MS	30	18.7
P97315	P97315	Cysteine and glycine-rich protein 1	Csrp1	>sp|P97315|CSRP1_MOUSE Cysteine and glycine-rich protein 1 OS=Mus musculus OX=10090 GN=Csrp1 PE=1 SV=3	1	15	12	13	13	12	12	12	12	13	14	12	14	12	12	13	13	12	12	12	12	13	14	12	14	12	20.583	193	193	0	323.31	By MS/MS	By MS/MS	By MS/MS	By MS/MS	By MS/MS	By MS/MS	By MS/MS	By MS/MS	By MS/MS	By MS/MS	By MS/MS	By MS/MS	68.4	68.4
Q8VCN5	Q8VCN5	Cystathionine gamma-lyase	Cth	>sp|Q8VCN5|CGL_MOUSE Cystathionine gamma-lyase OS=Mus musculus OX=10090 GN=Cth PE=1 SV=1	1	15	12	13	11	10	13	14	13	13	11	12	13	7	12	13	11	10	13	14	13	13	11	12	13	7	43.567	398	398	0	158.35	By MS/MS	By MS/MS	By MS/MS	By MS/MS	By MS/MS	By MS/MS	By MS/MS	By MS/MS	By MS/MS	By MS/MS	By MS/MS	By MS/MS	51	48
Q569Z5;F8WHR6	Q569Z5;F8WHR6	Probable ATP-dependent RNA helicase DDX46	Ddx46	>sp|Q569Z5|DDX46_MOUSE Probable ATP-dependent RNA helicase DDX46 OS=Mus musculus OX=10090 GN=Ddx46 PE=1 SV=2;>tr|F8WHR6|F8WHR6_MOUSE Probable ATP-dependent RNA helicase DDX46 OS=Mus musculus OX=10090 GN=Ddx46 PE=1 SV=1	2	15	8	10	9	10	10	11	11	10	12	10	11	9	8	10	9	10	10	11	11	10	12	10	11	9	117.45	1032	1032;1028	0	25.567	By MS/MS	By MS/MS	By MS/MS	By MS/MS	By MS/MS	By MS/MS	By MS/MS	By MS/MS	By MS/MS	By MS/MS	By MS/MS	By MS/MS	9.4	11.8
P54823	P54823	Probable ATP-dependent RNA helicase DDX6	Ddx6	>sp|P54823|DDX6_MOUSE Probable ATP-dependent RNA helicase DDX6 OS=Mus musculus OX=10090 GN=Ddx6 PE=1 SV=1	1	15	12	14	12	11	15	11	11	13	12	13	12	11	12	14	12	11	15	11	11	13	12	13	12	11	54.191	483	483	0	45.841	By MS/MS	By MS/MS	By MS/MS	By MS/MS	By MS/MS	By MS/MS	By MS/MS	By MS/MS	By MS/MS	By MS/MS	By MS/MS	By MS/MS	28.8	40.6
H7BWY4;Q811D0;E9Q9H0;D3Z3B8;F6UDT8;S4R2T8;A0A338P7H1;A0A338P713;E9Q3Z8;B1AR31;A0A338P6L4;A0A338P6H5;A0A338P6E5;G3UZL5;D3YUZ8;A0A338P6I6;E9Q2L2;A0A338P6J0;Q62108;Q91XM9	H7BWY4;Q811D0;E9Q9H0;D3Z3B8	Disks large homolog 1	Dlg1	>tr|H7BWY4|H7BWY4_MOUSE Disks large homolog 1 OS=Mus musculus OX=10090 GN=Dlg1 PE=1 SV=1;>sp|Q811D0|DLG1_MOUSE Disks large homolog 1 OS=Mus musculus OX=10090 GN=Dlg1 PE=1 SV=1;>tr|E9Q9H0|E9Q9H0_MOUSE Disks large homolog 1 OS=Mus musculus OX=10090 GN=Dlg1 P	20	15	9	11	9	10	10	10	11	8	9	8	9	9	9	11	9	10	10	10	11	8	9	8	9	9	96.891	872	872;905;912;834;358;558;198;205;238;242;254;273;664;668;755;764;870;957;724;852	0	34.876	By MS/MS	By MS/MS	By MS/MS	By MS/MS	By MS/MS	By MS/MS	By MS/MS	By MS/MS	By MS/MS	By MS/MS	By MS/MS	By MS/MS	19.2	22
Q91YW3	Q91YW3	DnaJ homolog subfamily C member 3	Dnajc3	>sp|Q91YW3|DNJC3_MOUSE DnaJ homolog subfamily C member 3 OS=Mus musculus OX=10090 GN=Dnajc3 PE=1 SV=1	1	15	11	8	13	12	13	11	9	8	11	8	14	10	11	8	13	12	13	11	9	8	11	8	14	10	57.463	504	504	0	212.15	By MS/MS	By MS/MS	By MS/MS	By MS/MS	By MS/MS	By MS/MS	By MS/MS	By MS/MS	By MS/MS	By MS/MS	By MS/MS	By MS/MS	34.7	27.2
Q99L45;E0CXJ3	Q99L45	Eukaryotic translation initiation factor 2 subunit 2	Eif2s2	>sp|Q99L45|IF2B_MOUSE Eukaryotic translation initiation factor 2 subunit 2 OS=Mus musculus OX=10090 GN=Eif2s2 PE=1 SV=1	2	15	10	13	11	9	12	12	13	11	15	13	14	11	10	13	11	9	12	12	13	11	15	13	14	11	38.092	331	331;118	0	104.84	By MS/MS	By MS/MS	By MS/MS	By MS/MS	By MS/MS	By MS/MS	By MS/MS	By MS/MS	By MS/MS	By MS/MS	By MS/MS	By MS/MS	37.2	40.8
Q9QZD9;A2AE03	Q9QZD9	Eukaryotic translation initiation factor 3 subunit I	Eif3i	>sp|Q9QZD9|EIF3I_MOUSE Eukaryotic translation initiation factor 3 subunit I OS=Mus musculus OX=10090 GN=Eif3i PE=1 SV=1	2	15	12	12	12	11	13	12	12	11	13	12	11	14	12	12	12	11	13	12	12	11	13	12	11	14	36.46	325	325;165	0	195.27	By MS/MS	By MS/MS	By MS/MS	By MS/MS	By MS/MS	By MS/MS	By MS/MS	By MS/MS	By MS/MS	By MS/MS	By MS/MS	By MS/MS	56.9	56.3
P49290	P49290	Eosinophil peroxidase	Epx	>sp|P49290|PERE_MOUSE Eosinophil peroxidase OS=Mus musculus OX=10090 GN=Epx PE=1 SV=2	1	15	6	10	14	14	14	8	11	11	15	15	9	13	6	10	14	14	14	8	11	11	15	15	9	13	81.379	716	716	0	63.27	By MS/MS	By MS/MS	By MS/MS	By MS/MS	By MS/MS	By MS/MS	By MS/MS	By MS/MS	By MS/MS	By MS/MS	By MS/MS	By MS/MS	11.3	18.7
Q9D1Q6	Q9D1Q6	Endoplasmic reticulum resident protein 44	Erp44	>sp|Q9D1Q6|ERP44_MOUSE Endoplasmic reticulum resident protein 44 OS=Mus musculus OX=10090 GN=Erp44 PE=1 SV=1	1	15	13	14	14	13	12	13	12	13	11	12	12	14	13	14	14	13	12	13	12	13	11	12	12	14	46.852	406	406	0	127.42	By MS/MS	By MS/MS	By MS/MS	By MS/MS	By MS/MS	By MS/MS	By MS/MS	By MS/MS	By MS/MS	By MS/MS	By MS/MS	By MS/MS	41.6	43.3
Q9DCW4;A0A0U1RNP5;A0A0N4SVE0;A0A0U1RNR3;A0A0N4SWE9;A0A0U1RQB4;A0A0U1RNK9	Q9DCW4;A0A0U1RNP5;A0A0N4SVE0;A0A0U1RNR3;A0A0N4SWE9	Electron transfer flavoprotein subunit beta; Electron transfer flavoprotein subunit beta (Fragment)	Etfb	>sp|Q9DCW4|ETFB_MOUSE Electron transfer flavoprotein subunit beta OS=Mus musculus OX=10090 GN=Etfb PE=1 SV=3;>tr|A0A0U1RNP5|A0A0U1RNP5_MOUSE Electron transfer flavoprotein subunit beta (Fragment) OS=Mus musculus OX=10090 GN=Etfb PE=4 SV=1;>tr|A0A0N4SVE0|A0	7	15	13	13	13	13	13	13	13	13	13	12	14	12	13	13	13	13	13	13	13	13	13	12	14	12	27.623	255	255;213;221;177;168;100;177	0	266.15	By MS/MS	By MS/MS	By MS/MS	By MS/MS	By MS/MS	By MS/MS	By MS/MS	By MS/MS	By MS/MS	By MS/MS	By MS/MS	By MS/MS	63.1	63.1
E9PWY9;Q8C0C7;D6RIJ2	E9PWY9;Q8C0C7	Phenylalanine--tRNA ligase alpha subunit	Farsa	>tr|E9PWY9|E9PWY9_MOUSE Phenylalanine--tRNA ligase alpha subunit OS=Mus musculus OX=10090 GN=Farsa PE=1 SV=1;>sp|Q8C0C7|SYFA_MOUSE Phenylalanine--tRNA ligase alpha subunit OS=Mus musculus OX=10090 GN=Farsa PE=1 SV=1	3	15	14	10	11	12	15	13	13	13	13	12	13	13	14	10	11	12	15	13	13	13	13	12	13	13	57.47	507	507;508;105	0	265.98	By MS/MS	By MS/MS	By MS/MS	By MS/MS	By MS/MS	By MS/MS	By MS/MS	By MS/MS	By MS/MS	By MS/MS	By MS/MS	By MS/MS	44.4	35.1
Q920E5;A0A0G2JE82	Q920E5	Farnesyl pyrophosphate synthase	Fdps	>sp|Q920E5|FPPS_MOUSE Farnesyl pyrophosphate synthase OS=Mus musculus OX=10090 GN=Fdps PE=1 SV=1	2	15	10	9	9	10	9	13	10	12	8	9	11	13	3	2	2	2	1	3	2	2	1	2	2	2	40.581	353	353;240	0	210.75	By MS/MS	By MS/MS	By MS/MS	By MS/MS	By MS/MS	By MS/MS	By MS/MS	By MS/MS	By MS/MS	By MS/MS	By MS/MS	By MS/MS	36.8	38.2
Q9Z0E6;E9Q2N7	Q9Z0E6	Guanylate-binding protein 2	Gbp2	>sp|Q9Z0E6|GBP2_MOUSE Guanylate-binding protein 2 OS=Mus musculus OX=10090 GN=Gbp2 PE=1 SV=1	2	15	10	10	7	9	8	7	9	8	10	11	9	12	6	7	3	6	5	4	6	5	7	8	7	9	66.739	589	589;117	0	282.46	By MS/MS	By MS/MS	By MS/MS	By MS/MS	By MS/MS	By MS/MS	By MS/MS	By MS/MS	By MS/MS	By MS/MS	By MS/MS	By MS/MS	26.8	26.5
D3YTN4;Q99JY3;D3YWB5;D6RGS2;D3Z7Q4;D3Z3F3	D3YTN4;Q99JY3;D3YWB5	GTPase IMAP family member 4	Gimap4	>tr|D3YTN4|D3YTN4_MOUSE GTPase IMAP family member 4 OS=Mus musculus OX=10090 GN=Gimap4 PE=1 SV=1;>sp|Q99JY3|GIMA4_MOUSE GTPase IMAP family member 4 OS=Mus musculus OX=10090 GN=Gimap4 PE=1 SV=1;>tr|D3YWB5|D3YWB5_MOUSE GTPase IMAP family member 4 OS=Mus musc	6	15	7	6	10	5	7	5	14	8	14	15	8	9	7	6	10	5	7	5	14	8	14	15	8	9	38.044	328	328;219;200;69;89;58	0	141.13	By MS/MS	By MS/MS	By MS/MS	By MS/MS	By MS/MS	By MS/MS	By MS/MS	By MS/MS	By MS/MS	By MS/MS	By MS/MS	By MS/MS	28.7	25.3
F6YVP7;P62270;S4R1N6;A0A1Y7VKY1	F6YVP7;P62270;S4R1N6;A0A1Y7VKY1	Predicted gene 10260; 40S ribosomal protein S18	Gm10260;Rps18	>tr|F6YVP7|F6YVP7_MOUSE Predicted gene 10260 OS=Mus musculus OX=10090 GN=Gm10260 PE=3 SV=2;>sp|P62270|RS18_MOUSE 40S ribosomal protein S18 OS=Mus musculus OX=10090 GN=Rps18 PE=1 SV=3;>tr|S4R1N6|S4R1N6_MOUSE 40S ribosomal protein S18 OS=Mus musculus OX=1009	4	15	9	11	11	10	9	10	11	10	12	11	11	13	9	11	11	10	9	10	11	10	12	11	11	13	17.671	152	152;152;107;152	0	49.77	By MS/MS	By MS/MS	By MS/MS	By MS/MS	By MS/MS	By MS/MS	By MS/MS	By MS/MS	By MS/MS	By MS/MS	By MS/MS	By MS/MS	39.5	46.1
Q8BTZ7	Q8BTZ7	Mannose-1-phosphate guanyltransferase beta	Gmppb	>sp|Q8BTZ7|GMPPB_MOUSE Mannose-1-phosphate guanyltransferase beta OS=Mus musculus OX=10090 GN=Gmppb PE=1 SV=1	1	15	7	10	12	10	11	10	10	10	11	9	12	13	7	10	12	10	11	10	10	10	11	9	12	13	39.916	360	360	0	107.43	By MS/MS	By MS/MS	By MS/MS	By MS/MS	By MS/MS	By MS/MS	By MS/MS	By MS/MS	By MS/MS	By MS/MS	By MS/MS	By MS/MS	27.8	42.2
Q91XA2	Q91XA2	Golgi membrane protein 1	Golm1	>sp|Q91XA2|GOLM1_MOUSE Golgi membrane protein 1 OS=Mus musculus OX=10090 GN=Golm1 PE=1 SV=2	1	15	15	14	11	13	13	15	11	14	13	11	13	13	15	14	11	13	13	15	11	14	13	11	13	13	44.326	393	393	0	251.44	By MS/MS	By MS/MS	By MS/MS	By MS/MS	By MS/MS	By MS/MS	By MS/MS	By MS/MS	By MS/MS	By MS/MS	By MS/MS	By MS/MS	40.7	37.2
H3BJ07;Q8R088;H3BJ82;H3BJ12;K3W4Q3;K3W4N3;H3BKI7;H3BJI3;H3BJN5	H3BJ07;Q8R088;H3BJ82;H3BJ12;K3W4Q3;K3W4N3;H3BKI7	Golgi phosphoprotein 3-like	Golph3l	>tr|H3BJ07|H3BJ07_MOUSE Golgi phosphoprotein 3-like OS=Mus musculus OX=10090 GN=Golph3l PE=1 SV=1;>sp|Q8R088|GLP3L_MOUSE Golgi phosphoprotein 3-like OS=Mus musculus OX=10090 GN=Golph3l PE=1 SV=1;>tr|H3BJ82|H3BJ82_MOUSE Golgi phosphoprotein 3-like (Fragment	9	15	11	12	11	12	9	13	10	13	7	8	11	9	10	10	9	10	7	11	8	11	5	6	9	7	39.515	343	343;285;299;278;280;280;280;181;171	0	100.61	By MS/MS	By MS/MS	By MS/MS	By MS/MS	By MS/MS	By MS/MS	By MS/MS	By MS/MS	By MS/MS	By MS/MS	By MS/MS	By MS/MS	39.7	40.5
Q3ULJ0;D3Z0L6	Q3ULJ0	Glycerol-3-phosphate dehydrogenase 1-like protein	Gpd1l	>sp|Q3ULJ0|GPD1L_MOUSE Glycerol-3-phosphate dehydrogenase 1-like protein OS=Mus musculus OX=10090 GN=Gpd1l PE=1 SV=2	2	15	13	12	14	13	10	14	11	12	10	12	11	10	11	11	12	11	9	12	10	10	8	10	9	9	38.225	351	351;117	0	58.734	By MS/MS	By MS/MS	By MS/MS	By MS/MS	By MS/MS	By MS/MS	By MS/MS	By MS/MS	By MS/MS	By MS/MS	By MS/MS	By MS/MS	40.5	38.5
P47791	P47791	Glutathione reductase, mitochondrial	Gsr	>sp|P47791|GSHR_MOUSE Glutathione reductase, mitochondrial OS=Mus musculus OX=10090 GN=Gsr PE=1 SV=3	1	15	15	14	15	13	15	14	14	14	15	15	15	12	15	14	15	13	15	14	14	14	15	15	15	12	53.662	500	500	0	323.31	By MS/MS	By MS/MS	By MS/MS	By MS/MS	By MS/MS	By MS/MS	By MS/MS	By MS/MS	By MS/MS	By MS/MS	By MS/MS	By MS/MS	50.2	47
P51855;Q3UEE2;A2AQN9;A2AQN7;H3BKH4	P51855;Q3UEE2	Glutathione synthetase	Gss	>sp|P51855|GSHB_MOUSE Glutathione synthetase OS=Mus musculus OX=10090 GN=Gss PE=1 SV=1;>tr|Q3UEE2|Q3UEE2_MOUSE Glutathione synthetase OS=Mus musculus OX=10090 GN=Gss PE=1 SV=1	5	15	12	10	9	11	12	14	11	12	13	11	11	11	12	10	9	11	12	14	11	12	13	11	11	11	52.246	474	474;405;179;200;216	0	175.08	By MS/MS	By MS/MS	By MS/MS	By MS/MS	By MS/MS	By MS/MS	By MS/MS	By MS/MS	By MS/MS	By MS/MS	By MS/MS	By MS/MS	37.1	34.2
Q9NYQ2	Q9NYQ2	Hydroxyacid oxidase 2	Hao2	>sp|Q9NYQ2|HAOX2_MOUSE Hydroxyacid oxidase 2 OS=Mus musculus OX=10090 GN=Hao2 PE=1 SV=1	1	15	14	12	14	13	15	15	15	14	13	12	14	11	14	12	14	13	15	15	15	14	13	12	14	11	38.699	353	353	0	323.31	By MS/MS	By MS/MS	By MS/MS	By MS/MS	By MS/MS	By MS/MS	By MS/MS	By MS/MS	By MS/MS	By MS/MS	By MS/MS	By MS/MS	56.7	52.7
O09106	O09106	Histone deacetylase 1	Hdac1	>sp|O09106|HDAC1_MOUSE Histone deacetylase 1 OS=Mus musculus OX=10090 GN=Hdac1 PE=1 SV=1	1	15	13	14	14	11	10	13	13	14	14	12	12	11	9	10	10	8	6	9	9	10	10	8	8	7	55.074	482	482	0	72.866	By MS/MS	By MS/MS	By MS/MS	By MS/MS	By MS/MS	By MS/MS	By MS/MS	By MS/MS	By MS/MS	By MS/MS	By MS/MS	By MS/MS	40.5	42.3
P29416	P29416	Beta-hexosaminidase subunit alpha	Hexa	>sp|P29416|HEXA_MOUSE Beta-hexosaminidase subunit alpha OS=Mus musculus OX=10090 GN=Hexa PE=1 SV=2	1	15	12	10	11	10	11	11	9	12	10	11	11	8	12	10	11	10	11	11	9	12	10	11	11	8	60.612	528	528	0	103.73	By MS/MS	By MS/MS	By MS/MS	By MS/MS	By MS/MS	By MS/MS	By MS/MS	By MS/MS	By MS/MS	By MS/MS	By MS/MS	By MS/MS	30.7	25.9
Q9Z2X1;J3QM80;J3QMT0;J3QP45;J3QNH2;J3QMV8	Q9Z2X1;J3QM80;J3QMT0	Heterogeneous nuclear ribonucleoprotein F; Heterogeneous nuclear ribonucleoprotein F (Fragment)	Hnrnpf	>sp|Q9Z2X1|HNRPF_MOUSE Heterogeneous nuclear ribonucleoprotein F OS=Mus musculus OX=10090 GN=Hnrnpf PE=1 SV=3;>tr|J3QM80|J3QM80_MOUSE Heterogeneous nuclear ribonucleoprotein F (Fragment) OS=Mus musculus OX=10090 GN=Hnrnpf PE=1 SV=8;>tr|J3QMT0|J3QMT0_MOUSE	6	15	14	14	14	14	14	14	14	14	14	14	13	14	12	12	12	12	12	12	12	12	12	12	11	12	45.729	415	415;232;208;70;14;31	0	323.31	By MS/MS	By MS/MS	By MS/MS	By MS/MS	By MS/MS	By MS/MS	By MS/MS	By MS/MS	By MS/MS	By MS/MS	By MS/MS	By MS/MS	57.3	57.3
Q8VHM5;F7B5B5;A2AW41;V9GWW3;A2AW40	Q8VHM5;F7B5B5;A2AW41	Heterogeneous nuclear ribonucleoprotein R	Hnrnpr	>tr|Q8VHM5|Q8VHM5_MOUSE Heterogeneous nuclear ribonucleoprotein R OS=Mus musculus OX=10090 GN=Hnrnpr PE=1 SV=1;>tr|F7B5B5|F7B5B5_MOUSE Heterogeneous nuclear ribonucleoprotein R OS=Mus musculus OX=10090 GN=Hnrnpr PE=1 SV=1;>tr|A2AW41|A2AW41_MOUSE Heterogene	5	15	12	11	12	11	11	10	11	11	12	11	12	9	12	11	12	11	11	10	11	11	12	11	12	9	70.887	632	632;531;270;103;73	0	49.669	By MS/MS	By MS/MS	By MS/MS	By MS/MS	By MS/MS	By MS/MS	By MS/MS	By MS/MS	By MS/MS	By MS/MS	By MS/MS	By MS/MS	27.5	29.6
Q9CXY6	Q9CXY6	Interleukin enhancer-binding factor 2	Ilf2	>sp|Q9CXY6|ILF2_MOUSE Interleukin enhancer-binding factor 2 OS=Mus musculus OX=10090 GN=Ilf2 PE=1 SV=1	1	15	10	11	11	10	13	9	11	12	11	14	12	10	10	11	11	10	13	9	11	12	11	14	12	10	43.062	390	390	0	81.899	By MS/MS	By MS/MS	By MS/MS	By MS/MS	By MS/MS	By MS/MS	By MS/MS	By MS/MS	By MS/MS	By MS/MS	By MS/MS	By MS/MS	45.4	48.2
P24547;A0A0A6YY72;A0A0A6YXS4	P24547	Inosine-5-monophosphate dehydrogenase 2	Impdh2	>sp|P24547|IMDH2_MOUSE Inosine-5-monophosphate dehydrogenase 2 OS=Mus musculus OX=10090 GN=Impdh2 PE=1 SV=2	3	15	6	10	11	7	11	10	7	9	14	8	10	15	6	10	11	7	11	10	7	9	14	8	10	15	55.814	514	514;320;248	0	103	By MS/MS	By MS/MS	By MS/MS	By MS/MS	By MS/MS	By MS/MS	By MS/MS	By MS/MS	By MS/MS	By MS/MS	By MS/MS	By MS/MS	14	23.9
A0A2K6EDJ7;E9Q5L2;E9PVD2;A6X935	A0A2K6EDJ7;E9Q5L2;E9PVD2;A6X935	Inter alpha-trypsin inhibitor, heavy chain 4	Itih4	>tr|A0A2K6EDJ7|A0A2K6EDJ7_MOUSE Inter alpha-trypsin inhibitor, heavy chain 4 OS=Mus musculus OX=10090 GN=Itih4 PE=1 SV=1;>tr|E9Q5L2|E9Q5L2_MOUSE Inter alpha-trypsin inhibitor, heavy chain 4 OS=Mus musculus OX=10090 GN=Itih4 PE=1 SV=1;>tr|E9PVD2|E9PVD2_MOUS	4	15	1	1	2	4	2	3	2	1	7	11	2	14	1	1	2	4	2	3	2	1	7	11	2	13	100.32	902	902;925;941;942	0	54.614	By matching	By matching	By MS/MS	By matching	By matching	By MS/MS	By matching	By matching	By MS/MS	By MS/MS	By matching	By MS/MS	1.7	2.2
P57016	P57016	Ladinin-1	Lad1	>sp|P57016|LAD1_MOUSE Ladinin-1 OS=Mus musculus OX=10090 GN=Lad1 PE=1 SV=1	1	15	15	13	10	10	12	15	13	13	12	9	10	8	15	13	10	10	12	15	13	13	12	9	10	8	58.863	528	528	0	98.631	By MS/MS	By MS/MS	By MS/MS	By MS/MS	By MS/MS	By MS/MS	By MS/MS	By MS/MS	By MS/MS	By MS/MS	By MS/MS	By MS/MS	43.2	37.3
Q61792;A2A6G9;A2A6H0;A2A6G7;A2A6G8;A2A6G6;A2A6H1;A2A6G5;E9Q0N6;A2A6G0;Q9DC07;A2A6G4	Q61792;A2A6G9;A2A6H0;A2A6G7;A2A6G8	LIM and SH3 domain protein 1; LIM and SH3 domain protein 1 (Fragment)	Lasp1	>sp|Q61792|LASP1_MOUSE LIM and SH3 domain protein 1 OS=Mus musculus OX=10090 GN=Lasp1 PE=1 SV=1;>tr|A2A6G9|A2A6G9_MOUSE LIM and SH3 domain protein 1 (Fragment) OS=Mus musculus OX=10090 GN=Lasp1 PE=1 SV=1;>tr|A2A6H0|A2A6H0_MOUSE LIM and SH3 domain protein 1	12	15	13	12	10	11	10	11	12	12	11	10	11	12	13	12	10	11	10	11	12	12	11	10	11	12	29.994	263	263;129;186;99;103;89;56;69;70;28;270;47	0	43.012	By MS/MS	By MS/MS	By MS/MS	By MS/MS	By MS/MS	By MS/MS	By MS/MS	By MS/MS	By MS/MS	By MS/MS	By MS/MS	By MS/MS	41.8	38.4
Q9DBH5	Q9DBH5	Vesicular integral-membrane protein VIP36	Lman2	>sp|Q9DBH5|LMAN2_MOUSE Vesicular integral-membrane protein VIP36 OS=Mus musculus OX=10090 GN=Lman2 PE=1 SV=2	1	15	11	12	14	10	10	7	11	11	8	10	8	12	11	12	14	10	10	7	11	11	8	10	8	12	40.429	358	358	0	113.62	By MS/MS	By MS/MS	By MS/MS	By MS/MS	By MS/MS	By MS/MS	By MS/MS	By MS/MS	By MS/MS	By MS/MS	By MS/MS	By MS/MS	31.3	40.8
P51885	P51885	Lumican	Lum	>sp|P51885|LUM_MOUSE Lumican OS=Mus musculus OX=10090 GN=Lum PE=1 SV=2	1	15	12	11	12	11	13	13	12	11	12	12	12	14	8	7	8	7	7	8	7	7	7	8	7	8	38.265	338	338	0	323.31	By MS/MS	By MS/MS	By MS/MS	By MS/MS	By MS/MS	By MS/MS	By MS/MS	By MS/MS	By MS/MS	By MS/MS	By MS/MS	By MS/MS	40.2	37.6
E9QA63;B1ARU4;E9PVY8;Q9QXZ0;A0A0A0MQA6;F7ACR9;E9QNP1;B1ARU1;F6Q750;F6XCT0;F6SHS0;A0A0A0MQH5;F6RCJ3;F6YKN8	E9QA63;B1ARU4;E9PVY8;Q9QXZ0;A0A0A0MQA6;F7ACR9;E9QNP1;B1ARU1;F6Q750	Microtubule-actin cross-linking factor 1	Macf1	>tr|E9QA63|E9QA63_MOUSE Microtubule-actin cross-linking factor 1 OS=Mus musculus OX=10090 GN=Macf1 PE=1 SV=2;>tr|B1ARU4|B1ARU4_MOUSE Microtubule-actin cross-linking factor 1 OS=Mus musculus OX=10090 GN=Macf1 PE=1 SV=1;>tr|E9PVY8|E9PVY8_MOUSE Microtubule-ac	14	15	8	6	5	6	7	7	5	5	7	9	2	6	8	5	5	6	7	7	5	4	7	9	2	6	831.93	7351	7351;7353;7355;7354;5328;5333;5478;5895;4429;1837;2030;369;452;544	0	18.506	By MS/MS	By MS/MS	By MS/MS	By MS/MS	By MS/MS	By MS/MS	By MS/MS	By MS/MS	By MS/MS	By MS/MS	By MS/MS	By MS/MS	1.9	1.4
Q63844;D3Z3G6;A0A0U1RPX4;D3Z6D8;A0A0U1RPZ0	Q63844;D3Z3G6;A0A0U1RPX4;D3Z6D8;A0A0U1RPZ0	Mitogen-activated protein kinase 3; Mitogen-activated protein kinase	Mapk3	>sp|Q63844|MK03_MOUSE Mitogen-activated protein kinase 3 OS=Mus musculus OX=10090 GN=Mapk3 PE=1 SV=5;>tr|D3Z3G6|D3Z3G6_MOUSE Mitogen-activated protein kinase OS=Mus musculus OX=10090 GN=Mapk3 PE=1 SV=1;>tr|A0A0U1RPX4|A0A0U1RPX4_MOUSE Mitogen-activated prot	5	15	12	11	10	11	12	11	9	11	12	11	11	12	12	11	10	11	12	11	9	11	12	11	11	12	43.066	380	380;380;335;265;214	0	210.9	By MS/MS	By MS/MS	By MS/MS	By MS/MS	By MS/MS	By MS/MS	By MS/MS	By MS/MS	By MS/MS	By MS/MS	By MS/MS	By MS/MS	51.1	53.4
Q99MR8;A0A0G2JFQ5;A0A0G2JF64;A0A0G2JG24	Q99MR8	Methylcrotonoyl-CoA carboxylase subunit alpha, mitochondrial	Mccc1	>sp|Q99MR8|MCCA_MOUSE Methylcrotonoyl-CoA carboxylase subunit alpha, mitochondrial OS=Mus musculus OX=10090 GN=Mccc1 PE=1 SV=2	4	15	10	8	7	7	9	7	9	7	7	9	8	6	10	8	7	7	9	7	9	7	7	9	8	6	79.343	717	717;255;201;84	0	43.286	By MS/MS	By MS/MS	By MS/MS	By MS/MS	By MS/MS	By MS/MS	By MS/MS	By MS/MS	By MS/MS	By MS/MS	By MS/MS	By MS/MS	20.1	16.3
Q3TMN1;Q3UI33;O08663;M0QWX0;M0QW69;M0QWM9;M0QW48	Q3TMN1;Q3UI33;O08663	Methionine aminopeptidase 2	Metap2	>tr|Q3TMN1|Q3TMN1_MOUSE Methionine aminopeptidase 2 OS=Mus musculus OX=10090 GN=Metap2 PE=1 SV=1;>tr|Q3UI33|Q3UI33_MOUSE Methionine aminopeptidase 2 OS=Mus musculus OX=10090 GN=Metap2 PE=1 SV=1;>sp|O08663|MAP2_MOUSE Methionine aminopeptidase 2 OS=Mus muscu	7	15	13	12	13	12	13	12	12	12	13	11	14	11	13	12	13	12	13	12	12	12	13	11	14	11	50.526	455	455;488;478;106;186;242;233	0	212.63	By MS/MS	By MS/MS	By MS/MS	By MS/MS	By MS/MS	By MS/MS	By MS/MS	By MS/MS	By MS/MS	By MS/MS	By MS/MS	By MS/MS	42.4	36
G3X8Y3;A0A0A6YW80;Q80UM3;A0A0A6YX86;A0A0A6YXF4;E9PZ53;Q9DBB4	G3X8Y3;A0A0A6YW80;Q80UM3	N-alpha-acetyltransferase 15, NatA auxiliary subunit	Naa15	>tr|G3X8Y3|G3X8Y3_MOUSE N-alpha-acetyltransferase 15, NatA auxiliary subunit OS=Mus musculus OX=10090 GN=Naa15 PE=1 SV=1;>tr|A0A0A6YW80|A0A0A6YW80_MOUSE N-alpha-acetyltransferase 15, NatA auxiliary subunit OS=Mus musculus OX=10090 GN=Naa15 PE=1 SV=1;>sp|Q8	7	15	9	8	9	7	9	8	8	11	12	10	11	11	9	8	9	7	9	8	8	11	12	10	11	11	101.09	865	865;815;865;237;126;496;864	0	31.679	By MS/MS	By MS/MS	By MS/MS	By MS/MS	By MS/MS	By MS/MS	By MS/MS	By MS/MS	By MS/MS	By MS/MS	By MS/MS	By MS/MS	16	14.8
B9EJ54;A0A0J9YUD5;E9Q880	B9EJ54;A0A0J9YUD5	MCG21756, isoform CRA_b; Nucleoporin 205	Nup205	>tr|B9EJ54|B9EJ54_MOUSE MCG21756, isoform CRA_b OS=Mus musculus OX=10090 GN=Nup205 PE=1 SV=1;>tr|A0A0J9YUD5|A0A0J9YUD5_MOUSE Nucleoporin 205 OS=Mus musculus OX=10090 GN=Nup205 PE=1 SV=1	3	15	8	9	8	8	6	4	7	9	9	11	10	7	8	9	8	8	6	4	7	9	9	11	10	7	227.46	2008	2008;2061;322	0	46.215	By MS/MS	By MS/MS	By MS/MS	By MS/MS	By MS/MS	By MS/MS	By MS/MS	By MS/MS	By MS/MS	By MS/MS	By MS/MS	By MS/MS	6.3	7.8
Q9DCL9;D3Z6P1;D6RCU8	Q9DCL9	Multifunctional protein ADE2	Paics	>sp|Q9DCL9|PUR6_MOUSE Multifunctional protein ADE2 OS=Mus musculus OX=10090 GN=Paics PE=1 SV=4	3	15	11	10	10	10	9	9	13	9	12	11	12	13	11	10	10	10	9	9	13	9	12	11	12	13	47.006	425	425;83;103	0	229.44	By MS/MS	By MS/MS	By MS/MS	By MS/MS	By MS/MS	By MS/MS	By MS/MS	By MS/MS	By MS/MS	By MS/MS	By MS/MS	By MS/MS	37.2	39.3
[truncated: 3,510 more rows]
[truncated: 51 more columns]

## Sheet: Day 52
Protein IDs	Majority protein IDs	Protein names	Gene names	Fasta headers	Intensity KO- #695	Intensity KO- #696	Intensity KO- #704	Intensity KO- #707	Intensity wt- #692	Intensity wt- #710	Intensity wt- #711	LFQ intensity KO- #695	LFQ intensity KO- #696	LFQ intensity KO- #704	LFQ intensity KO- #707	LFQ intensity wt- #692	LFQ intensity wt- #710	LFQ intensity wt- #711	Potential contaminant	Identification type KO- #695	Identification type KO- #696	Identification type KO- #704	Identification type KO- #707	Identification type wt- #692	Identification type wt- #710	Identification type wt- #711	Student's T-test Significant LFQ-KO_LFQ-wtLFQ-All	Student's T-test significant	Student's T-test Significant Intensity KO_Intensity wtIntensity-All	Student's T-test significant_	Student's T-test Significant LFQ-KO_LFQ-wtLFQ-Exc.696	Student's T-test significant__	Student's T-test Significant Intensity KO_Intensity wtIntensity-Exc.696	Student's T-test significant___	diff	Student's T-test Significant LFQ KO_LFQ wt	Student's T-test significant____	GOBP slim name	GOCC slim name	KEGG name	Razor + unique peptides	Razor + unique peptides KO- #695	Razor + unique peptides KO- #696	Razor + unique peptides KO- #704	Razor + unique peptides KO- #707	Razor + unique peptides wt- #692	Razor + unique peptides wt- #710	Razor + unique peptides wt- #711	MS/MS count
[truncated: 4,762 more rows]
[truncated: 30 more columns]
