# Supplementary material for: Heat Shock Factor 1-dependent extracellular matrix remodeling mediates the transition from chronic intestinal inflammation to colon cancer
Source: Nat Commun. 2020 Dec 7;11:6245. doi: 10.1038/s41467-020-20054-x (PMC7721883; doi:10.1038/s41467-020-20054-x)
Supplement: Supplementary file 5 — Supplementary Data 2 [file 41467_2020_20054_MOESM5_ESM.xlsx]

## Sheet: DE
Supplementary Data 2. List of differentially expressed proteins between WT and Hsf1 null colons presented in Figure 5A.
Upregulated only in day 0	Upregulated only in day 20	Upregulated only in day 52	Upregulated in day 0 & day 20	Upregulated in day 20 & day 52	Downregulated only in day 0	Downregulated only in day 20	Downregulated only in day 52	Downregulated in day 20 & day 52
C1qc	Agps	Abhd12	Hsph1	Ahsg	Bag1	Acad10;Acad12	4931406C07Rik	Ca2
Fam3b	Ankhd1	Adpgk		Apoh	Ca13	Cenpv	Abat	Eppk1
Hebp1	Anxa8	Alg5		Cacybp	Fkbp11	Dctn5	Abcb1a	Fahd1
Lipa	Apcs	Alpl		Cfb	Gfap	Keap1	Abhd14b	Mettl7a1
	Camp	Apoa1		Chordc1	Lztfl1	Macrod1	Abi3bp	Selenbp1
	Capg	Apoa2		Dnaja1	Rasa3	Ppp1r1b	Acaa2	Sorbs1
	Ces1c	Arhgap18		Gc		Prkacb	Acads	Sord
	Cpne1	Arhgef16		Gm20425		Slc16a1	Acat1	Sult1d1
	Ctdp1	Arhgef2		Hpx		Urod	Acly	Tppp3
	Cwh43	Armc8		Rbp1			Aco2
	Dhrs7b	Bcar3		Serpinh1			Acot13
	Efemp2	Brix1		Tf			Acsf2
	Egfr	Caprin1		Ttr			Acsm3
	Fgb	Casp6					Acss1
	Fn1	Cbx5					Acss2
	Hspb1	Ccdc12					Adck3
	Ifitm3	Cd14					Adh1
	Ipo9	Cd177					Agr2
	Krt90	Cdk1					Ahcyl2
	Lcn2	Cdk9					Akr1c14
	Ncf1	Cfh					Aldh1a1
	Nfkb2	Clca4b					Aldh2
	Orm1	Cldn4					Aldh6a1
	Pxdn	Cnn3					Aldob
	Rab35	Cpne2					Anxa11
	Sash3	Crot					Aoc3
	Serpina3n	Ctsl					Aqp4
	Tor1b	Cwc15					Arrb1
		Cyba					Aspn
		Defa11					B3gnt3
		Dhx30					B3gnt7
		Dmbt1					Bcam
		Dnaja4					Bphl
		Duox2					Calb2
		Eif4g2					Cbr3
		Fkbp4					Cbs
		Flad1					Ccdc146
		Fxr1					Cdx2
		G3bp1					Ces2c
		Gda					Ckmt1
		Gmps					Clca1
		Gng5					Clic5
		Grb7					Cmbl
		Grwd1					Cnrip1
		Gtf2e2					Cntn1
		Gtf2i					Cobll1
		Hmgn1					Col6a3
		Hnrnpa1					Crip2
		Hsp90aa1					Cryl1
		Hsp90ab1					Cth
		Hspa4l					Cyp2s1
		Hsph1					Ddc
		Igfbp7					Deptor
		Ints1					Dhrs11
		Krt84					Ehhadh
		Lgals9					Entpd2
		Limd2					Entpd5
		Lmf2					Etfa
		Lmo7					Etfb
		Lyz1					Ethe1
		Mcm2					Fam114a1
		Mcm4					Fam129a
		Mcm5					Fam3d
		Mcm6					Fcgbp
		Mmp7					Flna
		Mt1					Fmo2
		Mt2					Galm
		Mt3					Galnt7
		Mug1					Gcg
		Mybbp1a					Gfpt1
		Myef2					Gipc2
		Myo1b					Glod5
		Nalcn					Gltp
		Nxt1					Gm1123
		Ogt					Gne
		Pate4					Golph3l
		Pdp2					Gpa33
		Pes1					Gpd1l
		Pglyrp1					Gstm1
		Phf6					Gstm2
		Phpt1					Gstt1
		Pin4					Gstt3
		Plg					Gstz1
		Plod3					Hadh
		Ppp4r2					Hao2
		Psmd14					Hdgfl3
		Rap2c					Hexb
		Rbm10					Hint2
		Rbm3					Hmgcl
		Rcn3					Hmgcs2
		Reg3g					Hpcal1
		Ripk3					Hsd17b2
		Rpa2					Hspa2
		Rpl24					Inpp1
		Rpl36					Isoc2a
		Rps15					Itga1
		Rps29					Jph2
		Rrm1					Kank2
		Rrp12					Kiaa1522
		Scamp3					Klk1
		Sltm					Lpo
		Sparc					Maoa
		Spats2					Maob
		St13					Mcam
		Stip1					Mccc1
		Stmn1					Mdp1
		Svs6					Mecr
		Tfrc					Mfap4
		Tia1					Mpst
		Tma7					Mptx1
		Tmem173					Myh11
		Top2a					Myl6
		Tpsb2					Myl9
		Ubap2					Nans
		Ube2v2					Ndrg2
		Utp18					Ndufa11
		Vav1					Ndufa5
		Vimp					Ndufab1
		Vps52					Ndufs2
		Wdr3					Ndufs5
		Wdr43					Nt5c3a
		Wif1					Papss2
		Xrcc1					Parva
							Pcca
							Pccb
							Pck1
							Pcx
							Pdcd4
							Pdxdc1
							Plbd1
							Plcb4
							Postn
							Ppa2
							Ppif
							Ppp1r12a
							Rab27b
							Rmdn1
							Rraga
							Rras
							Rsu1
							Scin
							Slc26a2
							Slc30a7
							Slc4a4
							Sntb2
							Sorbs2
							Sphk2
							St6galnac6
							Stim1
							Suclg1
							Suclg2
							Sult1b1
							Tgfb1i1
							Thbs4
							Tpmt
							Tppp
							Tst
							Tstd1
							Ttc38
							Ttn
							Tubb3
							Uap1
							Uchl1
							Ugdh
							Ugp2
							Ugt1a7c
							Ugt2b34
							Uqcrfs1
							Vwa8
