# Supplementary material for: Heat Shock Factor 1-dependent extracellular matrix remodeling mediates the transition from chronic intestinal inflammation to colon cancer
Source: Nat Commun. 2020 Dec 7;11:6245. doi: 10.1038/s41467-020-20054-x (PMC7721883; doi:10.1038/s41467-020-20054-x)
Supplement: Supplementary file 6 — Supplementary Data 3 [file 41467_2020_20054_MOESM6_ESM.xlsx]

## Sheet: Read me
Supplementary Data 3. Differentially expressed proteins found by the mass-spec analysis. This table contains two sheets, divided by day (0-20 and 52). Data of day 0-20 is sub-divided by pair-wise (t-test) comparisons, day 52 is subdivided to up/down regulated proteins.

## Sheet: Day-0-20-DE
	cluster	Gene names	p-value(KO_T0 vs. WT_T0)	stepup(p-value(KO_T0 vs. WT_T0))	Ratio(KO_T0 vs. WT_T0)	Fold-Change(KO_T0 vs. WT_T0)
WT0_KO0	4	Bag1	2.05e-11	7.84e-08	690.836	690.836
	4	Rasa3	2.07e-09	3.14e-06	262.223	262.223
	4	Ca13	2.46e-09	3.14e-06	493.618	493.618
	4	Lztfl1	3.72e-09	3.56e-06	531.38	531.38
	1	Fam3b	7.15e-09	5.47e-06	0.00101163	-988.502
	1	Hebp1	3.87e-08	2.47e-05	0.000537294	-1861.18
	1	Lipa	2.71e-07	0.000148208	0.00156605	-638.547
	1	C1qc	4.18e-07	0.000197849	0.000956929	-1045.01
	4	Fkbp11	4.65e-07	0.000197849	287.915	287.915
	4	Gfap	1.49e-06	0.000571474	483.107	483.107
WT20_KO20	6	Krt90	7.07e-11	2.71e-07	0.0011314	-883.861
	6	Apcs	2.66e-10	5.1e-07	0.000495956	-2016.31
	3	Ncf1	2.48e-09	3.17e-06	0.00100134	-998.66
	6	Lcn2	2.9e-07	0.000278053	0.000440865	-2268.27
	6	Hsph1	4.81e-05	0.0167518	0.395802	-2.52652
	6	Fn1	9.81e-06	0.00469596	0.64769	-1.54395
	6	Cwh43	1.65e-05	0.00702136	0.336744	-2.96961
	6	Hspb1	3.85e-05	0.0123012	0.52454	-1.90643
	6	Anxa8	5.47e-05	0.014978	0.234328	-4.26753
	6	Rab35	6.12e-05	0.0156278	0.535061	-1.86895
	6	Dnaja1	7.48e-05	0.0179027	0.626821	-1.59535
	6	Serpinh1	0.000174717	0.032397	0.473792	-2.11063
	6	Cpne1	0.000160284	0.032397	0.545424	-1.83344
	6	Dhrs7b	0.000300683	0.0460646	0.657882	-1.52003
	6	Efemp2	0.000454672	0.0497541	0.561594	-1.78065
	1	Rbp1	0.000440606	0.0497541	0.364534	-2.74323
	6	Cfb;Gm20547	0.000561034	0.0501871	0.396481	-2.52219
	2	Prkacb	0.000520703	0.0501871	1.53036	1.53036
	5	Selenbp1;Selenbp2	0.000714339	0.0539232	1.89609	1.89609
	2	Mettl7a1	0.000767419	0.0539232	1.53581	1.53581
	6	Nfkb2	0.000765355	0.0539232	0.437597	-2.28521
	6	Apoh	0.000853371	0.0557459	0.533755	-1.87352
	6	Serpina3n	0.000931279	0.057529	0.29759	-3.36032
	2	Sorbs1	0.00106543	0.058191	1.53552	1.53552
	5	Ca2	0.000991865	0.058191	1.57568	1.57568
	6	Orm1	0.0010246	0.058191	0.234803	-4.25888
	2	Acad10;Acad12	0.00113951	0.058191	1.77289	1.77289
	6	Hpx	0.00111321	0.058191	0.416568	-2.40057
	6	Ifitm3;Gm45717	0.00125071	0.061413	0.589566	-1.69616
	2	Urod	0.00142056	0.0647709	1.59895	1.59895
	2	Eppk1	0.00144084	0.0648515	1.67949	1.67949
	6	Gm20425	0.00154534	0.0650401	0.464049	-2.15494
	3	Ctdp1	0.00152215	0.0650401	0.568872	-1.75787
	6	Ces1c	0.00161353	0.065754	0.531319	-1.88211
	6	Tor1b	0.00159066	0.065754	0.500477	-1.99809
	6	Chordc1;Chor	0.00173481	0.0683881	0.641068	-1.5599
	6	Gc	0.00181636	0.0688778	0.513398	-1.94781
	2	Macrod1	0.00180354	0.0688778	1.62696	1.62696
	5	Ppp1r1b	0.00186691	0.0695192	1.61066	1.61066
	2	Tppp3	0.00191293	0.0703133	1.61872	1.61872
	2	Cenpv	0.00205722	0.0716288	1.62518	1.62518
	6	Cacybp	0.0020488	0.0716288	0.664585	-1.5047
	2	Fahd1	0.00219274	0.0732905	1.75449	1.75449
	6	Pxdn	0.00226243	0.0737623	0.319453	-3.13035
	6	Fgb	0.00224002	0.0737623	0.372245	-2.6864
	6	Egfr	0.00258868	0.0819393	0.531052	-1.88305
	2	Sult1d1	0.00282809	0.0866526	2.18022	2.18022
	6	Ipo9	0.00300348	0.0884872	0.663354	-1.50749
	6	Tf	0.00323577	0.0911249	0.455224	-2.19672
	6	Ttr	0.0035638	0.0931447	0.562159	-1.77886
	6	Ahsg	0.00350439	0.0931447	0.472898	-2.11462
	6	Camp	0.00352295	0.0931447	0.00172936	-578.25
	5	Slc16a1	0.00333773	0.0931447	1.51097	1.51097
	4	Dctn5	0.00341465	0.0931447	86.3111	86.3111
	6	Capg	0.00374213	0.0936754	0.617806	-1.61863
	2	Sord	0.00395849	0.0960964	1.53696	1.53696
	6	Agps	0.00408239	0.0983369	0.628267	-1.59168
KO0_KO20	1	Fam3b	7.15e-09	5.47e-06	0.00101163	-988.502
	1	Rbp1	0.000440606	0.0497541	0.364534	-2.74323
	1	Hebp1	3.87e-08	2.47e-05	0.000537294	-1861.18
	3	Ncf1	2.48e-09	3.17e-06	0.00100134	-998.66
	1	Lipa	2.71e-07	0.000148208	0.00156605	-638.547
	1	C1qc	4.18e-07	0.000197849	0.000956929	-1045.01
	1	Ighg;Igh-1a	1.99e-07	0.000108949	0.000704738	-1418.97
	1	Hba	3.72e-06	0.00178318	0.0248102	-40.3061
	5	Myo1a	3.56e-05	0.0113683	1.67151	1.67151
	1	Prss2	3.88e-05	0.011444	0.000279193	-3581.75
	1	Mtap	0.000120821	0.0272204	0.653541	-1.53013
	1	Ngp	0.000196821	0.039174	0.000814386	-1227.92
	5	Abat	0.000240732	0.0396935	2.27021	2.27021
	5	Eps8l3	0.0002388	0.0396935	1.87125	1.87125
	1	Myh10	0.00029615	0.0421018	0.629368	-1.5889
	1	Dmbt1	0.000296802	0.0421018	0.11109	-9.00172
	5	Plp2	0.000356443	0.0487564	2.34084	2.34084
	1	Itga2	0.000403652	0.0515329	0.45398	-2.20274
	1	Pdia6	0.00050284	0.0566435	0.650085	-1.53826
	5	Muc3	0.000587082	0.0571253	2.15207	2.15207
	3	Hsd11b2	0.000596609	0.0571253	1.70208	1.70208
	5	Clic5	0.000595019	0.0571253	1.98309	1.98309
	5	Eno3	0.0005797	0.0571253	6.64906	6.64906
	5	Sult1b1	0.000552627	0.0571253	1.59116	1.59116
	5	Nmes1;AA467197	0.000674257	0.0629855	1.6799	1.6799
	5	Selenbp1;Selenbp2	0.000714339	0.0539232	1.89609	1.89609
	5	Ppp1r1b	0.00186691	0.0695192	1.61066	1.61066
	5	Ckmt1	0.000865814	0.0676748	2.34579	2.34579
	5	Maoa	0.00085532	0.0676748	1.57806	1.57806
	1	Fcgr2b	0.00110805	0.0703371	0.467374	-2.13961
	1	Txndc5	0.00112025	0.0703371	0.546967	-1.82826
	3	Prdx6	0.00101752	0.0703371	2.17769	2.17769
	1	Tnc	0.00100175	0.0703371	0.563603	-1.7743
	1	Fabp2	0.00110691	0.0703371	0.139426	-7.17225
	1	Rnaset2b	0.00159048	0.0849416	0.55645	-1.79711
	5	Me2	0.00154144	0.0849416	1.50984	1.50984
	5	Ca4	0.0016762	0.0867772	2.30793	2.30793
	3	Arhgap17	0.00187082	0.0906992	1.54128	1.54128
	1	Rp2	0.00185194	0.0906992	0.477368	-2.09482
	1	Amy2;Amy2a1	0.00197903	0.0924354	0.000184176	-5429.58
	1	Ctsb	0.00216786	0.0953874	0.578064	-1.72991
	1	Ldhb	0.00226638	0.0953874	0.616522	-1.622
	1	B3galt5	0.00221719	0.0953874	0.312196	-3.20311
	3	Nt5c	0.00220211	0.0953874	1.51645	1.51645
	3	Acly	0.00229711	0.0956297	1.75689	1.75689
	5	Lad1	0.00237268	0.0956566	1.65508	1.65508
	1	Cygb	0.00236102	0.0956566	0.65404	-1.52896
	3	Reg4	0.00249151	0.0963886	10.8337	10.8337
	1	Acot7	0.00252279	0.096623	0.636861	-1.5702
	1	Guk1	0.00262054	0.0969885	0.518198	-1.92976
	5	Aldh2	0.00261854	0.0969885	1.85498	1.85498
	3	S100a14	0.00258635	0.0969885	1.97849	1.97849
WT0_WT20	4	Bag1	2.05e-11	7.84e-08	690.836	690.836
	6	Krt90	7.07e-11	2.71e-07	0.0011314	-883.861
	4	Rasa3	2.07e-09	3.14e-06	262.223	262.223
	1	Rbp1	0.000440606	0.0497541	0.364534	-2.74323
	4	Ca13	2.46e-09	3.14e-06	493.618	493.618
	4	Lztfl1	3.72e-09	3.56e-06	531.38	531.38
	6	Apcs	2.66e-10	5.1e-07	0.000495956	-2016.31
	4	Fkbp11	4.65e-07	0.000197849	287.915	287.915
	4	Gfap	1.49e-06	0.000571474	483.107	483.107
	1	Ighg;Igh-1a	1.99e-07	0.000108949	0.000704738	-1418.97
	6	Lcn2	2.9e-07	0.000278053	0.000440865	-2268.27
	6	Fn1	9.81e-06	0.00469596	0.64769	-1.54395
	1	Prss2	3.88e-05	0.011444	0.000279193	-3581.75
	5	Abat	0.000240732	0.0396935	2.27021	2.27021
	5	Plp2	0.000356443	0.0487564	2.34084	2.34084
	5	Selenbp1;Selenbp2	0.000714339	0.0539232	1.89609	1.89609
	5	Ppp1r1b	0.00186691	0.0695192	1.61066	1.61066
	6	Hpx	0.00111321	0.058191	0.416568	-2.40057
	1	Zyx	9.4e-05	0.0138452	0.615146	-1.62563
	6	Hspb1	3.85e-05	0.0123012	0.52454	-1.90643
	6	Anxa8	5.47e-05	0.014978	0.234328	-4.26753
	5	Ca2	0.000991865	0.058191	1.57568	1.57568
	1	Igh-3	0.000123851	0.0148235	0.0696021	-14.3674
	5	Ptges2	0.000128519	0.014916	1.50982	1.50982
	6	Cwh43	1.65e-05	0.00702136	0.336744	-2.96961
	5	Muc3	0.000587082	0.0571253	2.15207	2.15207
	6	Efemp2	0.000454672	0.0497541	0.561594	-1.78065
	5	H1f0	0.00018164	0.0177273	2.55939	2.55939
	4	Dysf	0.000185142	0.0177273	0.163671	-6.1098
	5	Maoa	0.00085532	0.0676748	1.57806	1.57806
	4	Stom	0.000211056	0.0183715	0.523823	-1.90904
	5	Ckmt1	0.000865814	0.0676748	2.34579	2.34579
	5	Slc16a1	0.00333773	0.0931447	1.51097	1.51097
	1	Ckap4	0.000272635	0.02131	0.604798	-1.65344
	1	Hspa5	0.000299287	0.0228382	0.631848	-1.58266
	1	Tnc	0.00100175	0.0703371	0.563603	-1.7743
	5	Clic5	0.000595019	0.0571253	1.98309	1.98309
	6	Serpinh1	0.000174717	0.032397	0.473792	-2.11063
	5	Slc44a1	0.000385458	0.0250221	2.01866	2.01866
	5	Eps8l3	0.0002388	0.0396935	1.87125	1.87125
	5	Sult1b1	0.000552627	0.0571253	1.59116	1.59116
	1	Fcgr2b	0.00110805	0.0703371	0.467374	-2.13961
	1	Amy2;Amy2a1	0.00197903	0.0924354	0.000184176	-5429.58
	6	Col18a1	0.000716385	0.0316016	0.378594	-2.64135
	6	Apoh	0.000853371	0.0557459	0.533755	-1.87352
	5	Nmes1;AA467197	0.000674257	0.0629855	1.6799	1.6799
	4	Fkbp1a	0.000625573	0.0316016	0.651506	-1.53491
	5	Lad1	0.00237268	0.0956566	1.65508	1.65508
	5	Casp14	0.00069588	0.0316016	1411.63	1411.63
	5	Atp12a	0.000706794	0.0316016	2.75681	2.75681
	5	Cnnm4	0.000734346	0.0316016	1.52533	1.52533
	2	Cryl1	0.000734299	0.0316016	1.66578	1.66578
	5	Cldn3	0.000744978	0.031703	2.28818	2.28818
	5	Me2	0.00154144	0.0849416	1.50984	1.50984
	1	Cygb	0.00236102	0.0956566	0.65404	-1.52896
	4	Flot2	0.000845509	0.0343879	0.655117	-1.52644
	4	Myef2	0.000902319	0.034891	0.421535	-2.37228
	5	Sumo2	0.000948843	0.034891	1.89504	1.89504
	5	Mvk	0.000953322	0.034891	1.52856	1.52856
	6	Ggt5	0.000956543	0.034891	0.313698	-3.18778
	6	Ifitm3;Gm45717	0.00125071	0.061413	0.589566	-1.69616
	2	Acat1	0.000994673	0.0354528	1.67177	1.67177
	1	Fam3b	7.15e-09	5.47e-06	0.00101163	-988.502
	4	Hspa2	0.00107028	0.0362452	0.541713	-1.846
	1	Mgll	0.00107988	0.0362452	0.526316	-1.9
	1	H6pd	0.00109776	0.0362452	0.371324	-2.69307
	6	Fgb	0.00224002	0.0737623	0.372245	-2.6864
	1	Ctsb	0.00216786	0.0953874	0.578064	-1.72991
	1	C4b	0.00114282	0.0363195	0.390576	-2.56032
	2	Eppk1	0.00144084	0.0648515	1.67949	1.67949
	1	Arpc5l	0.00114743	0.0363195	0.665046	-1.50366
	5	Gpa33	0.00119742	0.0366629	1.79169	1.79169
	5	Immt	0.00119752	0.0366629	1.51351	1.51351
	6	Orm1	0.0010246	0.058191	0.234803	-4.25888
	4	Itih3	0.00121828	0.0366629	0.392523	-2.54762
	5	Marcks	0.00123486	0.0366629	2.35785	2.35785
	3	Nt5c	0.00220211	0.0953874	1.51645	1.51645
	3	Acy1;A	0.00133295	0.0380985	1.58304	1.58304
	3	Hsd11b2	0.000596609	0.0571253	1.70208	1.70208
	1	Dmbt1	0.000296802	0.0421018	0.11109	-9.00172
	5	Ppa1	0.0014326	0.0394738	1.67058	1.67058
	5	Camk1d	0.00147581	0.0398053	2.25269	2.25269
	5	Cd151	0.00150282	0.0399513	3.46481	3.46481
	2	Hint2	0.0015313	0.0399513	1.59025	1.59025
	1	Hba	3.72e-06	0.00178318	0.0248102	-40.3061
	1	Tubb6	0.00159705	0.0402162	0.613634	-1.62964
	2	Mettl7a1	0.000767419	0.0539232	1.53581	1.53581
	5	Ndufb1	0.00173401	0.0405167	1.51509	1.51509
	2	Urod	0.00142056	0.0647709	1.59895	1.59895
	5	Cox6b1	0.00183262	0.0405167	1.53451	1.53451
	5	Aldh2	0.00261854	0.0969885	1.85498	1.85498
	4	Cnn1	0.00166647	0.0405167	0.656356	-1.52356
	1	Me1	0.00178196	0.0405167	0.285201	-3.5063
	2	Pccb	0.00174867	0.0405167	1.54515	1.54515
	5	Akr1c14	0.00190308	0.0409483	1.88234	1.88234
	5	Gm3776;Gsta1	0.00191712	0.0410199	1.85707	1.85707
	2	Ndufs6	0.00198333	0.0412834	1.54112	1.54112
	1	Itih1	0.00200576	0.0413284	0.498469	-2.00614
	1	Dnajc3	0.00200707	0.0413284	0.649184	-1.54039
	6	Tor1b	0.00159066	0.065754	0.500477	-1.99809
	5	Cox17	0.00214362	0.0432109	1.85462	1.85462
	5	Ndrg3	0.00217217	0.043557	1.5837	1.5837
	2	Sord	0.00395849	0.0960964	1.53696	1.53696
	2	Aldob	0.00223621	0.0438034	1.83118	1.83118
	6	Apoa1	0.00224164	0.0438034	0.312348	-3.20156
	4	Lrg1	0.0022971	0.0442105	0.000504949	-1980.4
	6	S100a9	0.00231932	0.044415	0.0547072	-18.2791
	6	Kng1	0.00233613	0.0445143	0.408831	-2.446
	6	Fgg	0.00246242	0.0460052	0.28713	-3.48275
	2	Slc4a4	0.00257016	0.0470991	1.97353	1.97353
	6	S100a8	0.00271537	0.0479185	0.062064	-16.1124
	1	Map3k20	0.00270904	0.0479185	0.646815	-1.54604
	6	Camp	0.00352295	0.0931447	0.00172936	-578.25
	2	Ociad2	0.00291031	0.0493208	1.58195	1.58195
	2	Slc6a14	0.00288948	0.0493208	1.79151	1.79151
	5	Ptma	0.00295199	0.049454	4.38385	4.38385
	4	Ppfibp1	0.00315273	0.051138	0.448157	-2.23136
	4	Cycs	0.00327832	0.0515324	0.567926	-1.76079
	6	Fga	0.00330659	0.0516908	0.287892	-3.47352
	5	Adh1	0.00339626	0.0520307	3.42321	3.42321
	4	Igkv4-63	0.00343574	0.0521071	0.000814358	-1227.96
	6	Mtr	0.00345451	0.0521071	0.00165515	-604.176
	4	P2rx4	0.00369622	0.0539086	0.49777	-2.00896
	2	Thnsl2	0.00370152	0.0539086	914.729	914.729
	2	Mgst3	0.00376716	0.0541474	1.93871	1.93871
	6	Ltf	0.00387922	0.0554381	4.58e-05	-21816.8
	6	Cd38	0.00394362	0.0559738	0.579618	-1.72527
	6	Serpina1d	0.0039725	0.0559738	0.237035	-4.21878
	5	Plekha6	0.00434721	0.0596768	1.74542	1.74542
	5	Stim1	0.00446651	0.0604478	1.50475	1.50475
	6	F2	0.00455638	0.0612313	0.27355	-3.65564
	2	Cgn	0.0045896	0.0613877	1.54491	1.54491
	6	Ppic	0.00464816	0.0613877	0.250711	-3.98865
	5	Hsd17b2	0.00462126	0.0613877	1.94781	1.94781
	6	Lama1	0.00462678	0.0613877	0.00136227	-734.071
	1	Lamp2	0.00470358	0.0613916	0.594315	-1.68261
	6	Cp	0.00471257	0.0613916	0.285512	-3.50248
	6	Reg3b	0.00466689	0.0613916	0.0011623	-860.362
	2	Pyroxd2	0.00476765	0.0618987	1406.55	1406.55
	2	Hadh	0.0048715	0.062627	1.53754	1.53754
	1	Lman1	0.00487281	0.062627	0.655969	-1.52446
	5	Clic6	0.00500209	0.0636908	2056.54	2056.54
	1	Pglyrp1	0.00508222	0.0638702	0.570975	-1.75139
	6	Dhdh	0.00510295	0.0638702	0.505033	-1.98007
	5	Rpl36a-ps1;Rpl36a	0.00531621	0.0656727	1.66137	1.66137
	6	Sod3	0.00535721	0.0656727	0.441061	-2.26726
	6	Abcf2	0.00539381	0.0657908	0.490058	-2.04057
	4	Gng2	0.00557438	0.0671571	0.543744	-1.8391
	5	Rad50	0.00562055	0.0671571	1348.79	1348.79
	2	Heph	0.00566364	0.0671571	1.51238	1.51238
	4	Svil	0.00573211	0.0674362	0.599934	-1.66685
	1	Txndc5	0.00112025	0.0703371	0.546967	-1.82826
	2	Epcam	0.00577424	0.0674362	1.59113	1.59113
	4	Crmp1	0.00598695	0.0688589	0.000945507	-1057.63
	3	Acly	0.00229711	0.0956297	1.75689	1.75689
	2	Aldh1b1	0.0061659	0.0703774	1.92783	1.92783
	1	Sec61a1;Sec61a2	0.00633962	0.0714606	0.658988	-1.51748
	5	Acsm3	0.00634376	0.0714606	4.30183	4.30183
	2		0.00638585	0.0717238	281.073	281.073
	4	Col4a2	0.00659005	0.0733957	0.565158	-1.76942
	5	Eno3	0.0005797	0.0571253	6.64906	6.64906
	6	Serpina3n	0.000931279	0.057529	0.29759	-3.36032
	2	Cenpv	0.00205722	0.0716288	1.62518	1.62518
	2	Cyb5b	0.00693618	0.0740408	1.77679	1.77679
	1	Asns	0.00674089	0.0740408	0.574807	-1.73971
	6	Acp5	0.00697878	0.0740408	0.637766	-1.56797
	3	Aldh1l1	0.00686932	0.0740408	2.31161	2.31161
	4	Cspg4	0.00668837	0.0740408	0.450836	-2.2181
	5	Bcl2l14	0.0067436	0.0740408	1.57118	1.57118
	5	Cyp2f2	0.00697743	0.0740408	500.092	500.092
	5	Acss2	0.00711726	0.0745001	1.92682	1.92682
	5	Gsdmc2	0.00727889	0.0759305	3.05363	3.05363
	2	Slc26a2	0.00729567	0.0759305	3.65577	3.65577
	6	Gc	0.00181636	0.0688778	0.513398	-1.94781
	2	Eps8l2	0.00760932	0.0781333	1.75799	1.75799
	6	Plg	0.00764442	0.0782838	0.539287	-1.8543
	3	Prdx6	0.00101752	0.0703371	2.17769	2.17769
	6	C3	0.00789775	0.079601	0.381492	-2.62129
	5	Mecr	0.00791935	0.0796092	1.57124	1.57124
	5	Tax1bp3	0.00805703	0.0805703	1.54649	1.54649
	4	Gcnt3	0.00809719	0.0807611	0.000859568	-1163.37
	5	Tst	0.00814913	0.0810679	1.50909	1.50909
	1	Prss3;Gm10334	0.00841684	0.0820871	0.000188794	-5296.78
	1	Ceacam1	0.00844447	0.0820871	0.477377	-2.09478
	4	Hba-a1	0.00849091	0.0821445	0.39042	-2.56134
	3	Hexb	0.00851472	0.0821445	2.63833	2.63833
	1	Sdf2l1	0.00849727	0.0821445	0.531909	-1.88002
	2	Acad8	0.00861812	0.0827253	1.55652	1.55652
	3	Afg3l2	0.00859763	0.0827253	1.5589	1.5589
	3	Csad	0.00871835	0.0834782	1.53935	1.53935
	3	Trp53i11	0.00894649	0.0845475	1.53105	1.53105
	6	Cfb;Gm20547	0.000561034	0.0501871	0.396481	-2.52219
	1	Appl1	0.00900113	0.0845475	0.626897	-1.59516
	5	Mfap5	0.00892882	0.0845475	2.16516	2.16516
	2	Galm	0.00903452	0.0845475	4.20345	4.20345
	1	Cela3b	0.00920318	0.0855538	0.000544757	-1835.68
	5	Rab10	0.00936918	0.0866763	1.59801	1.59801
	2	Baiap2l1	0.00970391	0.0883742	1.65376	1.65376
	5	Itih5	0.0100524	0.0899552	1.91587	1.91587
	6	Chl1	0.00996683	0.0899552	0.00224865	-444.711
	6	Adpgk	0.0101031	0.0901979	0.630918	-1.58499
	4	Hip1r	0.0104775	0.0926759	0.603468	-1.65709
	6	Serpinb9	0.0106826	0.0934698	0.659548	-1.51619
	6	Gda	0.0106913	0.0934698	0.553815	-1.80566
	5	Uqcr10	0.0107136	0.0934698	1.50311	1.50311
	6	Snx7	0.0107407	0.0934928	0.646266	-1.54735
	5	Cox7c	0.0107944	0.0936311	1.88779	1.88779
	5	Clybl	0.0108788	0.0936311	2.03792	2.03792
	6	Cyfip2	0.0108263	0.0936311	0.00321487	-311.055
	4	Hspb7	0.0110252	0.0946785	0.642169	-1.55722
	4	Col4a1	0.0110795	0.0947603	0.536677	-1.86332
	5	Scin	0.011109	0.0947603	2.51442	2.51442
	5	Dglucy	0.0111492	0.0948922	1.86403	1.86403
	4	Cfd	0.0112908	0.0952506	0.441053	-2.2673
	4	Prnp	0.011327	0.0953456	0.649094	-1.54061
	2	Prcp	0.0118529	0.0989034	1.55936	1.55936
	2	Abcb7	0.0120465	0.09965	1.7554	1.7554

## Sheet: Day 52-DE
	Gene names	p-value	stepup(p-value)	t	MeanRatio(KO/WT)	FoldChange(KO/WT)
Upregulated in WT	Defa11;Defa15;Defa9;Defa6;Defa24	5.7561e-05	0.00639987	-17.8753	0.000135511	-7379.46
	Pate4	3.88842e-05	0.00497836	-19.7354	0.000564372	-1771.88
	Svs6	9.02854e-05	0.00905445	-15.9518	0.000591323	-1691.12
	Mmp7	0.000104316	0.00944955	-15.3785	0.00065672	-1522.72
	Cldn4	8.73352e-06	0.00136663	-28.732	0.000739771	-1351.77
	Tpsb2	1.91533e-05	0.00279044	-23.5874	0.000947841	-1055.03
	Rap2c	1.93692e-06	0.000355803	-41.913	0.00129359	-773.04
	Scamp3	1.33177e-06	0.00026794	-46.0351	0.00140394	-712.28
	Wif1	2.42677e-05	0.0034177	-22.2239	0.0017752	-563.316
	Crot	5.15953e-08	2.74102e-05	-103.829	0.00179633	-556.691
	Xrcc1	4.98354e-07	0.000123856	-58.8769	0.0018404	-543.361
	Pdp2	4.24855e-07	0.000119667	-61.2752	0.00184931	-540.743
	Dhx30	5.06855e-08	2.74102e-05	-104.292	0.00202069	-494.879
	Vps52	9.69596e-07	0.000204827	-49.8424	0.0020446	-489.094
	Tia1	5.05779e-08	2.74102e-05	-104.347	0.0021015	-475.851
	Vimp	5.76599e-10	2.43613e-06	-319.383	0.00232101	-430.847
	Reg3g	5.36561e-05	0.00612694	-18.1953	0.00237131	-421.708
	Arhgap18	1.83968e-06	0.000353301	-42.4572	0.0025635	-390.091
	Arhgef16	1.63962e-07	6.9274e-05	-77.7557	0.00268729	-372.122
	Spats2	2.86207e-08	2.74102e-05	-120.314	0.0036751	-272.101
	Utp18	7.43238e-07	0.000174455	-53.2722	0.003845	-260.078
	Gtf2e2	3.52137e-07	0.00010627	-64.2221	0.00407665	-245.299
	Krt84	3.25224e-06	0.000572529	-36.8094	0.00441634	-226.432
	Armc8	1.82959e-07	7.02731e-05	-75.6524	0.00552938	-180.852
	Cdk9	1.33856e-05	0.00201979	-25.8104	0.00572239	-174.752
	Flad1	4.59513e-07	0.00012134	-60.0846	0.00678015	-147.489
	Wdr3	4.23443e-06	0.000715619	-34.4533	0.0069084	-144.751
	Bcar3	3.56102e-08	2.74102e-05	-113.917	0.00767971	-130.213
	Ints1	0.000139435	0.0108836	-14.2867	0.017634	-56.7088
	Clca4b	0.00243399	0.0471725	-6.80688	0.0937459	-10.6671
	Duox2	0.00143312	0.0380812	-7.83482	0.127506	-7.84279
	Pglyrp1	0.000865702	0.0294085	-8.94026	0.132761	-7.53235
	Mt3	0.00268915	0.0484192	-6.62724	0.167562	-5.96794
	Tmem173	0.00347713	0.055022	-6.18282	0.222998	-4.48435
	Mt2	0.00103242	0.0323109	-8.53883	0.294771	-3.39246
	Cfh	0.00238249	0.0468187	-6.84596	0.295398	-3.38526
	Cd14	0.00845402	0.0804223	-4.83118	0.305286	-3.27562
	Rbp1	0.00702823	0.0745279	-5.09066	0.328515	-3.044
	Cpne2	0.00201286	0.0431692	-7.16096	0.329215	-3.03753
	Hsph1	0.000298526	0.0177644	-11.7662	0.349816	-2.85865
	Limd2	0.00805992	0.0790097	-4.89725	0.355363	-2.81402
	Apoa1	0.00452147	0.0612283	-5.75487	0.356202	-2.8074
	Dmbt1	0.00902559	0.0828981	-4.74174	0.359775	-2.77952
	Lyz1	0.00758896	0.0766123	-4.98155	0.373134	-2.68
	Phf6	0.0044583	0.0610776	-5.77715	0.379157	-2.63743
	Cdk1	0.00833807	0.0802468	-4.85022	0.3931	-2.54388
	Cd177	0.00850512	0.0805698	-4.82289	0.401666	-2.48963
	Hpx	0.0126259	0.0962896	-4.30197	0.408923	-2.44545
	Alpl	0.00534393	0.0652547	-5.49549	0.409027	-2.44483
	Ripk3	0.00335709	0.054067	-6.24204	0.410684	-2.43496
	Hmgn1	0.00571882	0.0682543	-5.393	0.433208	-2.30836
	Cyba	0.000218584	0.0151396	-12.7417	0.446129	-2.2415
	Apoa2	0.00532671	0.0652547	-5.50041	0.462845	-2.16055
	Rcn3	0.00485822	0.0633517	-5.64219	0.464409	-2.15328
	Sparc	0.00637388	0.0716214	-5.23225	0.466075	-2.14558
	Cfb;Gm20547	0.00840698	0.0804223	-4.83887	0.469826	-2.12845
	Serpinh1	4.44929e-05	0.00552889	-19.076	0.471174	-2.12236
	Tf	0.000724589	0.0276381	-9.36341	0.478216	-2.09111
	Ubap2	0.00256463	0.0477338	-6.71215	0.479466	-2.08565
	Plod3	0.00137417	0.0372171	-7.92195	0.487317	-2.05205
	Arhgef2	0.00267763	0.0484192	-6.63489	0.495618	-2.01768
	Casp6	0.0103031	0.0876748	-4.56456	0.497453	-2.01024
	Igfbp7	0.0016139	0.0395032	-7.593	0.50392	-1.98444
	Abhd12	0.00210461	0.043588	-7.07647	0.504911	-1.98055
	Nxt1;Nxt2	0.00673204	0.0734958	-5.15267	0.508176	-1.96782
	Top2a	0.00362161	0.0561723	-6.1148	0.508928	-1.96491
	Stmn1	0.00202926	0.0433012	-7.14551	0.514758	-1.94266
	Mt1	0.00921892	0.0837185	-4.71304	0.514818	-1.94244
	Fkbp4	0.00023964	0.0160711	-12.4461	0.517728	-1.93152
	Rrp12	0.00449589	0.0610776	-5.76385	0.517788	-1.93129
	Dnaja1	0.00321238	0.0530168	-6.31699	0.522306	-1.91459
	Gm20425	0.00169467	0.0400254	-7.49555	0.532173	-1.87909
	Alg5	0.0026263	0.0482733	-6.66948	0.534984	-1.86922
	Tfrc	0.00131473	0.0365915	-8.01463	0.540063	-1.85164
	Mug1	0.0127414	0.096564	-4.29047	0.551245	-1.81407
	Ppp4r2	0.00883033	0.0822977	-4.7715	0.55876	-1.78968
	Myef2	0.00592423	0.0697211	-5.34027	0.560959	-1.78266
	Rrm1	0.00304278	0.0513381	-6.4103	0.561815	-1.77995
	Rpa2	0.011005	0.0915279	-4.47821	0.562075	-1.77912
	Adpgk	0.00847052	0.0804223	-4.8285	0.566128	-1.76639
	Hsp90ab1	0.00122555	0.0358916	-8.16385	0.569329	-1.75646
	Fxr1	0.00392904	0.0584514	-5.98054	0.570053	-1.75422
	Dnaja4	0.00131356	0.0365915	-8.0165	0.575664	-1.73712
	Gng5	0.0124973	0.0956817	-4.31493	0.575758	-1.73684
	Lmo7	0.00179763	0.0408186	-7.37933	0.575824	-1.73664
	Lgals9	0.00480647	0.0632628	-5.65887	0.575997	-1.73612
	Stip1	0.000806484	0.029123	-9.1066	0.57932	-1.72616
	Ccdc12	0.0067123	0.0734701	-5.15692	0.581238	-1.72047
	Mybbp1a	0.00135555	0.0371072	-7.95044	0.581735	-1.719
	Plg	0.00250879	0.0475093	-6.7519	0.582959	-1.71539
	Vav1	0.000851337	0.0294085	-8.97929	0.585402	-1.70823
	Gtf2i	0.0111921	0.0921535	-4.45631	0.592519	-1.68771
	Pin4	0.000826157	0.0294085	-9.0497	0.593602	-1.68463
	Mcm2	0.0118362	0.0948443	-4.38418	0.595057	-1.68051
	Hnrnpa1	0.000245933	0.0162354	-12.3639	0.602263	-1.6604
	Sltm	0.00933487	0.0840934	-4.69617	0.603908	-1.65588
	Grb7	0.0110716	0.0917397	-4.47037	0.604061	-1.65546
	Ahsg	0.000144256	0.0108836	-14.1638	0.604299	-1.65481
	Pes1	0.00327386	0.0536127	-6.28465	0.604508	-1.65424
	Gc	0.000343176	0.0195935	-11.3534	0.605976	-1.65023
	Rpl36	0.00816741	0.0793272	-4.87884	0.607982	-1.64479
	Mcm6	0.00707353	0.0745279	-5.08145	0.61306	-1.63116
	Gmps	0.00408188	0.0596593	-5.9185	0.615288	-1.62526
	Hsp90aa1	0.0043044	0.0606704	-5.83311	0.616626	-1.62173
	Rps15	0.00484319	0.0633513	-5.64701	0.619439	-1.61436
	Grwd1	0.00902023	0.0828981	-4.74255	0.620413	-1.61183
	Nalcn	0.00974644	0.0864554	-4.6383	0.621862	-1.60807
	Apoh	0.0134922	0.098966	-4.21865	0.622624	-1.60611
	Wdr43	0.0127533	0.096564	-4.28929	0.623214	-1.60458
	Lmf2	0.00154534	0.0395032	-7.68057	0.625204	-1.59948
	Myo1b	0.0100896	0.0873537	-4.59226	0.625884	-1.59774
	Cacybp	0.000377318	0.0204381	-11.0804	0.629277	-1.58913
	G3bp1	0.00196291	0.0427489	-7.20898	0.630295	-1.58656
	Cwc15	0.00768383	0.0767475	-4.96407	0.63556	-1.57342
	Gda	0.0124779	0.0956817	-4.3169	0.637001	-1.56986
	Eif4g2	0.000774412	0.0287008	-9.20315	0.638297	-1.56667
	Ube2v2	0.00221748	0.0450425	-6.97855	0.638695	-1.56569
	Rpl24	0.0137384	0.0997329	-4.19615	0.641031	-1.55999
	Cnn3	0.00220781	0.0450425	-6.9867	0.64342	-1.55419
	Ctsl	0.00861383	0.0812353	-4.80545	0.644164	-1.5524
	Rps29;Gm10126	0.0119653	0.0949847	-4.3703	0.644998	-1.55039
	Mcm4	0.00612233	0.0704819	-5.29149	0.651423	-1.5351
	St13	0.00062729	0.026498	-9.71987	0.654108	-1.5288
	Hspa4l	0.00497194	0.0635039	-5.60627	0.655893	-1.52464
	Cbx5	0.00524792	0.0652132	-5.52316	0.659845	-1.51551
	Tma7	0.00873626	0.0820022	-4.78613	0.660471	-1.51407
	Ogt	0.00262865	0.0482733	-6.66788	0.660593	-1.51379
	Rbm3	0.0127018	0.0965197	-4.2944	0.660623	-1.51372
	Phpt1	0.000678839	0.0272723	-9.52311	0.661005	-1.51285
	Mcm5	0.0122501	0.09517	-4.34029	0.661295	-1.51218
	Caprin1	0.00939264	0.0844339	-4.68786	0.662687	-1.50901
	Brix1	0.00160505	0.0395032	-7.60404	0.663346	-1.50751
	Rbm10	0.000516299	0.0248939	-10.2214	0.663791	-1.5065
	Chordc1	0.0124244	0.0956817	-4.32235	0.663959	-1.50612
	Ttr	0.00109996	0.0331951	-8.39849	0.664297	-1.50535
	Psmd14	0.00123275	0.0358916	-8.15132	0.66588	-1.50177
Upregulated in KO	Cobll1	0.00455223	0.0614479	5.74415	1.50274	1.50274
	Gltp	0.0129352	0.0969378	4.27145	1.50274	1.50274
	Gpa33	0.00797366	0.0789719	4.91223	1.50646	1.50646
	Etfa	3.40755e-05	0.00449903	20.4031	1.50664	1.50664
	Mccc1	0.0130239	0.0969378	4.26286	1.50692	1.50692
	Bphl	0.000962316	0.0310365	8.69708	1.50904	1.50904
	Ndufa5	0.00765217	0.0766123	4.96988	1.50988	1.50988
	Pdcd4	0.00492703	0.0634655	5.62033	1.51726	1.51726
	Acly	0.00277931	0.0487244	6.56873	1.51884	1.51884
	Suclg1	0.000110518	0.00944955	15.1549	1.52186	1.52186
	Mecr	0.0138378	0.0997688	4.1872	1.52305	1.52305
	Ndufa11	0.0011617	0.034323	8.27921	1.52644	1.52644
	Stim1	0.00124028	0.0358916	8.1383	1.53173	1.53173
	Fam114a1	0.0104253	0.087776	4.54903	1.53478	1.53478
	Fam129a	0.00462957	0.0618985	5.71761	1.53773	1.53773
	Aco2	0.000638411	0.026498	9.67576	1.54075	1.54075
	Tst	0.000716809	0.0276381	9.38968	1.54664	1.54664
	Gpd1l	0.00750803	0.0766123	4.99668	1.54778	1.54778
	Inpp1	0.0072156	0.0752738	5.05305	1.55086	1.55086
	Tpmt	0.00742535	0.076529	5.01235	1.55161	1.55161
	Mdp1	0.0081642	0.0793272	4.87939	1.55577	1.55577
	Uqcrfs1	0.00447608	0.0610776	5.77084	1.56244	1.56244
	Anxa11	0.000524391	0.0248939	10.1804	1.56345	1.56345
	Galnt7	0.00242535	0.0471725	6.81336	1.57622	1.57622
	Rab27b	0.00642222	0.0719253	5.2212	1.57727	1.57727
	Hmgcl	0.00987284	0.0864554	4.62111	1.58195	1.58195
	Gne	0.00697841	0.0745279	5.10086	1.58388	1.58388
	Hexb	0.00114192	0.0339762	8.31655	1.58744	1.58744
	Itga1	0.00457354	0.0615388	5.73679	1.58964	1.58964
	Etfb	0.000119307	0.00969367	14.8636	1.59004	1.59004
	Rraga;Rragb	0.00523636	0.0652132	5.52653	1.59214	1.59214
	Pcca	0.000108963	0.00944955	15.2095	1.60655	1.60655
	Acot13	0.00549653	0.0667324	5.45274	1.62083	1.62083
	Ndufs2	0.00494246	0.0634709	5.61548	1.62255	1.62255
	Hint2	0.0089536	0.0828981	4.75262	1.63052	1.63052
	Hpcal1	0.000582264	0.0261709	9.90892	1.63293	1.63293
	Papss2	0.000363179	0.0201259	11.1896	1.63667	1.63667
	Mcam	0.00224945	0.0454734	6.95193	1.63686	1.63686
		0.000147287	0.0109174	14.0891	1.64038	1.64038
	Uap1	0.0118309	0.0948443	4.38475	1.64217	1.64217
	Cbr3	0.0048914	0.0634655	5.6316	1.64365	1.64365
	Crip2	0.00327101	0.0536127	6.28614	1.64372	1.64372
	Ppa2	0.00172401	0.0400875	7.46156	1.65004	1.65004
	Myl6	0.00162064	0.0395032	7.58463	1.65286	1.65286
	B3gnt3	0.00907929	0.0830303	4.7337	1.66044	1.66044
	Ugp2	0.000987932	0.0313836	8.63764	1.66067	1.66067
	Ndufs5	0.000849151	0.0294085	8.9853	1.66436	1.66436
	Hadh	0.000507635	0.0248939	10.2661	1.66447	1.66447
	Kank2	0.00739456	0.076529	5.01823	1.6694	1.6694
	Bcam	0.0130021	0.0969378	4.26497	1.67392	1.67392
	Isoc2a	0.00271992	0.048488	6.607	1.67729	1.67729
	Arrb1	0.0050506	0.0637394	5.58202	1.6795	1.6795
	Vwa8	0.00150774	0.0390809	7.73067	1.68467	1.68467
	Plbd1	0.00461462	0.0618945	5.72269	1.68502	1.68502
	Sphk2	9.84015e-05	0.00923881	15.6077	1.6874	1.6874
	Ndufab1	0.011375	0.092422	4.43532	1.69882	1.69882
	Rras	0.00136133	0.0371072	7.94155	1.70216	1.70216
	Fahd1	0.00381766	0.0578122	6.02764	1.70523	1.70523
	Mettl7a1;Methig1	0.000517479	0.0248939	10.2153	1.71329	1.71329
	Pdxdc1	0.000419673	0.0216234	10.7816	1.71404	1.71404
	Ppp1r12a	0.00714882	0.0747618	5.06632	1.71939	1.71939
	Aldh2	0.0120982	0.0949847	4.35619	1.72317	1.72317
	Cmbl	0.0103025	0.0876748	4.56464	1.72636	1.72636
	Mpst	0.00724504	0.0753948	5.04725	1.72832	1.72832
	Suclg2	0.000284405	0.0174146	11.913	1.73777	1.73777
	Nans	4.75813e-05	0.00574374	18.7557	1.74811	1.74811
	Sntb2	0.00425204	0.0605147	5.8527	1.76174	1.76174
	Kiaa1522	0.0035002	0.0550786	6.17173	1.76255	1.76255
	Pccb	0.000364721	0.0201259	11.1774	1.77752	1.77752
	Sult1b1	0.000143891	0.0108836	14.1729	1.78316	1.78316
	Fam3d	0.000629017	0.026498	9.71296	1.79456	1.79456
	Acat1	0.00133538	0.0368758	7.98185	1.79668	1.79668
	Flna	0.0138214	0.0997688	4.18867	1.80009	1.80009
	Galm	0.0132067	0.0977941	4.24538	1.80788	1.80788
	Rsu1	0.0030458	0.0513381	6.40858	1.81403	1.81403
	Gipc2	0.01045	0.087776	4.54591	1.81441	1.81441
	Gstz1	0.00419546	0.0603474	5.87422	1.81953	1.81953
	Gstm2	0.000980487	0.031383	8.65472	1.82576	1.82576
	Ugt2b34	6.81095e-06	0.00110678	30.5818	1.82665	1.82665
	Eppk1	0.00636089	0.0716214	5.23524	1.82986	1.82986
	Abhd14b	0.00430796	0.0606704	5.83179	1.83257	1.83257
	Rmdn1	0.0128702	0.0968065	4.27779	1.83676	1.83676
	Agr2	0.0101812	0.0876748	4.58029	1.8477	1.8477
	Acss1	0.0119563	0.0949847	4.37126	1.8489	1.8489
	Hspa2	0.000111829	0.00944955	15.1097	1.84911	1.84911
	Ppif	0.00273339	0.0485235	6.59823	1.85429	1.85429
	Uchl1	0.0124817	0.0956817	4.31651	1.8566	1.8566
	Parva	0.00705925	0.0745279	5.08435	1.86434	1.86434
	Tubb3	0.00960837	0.0859564	4.65737	1.86732	1.86732
	Gstt3	0.000617156	0.026498	9.76092	1.87086	1.87086
	Ddc	0.000684228	0.0272723	9.50361	1.87653	1.87653
	Ttc38	9.28034e-05	0.00905445	15.8411	1.87787	1.87787
	Golph3l	0.00276769	0.0487244	6.57614	1.87935	1.87935
	Acaa2	0.00313711	0.0523885	6.35763	1.88196	1.88196
	Sorbs2	0.00629079	0.0714478	5.2515	1.89386	1.89386
	Ndrg2	0.00104284	0.0323971	8.51644	1.89838	1.89838
	Plcb4	0.00219442	0.0450068	6.99805	1.90026	1.90026
	Ugt1a7c	0.00530121	0.0652547	5.50772	1.92314	1.92314
	Maoa	0.00417219	0.0603474	5.88317	1.93504	1.93504
	Col6a3	0.00827125	0.0799681	4.86134	1.93607	1.93607
	Mfap4	0.00689129	0.0744647	5.11892	1.93621	1.93621
	Tgfb1i1	0.00980533	0.0864554	4.63026	1.94513	1.94513
	Acads	0.000870075	0.0294085	8.92854	1.95391	1.95391
	Cnrip1	0.0101895	0.0876748	4.57922	1.954	1.954
	Cbs	0.000726113	0.0276381	9.35831	1.95558	1.95558
	Fcgbp	0.0020609	0.043588	7.11614	1.95966	1.95966
	St6galnac6	0.000386707	0.0205713	11.0107	1.96637	1.96637
	Deptor	0.000618922	0.026498	9.7537	1.97443	1.97443
	Aldh6a1	7.56129e-05	0.0081914	16.6842	1.97945	1.97945
	Cdx2	0.000257982	0.0166881	12.2138	1.99267	1.99267
	Gfpt1	0.000409928	0.0213821	10.8469	1.99714	1.99714
	Slc30a7	0.00448956	0.0610776	5.76608	2.00504	2.00504
	Sorbs1	0.0114616	0.092947	4.42553	2.01238	2.01238
	Sord	0.00574032	0.0683179	5.38737	2.02909	2.02909
	Ckmt1	0.0020717	0.043588	7.10624	2.03228	2.03228
	Ahcyl2	0.00094529	0.0308426	8.73768	2.045	2.045
	Myl9	0.00683668	0.0744458	5.13038	2.06761	2.06761
	Gstm1	0.00364289	0.0561723	6.10506	2.07063	2.07063
	Abi3bp	0.00670292	0.0734701	5.15894	2.07455	2.07455
	Ugdh	0.00265075	0.0482733	6.6529	2.08094	2.08094
	Acss2	0.0017718	0.0406839	7.4077	2.08551	2.08551
	Nt5c3a	0.0135674	0.0991689	4.21172	2.09997	2.09997
	Ethe1	0.00230257	0.0462165	6.90871	2.11028	2.11028
	Hmgcs2	0.00537471	0.0654414	5.48675	2.12672	2.12672
	Clic5	0.000294434	0.0177644	11.8078	2.1284	2.1284
	Gstt1	0.00447455	0.0610776	5.77138	2.13012	2.13012
	Postn	0.00433613	0.0608643	5.82137	2.15	2.15
	Acsf2	0.00059873	0.026498	9.83774	2.164	2.164
	Pcx;Pc	0.00250012	0.0475093	6.75817	2.20957	2.20957
	Dhrs11	8.37929e-05	0.00885063	16.2561	2.29543	2.29543
	Maob	0.00706619	0.0745279	5.08294	2.29814	2.29814
	Tstd1	0.000675086	0.0272723	9.5368	2.34681	2.34681
	Slc4a4	0.00500775	0.0637281	5.59517	2.35572	2.35572
	Cntn1	0.0121842	0.0951538	4.34716	2.35719	2.35719
	Aoc3	0.00446382	0.0610776	5.77519	2.3598	2.3598
	Abcb1a;Abcb1b	0.00234607	0.0463185	6.87423	2.37786	2.37786
	Cyp2s1	0.00599178	0.0698772	5.32341	2.37836	2.37836
	Akr1c14	8.87161e-05	0.00905445	16.0228	2.39457	2.39457
	Cryl1	0.000637721	0.026498	9.67847	2.39673	2.39673
	Hdgfrp3	0.00873405	0.0820022	4.78647	2.43598	2.43598
	Ca2	0.00168895	0.0400254	7.50225	2.43654	2.43654
	Myh11	0.00712113	0.0747618	5.07186	2.46531	2.46531
	Ehhadh	0.00271899	0.048488	6.60761	2.49955	2.49955
	Cth	0.000264576	0.0166881	12.1352	2.54377	2.54377
	Entpd5	0.000322663	0.018934	11.5342	2.57523	2.57523
	Aspn	0.00587574	0.0693436	5.35251	2.58351	2.58351
	Entpd2	0.00563168	0.0675117	5.41607	2.61722	2.61722
	Lpo	0.00252653	0.0475093	6.73916	2.68496	2.68496
	Hsd17b2	0.00100504	0.0316886	8.59901	2.73012	2.73012
	Slc26a2	9.42949e-05	0.00905445	15.7772	2.80844	2.80844
	Acsm3	0.00209257	0.043588	7.0873	2.82804	2.82804
	Adh1	0.00131643	0.0365915	8.01191	2.82862	2.82862
	Aldob	0.0031031	0.0520262	6.37639	2.83065	2.83065
	Ces2c	0.00564062	0.0675117	5.41369	2.85852	2.85852
	Clca1	0.00294869	0.0505913	6.46487	2.96103	2.96103
	Aldh1a1	0.00998175	0.0867755	4.60652	2.9848	2.9848
	Klk1	0.00265003	0.0482733	6.65339	3.03087	3.03087
	Scin	0.00230809	0.0462165	6.90429	3.21407	3.21407
	Tppp3	0.008143	0.0793272	4.883	3.32772	3.32772
	Calb2	0.0134266	0.0986562	4.22473	3.35265	3.35265
	B3gnt7	0.000700134	0.0275921	9.44717	3.42412	3.42412
	Abat	0.000235001	0.0160142	12.5083	3.54618	3.54618
	Thbs4	0.00169209	0.0400254	7.49857	3.66183	3.66183
	Glod5	0.00512427	0.0644346	5.55972	3.70455	3.70455
	Fmo2	0.000202777	0.0144708	12.9879	3.73921	3.73921
	Tppp	0.00902168	0.0828981	4.74233	4.04339	4.04339
	Hao2	0.00435279	0.0608959	5.81525	4.11854	4.11854
	Aqp4	0.00319014	0.052926	6.32887	4.30705	4.30705
	Gcg	0.00482635	0.0633271	5.65243	4.56833	4.56833
	Selenbp1;Selenbp2	0.00106358	0.0325625	8.4727	4.64711	4.64711
	Sult1d1	0.00421071	0.0603474	5.86839	7.11485	7.11485
	Mptx1	0.00833232	0.0802468	4.85118	29.2527	29.2527
	Adck3	5.83886e-08	2.74102e-05	100.666	173.762	173.762
	Jph2	5.19353e-08	2.74102e-05	103.658	602.688	602.688
	Pck1	2.47892e-07	8.6178e-05	70.1173	1023.39	1023.39
	Gm1123	2.65163e-07	8.6178e-05	68.9457	1139.14	1139.14
	Ccdc146	1.75237e-09	3.70187e-06	241.891	1527.9	1527.9
	Ttn	8.47646e-07	0.00018849	51.548	10107.9	10107.9
