# Supplementary material for: Heat Shock Factor 1-dependent extracellular matrix remodeling mediates the transition from chronic intestinal inflammation to colon cancer
Source: Nat Commun. 2020 Dec 7;11:6245. doi: 10.1038/s41467-020-20054-x (PMC7721883; doi:10.1038/s41467-020-20054-x)
Supplement: Supplementary file 7 — Supplementary Data 4 [file 41467_2020_20054_MOESM7_ESM.xlsx]

## Sheet: Read me
Supplementary Data 4. Pathway analysis of the mass-spec data conducted through the gProfiler database. The first 6 sheets describe DE protein of day 0-20, divided by cluster. The last two sheets describe DE proteins at day 52, divided by expression pattern.

## Sheet: Cluster1-Day0-20
source	term_name	term_id	adjusted_p_value	negative_log10_of_adjusted_p_value	term_size	query_size	intersection_size	effective_domain_size	intersections
GO:MF	misfolded protein binding	GO:0051787	0.00535251	2.27144	22	44	3	21123	DNAJC3,SDF2L1,HSPA5
GO:MF	catalytic activity	GO:0003824	0.0247818	1.60587	5928	44	25	21123	CTSB,CYGB,ME1,SDF2L1,HSPA5,PRSS2,AMY2,MYH10,LIPA,MTAP,PDIA6,RNASET2B,ACOT7,B3GALT5,TXNDC5,GUK1,LDHB,ASNS,MGLL,MAP3K20,TUBB6,H6PD,PGLYRP1,CELA3B,PRSS3
GO:BP	carboxylic acid metabolic process	GO:0019752	0.000546389	3.2625	914	45	12	21207	RBP1,CYGB,ME1,LIPA,MTAP,ACOT7,LDHB,FABP2,ASNS,CEACAM1,MGLL,ITIH1
GO:BP	monocarboxylic acid metabolic process	GO:0032787	0.000622726	3.2057	589	45	10	21207	RBP1,CYGB,ME1,LIPA,ACOT7,LDHB,FABP2,ASNS,CEACAM1,MGLL
GO:BP	oxoacid metabolic process	GO:0043436	0.000873182	3.0589	955	45	12	21207	RBP1,CYGB,ME1,LIPA,MTAP,ACOT7,LDHB,FABP2,ASNS,CEACAM1,MGLL,ITIH1
GO:BP	organic acid metabolic process	GO:0006082	0.00121297	2.91615	985	45	12	21207	RBP1,CYGB,ME1,LIPA,MTAP,ACOT7,LDHB,FABP2,ASNS,CEACAM1,MGLL,ITIH1
GO:BP	carboxylic acid biosynthetic process	GO:0046394	0.00408654	2.38864	286	45	7	21207	RBP1,MTAP,ACOT7,LDHB,ASNS,CEACAM1,MGLL
GO:BP	organic acid biosynthetic process	GO:0016053	0.00427953	2.3686	288	45	7	21207	RBP1,MTAP,ACOT7,LDHB,ASNS,CEACAM1,MGLL
GO:BP	monocarboxylic acid biosynthetic process	GO:0072330	0.00476646	2.3218	186	45	6	21207	RBP1,ACOT7,LDHB,ASNS,CEACAM1,MGLL
GO:BP	small molecule metabolic process	GO:0044281	0.0155019	1.80962	1734	45	14	21207	RBP1,CYGB,ME1,LIPA,MTAP,ACOT7,GUK1,LDHB,FABP2,ASNS,CEACAM1,MGLL,H6PD,ITIH1
GO:BP	regulation of granulocyte differentiation	GO:0030852	0.0156445	1.80564	19	45	3	21207	RBP1,C1QC,CEACAM1
GO:CC	endoplasmic reticulum lumen	GO:0005788	4.92364e-05	4.30771	118	46	6	21244	DNAJC3,SDF2L1,HSPA5,RNASET2B,TXNDC5,H6PD
GO:CC	extracellular region part	GO:0044421	0.00111129	2.95417	2108	46	16	21244	CTSB,LAMP2,LMAN1,C4B,PRSS2,AMY2,FAM3B,C1QC,NGP,PDIA6,RNASET2B,TNC,PGLYRP1,ITIH1,CELA3B,PRSS3
GO:CC	extracellular region	GO:0005576	0.00134091	2.8726	2691	46	18	21244	CTSB,LAMP2,LMAN1,C4B,HSPA5,PRSS2,AMY2,FAM3B,C1QC,NGP,PDIA6,RNASET2B,DMBT1,TNC,PGLYRP1,ITIH1,CELA3B,PRSS3
GO:CC	collagen-containing extracellular matrix	GO:0062023	0.00185801	2.73095	338	46	7	21244	CTSB,LMAN1,PRSS2,TNC,ITIH1,CELA3B,PRSS3
GO:CC	extracellular space	GO:0005615	0.00657389	2.18218	1878	46	14	21244	CTSB,LAMP2,C4B,PRSS2,AMY2,FAM3B,C1QC,NGP,PDIA6,RNASET2B,TNC,PGLYRP1,CELA3B,PRSS3
GO:CC	extracellular matrix	GO:0031012	0.0115119	1.93885	449	46	7	21244	CTSB,LMAN1,PRSS2,TNC,ITIH1,CELA3B,PRSS3
GO:CC	phagocytic vesicle	GO:0045335	0.0164305	1.78435	101	46	4	21244	LAMP2,ZYX,SEC61A1,APPL1
GO:CC	cytoplasmic part	GO:0044444	0.0426686	1.36989	8542	46	31	21244	CTSB,LAMP2,CKAP4,RBP1,ME1,DNAJC3,LMAN1,ZYX,SDF2L1,HSPA5,RP2,MYH10,LIPA,NGP,MTAP,PDIA6,RNASET2B,ITGA2,ACOT7,B3GALT5,TXNDC5,GUK1,LDHB,FABP2,ASNS,CEACAM1,MGLL,MAP3K20,SEC61A1,H6PD,APPL1
GO:CC	endoplasmic reticulum chaperone complex	GO:0034663	0.0497907	1.30285	10	46	2	21244	SDF2L1,HSPA5
KEGG	Protein processing in endoplasmic reticulum	KEGG:04141	0.000317715	3.49796	163	35	7	8258	CKAP4,DNAJC3,LMAN1,HSPA5,PDIA6,TXNDC5,SEC61A1
REAC	Neutrophil degranulation	REAC:R-MMU-6798695	0.00252258	2.59815	514	32	10	8639	CTSB,LAMP2,CKAP4,DNAJC3,PRSS2,RNASET2B,TXNDC5,CEACAM1,PGLYRP1,PRSS3
REAC	Innate Immune System	REAC:R-MMU-168249	0.0173144	1.76159	934	32	12	8639	CTSB,LAMP2,CKAP4,DNAJC3,C4B,PRSS2,C1QC,RNASET2B,TXNDC5,CEACAM1,PGLYRP1,PRSS3
WP	Complement Activation, Classical Pathway	WP:WP200	0.0498138	1.30265	16	17	2	4498	C4B,C1QC
CORUM	(ER)-localized multiprotein complex, in absence of Ig heavy chains	CORUM:414	0.00525203	2.27967	8	5	2	1055	SDF2L1,HSPA5
CORUM	(ER)-localized multiprotein complex, Ig heavy chains associated	CORUM:413	0.00673974	2.17136	9	5	2	1055	SDF2L1,HSPA5

## Sheet: Cluster2-Day0-20
source	term_name	term_id	adjusted_p_value	negative_log10_of_adjusted_p_value	term_size	query_size	intersection_size	effective_domain_size	intersections
GO:MF	catalytic activity	GO:0003824	0.000251302	3.5998	5928	37	25	21123	PYROXD2,THNSL2,PRKACB,METTL7A1,ACAD10,UROD,MACROD1,CENPV,FAHD1,SULT1D1,GALM,SORD,ABCB7,ACAD8,MGST3,ALDOB,HADH,PRCP,PCCB,ACAT1,ALDH1B1,HINT2,CGN,HEPH,CRYL1
GO:MF	coenzyme binding	GO:0050662	0.000330853	3.48037	306	37	7	21123	THNSL2,ACAD10,SORD,ACAD8,HADH,ACAT1,CRYL1
GO:MF	lyase activity	GO:0016829	0.000336646	3.47283	190	37	6	21123	THNSL2,UROD,CENPV,FAHD1,MGST3,ALDOB
GO:MF	cofactor binding	GO:0048037	0.0023387	2.63102	585	37	8	21123	THNSL2,ACAD10,SORD,CYB5B,ACAD8,HADH,ACAT1,CRYL1
GO:MF	oxidoreductase activity	GO:0016491	0.00371955	2.42951	831	37	9	21123	PYROXD2,ACAD10,SORD,ACAD8,MGST3,HADH,ALDH1B1,HEPH,CRYL1
GO:MF	3-hydroxyacyl-CoA dehydrogenase activity	GO:0003857	0.0309854	1.50884	8	37	2	21123	HADH,CRYL1
GO:MF	carbon-carbon lyase activity	GO:0016830	0.0430551	1.36598	54	37	3	21123	UROD,FAHD1,ALDOB
GO:BP	oxidation-reduction process	GO:0055114	1.21442e-05	4.91563	1099	34	13	21207	PYROXD2,ACAD10,SORD,CYB5B,ACAD8,MGST3,ALDOB,HADH,NDUFS6,ACAT1,ALDH1B1,HEPH,CRYL1
GO:BP	small molecule catabolic process	GO:0044282	0.00171917	2.76468	335	34	7	21207	THNSL2,GALM,SORD,ALDOB,HADH,ACAT1,ALDH1B1
GO:BP	small molecule metabolic process	GO:0044281	0.00252341	2.59801	1734	34	13	21207	THNSL2,UROD,MACROD1,GALM,SORD,MGST3,ALDOB,HADH,NDUFS6,PCCB,ACAT1,ALDH1B1,CRYL1
GO:BP	carboxylic acid metabolic process	GO:0019752	0.0195499	1.70886	914	34	9	21207	THNSL2,UROD,MGST3,ALDOB,HADH,NDUFS6,PCCB,ACAT1,CRYL1
GO:BP	oxoacid metabolic process	GO:0043436	0.0277929	1.55607	955	34	9	21207	THNSL2,UROD,MGST3,ALDOB,HADH,NDUFS6,PCCB,ACAT1,CRYL1
GO:BP	organic acid metabolic process	GO:0006082	0.0355691	1.44893	985	34	9	21207	THNSL2,UROD,MGST3,ALDOB,HADH,NDUFS6,PCCB,ACAT1,CRYL1
GO:BP	lipid metabolic process	GO:0006629	0.0427672	1.36889	1280	34	10	21207	THNSL2,SULT1D1,ACAD8,MGST3,HADH,NDUFS6,PCCB,ACAT1,HINT2,CRYL1
GO:CC	mitochondrial part	GO:0044429	0.000307368	3.51234	941	34	10	21244	FAHD1,SORD,ABCB7,CYB5B,HADH,NDUFS6,OCIAD2,PCCB,ACAT1,ALDH1B1
GO:CC	mitochondrion	GO:0005739	0.00040059	3.3973	1792	34	13	21244	ACAD10,MACROD1,FAHD1,SORD,ABCB7,CYB5B,HADH,NDUFS6,OCIAD2,PCCB,ACAT1,ALDH1B1,HINT2
GO:CC	mitochondrial inner membrane	GO:0005743	0.0011034	2.95727	437	34	7	21244	FAHD1,ABCB7,CYB5B,HADH,NDUFS6,OCIAD2,ACAT1
GO:CC	mitochondrial membrane	GO:0031966	0.00142523	2.84612	647	34	8	21244	FAHD1,SORD,ABCB7,CYB5B,HADH,NDUFS6,OCIAD2,ACAT1
GO:CC	mitochondrial envelope	GO:0005740	0.00253126	2.59666	700	34	8	21244	FAHD1,SORD,ABCB7,CYB5B,HADH,NDUFS6,OCIAD2,ACAT1
GO:CC	organelle inner membrane	GO:0019866	0.00255321	2.59291	497	34	7	21244	FAHD1,ABCB7,CYB5B,HADH,NDUFS6,OCIAD2,ACAT1
GO:CC	organelle envelope	GO:0031967	0.0127994	1.89281	1145	34	9	21244	FAHD1,SORD,ABCB7,CYB5B,MGST3,HADH,NDUFS6,OCIAD2,ACAT1
GO:CC	envelope	GO:0031975	0.0128866	1.88986	1146	34	9	21244	FAHD1,SORD,ABCB7,CYB5B,MGST3,HADH,NDUFS6,OCIAD2,ACAT1
KEGG	Valine, leucine and isoleucine degradation	KEGG:00280	8.9474e-06	5.0483	55	20	5	8258	ACAD8,HADH,PCCB,ACAT1,ALDH1B1
KEGG	Metabolic pathways	KEGG:01100	0.000212121	3.67342	1466	20	13	8258	UROD,FAHD1,GALM,SORD,ACAD8,MGST3,ALDOB,HADH,NDUFS6,PCCB,ACAT1,ALDH1B1,CRYL1
KEGG	Tryptophan metabolism	KEGG:00380	0.0105301	1.97757	47	20	3	8258	HADH,ACAT1,ALDH1B1
KEGG	Fatty acid degradation	KEGG:00071	0.0126695	1.89724	50	20	3	8258	HADH,ACAT1,ALDH1B1
KEGG	Lysine degradation	KEGG:00310	0.0217807	1.66193	60	20	3	8258	HADH,ACAT1,ALDH1B1
KEGG	Glycolysis / Gluconeogenesis	KEGG:00010	0.027588	1.55928	65	20	3	8258	GALM,ALDOB,ALDH1B1
REAC	Metabolism	REAC:R-MMU-1430728	0.000356478	3.44797	1581	21	14	8639	ACAD10,UROD,FAHD1,SORD,SLC26A2,CYB5B,MGST3,ALDOB,HADH,NDUFS6,PCCB,ACAT1,ALDH1B1,CRYL1
REAC	Fructose metabolism	REAC:R-MMU-5652084	0.00419402	2.37737	3	21	2	8639	SORD,ALDOB
REAC	Formation of xylulose-5-phosphate	REAC:R-MMU-5661270	0.0139391	1.85577	5	21	2	8639	SORD,CRYL1
REAC	Mitochondrial Fatty Acid Beta-Oxidation	REAC:R-MMU-77289	0.0191738	1.71729	35	21	3	8639	ACAD10,HADH,PCCB
WP	Polyol pathway	WP:WP1265	0.000723723	3.14043	4	10	2	4498	SORD,ALDOB

## Sheet: Cluster3-Day0-20
source	term_name	term_id	adjusted_p_value	negative_log10_of_adjusted_p_value	term_size	query_size	intersection_size	effective_domain_size	intersections
KEGG	Metabolic pathways	KEGG:01100	0.0499476	1.30149	1466	11	7	8258	NT5C,ACLY,PRDX6,HSD11B2,ACY1,HEXB,CSAD
MIRNA	mmu-miR-6974-3p	MIRNA:mmu-miR-6974-3p	0.0499323	1.30162	1	5	1	7032	ALDH1L1

## Sheet: Cluster4-Day0-20
source	term_name	term_id	adjusted_p_value	negative_log10_of_adjusted_p_value	term_size	query_size	intersection_size	effective_domain_size	intersections
GO:MF	cytoskeletal protein binding	GO:0008092	0.0210706	1.67632	973	31	8	21123	HIP1R,HSPA2,CRMP1,PRNP,CNN1,HSPB7,SVIL,DYSF
GO:BP	calcium ion transmembrane transport	GO:0070588	0.0108578	1.96426	334	30	6	21207	FKBP1A,RASA3,HSPA2,PRNP,P2RX4,DYSF
GO:BP	regulation of amyloid precursor protein catabolic process	GO:1902991	0.0304708	1.51612	36	30	3	21207	FLOT2,FKBP1A,PRNP
GO:BP	regulation of metal ion transport	GO:0010959	0.0442918	1.35368	428	30	6	21207	FKBP1A,HSPA2,PRNP,P2RX4,DYSF,STOM
GO:CC	collagen type IV trimer	GO:0005587	0.0100654	1.99717	7	31	2	21244	COL4A1,COL4A2
GO:CC	network-forming collagen trimer	GO:0098642	0.0100654	1.99717	7	31	2	21244	COL4A1,COL4A2
GO:CC	collagen network	GO:0098645	0.0100654	1.99717	7	31	2	21244	COL4A1,COL4A2
GO:CC	basement membrane collagen trimer	GO:0098651	0.0100654	1.99717	7	31	2	21244	COL4A1,COL4A2
GO:CC	cytoplasmic side of membrane	GO:0098562	0.0306434	1.51366	180	31	4	21244	GNG2,FKBP1A,GFAP,RASA3
GO:CC	cytoskeleton	GO:0005856	0.0322151	1.49194	2150	31	11	21244	FLOT2,HIP1R,DCTN5,GFAP,HSPA2,CRMP1,CNN1,HSPB7,SVIL,DYSF,STOM
KEGG	Small cell lung cancer	KEGG:05222	0.0354265	1.45067	88	16	3	8258	CYCS,COL4A1,COL4A2
WP	Spinal Cord Injury	WP:WP2432	0.00200645	2.69757	98	11	4	4498	FKBP1A,GFAP,COL4A1,CSPG4
CORUM	Prnp homodimer complex	CORUM:2008	0.049993	1.30109	1	5	1	1055	PRNP

## Sheet: Cluster5-Day0-20
source	term_name	term_id	adjusted_p_value	negative_log10_of_adjusted_p_value	term_size	query_size	intersection_size	effective_domain_size	intersections
GO:MF	oxidoreductase activity	GO:0016491	4.32664e-06	5.36385	831	61	15	21123	CYP2F2,ADH1,ME2,ALDH2,SELENBP1,NMES1,MAOA,PTGES2,COX7C,HSD17B2,GSTA1,MECR,UQCR10,AKR1C14,NDUFB1
GO:MF	lyase activity	GO:0016829	0.000556082	3.25486	190	61	7	21123	ENO3,ME2,CA2,CA4,PTGES2,CLYBL,DGLUCY
GO:MF	catalytic activity	GO:0003824	0.00230815	2.63674	5928	61	34	21123	CASP14,CYP2F2,ENO3,ADH1,ME2,CKMT1,ALDH2,MVK,CAMK1D,PPA1,RAD50,SELENBP1,CA2,ACSM3,MYO1A,NMES1,SULT1B1,CA4,ABAT,MAOA,SUMO2,PTGES2,COX7C,HSD17B2,GSTA1,MECR,UQCR10,TST,AKR1C14,RAB10,ACSS2,CLYBL,NDUFB1,DGLUCY
GO:MF	D4 dopamine receptor binding	GO:0031751	0.0036952	2.43236	2	61	2	21123	CLIC6,PPP1R1B
GO:MF	hydro-lyase activity	GO:0016836	0.00866004	2.06248	55	61	4	21123	ENO3,CA2,CA4,DGLUCY
GO:MF	D3 dopamine receptor binding	GO:0031750	0.0220887	1.65583	4	61	2	21123	CLIC6,PPP1R1B
GO:MF	propionate-CoA ligase activity	GO:0050218	0.0220887	1.65583	4	61	2	21123	ACSM3,ACSS2
GO:MF	carbon-oxygen lyase activity	GO:0016835	0.031136	1.50674	76	61	4	21123	ENO3,CA2,CA4,DGLUCY
GO:MF	electron transfer activity	GO:0009055	0.0344686	1.46258	78	61	4	21123	NMES1,PTGES2,COX7C,UQCR10
GO:MF	D2 dopamine receptor binding	GO:0031749	0.0367459	1.43479	5	61	2	21123	CLIC6,PPP1R1B
GO:BP	oxoacid metabolic process	GO:0043436	9.42213e-05	4.02585	955	60	15	21207	CYP2F2,ENO3,ADH1,ME2,ACSM3,SULT1B1,ABAT,PTGES2,GSTA1,MECR,TST,AKR1C14,ACSS2,ITIH5,DGLUCY
GO:BP	organic acid metabolic process	GO:0006082	0.000141332	3.84976	985	60	15	21207	CYP2F2,ENO3,ADH1,ME2,ACSM3,SULT1B1,ABAT,PTGES2,GSTA1,MECR,TST,AKR1C14,ACSS2,ITIH5,DGLUCY
GO:BP	carboxylic acid metabolic process	GO:0019752	0.000392475	3.40619	914	60	14	21207	CYP2F2,ENO3,ADH1,ME2,ACSM3,ABAT,PTGES2,GSTA1,MECR,TST,AKR1C14,ACSS2,ITIH5,DGLUCY
GO:BP	oxidation-reduction process	GO:0055114	0.000583646	3.23385	1099	60	15	21207	CYP2F2,ADH1,ME2,ALDH2,SELENBP1,NMES1,MAOA,PTGES2,COX7C,HSD17B2,GSTA1,MECR,UQCR10,AKR1C14,NDUFB1
GO:BP	monocarboxylic acid metabolic process	GO:0032787	0.00143618	2.84279	589	60	11	21207	CYP2F2,ENO3,ADH1,ME2,ACSM3,ABAT,PTGES2,GSTA1,MECR,AKR1C14,ACSS2
GO:BP	small molecule metabolic process	GO:0044281	0.00168422	2.7736	1734	60	18	21207	CYP2F2,ENO3,ADH1,ME2,ALDH2,MVK,ACSM3,SULT1B1,ABAT,PTGES2,GSTA1,MECR,TST,AKR1C14,ACSS2,CLYBL,ITIH5,DGLUCY
GO:BP	ethanol catabolic process	GO:0006068	0.00372251	2.42916	9	60	3	21207	ADH1,ALDH2,SULT1B1
GO:BP	ethanol metabolic process	GO:0006067	0.00969061	2.01365	12	60	3	21207	ADH1,ALDH2,SULT1B1
GO:BP	primary alcohol catabolic process	GO:0034310	0.00969061	2.01365	12	60	3	21207	ADH1,ALDH2,SULT1B1
GO:BP	antibiotic metabolic process	GO:0016999	0.0401833	1.39595	116	60	5	21207	ADH1,ALDH2,SULT1B1,AKR1C14,ACSS2
GO:BP	drug metabolic process	GO:0017144	0.0465027	1.33252	549	60	9	21207	CYP2F2,ADH1,ALDH2,SULT1B1,ABAT,MAOA,AKR1C14,ACSS2,CLYBL
GO:CC	mitochondrion	GO:0005739	2.29658e-07	6.63892	1792	64	23	21244	CASP14,ADH1,ME2,CKMT1,ALDH2,SLC44A1,IMMT,ACSM3,SLC16A1,NMES1,ABAT,MAOA,PTGES2,COX7C,MECR,UQCR10,COX17,TST,CLYBL,COX6B1,GSDMC2,NDUFB1,DGLUCY
GO:CC	mitochondrial part	GO:0044429	3.4373e-06	5.46378	941	64	16	21244	ME2,CKMT1,ALDH2,SLC44A1,IMMT,ACSM3,NMES1,ABAT,MAOA,COX7C,UQCR10,COX17,TST,COX6B1,NDUFB1,DGLUCY
GO:CC	cytoplasm	GO:0005737	0.000135448	3.86823	10842	64	52	21244	CLIC6,CASP14,CYP2F2,ENO3,ADH1,ME2,CLIC5,CKMT1,ALDH2,MUC3,MVK,CAMK1D,SLC44A1,PPA1,BCL2L14,TAX1BP3,IMMT,SELENBP1,CA2,PTMA,PPP1R1B,ACSM3,SLC16A1,MYO1A,NMES1,SULT1B1,EPS8L3,CA4,ABAT,MAOA,PTGES2,STIM1,COX7C,NDRG3,GSTA1,MECR,SCIN,MARCKS,UQCR10,H1F0,COX17,TST,AKR1C14,RPL36A,RAB10,ACSS2,CLYBL,CLDN3,COX6B1,GSDMC2,NDUFB1,DGLUCY
GO:CC	mitochondrial envelope	GO:0005740	0.00187276	2.72752	700	64	11	21244	CKMT1,SLC44A1,IMMT,NMES1,MAOA,COX7C,UQCR10,COX17,TST,COX6B1,NDUFB1
GO:CC	mitochondrial membrane	GO:0031966	0.00591842	2.22779	647	64	10	21244	CKMT1,SLC44A1,IMMT,NMES1,MAOA,COX7C,UQCR10,TST,COX6B1,NDUFB1
GO:CC	cytoplasmic part	GO:0044444	0.00926455	2.03318	8542	64	42	21244	CASP14,CYP2F2,ENO3,ADH1,ME2,CLIC5,CKMT1,ALDH2,MVK,SLC44A1,BCL2L14,IMMT,SELENBP1,CA2,PTMA,ACSM3,SLC16A1,MYO1A,NMES1,SULT1B1,CA4,ABAT,MAOA,PTGES2,STIM1,COX7C,GSTA1,MECR,MARCKS,UQCR10,H1F0,COX17,TST,AKR1C14,RPL36A,RAB10,ACSS2,CLYBL,COX6B1,GSDMC2,NDUFB1,DGLUCY
GO:CC	intracellular part	GO:0044424	0.0125507	1.90133	13833	64	56	21244	CLIC6,CASP14,CYP2F2,ENO3,ADH1,ME2,CLIC5,CKMT1,ALDH2,MUC3,MVK,CAMK1D,SLC44A1,PPA1,BCL2L14,TAX1BP3,IMMT,RAD50,SELENBP1,CA2,PTMA,PPP1R1B,ACSM3,SLC16A1,MYO1A,NMES1,SULT1B1,EPS8L3,CA4,ABAT,LAD1,MAOA,SUMO2,PTGES2,STIM1,COX7C,HSD17B2,NDRG3,GSTA1,MECR,SCIN,MARCKS,UQCR10,H1F0,COX17,TST,AKR1C14,RPL36A,RAB10,ACSS2,CLYBL,CLDN3,COX6B1,GSDMC2,NDUFB1,DGLUCY
GO:CC	mitochondrial inner membrane	GO:0005743	0.0130552	1.88422	437	64	8	21244	CKMT1,IMMT,NMES1,COX7C,UQCR10,TST,COX6B1,NDUFB1
GO:CC	intracellular	GO:0005622	0.0251336	1.59975	14065	64	56	21244	CLIC6,CASP14,CYP2F2,ENO3,ADH1,ME2,CLIC5,CKMT1,ALDH2,MUC3,MVK,CAMK1D,SLC44A1,PPA1,BCL2L14,TAX1BP3,IMMT,RAD50,SELENBP1,CA2,PTMA,PPP1R1B,ACSM3,SLC16A1,MYO1A,NMES1,SULT1B1,EPS8L3,CA4,ABAT,LAD1,MAOA,SUMO2,PTGES2,STIM1,COX7C,HSD17B2,NDRG3,GSTA1,MECR,SCIN,MARCKS,UQCR10,H1F0,COX17,TST,AKR1C14,RPL36A,RAB10,ACSS2,CLYBL,CLDN3,COX6B1,GSDMC2,NDUFB1,DGLUCY
GO:CC	respiratory chain complex	GO:0098803	0.0309515	1.50932	83	64	4	21244	NMES1,UQCR10,COX6B1,NDUFB1
GO:CC	organelle inner membrane	GO:0019866	0.0319716	1.49524	497	64	8	21244	CKMT1,IMMT,NMES1,COX7C,UQCR10,TST,COX6B1,NDUFB1
GO:CC	cytochrome complex	GO:0070069	0.0358548	1.44545	33	64	3	21244	NMES1,UQCR10,COX6B1
GO:CC	respirasome	GO:0070469	0.0480829	1.31801	93	64	4	21244	NMES1,UQCR10,COX6B1,NDUFB1
KEGG	Metabolic pathways	KEGG:01100	1.52312e-07	6.81726	1466	37	23	8258	ENO3,ADH1,CKMT1,ALDH2,MVK,SELENBP1,CA2,ACSM3,CA4,ABAT,MAOA,PTGES2,COX7C,HSD17B2,GSTA1,MECR,ATP12A,UQCR10,COX17,TST,ACSS2,COX6B1,DGLUCY
KEGG	Oxidative phosphorylation	KEGG:00190	0.00128374	2.89152	127	37	6	8258	PPA1,COX7C,ATP12A,UQCR10,COX17,COX6B1
KEGG	Glycolysis / Gluconeogenesis	KEGG:00010	0.0131929	1.87966	65	37	4	8258	ENO3,ADH1,ALDH2,ACSS2
KEGG	Pyruvate metabolism	KEGG:00620	0.0435454	1.36106	38	37	3	8258	ME2,ALDH2,ACSS2
REAC	Metabolism	REAC:R-MMU-1430728	5.73409e-08	7.24154	1581	36	24	8639	CYP2F2,ENO3,ADH1,ME2,CKMT1,ALDH2,MVK,SLC44A1,PPA1,CA2,SLC16A1,SULT1B1,CA4,MAOA,SUMO2,PTGES2,HSD17B2,GSTA1,MECR,MARCKS,TST,AKR1C14,ACSS2,PLEKHA6
REAC	Ethanol oxidation	REAC:R-MMU-71384	0.00203581	2.69126	10	36	3	8639	ADH1,ALDH2,ACSS2
REAC	Biological oxidations	REAC:R-MMU-211859	0.0035754	2.44667	197	36	7	8639	CYP2F2,ADH1,ALDH2,SULT1B1,MAOA,GSTA1,ACSS2
REAC	Phase I - Functionalization of compounds	REAC:R-MMU-211945	0.0167522	1.77593	104	36	5	8639	CYP2F2,ADH1,ALDH2,MAOA,ACSS2
CORUM	Cytochrome c oxidase, mitochondrial	CORUM:538	0.00772101	2.11233	11	4	2	1055	COX7C,COX6B1

## Sheet: Cluster6-Day0-20
source	term_name	term_id	adjusted_p_value	negative_log10_of_adjusted_p_value	term_size	query_size	intersection_size	effective_domain_size	intersections
GO:MF	extracellular matrix structural constituent	GO:0005201	1.8188e-06	5.74022	128	62	8	21123	PXDN,FN1,EFEMP2,FGB,FGA,FGG,LAMA1,COL18A1
GO:MF	lipid binding	GO:0008289	1.12086e-05	4.95045	741	62	14	21123	SNX7,RAB35,CPNE1,APOH,GC,ANXA8,S100A9,C3,CAMP,LAMA1,APOA1,LTF,F2,S100A8
GO:MF	enzyme regulator activity	GO:0030234	4.1997e-05	4.37678	964	62	15	21123	SERPINB9,HSPH1,DNAJA1,FN1,HSPB1,SERPINH1,APOH,EGFR,AHSG,SERPINA1D,KNG1,C3,APOA1,LTF,F2
GO:MF	peptidase regulator activity	GO:0061134	0.000288177	3.54034	246	62	8	21123	SERPINB9,FN1,SERPINH1,AHSG,SERPINA1D,KNG1,C3,LTF
GO:MF	enzyme inhibitor activity	GO:0004857	0.000848942	3.07112	385	62	9	21123	SERPINB9,HSPB1,SERPINH1,AHSG,SERPINA1D,KNG1,C3,APOA1,LTF
GO:MF	endopeptidase inhibitor activity	GO:0004866	0.000853403	3.06885	197	62	7	21123	SERPINB9,SERPINH1,AHSG,SERPINA1D,KNG1,C3,LTF
GO:MF	endopeptidase regulator activity	GO:0061135	0.00122441	2.91207	208	62	7	21123	SERPINB9,SERPINH1,AHSG,SERPINA1D,KNG1,C3,LTF
GO:MF	peptidase inhibitor activity	GO:0030414	0.00134624	2.87088	211	62	7	21123	SERPINB9,SERPINH1,AHSG,SERPINA1D,KNG1,C3,LTF
GO:MF	chaperone binding	GO:0051087	0.00572421	2.24228	101	62	5	21123	DNAJA1,FN1,FGB,CP,PLG
GO:MF	protein binding	GO:0005515	0.0129322	1.88833	10175	62	46	21123	SNX7,SERPINB9,HSPH1,RAB35,DNAJA1,CPNE1,CHORDC1,CACYBP,PXDN,IPO9,TTR,FN1,HSPB1,SERPINH1,EFEMP2,NFKB2,APOH,TOR1B,GC,FGB,EGFR,TF,CAPG,FGA,FGG,CP,SERPINA1D,ANXA8,CD38,S100A9,KNG1,C3,PLG,LAMA1,SOD3,GDA,APOA1,APCS,LCN2,F2,PPIC,COL18A1,S100A8,CYFIP2,CHL1,REG3B
GO:MF	signaling receptor binding	GO:0005102	0.0150991	1.82105	1746	62	16	21123	DNAJA1,TTR,FN1,FGB,EGFR,TF,FGA,FGG,S100A9,KNG1,C3,PLG,LAMA1,APOA1,F2,S100A8
GO:MF	molecular function regulator	GO:0098772	0.0197719	1.70395	1785	62	16	21123	SERPINB9,HSPH1,DNAJA1,TTR,FN1,HSPB1,SERPINH1,APOH,EGFR,AHSG,SERPINA1D,KNG1,C3,APOA1,LTF,F2
GO:MF	cysteine-type endopeptidase inhibitor activity	GO:0004869	0.0259026	1.58666	70	62	4	21123	SERPINB9,AHSG,KNG1,LTF
GO:MF	transition metal ion binding	GO:0046914	0.026149	1.58254	1067	62	12	21123	ACP5,CHORDC1,FN1,TF,CP,S100A9,SOD3,GDA,LCN2,LTF,S100A8,MTR
GO:MF	protease binding	GO:0002020	0.0305351	1.5152	143	62	5	21123	SERPINB9,FN1,SERPINA1D,LCN2,CHL1
GO:MF	lipopolysaccharide binding	GO:0001530	0.0404498	1.39308	29	62	3	21123	CAMP,LTF,F2
GO:MF	identical protein binding	GO:0042802	0.0457024	1.34006	1914	62	16	21123	CPNE1,CACYBP,TTR,FN1,HSPB1,APOH,TOR1B,EGFR,FGG,SERPINA1D,CD38,APOA1,APCS,LCN2,COL18A1,REG3B
GO:BP	response to stress	GO:0006950	1.19302e-09	8.92335	3744	64	37	21207	SERPINB9,ACP5,HSPH1,DNAJA1,CHORDC1,PXDN,FN1,HSPB1,CFB,NFKB2,APOH,IFITM3,FGB,EGFR,TF,AHSG,FGA,FGG,ORM1,ANXA8,CD38,S100A9,KNG1,C3,CAMP,PLG,SOD3,APOA1,APCS,LCN2,LTF,HPX,F2,S100A8,MTR,GGT5,REG3B
GO:BP	response to external stimulus	GO:0009605	3.45268e-09	8.46184	2822	64	32	21207	SERPINB9,ACP5,FN1,HSPB1,CFB,NFKB2,APOH,IFITM3,CES1C,FGB,EGFR,TF,AHSG,FGA,FGG,S100A9,KNG1,C3,CAMP,PLG,LAMA1,APOA1,APCS,LCN2,LTF,HPX,F2,S100A8,CYFIP2,CHL1,GGT5,REG3B
GO:BP	defense response	GO:0006952	4.50976e-09	8.34585	1629	64	25	21207	SERPINB9,ACP5,FN1,CFB,NFKB2,IFITM3,FGB,EGFR,AHSG,FGA,FGG,ORM1,S100A9,KNG1,C3,CAMP,APOA1,APCS,LCN2,LTF,HPX,F2,S100A8,GGT5,REG3B
GO:BP	fibrinolysis	GO:0042730	4.12471e-08	7.38461	20	64	6	21207	APOH,FGB,FGA,FGG,PLG,F2
GO:BP	regulation of response to external stimulus	GO:0032101	4.99034e-08	7.30187	953	64	19	21207	SERPINB9,ACP5,FN1,HSPB1,APOH,FGB,EGFR,AHSG,FGA,FGG,S100A9,KNG1,C3,PLG,APOA1,LTF,HPX,F2,S100A8
GO:BP	regulation of response to stress	GO:0080134	5.00062e-08	7.30098	1356	64	22	21207	SERPINB9,ACP5,DNAJA1,CHORDC1,HSPB1,APOH,FGB,EGFR,TF,AHSG,FGA,FGG,S100A9,KNG1,C3,PLG,APOA1,LTF,HPX,F2,S100A8,REG3B
GO:BP	blood coagulation	GO:0007596	9.46592e-08	7.02384	161	64	10	21207	APOH,FGB,FGA,FGG,ANXA8,S100A9,KNG1,C3,PLG,F2
GO:BP	hemostasis	GO:0007599	1.06982e-07	6.97069	163	64	10	21207	APOH,FGB,FGA,FGG,ANXA8,S100A9,KNG1,C3,PLG,F2
GO:BP	coagulation	GO:0050817	1.13664e-07	6.94438	164	64	10	21207	APOH,FGB,FGA,FGG,ANXA8,S100A9,KNG1,C3,PLG,F2
GO:BP	regulation of blood coagulation	GO:0030193	1.44712e-07	6.8395	77	64	8	21207	APOH,FGB,FGA,FGG,S100A9,KNG1,PLG,F2
GO:BP	negative regulation of blood coagulation	GO:0030195	1.46897e-07	6.83299	46	64	7	21207	APOH,FGB,FGA,FGG,KNG1,PLG,F2
GO:BP	regulation of hemostasis	GO:1900046	1.60872e-07	6.79352	78	64	8	21207	APOH,FGB,FGA,FGG,S100A9,KNG1,PLG,F2
GO:BP	negative regulation of hemostasis	GO:1900047	1.72197e-07	6.76397	47	64	7	21207	APOH,FGB,FGA,FGG,KNG1,PLG,F2
GO:BP	regulation of coagulation	GO:0050818	1.97953e-07	6.70344	80	64	8	21207	APOH,FGB,FGA,FGG,S100A9,KNG1,PLG,F2
GO:BP	negative regulation of coagulation	GO:0050819	2.01123e-07	6.69654	48	64	7	21207	APOH,FGB,FGA,FGG,KNG1,PLG,F2
GO:BP	response to other organism	GO:0051707	2.92807e-07	6.53342	1486	64	22	21207	SERPINB9,ACP5,HSPB1,CFB,NFKB2,IFITM3,CES1C,FGB,TF,FGA,FGG,S100A9,C3,CAMP,APCS,LCN2,LTF,HPX,F2,S100A8,GGT5,REG3B
GO:BP	response to external biotic stimulus	GO:0043207	3.04339e-07	6.51664	1489	64	22	21207	SERPINB9,ACP5,HSPB1,CFB,NFKB2,IFITM3,CES1C,FGB,TF,FGA,FGG,S100A9,C3,CAMP,APCS,LCN2,LTF,HPX,F2,S100A8,GGT5,REG3B
GO:BP	inflammatory response	GO:0006954	3.84642e-07	6.41494	705	64	16	21207	SERPINB9,ACP5,FN1,NFKB2,EGFR,AHSG,ORM1,S100A9,KNG1,C3,CAMP,APOA1,F2,S100A8,GGT5,REG3B
GO:BP	response to biotic stimulus	GO:0009607	4.08006e-07	6.38933	1512	64	22	21207	SERPINB9,ACP5,HSPB1,CFB,NFKB2,IFITM3,CES1C,FGB,TF,FGA,FGG,S100A9,C3,CAMP,APCS,LCN2,LTF,HPX,F2,S100A8,GGT5,REG3B
GO:BP	negative regulation of wound healing	GO:0061045	2.52622e-06	5.59753	68	64	7	21207	APOH,FGB,FGA,FGG,KNG1,PLG,F2
GO:BP	wound healing	GO:0042060	5.11028e-06	5.29156	406	64	12	21207	FN1,APOH,FGB,EGFR,FGA,FGG,ANXA8,S100A9,KNG1,C3,PLG,F2
GO:BP	blood coagulation, fibrin clot formation	GO:0072378	9.68758e-06	5.01378	8	64	4	21207	APOH,FGB,FGA,FGG
GO:BP	response to wounding	GO:0009611	9.95333e-06	5.00203	531	64	13	21207	FN1,APOH,FGB,EGFR,FGA,FGG,ANXA8,S100A9,KNG1,C3,PLG,F2,MTR
GO:BP	negative regulation of response to wounding	GO:1903035	1.04436e-05	4.98115	83	64	7	21207	APOH,FGB,FGA,FGG,KNG1,PLG,F2
GO:BP	humoral immune response	GO:0006959	1.29528e-05	4.88764	349	64	11	21207	CFB,FGB,FGA,S100A9,C3,CAMP,APCS,LTF,HPX,F2,REG3B
GO:BP	regulation of wound healing	GO:0061041	2.4628e-05	4.60857	146	64	8	21207	APOH,FGB,FGA,FGG,S100A9,KNG1,PLG,F2
GO:BP	regulation of peptidase activity	GO:0052547	2.67604e-05	4.57251	471	64	12	21207	SERPINB9,FN1,SERPINH1,AHSG,SERPINA1D,ANXA8,S100A9,KNG1,C3,LTF,S100A8,CYFIP2
GO:BP	negative regulation of response to external stimulus	GO:0032102	2.95038e-05	4.53012	378	64	11	21207	SERPINB9,ACP5,APOH,FGB,FGA,FGG,KNG1,PLG,APOA1,LTF,F2
GO:BP	defense response to other organism	GO:0098542	3.49385e-05	4.4567	1107	64	17	21207	SERPINB9,ACP5,CFB,IFITM3,FGB,FGA,FGG,S100A9,C3,CAMP,APCS,LCN2,LTF,HPX,F2,S100A8,REG3B
GO:BP	response to inorganic substance	GO:0010035	3.83848e-05	4.41584	595	64	13	21207	CPNE1,CACYBP,FN1,FGB,EGFR,TF,FGA,FGG,CP,SOD3,LCN2,MTR,REG3B
GO:BP	protein activation cascade	GO:0072376	4.53607e-05	4.34332	11	64	4	21207	APOH,FGB,FGA,FGG
GO:BP	proteolysis	GO:0006508	4.63731e-05	4.33373	1772	64	21	21207	SERPINB9,CPNE1,FN1,SERPINH1,CFB,APOH,FGB,AHSG,FGA,FGG,SERPINA1D,ANXA8,S100A9,KNG1,C3,PLG,LTF,F2,S100A8,CYFIP2,GGT5
GO:BP	multi-organism process	GO:0051704	8.20661e-05	4.08584	2797	64	26	21207	SERPINB9,ACP5,DNAJA1,FN1,HSPB1,CFB,NFKB2,IFITM3,CES1C,FGB,TF,FGA,FGG,CD38,S100A9,C3,CAMP,PLG,APCS,LCN2,LTF,HPX,F2,S100A8,GGT5,REG3B
GO:BP	acute inflammatory response	GO:0002526	8.51079e-05	4.07003	112	64	7	21207	SERPINB9,FN1,AHSG,ORM1,C3,F2,REG3B
GO:BP	regulation of protein metabolic process	GO:0051246	9.23096e-05	4.03475	2813	64	26	21207	SERPINB9,DNAJA1,CHORDC1,FN1,HSPB1,SERPINH1,FGB,EGFR,TF,AHSG,FGA,FGG,SERPINA1D,ANXA8,S100A9,KNG1,C3,CAMP,APOA1,APCS,LTF,HPX,F2,S100A8,CYFIP2,REG3B
GO:BP	regulation of cellular protein metabolic process	GO:0032268	0.000108907	3.96294	2629	64	25	21207	SERPINB9,DNAJA1,CHORDC1,FN1,HSPB1,SERPINH1,FGB,EGFR,TF,AHSG,FGA,FGG,SERPINA1D,ANXA8,S100A9,KNG1,C3,CAMP,APOA1,LTF,HPX,F2,S100A8,CYFIP2,REG3B
GO:BP	immune system process	GO:0002376	0.000111405	3.9531	2632	64	25	21207	SERPINB9,HSPH1,RAB35,DHRS7B,CFB,NFKB2,IFITM3,FGB,TF,FGA,FGG,ORM1,CD38,S100A9,C3,CAMP,PLG,APOA1,APCS,LCN2,LTF,HPX,F2,S100A8,REG3B
GO:BP	regulation of endopeptidase activity	GO:0052548	0.000129429	3.88797	437	64	11	21207	SERPINB9,SERPINH1,AHSG,SERPINA1D,ANXA8,S100A9,KNG1,C3,LTF,S100A8,CYFIP2
GO:BP	regulation of response to wounding	GO:1903034	0.000137201	3.86264	182	64	8	21207	APOH,FGB,FGA,FGG,S100A9,KNG1,PLG,F2
GO:BP	response to cytokine	GO:0034097	0.000158923	3.79881	934	64	15	21207	ACP5,CPNE1,CACYBP,FN1,NFKB2,IFITM3,FGB,FGG,SERPINA1D,CD38,CAMP,APOA1,LCN2,HPX,GGT5
GO:BP	regulation of body fluid levels	GO:0050878	0.000163351	3.78688	349	64	10	21207	APOH,FGB,FGA,FGG,ANXA8,S100A9,KNG1,C3,PLG,F2
GO:BP	antimicrobial humoral response	GO:0019730	0.000171909	3.7647	124	64	7	21207	FGB,FGA,S100A9,CAMP,LTF,F2,REG3B
GO:BP	interaction with symbiont	GO:0051702	0.000277781	3.5563	80	64	6	21207	FN1,CAMP,PLG,APCS,LTF,F2
GO:BP	response to bacterium	GO:0009617	0.000340476	3.46791	850	64	14	21207	SERPINB9,ACP5,NFKB2,CES1C,FGB,TF,FGA,C3,CAMP,LCN2,LTF,F2,GGT5,REG3B
GO:BP	positive regulation of vasoconstriction	GO:0045907	0.000348303	3.45804	43	64	5	21207	FGB,EGFR,FGA,FGG,CD38
GO:BP	innate immune response	GO:0045087	0.000360507	3.44309	854	64	14	21207	SERPINB9,CFB,IFITM3,FGB,FGA,FGG,S100A9,C3,CAMP,APCS,LCN2,LTF,HPX,S100A8
GO:BP	acute-phase response	GO:0006953	0.000392047	3.40666	44	64	5	21207	FN1,AHSG,ORM1,F2,REG3B
GO:BP	response to metal ion	GO:0010038	0.000396138	3.40215	384	64	10	21207	CPNE1,CACYBP,FN1,FGB,EGFR,TF,FGA,FGG,CP,SOD3
GO:BP	regulation of catalytic activity	GO:0050790	0.000396593	3.40166	2199	64	22	21207	SERPINB9,HSPH1,DNAJA1,CHORDC1,FN1,HSPB1,SERPINH1,APOH,EGFR,TF,AHSG,SERPINA1D,ANXA8,S100A9,KNG1,C3,APOA1,APCS,LTF,F2,S100A8,CYFIP2
GO:BP	immune response	GO:0006955	0.000537931	3.26927	1678	64	19	21207	SERPINB9,CFB,NFKB2,IFITM3,FGB,FGA,FGG,CD38,S100A9,C3,CAMP,APOA1,APCS,LCN2,LTF,HPX,F2,S100A8,REG3B
GO:BP	regulation of proteolysis	GO:0030162	0.000724553	3.13993	767	64	13	21207	SERPINB9,FN1,SERPINH1,AHSG,SERPINA1D,ANXA8,S100A9,KNG1,C3,LTF,F2,S100A8,CYFIP2
GO:BP	regulation of hydrolase activity	GO:0051336	0.000956337	3.01939	1230	64	16	21207	SERPINB9,DNAJA1,FN1,SERPINH1,APOH,AHSG,SERPINA1D,ANXA8,S100A9,KNG1,C3,APOA1,APCS,LTF,S100A8,CYFIP2
GO:BP	negative regulation of catalytic activity	GO:0043086	0.00119982	2.92088	802	64	13	21207	SERPINB9,DNAJA1,CHORDC1,HSPB1,SERPINH1,AHSG,SERPINA1D,ANXA8,KNG1,C3,APOA1,APCS,LTF
GO:BP	interspecies interaction between organisms	GO:0044419	0.00124072	2.90633	435	64	10	21207	SERPINB9,FN1,IFITM3,S100A9,CAMP,PLG,APCS,LTF,F2,REG3B
GO:BP	negative regulation of cell death	GO:0060548	0.00138703	2.85791	1106	64	15	21207	SERPINB9,HSPH1,DNAJA1,CACYBP,FN1,HSPB1,APOH,FGB,EGFR,FGA,FGG,CD38,LTF,CHL1,REG3B
GO:BP	plasminogen activation	GO:0031639	0.00141824	2.84825	24	64	4	21207	APOH,FGB,FGA,FGG
GO:BP	modification of morphology or physiology of other organism	GO:0035821	0.00159254	2.79791	172	64	7	21207	SERPINB9,S100A9,CAMP,APCS,LTF,F2,REG3B
GO:BP	regulation of protein phosphorylation	GO:0001932	0.00171258	2.76635	1453	64	17	21207	DNAJA1,CHORDC1,FN1,HSPB1,FGB,EGFR,TF,AHSG,FGA,FGG,C3,CAMP,APOA1,LTF,HPX,F2,REG3B
GO:BP	negative regulation of apoptotic process	GO:0043066	0.00181795	2.74042	977	64	14	21207	SERPINB9,HSPH1,DNAJA1,FN1,HSPB1,APOH,FGB,EGFR,FGA,FGG,CD38,LTF,CHL1,REG3B
GO:BP	response to chemical	GO:0042221	0.00185992	2.7305	5516	64	35	21207	ACP5,HSPH1,RAB35,DNAJA1,CPNE1,CACYBP,PXDN,FN1,HSPB1,CFB,NFKB2,IFITM3,FGB,EGFR,TF,AHSG,FGA,FGG,CP,SERPINA1D,CD38,S100A9,CAMP,LAMA1,SOD3,APOA1,LCN2,LTF,HPX,S100A8,CYFIP2,CHL1,MTR,GGT5,REG3B
GO:BP	positive regulation of blood coagulation	GO:0030194	0.00198634	2.70195	26	64	4	21207	APOH,S100A9,PLG,F2
GO:BP	positive regulation of hemostasis	GO:1900048	0.00198634	2.70195	26	64	4	21207	APOH,S100A9,PLG,F2
GO:BP	regulation of heterotypic cell-cell adhesion	GO:0034114	0.00198634	2.70195	26	64	4	21207	FGB,FGA,FGG,APOA1
GO:BP	negative regulation of programmed cell death	GO:0043069	0.00225696	2.64648	995	64	14	21207	SERPINB9,HSPH1,DNAJA1,FN1,HSPB1,APOH,FGB,EGFR,FGA,FGG,CD38,LTF,CHL1,REG3B
GO:BP	negative regulation of hydrolase activity	GO:0051346	0.00226855	2.64425	465	64	10	21207	SERPINB9,SERPINH1,AHSG,SERPINA1D,ANXA8,KNG1,C3,APOA1,APCS,LTF
GO:BP	protein metabolic process	GO:0019538	0.00235928	2.62722	5568	64	35	21207	SERPINB9,DNAJA1,CPNE1,CHORDC1,FN1,CWH43,HSPB1,SERPINH1,CFB,APOH,FGB,EGFR,TF,AHSG,FGA,FGG,SERPINA1D,ANXA8,S100A9,KNG1,C3,CAMP,PLG,LAMA1,APOA1,APCS,LTF,HPX,F2,PPIC,S100A8,CYFIP2,MTR,GGT5,REG3B
GO:BP	zymogen activation	GO:0031638	0.00242804	2.61474	63	64	5	21207	APOH,FGB,FGA,FGG,CYFIP2
GO:BP	negative regulation of endopeptidase activity	GO:0010951	0.00253311	2.59635	267	64	8	21207	SERPINB9,SERPINH1,AHSG,SERPINA1D,ANXA8,KNG1,C3,LTF
GO:BP	positive regulation of coagulation	GO:0050820	0.00270814	2.56733	28	64	4	21207	APOH,S100A9,PLG,F2
GO:BP	metabolic process	GO:0008152	0.00341734	2.46631	11182	64	52	21207	SERPINB9,ACP5,HSPH1,DNAJA1,CPNE1,CHORDC1,CACYBP,PXDN,TTR,AGPS,FN1,CWH43,HSPB1,SERPINH1,DHRS7B,CFB,NFKB2,APOH,CES1C,GC,FGB,EGFR,TF,AHSG,FGA,FGG,CP,SERPINA1D,ANXA8,CD38,S100A9,KNG1,C3,CAMP,PLG,ADPGK,LAMA1,SOD3,GDA,APOA1,APCS,LCN2,LTF,HPX,F2,PPIC,S100A8,DHDH,CYFIP2,MTR,GGT5,REG3B
GO:BP	negative regulation of proteolysis	GO:0045861	0.00395065	2.40333	383	64	9	21207	SERPINB9,SERPINH1,AHSG,SERPINA1D,ANXA8,KNG1,C3,LTF,F2
GO:BP	negative regulation of peptidase activity	GO:0010466	0.00411927	2.38518	285	64	8	21207	SERPINB9,SERPINH1,AHSG,SERPINA1D,ANXA8,KNG1,C3,LTF
GO:BP	bone resorption	GO:0045453	0.00441497	2.35507	71	64	5	21207	ACP5,EGFR,TF,AHSG,CD38
GO:BP	positive regulation of response to external stimulus	GO:0032103	0.00450557	2.34625	502	64	10	21207	FN1,HSPB1,APOH,EGFR,S100A9,C3,PLG,LTF,HPX,S100A8
GO:BP	regulation of vasoconstriction	GO:0019229	0.00473346	2.32482	72	64	5	21207	FGB,EGFR,FGA,FGG,CD38
GO:BP	positive regulation of response to stimulus	GO:0048584	0.00494314	2.306	2340	64	21	21207	CPNE1,FN1,HSPB1,CFB,APOH,FGB,EGFR,TF,FGA,FGG,CD38,S100A9,C3,PLG,APOA1,APCS,LTF,HPX,F2,S100A8,CYFIP2
GO:BP	regulation of phosphorylation	GO:0042325	0.00513808	2.2892	1574	64	17	21207	DNAJA1,CHORDC1,FN1,HSPB1,FGB,EGFR,TF,AHSG,FGA,FGG,C3,CAMP,APOA1,LTF,HPX,F2,REG3B
GO:BP	cell death	GO:0008219	0.00535234	2.27146	2149	64	20	21207	SERPINB9,HSPH1,DNAJA1,CACYBP,FN1,HSPB1,APOH,FGB,EGFR,FGA,FGG,CD38,S100A9,LCN2,LTF,COL18A1,S100A8,CYFIP2,CHL1,REG3B
GO:BP	apoptotic process	GO:0006915	0.00553846	2.25661	1957	64	19	21207	SERPINB9,HSPH1,DNAJA1,FN1,HSPB1,APOH,FGB,EGFR,FGA,FGG,CD38,S100A9,LCN2,LTF,COL18A1,S100A8,CYFIP2,CHL1,REG3B
GO:BP	response to interleukin-1	GO:0070555	0.00584594	2.23315	134	64	6	21207	FN1,FGB,FGG,CD38,CAMP,LCN2
GO:BP	regulation of response to stimulus	GO:0048583	0.00598462	2.22296	3948	64	28	21207	SERPINB9,ACP5,DNAJA1,CPNE1,CHORDC1,FN1,HSPB1,CFB,APOH,FGB,EGFR,TF,AHSG,FGA,FGG,CD38,S100A9,KNG1,C3,PLG,APOA1,APCS,LTF,HPX,F2,S100A8,CYFIP2,REG3B
GO:BP	regulation of cell death	GO:0010941	0.00606924	2.21687	1778	64	18	21207	SERPINB9,HSPH1,DNAJA1,CACYBP,FN1,HSPB1,APOH,FGB,EGFR,FGA,FGG,CD38,S100A9,LTF,COL18A1,S100A8,CHL1,REG3B
GO:BP	regulation of peptide secretion	GO:0002791	0.00616292	2.21021	520	64	10	21207	FN1,FGB,EGFR,FGA,FGG,CD38,S100A9,CAMP,APOA1,S100A8
GO:BP	extracellular structure organization	GO:0043062	0.00632631	2.19885	302	64	8	21207	PXDN,FN1,SERPINH1,EFEMP2,NFKB2,PLG,APOA1,COL18A1
GO:BP	regulation of defense response	GO:0031347	0.00638753	2.19467	649	64	11	21207	SERPINB9,ACP5,EGFR,AHSG,S100A9,C3,APOA1,LTF,HPX,F2,S100A8
GO:BP	cellular response to chemical stimulus	GO:0070887	0.00674093	2.17128	3033	64	24	21207	RAB35,DNAJA1,CPNE1,CACYBP,PXDN,FN1,HSPB1,IFITM3,FGB,EGFR,TF,AHSG,FGG,S100A9,CAMP,SOD3,APOA1,LCN2,LTF,HPX,S100A8,CYFIP2,MTR,REG3B
GO:BP	organonitrogen compound metabolic process	GO:1901564	0.00699717	2.15508	6385	64	37	21207	SERPINB9,DNAJA1,CPNE1,CHORDC1,TTR,FN1,CWH43,HSPB1,SERPINH1,CFB,APOH,FGB,EGFR,TF,AHSG,FGA,FGG,SERPINA1D,ANXA8,S100A9,KNG1,C3,CAMP,PLG,LAMA1,GDA,APOA1,APCS,LTF,HPX,F2,PPIC,S100A8,CYFIP2,MTR,GGT5,REG3B
GO:BP	defense response to bacterium	GO:0042742	0.00702522	2.15334	411	64	9	21207	SERPINB9,ACP5,FGB,FGA,CAMP,LCN2,LTF,F2,REG3B
GO:BP	regulation of apoptotic process	GO:0042981	0.00721723	2.14163	1614	64	17	21207	SERPINB9,HSPH1,DNAJA1,FN1,HSPB1,APOH,FGB,EGFR,FGA,FGG,CD38,S100A9,LTF,COL18A1,S100A8,CHL1,REG3B
GO:BP	programmed cell death	GO:0012501	0.00757859	2.12041	1999	64	19	21207	SERPINB9,HSPH1,DNAJA1,FN1,HSPB1,APOH,FGB,EGFR,FGA,FGG,CD38,S100A9,LCN2,LTF,COL18A1,S100A8,CYFIP2,CHL1,REG3B
GO:BP	regulation of programmed cell death	GO:0043067	0.00880385	2.05533	1638	64	17	21207	SERPINB9,HSPH1,DNAJA1,FN1,HSPB1,APOH,FGB,EGFR,FGA,FGG,CD38,S100A9,LTF,COL18A1,S100A8,CHL1,REG3B
GO:BP	response to organic substance	GO:0010033	0.00938222	2.02769	3319	64	25	21207	ACP5,HSPH1,RAB35,DNAJA1,CPNE1,CACYBP,FN1,HSPB1,CFB,NFKB2,IFITM3,FGB,EGFR,AHSG,FGG,SERPINA1D,CD38,CAMP,APOA1,LCN2,LTF,HPX,CYFIP2,GGT5,REG3B
GO:BP	iron ion homeostasis	GO:0055072	0.0095754	2.01884	83	64	5	21207	TF,CP,LCN2,LTF,HPX
GO:BP	regulation of molecular function	GO:0065009	0.00987252	2.00557	2875	64	23	21207	SERPINB9,HSPH1,DNAJA1,CPNE1,CHORDC1,FN1,HSPB1,SERPINH1,APOH,EGFR,TF,AHSG,SERPINA1D,ANXA8,S100A9,KNG1,C3,APOA1,APCS,LTF,F2,S100A8,CYFIP2
GO:BP	biological adhesion	GO:0022610	0.0099635	2.00159	1297	64	15	21207	HSPH1,FN1,FGB,EGFR,FGA,FGG,S100A9,PLG,LAMA1,APOA1,LTF,COL18A1,S100A8,CYFIP2,CHL1
GO:BP	positive regulation of peptide secretion	GO:0002793	0.0106096	1.9743	324	64	8	21207	FGB,EGFR,FGA,FGG,CD38,S100A9,CAMP,S100A8
GO:BP	negative regulation of cellular process	GO:0048523	0.0106752	1.97162	4828	64	31	21207	SERPINB9,ACP5,HSPH1,DNAJA1,CPNE1,CHORDC1,CACYBP,FN1,HSPB1,SERPINH1,NFKB2,APOH,IFITM3,FGB,EGFR,AHSG,CAPG,FGA,FGG,SERPINA1D,ANXA8,CD38,KNG1,C3,PLG,APOA1,APCS,LTF,F2,CHL1,REG3B
GO:BP	protein folding	GO:0006457	0.0107918	1.96691	149	64	6	21207	HSPH1,DNAJA1,CHORDC1,HSPB1,TOR1B,PPIC
GO:BP	negative regulation of protein metabolic process	GO:0051248	0.0113537	1.94486	1143	64	14	21207	SERPINB9,DNAJA1,CHORDC1,HSPB1,SERPINH1,EGFR,AHSG,SERPINA1D,ANXA8,KNG1,C3,APCS,LTF,F2
GO:BP	negative regulation of molecular function	GO:0044092	0.0118175	1.92747	1147	64	14	21207	SERPINB9,DNAJA1,CPNE1,CHORDC1,HSPB1,SERPINH1,AHSG,SERPINA1D,ANXA8,KNG1,C3,APOA1,APCS,LTF
GO:BP	negative regulation of multicellular organismal process	GO:0051241	0.011993	1.92107	1317	64	15	21207	ACP5,FN1,APOH,FGB,EGFR,AHSG,FGA,FGG,CD38,KNG1,PLG,APOA1,APCS,LTF,F2
GO:BP	response to calcium ion	GO:0051592	0.0130456	1.88453	154	64	6	21207	CPNE1,CACYBP,FGB,EGFR,FGA,FGG
GO:BP	positive regulation of multicellular organismal process	GO:0051240	0.0139925	1.8541	1887	64	18	21207	CPNE1,FN1,HSPB1,APOH,FGB,EGFR,TF,AHSG,FGA,FGG,CD38,S100A9,C3,CAMP,PLG,LCN2,LTF,F2
GO:BP	cellular protein metabolic process	GO:0044267	0.0145465	1.83724	4897	64	31	21207	SERPINB9,DNAJA1,CHORDC1,FN1,CWH43,HSPB1,SERPINH1,FGB,EGFR,TF,AHSG,FGA,FGG,SERPINA1D,ANXA8,S100A9,KNG1,C3,CAMP,PLG,LAMA1,APOA1,LTF,HPX,F2,PPIC,S100A8,CYFIP2,MTR,GGT5,REG3B
GO:BP	regulation of tube diameter	GO:0035296	0.0145718	1.83649	157	64	6	21207	FGB,EGFR,FGA,FGG,CD38,KNG1
GO:BP	regulation of blood vessel diameter	GO:0097746	0.0145718	1.83649	157	64	6	21207	FGB,EGFR,FGA,FGG,CD38,KNG1
GO:BP	positive regulation of blood circulation	GO:1903524	0.0150553	1.82231	91	64	5	21207	FGB,EGFR,FGA,FGG,CD38
GO:BP	regulation of tube size	GO:0035150	0.0151115	1.82069	158	64	6	21207	FGB,EGFR,FGA,FGG,CD38,KNG1
GO:BP	symbiotic process mediated by secreted substance	GO:0052047	0.0166031	1.77981	2	64	2	21207	FN1,PLG
GO:BP	cytolysis by host of symbiont cells	GO:0051838	0.0166031	1.77981	2	64	2	21207	CAMP,F2
GO:BP	cytolysis in other organism involved in symbiotic interaction	GO:0051801	0.0166031	1.77981	2	64	2	21207	CAMP,F2
GO:BP	protein phosphorylation	GO:0006468	0.016675	1.77793	1911	64	18	21207	DNAJA1,CHORDC1,FN1,HSPB1,FGB,EGFR,TF,AHSG,FGA,FGG,C3,CAMP,LAMA1,APOA1,LTF,HPX,F2,REG3B
GO:BP	positive regulation of heterotypic cell-cell adhesion	GO:0034116	0.0172556	1.76307	14	64	3	21207	FGB,FGA,FGG
GO:BP	vasoconstriction	GO:0042310	0.0176474	1.75332	94	64	5	21207	FGB,EGFR,FGA,FGG,CD38
GO:BP	regulation of inflammatory response	GO:0050727	0.0178654	1.74799	348	64	8	21207	ACP5,EGFR,AHSG,S100A9,C3,APOA1,F2,S100A8
GO:BP	regulation of bone resorption	GO:0045124	0.0207225	1.68356	46	64	4	21207	EGFR,TF,AHSG,CD38
GO:BP	cell development	GO:0048468	0.0212589	1.67246	2353	64	20	21207	RAB35,CPNE1,FN1,HSPB1,SERPINH1,EGFR,TF,FGG,CD38,S100A9,C3,LAMA1,APOA1,LTF,F2,COL18A1,S100A8,CYFIP2,CHL1,MTR
GO:BP	response to stimulus	GO:0050896	0.0226234	1.64544	9898	64	47	21207	SERPINB9,ACP5,HSPH1,RAB35,DNAJA1,CPNE1,CHORDC1,CACYBP,PXDN,TTR,FN1,HSPB1,CFB,NFKB2,APOH,IFITM3,CES1C,FGB,EGFR,TF,AHSG,FGA,FGG,CP,SERPINA1D,ORM1,ANXA8,CD38,S100A9,KNG1,C3,CAMP,PLG,LAMA1,SOD3,APOA1,APCS,LCN2,LTF,HPX,F2,S100A8,CYFIP2,CHL1,MTR,GGT5,REG3B
GO:BP	regulation of phosphate metabolic process	GO:0019220	0.0230405	1.63751	1761	64	17	21207	DNAJA1,CHORDC1,FN1,HSPB1,FGB,EGFR,TF,AHSG,FGA,FGG,C3,CAMP,APOA1,LTF,HPX,F2,REG3B
GO:BP	extracellular matrix organization	GO:0030198	0.0231617	1.63523	258	64	7	21207	PXDN,FN1,SERPINH1,EFEMP2,NFKB2,PLG,COL18A1
GO:BP	regulation of phosphorus metabolic process	GO:0051174	0.0232129	1.63427	1762	64	17	21207	DNAJA1,CHORDC1,FN1,HSPB1,FGB,EGFR,TF,AHSG,FGA,FGG,C3,CAMP,APOA1,LTF,HPX,F2,REG3B
GO:BP	bone remodeling	GO:0046849	0.0238708	1.62213	100	64	5	21207	ACP5,EGFR,TF,AHSG,CD38
GO:BP	symbiotic process	GO:0044403	0.0262466	1.58093	367	64	8	21207	SERPINB9,FN1,IFITM3,CAMP,PLG,APCS,LTF,F2
GO:BP	positive regulation of transport	GO:0051050	0.0262664	1.5806	1063	64	13	21207	FGB,EGFR,TF,AHSG,FGA,FGG,CD38,S100A9,C3,CAMP,APOA1,F2,S100A8
GO:BP	negative regulation of blood vessel diameter	GO:0097756	0.0262866	1.58027	102	64	5	21207	FGB,EGFR,FGA,FGG,CD38
GO:BP	negative regulation of response to stimulus	GO:0048585	0.0271307	1.56654	1593	64	16	21207	SERPINB9,ACP5,DNAJA1,CPNE1,HSPB1,APOH,FGB,AHSG,FGA,FGG,KNG1,PLG,APOA1,LTF,F2,REG3B
GO:BP	modification of morphology or physiology of other organism involved in symbiotic interaction	GO:0051817	0.0275639	1.55966	103	64	5	21207	SERPINB9,CAMP,APCS,LTF,F2
GO:BP	regulation of peptide transport	GO:0090087	0.0286919	1.54224	761	64	11	21207	DNAJA1,FN1,FGB,EGFR,FGA,FGG,CD38,S100A9,CAMP,APOA1,S100A8
GO:BP	antimicrobial humoral immune response mediated by antimicrobial peptide	GO:0061844	0.028889	1.53927	104	64	5	21207	S100A9,CAMP,LTF,F2,REG3B
GO:BP	cellular response to interleukin-1	GO:0071347	0.028889	1.53927	104	64	5	21207	FN1,FGB,FGG,CAMP,LCN2
GO:BP	chaperone-mediated protein folding	GO:0061077	0.0339156	1.4696	52	64	4	21207	HSPH1,CHORDC1,HSPB1,TOR1B
GO:BP	peptide secretion	GO:0002790	0.0371998	1.42946	639	64	10	21207	FN1,FGB,EGFR,FGA,FGG,CD38,S100A9,CAMP,APOA1,S100A8
GO:BP	regulation of endothelial cell apoptotic process	GO:2000351	0.0394403	1.40406	54	64	4	21207	FGB,FGA,FGG,COL18A1
GO:BP	vascular process in circulatory system	GO:0003018	0.0418306	1.37851	189	64	6	21207	FGB,EGFR,FGA,FGG,CD38,KNG1
GO:BP	regulation of bone remodeling	GO:0046850	0.0424376	1.37225	55	64	4	21207	EGFR,TF,AHSG,CD38
GO:BP	cell adhesion	GO:0007155	0.0429899	1.36663	1286	64	14	21207	HSPH1,FN1,FGB,EGFR,FGA,FGG,S100A9,PLG,LAMA1,APOA1,COL18A1,S100A8,CYFIP2,CHL1
GO:BP	positive regulation of intracellular signal transduction	GO:1902533	0.0430378	1.36615	950	64	12	21207	CPNE1,FGB,EGFR,TF,FGA,FGG,S100A9,C3,APOA1,LTF,F2,S100A8
GO:BP	regulation of protein modification process	GO:0031399	0.043193	1.36459	1848	64	17	21207	DNAJA1,CHORDC1,FN1,HSPB1,FGB,EGFR,TF,AHSG,FGA,FGG,C3,CAMP,APOA1,LTF,HPX,F2,REG3B
GO:BP	cellular component organization	GO:0016043	0.0483858	1.31528	6014	64	34	21207	HSPH1,RAB35,CPNE1,CHORDC1,PXDN,FN1,HSPB1,SERPINH1,EFEMP2,NFKB2,TOR1B,FGB,EGFR,TF,AHSG,CAPG,FGA,FGG,ANXA8,CD38,S100A9,C3,PLG,LAMA1,GDA,APOA1,APCS,LCN2,F2,COL18A1,CYFIP2,CHL1,MTR,REG3B
GO:BP	heterotypic cell-cell adhesion	GO:0034113	0.0489296	1.31043	57	64	4	21207	FGB,FGA,FGG,APOA1
GO:CC	extracellular space	GO:0005615	7.37571e-19	18.1322	1878	62	35	21244	SERPINB9,PXDN,TTR,FN1,SERPINH1,EFEMP2,CFB,APOH,CES1C,GC,FGB,TF,AHSG,SERPINA3N,FGA,FGG,CP,SERPINA1D,ORM1,S100A9,KNG1,C3,CAMP,PLG,LAMA1,SOD3,APOA1,APCS,LCN2,LTF,HPX,F2,COL18A1,S100A8,REG3B
GO:CC	extracellular region part	GO:0044421	2.57936e-18	17.5885	2108	62	36	21244	SERPINB9,RAB35,PXDN,TTR,FN1,SERPINH1,EFEMP2,CFB,APOH,CES1C,GC,FGB,TF,AHSG,SERPINA3N,FGA,FGG,CP,SERPINA1D,ORM1,S100A9,KNG1,C3,CAMP,PLG,LAMA1,SOD3,APOA1,APCS,LCN2,LTF,HPX,F2,COL18A1,S100A8,REG3B
GO:CC	extracellular region	GO:0005576	7.77411e-17	16.1093	2691	62	38	21244	SERPINB9,HSPH1,RAB35,PXDN,TTR,FN1,SERPINH1,EFEMP2,CFB,APOH,CES1C,GC,FGB,TF,AHSG,SERPINA3N,FGA,FGG,CP,SERPINA1D,ORM1,S100A9,KNG1,C3,CAMP,PLG,LAMA1,SOD3,APOA1,APCS,LCN2,LTF,HPX,F2,COL18A1,S100A8,CHL1,REG3B
GO:CC	collagen-containing extracellular matrix	GO:0062023	4.7661e-13	12.3218	338	62	16	21244	SERPINB9,PXDN,FN1,SERPINH1,EFEMP2,FGB,TF,AHSG,FGA,FGG,PLG,LAMA1,SOD3,F2,COL18A1,REG3B
GO:CC	extracellular matrix	GO:0031012	3.89761e-11	10.4092	449	62	16	21244	SERPINB9,PXDN,FN1,SERPINH1,EFEMP2,FGB,TF,AHSG,FGA,FGG,PLG,LAMA1,SOD3,F2,COL18A1,REG3B
GO:CC	fibrinogen complex	GO:0005577	2.8056e-07	6.55197	6	62	4	21244	FN1,FGB,FGA,FGG
GO:CC	blood microparticle	GO:0072562	0.000234749	3.6294	7	62	3	21244	FGB,FGA,FGG
GO:CC	cytoplasmic part	GO:0044444	0.00091187	3.04007	8542	62	43	21244	SNX7,SERPINB9,ACP5,HSPH1,RAB35,DNAJA1,CPNE1,CACYBP,PXDN,AGPS,FN1,CWH43,HSPB1,SERPINH1,DHRS7B,NFKB2,IFITM3,CES1C,TOR1B,GC,FGB,EGFR,TF,AHSG,CAPG,FGA,FGG,SERPINA1D,ANXA8,CD38,S100A9,CAMP,ADPGK,SOD3,APOA1,LCN2,LTF,ABCF2,S100A8,CYFIP2,CHL1,MTR,REG3B
GO:CC	cell surface	GO:0009986	0.00225148	2.64753	1043	62	13	21244	APOH,IFITM3,FGB,EGFR,TF,FGA,FGG,CD38,C3,PLG,APOA1,LTF,F2
GO:CC	other organism cell membrane	GO:0044218	0.00239443	2.6208	2	62	2	21244	PLG,LTF
GO:CC	endomembrane system	GO:0012505	0.00335363	2.47448	3863	62	26	21244	SERPINB9,RAB35,DNAJA1,CPNE1,CACYBP,PXDN,CWH43,SERPINH1,DHRS7B,IFITM3,CES1C,TOR1B,FGB,EGFR,TF,AHSG,FGA,FGG,SERPINA1D,ANXA8,CD38,CAMP,ADPGK,SOD3,LTF,REG3B
GO:CC	platelet alpha granule	GO:0031091	0.0074418	2.12832	20	62	3	21244	FGB,FGA,FGG
GO:CC	other organism cell	GO:0044216	0.0143125	1.84428	4	62	2	21244	PLG,LTF
GO:CC	other organism part	GO:0044217	0.0143125	1.84428	4	62	2	21244	PLG,LTF
GO:CC	vesicle	GO:0031982	0.0328942	1.48288	1958	62	16	21244	SNX7,RAB35,FN1,IFITM3,FGB,EGFR,TF,FGA,FGG,ANXA8,CD38,CAMP,APOA1,LCN2,LTF,REG3B
GO:CC	secretory granule	GO:0030141	0.0411485	1.38565	393	62	7	21244	FGB,FGA,FGG,CD38,CAMP,LTF,REG3B
GO:CC	cytoplasm	GO:0005737	0.0462856	1.33455	10842	62	46	21244	SNX7,SERPINB9,ACP5,HSPH1,RAB35,DNAJA1,CPNE1,CACYBP,PXDN,IPO9,AGPS,FN1,CWH43,HSPB1,SERPINH1,DHRS7B,NFKB2,APOH,IFITM3,CES1C,TOR1B,GC,FGB,EGFR,TF,AHSG,CAPG,FGA,FGG,SERPINA1D,ANXA8,CD38,S100A9,CAMP,ADPGK,SOD3,APOA1,LCN2,LTF,PPIC,ABCF2,S100A8,CYFIP2,CHL1,MTR,REG3B
KEGG	Complement and coagulation cascades	KEGG:04610	1.33444e-08	7.8747	88	39	9	8258	CFB,FGB,FGA,FGG,SERPINA1D,KNG1,C3,PLG,F2
KEGG	Staphylococcus aureus infection	KEGG:05150	0.0127283	1.89523	114	39	5	8258	CFB,FGG,C3,CAMP,PLG
REAC	Platelet degranulation	REAC:R-MMU-114608	4.04669e-08	7.3929	110	45	10	8639	FN1,APOH,FGB,TF,AHSG,FGA,FGG,ORM1,PLG,APOA1
REAC	Response to elevated platelet cytosolic Ca2+	REAC:R-MMU-76005	6.31332e-08	7.19974	115	45	10	8639	FN1,APOH,FGB,TF,AHSG,FGA,FGG,ORM1,PLG,APOA1
REAC	Metal sequestration by antimicrobial proteins	REAC:R-MMU-6799990	1.5981e-07	6.7964	4	45	4	8639	S100A9,LCN2,LTF,S100A8
REAC	Regulation of TLR by endogenous ligand	REAC:R-MMU-5686938	1.46714e-06	5.83353	14	45	5	8639	FGB,FGA,FGG,S100A9,S100A8
REAC	Platelet activation, signaling and aggregation	REAC:R-MMU-76002	6.08652e-06	5.21563	238	45	11	8639	FN1,APOH,FGB,TF,AHSG,FGA,FGG,ORM1,PLG,APOA1,F2
REAC	Extracellular matrix organization	REAC:R-MMU-1474244	1.14407e-05	4.94155	253	45	11	8639	PXDN,TTR,FN1,SERPINH1,EFEMP2,FGB,FGA,FGG,PLG,LAMA1,COL18A1
REAC	Post-translational protein phosphorylation	REAC:R-MMU-8957275	1.34466e-05	4.87139	105	45	8	8639	FN1,TF,AHSG,FGA,FGG,CP,C3,APOA1
REAC	Regulation of Insulin-like Growth Factor (IGF) transport and uptake by Insulin-like Growth Factor Binding Proteins (IGFBPs)	REAC:R-MMU-381426	2.08087e-05	4.68176	111	45	8	8639	FN1,TF,AHSG,FGA,FGG,CP,C3,APOA1
REAC	Innate Immune System	REAC:R-MMU-168249	8.63297e-05	4.06384	934	45	18	8639	CPNE1,TTR,CFB,NFKB2,FGB,AHSG,FGA,FGG,ORM1,S100A9,C3,CAMP,LCN2,LTF,F2,S100A8,CYFIP2,REG3B
REAC	GRB2:SOS provides linkage to MAPK signaling for Integrins	REAC:R-MMU-354194	0.000153998	3.81248	14	45	4	8639	FN1,FGB,FGA,FGG
REAC	p130Cas linkage to MAPK signaling for integrins	REAC:R-MMU-372708	0.000153998	3.81248	14	45	4	8639	FN1,FGB,FGA,FGG
REAC	Platelet Aggregation (Plug Formation)	REAC:R-MMU-76009	0.000161607	3.79154	33	45	5	8639	FN1,FGB,FGA,FGG,F2
REAC	Common Pathway of Fibrin Clot Formation	REAC:R-MMU-140875	0.000728561	3.13753	20	45	4	8639	FGB,FGA,FGG,F2
REAC	Antimicrobial peptides	REAC:R-MMU-6803157	0.0012962	2.88733	87	45	6	8639	S100A9,CAMP,LCN2,LTF,S100A8,REG3B
REAC	Integrin alphaIIb beta3 signaling	REAC:R-MMU-354192	0.0021974	2.65809	26	45	4	8639	FN1,FGB,FGA,FGG
REAC	Integrin signaling	REAC:R-MMU-9006921	0.0021974	2.65809	26	45	4	8639	FN1,FGB,FGA,FGG
REAC	Integrin cell surface interactions	REAC:R-MMU-216083	0.00576616	2.23911	67	45	5	8639	FN1,FGB,FGA,FGG,COL18A1
REAC	Formation of Fibrin Clot (Clotting Cascade)	REAC:R-MMU-140877	0.00585669	2.23235	33	45	4	8639	FGB,FGA,FGG,F2
REAC	Immune System	REAC:R-MMU-168256	0.00775529	2.1104	1680	45	21	8639	CPNE1,TTR,FN1,CFB,NFKB2,IFITM3,FGB,EGFR,AHSG,FGA,FGG,ORM1,S100A9,C3,CAMP,LCN2,LTF,F2,S100A8,CYFIP2,REG3B
REAC	MAP2K and MAPK activation	REAC:R-MMU-5674135	0.00931019	2.03104	37	45	4	8639	FN1,FGB,FGA,FGG
REAC	Toll-like Receptor Cascades	REAC:R-MMU-168898	0.00948352	2.02303	123	45	6	8639	NFKB2,FGB,FGA,FGG,S100A9,S100A8
REAC	Hemostasis	REAC:R-MMU-109582	0.0252508	1.59773	559	45	11	8639	FN1,APOH,FGB,TF,AHSG,FGA,FGG,ORM1,PLG,APOA1,F2
WP	Blood Clotting Cascade	WP:WP460	3.33379e-06	5.47706	20	28	5	4498	FGB,FGA,FGG,PLG,F2
WP	Complement and Coagulation Cascades	WP:WP449	5.16737e-05	4.28673	61	28	6	4498	CFB,FGB,KNG1,C3,PLG,F2
CORUM	Hsp110-Hsc70-Hsp25 complex	CORUM:5616	0.000709424	3.14909	3	6	2	1055	HSPH1,HSPB1
HP	Splenic rupture	HP:0012223	0.000255585	3.59246	3	25	3	4218	FGB,FGA,FGG
HP	Menometrorrhagia	HP:0400008	0.00880625	2.05521	7	25	3	4218	FGB,FGA,FGG

## Sheet: Day52-upinWT
source	term_name	term_id	adjusted_p_value	negative_log10_of_adjusted_p_value	term_size	query_size	intersection_size	effective_domain_size	intersections
GO:MF	heat shock protein binding	GO:0031072	2.58809e-07	6.58702	133	129	11	21123	APOA1,CDK1,APOA2,FKBP4,DNAJA1,TFRC,HSP90AB1,DNAJA4,STIP1,ST13,CHORDC1
GO:MF	DNA replication origin binding	GO:0003688	8.5761e-05	4.06671	22	129	5	21123	MCM2,MCM6,GRWD1,MCM4,MCM5
GO:MF	dATP binding	GO:0032564	0.00039917	3.39884	4	129	3	21123	HSP90AB1,HSP90AA1,ST13
GO:MF	adenyl deoxyribonucleotide binding	GO:0032558	0.000993461	3.00285	5	129	3	21123	HSP90AB1,HSP90AA1,ST13
GO:MF	purine deoxyribonucleotide binding	GO:0032554	0.00197804	2.70377	6	129	3	21123	HSP90AB1,HSP90AA1,ST13
GO:MF	single-stranded DNA binding	GO:0003697	0.00242991	2.61441	111	129	7	21123	MYEF2,RPA2,MCM2,HNRNPA1,MCM6,MCM4,MCM5
GO:MF	carbohydrate derivative binding	GO:0097367	0.00290969	2.53615	2309	129	32	21123	MMP7,RAP2C,DHX30,REG3G,CDK9,FLAD1,PGLYRP1,TMEM173,CFH,CD14,HSPH1,CDK1,RIPK3,TOP2A,FKBP4,DNAJA1,RRM1,HSP90AB1,DNAJA4,LGALS9,MCM2,MCM6,GMPS,HSP90AA1,APOH,MYO1B,G3BP1,MCM4,ST13,HSPA4L,MCM5,CHORDC1
GO:MF	Hsp70 protein binding	GO:0030544	0.0049106	2.30887	48	129	5	21123	CDK1,DNAJA1,TFRC,STIP1,ST13
GO:MF	deoxyribonucleotide binding	GO:0032552	0.00548909	2.2605	8	129	3	21123	HSP90AB1,HSP90AA1,ST13
GO:MF	protein binding	GO:0005515	0.00732052	2.13546	10175	129	86	21123	PATE4,CLDN4,SCAMP3,WIF1,XRCC1,VPS52,TIA1,ARHGEF16,SPATS2,UTP18,GTF2E2,ARMC8,CDK9,WDR3,BCAR3,PGLYRP1,TMEM173,CFH,CD14,HSPH1,APOA1,LYZ1,PHF6,CDK1,CD177,ALPL,RIPK3,HMGN1,CYBA,APOA2,SPARC,SERPINH1,TF,UBAP2,ARHGEF2,CASP6,IGFBP7,NXT1,TOP2A,STMN1,FKBP4,DNAJA1,TFRC,MUG1,RRM1,RPA2,HSP90AB1,FXR1,DNAJA4,GNG5,LMO7,LGALS9,STIP1,MYBBP1A,PLG,VAV1,GTF2I,MCM2,HNRNPA1,GRB7,PES1,GC,MCM6,HSP90AA1,RPS15,GRWD1,APOH,WD…
GO:MF	binding	GO:0005488	0.00832951	2.07938	15019	129	112	21123	PATE4,MMP7,CLDN4,RAP2C,SCAMP3,WIF1,XRCC1,PDP2,DHX30,VPS52,TIA1,REG3G,ARHGEF16,SPATS2,UTP18,GTF2E2,ARMC8,CDK9,FLAD1,WDR3,BCAR3,DUOX2,PGLYRP1,MT3,TMEM173,MT2,CFH,CD14,RBP1,CPNE2,HSPH1,LIMD2,APOA1,LYZ1,PHF6,CDK1,CD177,HPX,ALPL,RIPK3,HMGN1,CYBA,APOA2,RCN3,SPARC,SERPINH1,TF,UBAP2,PLOD3,ARHGEF2,CASP6,IGFBP7,NXT1,TOP2A,STMN1,MT1,FKBP4,DNAJA1,TFRC,MUG1,MYEF2,RRM1,RPA2,HSP90AB1,FXR1,DNAJA4,GNG5,LMO7,LGALS…
GO:MF	unfolded protein binding	GO:0051082	0.0122964	1.91022	96	129	6	21123	SERPINH1,DNAJA1,HSP90AB1,DNAJA4,HSP90AA1,ST13
GO:MF	chaperone binding	GO:0051087	0.0163972	1.78523	101	129	6	21123	DNAJA1,TFRC,DNAJA4,STIP1,PLG,ST13
GO:MF	CTP binding	GO:0002135	0.0166708	1.77804	2	129	2	21123	HSP90AB1,HSP90AA1
GO:MF	high-density lipoprotein particle receptor binding	GO:0070653	0.0166708	1.77804	2	129	2	21123	APOA1,APOA2
GO:MF	DNA-dependent ATPase activity	GO:0008094	0.0183167	1.73715	103	129	6	21123	TOP2A,MCM2,MCM6,G3BP1,MCM4,MCM5
GO:MF	adenyl nucleotide binding	GO:0030554	0.0202379	1.69383	1628	129	24	21123	DHX30,CDK9,FLAD1,TMEM173,HSPH1,CDK1,RIPK3,TOP2A,FKBP4,DNAJA1,RRM1,HSP90AB1,DNAJA4,MCM2,MCM6,GMPS,HSP90AA1,MYO1B,G3BP1,MCM4,ST13,HSPA4L,MCM5,CHORDC1
GO:MF	RNA binding	GO:0003723	0.0244402	1.6119	1227	129	20	21123	DHX30,TIA1,CDK9,TFRC,MYEF2,HSP90AB1,FXR1,HNRNPA1,SLTM,GRB7,HSP90AA1,RPS15,WDR43,G3BP1,CWC15,EIF4G2,RPL24,RBM3,CAPRIN1,RBM10
GO:MF	DNA helicase activity	GO:0003678	0.0271158	1.56678	68	129	5	21123	MCM2,MCM6,G3BP1,MCM4,MCM5
GO:MF	drug binding	GO:0008144	0.0371084	1.43053	1803	129	25	21123	DHX30,CDK9,FLAD1,MT3,TMEM173,HSPH1,CDK1,RIPK3,TOP2A,FKBP4,DNAJA1,RRM1,HSP90AB1,DNAJA4,MCM2,GC,MCM6,GMPS,HSP90AA1,MYO1B,G3BP1,MCM4,HSPA4L,MCM5,CHORDC1
GO:MF	anion binding	GO:0043168	0.0474569	1.3237	2903	129	34	21123	MMP7,RAP2C,DHX30,CDK9,FLAD1,TMEM173,CFH,CPNE2,HSPH1,APOA1,CDK1,RIPK3,APOA2,PLOD3,TOP2A,FKBP4,DNAJA1,RRM1,HSP90AB1,DNAJA4,MCM2,GRB7,MCM6,GMPS,HSP90AA1,APOH,MYO1B,G3BP1,MCM4,ST13,HSPA4L,OGT,MCM5,CHORDC1
GO:MF	sulfonylurea receptor binding	GO:0017098	0.0498119	1.30267	3	129	2	21123	HSP90AB1,HSP90AA1
GO:BP	response to stress	GO:0006950	5.69341e-09	8.24463	3744	130	57	21207	PATE4,XRCC1,REG3G,CDK9,DUOX2,PGLYRP1,MT3,TMEM173,MT2,CFH,CD14,HSPH1,APOA1,LYZ1,CDK1,CD177,HPX,RIPK3,HMGN1,CYBA,RCN3,SPARC,CFB,TF,ARHGEF2,CASP6,IGFBP7,ABHD12,TOP2A,MT1,DNAJA1,MYEF2,RPA2,HSP90AB1,FXR1,DNAJA4,LGALS9,MYBBP1A,PLG,VAV1,MCM2,HNRNPA1,AHSG,MCM6,HSP90AA1,APOH,G3BP1,UBE2V2,CTSL,MCM4,HSPA4L,CBX5,OGT,RBM3,MCM5,CHORDC1,PSMD14
GO:BP	pre-replicative complex assembly involved in cell cycle DNA replication	GO:1902299	8.0202e-05	4.09582	7	130	4	21207	MCM2,MCM6,MCM4,MCM5
GO:BP	pre-replicative complex assembly	GO:0036388	8.0202e-05	4.09582	7	130	4	21207	MCM2,MCM6,MCM4,MCM5
GO:BP	pre-replicative complex assembly involved in nuclear cell cycle DNA replication	GO:0006267	8.0202e-05	4.09582	7	130	4	21207	MCM2,MCM6,MCM4,MCM5
GO:BP	metabolic process	GO:0008152	0.000142265	3.8469	11182	130	98	21207	MMP7,TPSB2,RAP2C,CROT,XRCC1,PDP2,TIA1,UTP18,GTF2E2,ARMC8,CDK9,FLAD1,BCAR3,INTS1,DUOX2,PGLYRP1,MT3,TMEM173,RBP1,HSPH1,APOA1,LYZ1,PHF6,CDK1,CD177,HPX,ALPL,RIPK3,HMGN1,CYBA,APOA2,RCN3,CFB,SERPINH1,TF,PLOD3,ARHGEF2,CASP6,IGFBP7,ABHD12,TOP2A,FKBP4,DNAJA1,ALG5,TFRC,MUG1,PPP4R2,MYEF2,RRM1,RPA2,ADPGK,HSP90AB1,FXR1,DNAJA4,LMO7,LGALS9,MYBBP1A,PLG,VAV1,GTF2I,PIN4,MCM2,HNRNPA1,SLTM,GRB7,AHSG,PES1,GC,RPL36,MC…
GO:BP	protein folding	GO:0006457	0.000603302	3.21947	149	130	9	21207	HSPH1,FKBP4,DNAJA1,HSP90AB1,DNAJA4,HSP90AA1,ST13,HSPA4L,CHORDC1
GO:BP	double-strand break repair via break-induced replication	GO:0000727	0.000741923	3.12964	11	130	4	21207	MCM2,MCM6,MCM4,MCM5
GO:BP	organic substance metabolic process	GO:0071704	0.00076576	3.11591	10601	130	93	21207	MMP7,TPSB2,RAP2C,CROT,XRCC1,PDP2,TIA1,UTP18,GTF2E2,ARMC8,CDK9,FLAD1,BCAR3,INTS1,DUOX2,PGLYRP1,MT3,TMEM173,RBP1,HSPH1,APOA1,PHF6,CDK1,HPX,RIPK3,HMGN1,APOA2,RCN3,CFB,SERPINH1,TF,PLOD3,ARHGEF2,CASP6,IGFBP7,ABHD12,TOP2A,FKBP4,DNAJA1,ALG5,TFRC,MUG1,PPP4R2,MYEF2,RRM1,RPA2,ADPGK,HSP90AB1,FXR1,DNAJA4,LMO7,LGALS9,MYBBP1A,PLG,GTF2I,PIN4,MCM2,HNRNPA1,SLTM,GRB7,AHSG,PES1,GC,RPL36,MCM6,GMPS,HSP90AA1,RPS15,GRW…
GO:BP	protein-containing complex assembly	GO:0065003	0.00144659	2.83966	1672	130	28	21207	DHX30,ARHGAP18,TMEM173,APOA1,CDK1,RIPK3,CYBA,APOA2,ARHGEF2,STMN1,FKBP4,RRM1,HSP90AB1,MCM2,GRB7,AHSG,MCM6,HSP90AA1,RPS15,GRWD1,G3BP1,GDA,RPL24,MCM4,ST13,OGT,MCM5,BRIX1
GO:BP	protein-containing complex subunit organization	GO:0043933	0.00180568	2.74336	1898	130	30	21207	DHX30,ARHGAP18,TMEM173,APOA1,CDK1,RIPK3,CYBA,APOA2,SERPINH1,PLOD3,ARHGEF2,STMN1,FKBP4,RRM1,HSP90AB1,MCM2,GRB7,AHSG,MCM6,HSP90AA1,RPS15,GRWD1,G3BP1,GDA,RPL24,MCM4,ST13,OGT,MCM5,BRIX1
GO:BP	macromolecule metabolic process	GO:0043170	0.00218975	2.65961	9118	130	83	21207	MMP7,TPSB2,RAP2C,XRCC1,PDP2,TIA1,UTP18,GTF2E2,ARMC8,CDK9,BCAR3,INTS1,PGLYRP1,MT3,TMEM173,HSPH1,APOA1,PHF6,CDK1,HPX,RIPK3,HMGN1,APOA2,RCN3,CFB,SERPINH1,TF,PLOD3,ARHGEF2,CASP6,ABHD12,TOP2A,FKBP4,DNAJA1,ALG5,TFRC,MUG1,PPP4R2,MYEF2,RRM1,RPA2,HSP90AB1,FXR1,DNAJA4,LMO7,LGALS9,MYBBP1A,PLG,GTF2I,PIN4,MCM2,HNRNPA1,SLTM,GRB7,AHSG,PES1,RPL36,MCM6,HSP90AA1,RPS15,GRWD1,APOH,WDR43,LMF2,CACYBP,G3BP1,CWC15,EIF4G…
GO:BP	DNA replication	GO:0006260	0.00307042	2.5128	233	130	10	21207	CDK9,CDK1,RRM1,RPA2,MCM2,MCM6,GRWD1,CACYBP,MCM4,MCM5
GO:BP	nitrogen compound metabolic process	GO:0006807	0.00316988	2.49896	9515	130	85	21207	MMP7,TPSB2,RAP2C,CROT,XRCC1,PDP2,TIA1,UTP18,GTF2E2,ARMC8,CDK9,FLAD1,BCAR3,INTS1,DUOX2,PGLYRP1,MT3,TMEM173,APOA1,PHF6,CDK1,HPX,RIPK3,HMGN1,APOA2,RCN3,CFB,SERPINH1,TF,PLOD3,ARHGEF2,CASP6,ABHD12,TOP2A,FKBP4,DNAJA1,ALG5,TFRC,MUG1,PPP4R2,MYEF2,RRM1,RPA2,HSP90AB1,FXR1,LMO7,LGALS9,MYBBP1A,PLG,GTF2I,PIN4,MCM2,HNRNPA1,SLTM,GRB7,AHSG,PES1,RPL36,MCM6,GMPS,HSP90AA1,RPS15,APOH,WDR43,LMF2,G3BP1,CWC15,GDA,EIF4G…
GO:BP	regulation of response to stress	GO:0080134	0.00394931	2.40348	1356	130	24	21207	XRCC1,REG3G,CDK9,DUOX2,PGLYRP1,TMEM173,CD14,APOA1,HPX,CYBA,TF,ABHD12,DNAJA1,RPA2,HSP90AB1,FXR1,LGALS9,PLG,VAV1,AHSG,APOH,UBE2V2,OGT,CHORDC1
GO:BP	ribonucleoprotein complex biogenesis	GO:0022613	0.00419204	2.37757	429	130	13	21207	DHX30,UTP18,HSP90AB1,MYBBP1A,PIN4,GRB7,PES1,HSP90AA1,RPS15,WDR43,G3BP1,RPL24,BRIX1
GO:BP	response to external stimulus	GO:0009605	0.0068228	2.16604	2822	130	37	21207	MMP7,REG3G,ARHGEF16,DUOX2,PGLYRP1,MT3,TMEM173,MT2,CFH,CD14,RBP1,APOA1,LYZ1,CD177,HPX,ALPL,CYBA,SPARC,CFB,TF,ARHGEF2,ABHD12,STMN1,TFRC,HSP90AB1,LGALS9,MYBBP1A,PLG,VAV1,HNRNPA1,AHSG,APOH,G3BP1,RPL24,CTSL,ST13,OGT
GO:BP	detoxification of copper ion	GO:0010273	0.00765781	2.1159	6	130	3	21207	MT3,MT2,MT1
GO:BP	stress response to copper ion	GO:1990169	0.00765781	2.1159	6	130	3	21207	MT3,MT2,MT1
GO:BP	primary metabolic process	GO:0044238	0.00969269	2.01356	10067	130	87	21207	MMP7,TPSB2,RAP2C,CROT,XRCC1,PDP2,TIA1,UTP18,GTF2E2,ARMC8,CDK9,FLAD1,BCAR3,INTS1,MT3,TMEM173,RBP1,APOA1,PHF6,CDK1,HPX,RIPK3,HMGN1,APOA2,RCN3,CFB,SERPINH1,TF,PLOD3,ARHGEF2,CASP6,IGFBP7,ABHD12,TOP2A,FKBP4,DNAJA1,ALG5,TFRC,MUG1,PPP4R2,MYEF2,RRM1,RPA2,ADPGK,HSP90AB1,FXR1,LMO7,LGALS9,MYBBP1A,PLG,GTF2I,PIN4,MCM2,HNRNPA1,SLTM,GRB7,AHSG,PES1,GC,RPL36,MCM6,GMPS,HSP90AA1,RPS15,APOH,WDR43,LMF2,G3BP1,CWC15,GD…
GO:BP	cellular component biogenesis	GO:0044085	0.00973522	2.01165	2985	130	38	21207	DHX30,ARHGAP18,UTP18,TMEM173,APOA1,CDK1,RIPK3,CYBA,APOA2,PLOD3,ARHGEF2,STMN1,FKBP4,RRM1,HSP90AB1,FXR1,DNAJA4,MYBBP1A,PIN4,MCM2,GRB7,AHSG,PES1,MCM6,HSP90AA1,RPS15,GRWD1,WDR43,MYO1B,G3BP1,GDA,UBE2V2,RPL24,MCM4,ST13,OGT,MCM5,BRIX1
GO:BP	cellular response to stress	GO:0033554	0.0130879	1.88313	1766	130	27	21207	XRCC1,CDK9,MT3,CDK1,RIPK3,HMGN1,RCN3,TF,TOP2A,DNAJA1,MYEF2,RPA2,HSP90AB1,FXR1,MYBBP1A,MCM2,HNRNPA1,MCM6,HSP90AA1,UBE2V2,CTSL,MCM4,CBX5,OGT,MCM5,CHORDC1,PSMD14
GO:BP	DNA duplex unwinding	GO:0032508	0.0145791	1.83627	78	130	6	21207	TOP2A,MCM2,MCM6,G3BP1,MCM4,MCM5
GO:BP	cellular metabolic process	GO:0044237	0.014915	1.82638	10155	130	87	21207	RAP2C,CROT,XRCC1,PDP2,TIA1,UTP18,GTF2E2,ARMC8,CDK9,FLAD1,BCAR3,INTS1,DUOX2,MT3,TMEM173,RBP1,APOA1,PHF6,CDK1,CD177,HPX,ALPL,RIPK3,HMGN1,CYBA,APOA2,RCN3,SERPINH1,TF,PLOD3,ARHGEF2,ABHD12,TOP2A,FKBP4,DNAJA1,ALG5,TFRC,MUG1,PPP4R2,MYEF2,RRM1,RPA2,ADPGK,HSP90AB1,FXR1,LMO7,LGALS9,MYBBP1A,PLG,VAV1,GTF2I,PIN4,MCM2,HNRNPA1,SLTM,GRB7,AHSG,PES1,RPL36,MCM6,GMPS,HSP90AA1,RPS15,GRWD1,APOH,WDR43,CACYBP,G3BP1,CWC1…
GO:BP	response to heat	GO:0009408	0.0187731	1.72646	123	130	7	21207	CD14,IGFBP7,DNAJA1,HSP90AB1,DNAJA4,HSP90AA1,CHORDC1
GO:BP	double-strand break repair via homologous recombination	GO:0000724	0.0231446	1.63555	127	130	7	21207	XRCC1,RPA2,MCM2,MCM6,MCM4,MCM5,PSMD14
GO:BP	recombinational repair	GO:0000725	0.02436	1.61332	128	130	7	21207	XRCC1,RPA2,MCM2,MCM6,MCM4,MCM5,PSMD14
GO:BP	animal organ development	GO:0048513	0.0246084	1.60892	3479	130	41	21207	CLDN4,XRCC1,VPS52,REG3G,KRT84,BCAR3,DUOX2,PGLYRP1,MT3,RBP1,APOA1,CDK1,ALPL,RIPK3,HMGN1,APOA2,RCN3,SPARC,SERPINH1,TF,PLOD3,CASP6,TOP2A,STMN1,FKBP4,TFRC,RRM1,HSP90AB1,FXR1,GNG5,LGALS9,PLG,VAV1,MCM2,AHSG,HSP90AA1,APOH,CACYBP,EIF4G2,RPL24,CTSL
GO:BP	DNA geometric change	GO:0032392	0.02564	1.59108	86	130	6	21207	TOP2A,MCM2,MCM6,G3BP1,MCM4,MCM5
GO:BP	detoxification of inorganic compound	GO:0061687	0.0317318	1.49851	9	130	3	21207	MT3,MT2,MT1
GO:BP	DNA replication initiation	GO:0006270	0.0365667	1.43691	27	130	4	21207	MCM2,MCM6,MCM4,MCM5
GO:BP	response to temperature stimulus	GO:0009266	0.0380383	1.41978	189	130	8	21207	CD14,IGFBP7,DNAJA1,HSP90AB1,DNAJA4,HSP90AA1,RBM3,CHORDC1
GO:BP	regulation of immune response	GO:0050776	0.0421665	1.37503	872	130	17	21207	REG3G,PGLYRP1,TMEM173,CFH,CD14,APOA1,CD177,HPX,RIPK3,CYBA,APOA2,CFB,TFRC,HSP90AB1,LGALS9,VAV1,PHPT1
GO:BP	response to metal ion	GO:0010038	0.0434779	1.36173	384	130	11	21207	MT3,MT2,CD14,CPNE2,CDK1,SPARC,TF,CASP6,MT1,TFRC,CACYBP
GO:BP	stress response to metal ion	GO:0097501	0.0451278	1.34556	10	130	3	21207	MT3,MT2,MT1
GO:BP	response to organic substance	GO:0010033	0.0468595	1.3292	3319	130	39	21207	CLDN4,SCAMP3,XRCC1,REG3G,CDK9,DUOX2,MT3,TMEM173,CD14,RBP1,HSPH1,APOA1,CDK1,HPX,ALPL,CYBA,APOA2,RCN3,SPARC,CFB,PLOD3,ARHGEF2,CASP6,IGFBP7,FKBP4,DNAJA1,TFRC,HSP90AB1,LGALS9,STIP1,MCM2,AHSG,HSP90AA1,CACYBP,CTSL,HSPA4L,OGT,PHPT1,PSMD14
GO:CC	intracellular part	GO:0044424	3.24087e-08	7.48934	13833	128	115	21244	PATE4,RAP2C,SCAMP3,CROT,XRCC1,PDP2,DHX30,VPS52,TIA1,REG3G,ARHGAP18,ARHGEF16,SPATS2,UTP18,GTF2E2,KRT84,ARMC8,CDK9,FLAD1,WDR3,INTS1,DUOX2,PGLYRP1,MT3,TMEM173,MT2,CFH,CD14,RBP1,CPNE2,HSPH1,LIMD2,APOA1,LYZ1,PHF6,CDK1,CD177,RIPK3,HMGN1,CYBA,APOA2,RCN3,SPARC,SERPINH1,TF,UBAP2,PLOD3,ARHGEF2,CASP6,ABHD12,NXT1,TOP2A,STMN1,MT1,FKBP4,RRP12,DNAJA1,ALG5,TFRC,PPP4R2,MYEF2,RRM1,RPA2,ADPGK,HSP90AB1,FXR1,DNAJA4,G…
GO:CC	protein-containing complex	GO:0032991	1.00345e-07	6.9985	5455	128	66	21244	CLDN4,XRCC1,DHX30,VPS52,TIA1,UTP18,GTF2E2,ARMC8,CDK9,WDR3,INTS1,DUOX2,MT3,CD14,HSPH1,APOA1,PHF6,CDK1,CYBA,APOA2,TF,ARHGEF2,ABHD12,NXT1,TOP2A,FKBP4,TFRC,PPP4R2,MYEF2,RRM1,RPA2,HSP90AB1,FXR1,GNG5,STIP1,CCDC12,MYBBP1A,PIN4,MCM2,HNRNPA1,GRB7,AHSG,PES1,RPL36,MCM6,HSP90AA1,RPS15,GRWD1,APOH,MYO1B,CACYBP,G3BP1,CWC15,UBE2V2,RPL24,RPS29,MCM4,ST13,CBX5,OGT,RBM3,MCM5,CAPRIN1,RBM10,TTR,PSMD14
GO:CC	intracellular	GO:0005622	1.48066e-07	6.82954	14065	128	115	21244	PATE4,RAP2C,SCAMP3,CROT,XRCC1,PDP2,DHX30,VPS52,TIA1,REG3G,ARHGAP18,ARHGEF16,SPATS2,UTP18,GTF2E2,KRT84,ARMC8,CDK9,FLAD1,WDR3,INTS1,DUOX2,PGLYRP1,MT3,TMEM173,MT2,CFH,CD14,RBP1,CPNE2,HSPH1,LIMD2,APOA1,LYZ1,PHF6,CDK1,CD177,RIPK3,HMGN1,CYBA,APOA2,RCN3,SPARC,SERPINH1,TF,UBAP2,PLOD3,ARHGEF2,CASP6,ABHD12,NXT1,TOP2A,STMN1,MT1,FKBP4,RRP12,DNAJA1,ALG5,TFRC,PPP4R2,MYEF2,RRM1,RPA2,ADPGK,HSP90AB1,FXR1,DNAJA4,G…
GO:CC	cytosol	GO:0005829	3.32254e-07	6.47853	3651	128	51	21244	RAP2C,DHX30,VPS52,TIA1,ARHGAP18,SPATS2,GTF2E2,FLAD1,DUOX2,MT3,MT2,RBP1,HSPH1,APOA1,CDK1,RIPK3,APOA2,CASP6,NXT1,STMN1,MT1,FKBP4,DNAJA1,RRM1,HSP90AB1,FXR1,DNAJA4,LGALS9,STIP1,VAV1,GRB7,PES1,GC,RPL36,GMPS,HSP90AA1,RPS15,GRWD1,CACYBP,G3BP1,EIF4G2,RPL24,CNN3,RPS29,ST13,HSPA4L,OGT,PHPT1,MCM5,CAPRIN1,PSMD14
GO:CC	ribonucleoprotein complex	GO:1990904	9.50402e-07	6.02209	886	128	23	21244	DHX30,TIA1,UTP18,CDK9,WDR3,MT3,TOP2A,MYEF2,FXR1,CCDC12,PIN4,HNRNPA1,GRB7,PES1,RPL36,RPS15,G3BP1,CWC15,RPL24,RPS29,CBX5,RBM3,CAPRIN1
GO:CC	cytoplasm	GO:0005737	6.98903e-06	5.15558	10842	128	96	21244	PATE4,RAP2C,SCAMP3,CROT,PDP2,DHX30,VPS52,TIA1,REG3G,ARHGAP18,ARHGEF16,SPATS2,GTF2E2,ARMC8,CDK9,FLAD1,DUOX2,PGLYRP1,MT3,TMEM173,MT2,CFH,CD14,RBP1,CPNE2,HSPH1,LIMD2,APOA1,LYZ1,CDK1,CD177,RIPK3,HMGN1,CYBA,APOA2,RCN3,SPARC,SERPINH1,TF,UBAP2,PLOD3,ARHGEF2,CASP6,ABHD12,NXT1,TOP2A,STMN1,MT1,FKBP4,DNAJA1,ALG5,TFRC,MYEF2,RRM1,ADPGK,HSP90AB1,FXR1,DNAJA4,GNG5,LMO7,LGALS9,STIP1,MYBBP1A,VAV1,GTF2I,PIN4,MCM2,H…
GO:CC	cytoplasmic part	GO:0044444	3.4226e-05	4.46564	8542	128	81	21244	PATE4,RAP2C,SCAMP3,CROT,PDP2,DHX30,VPS52,TIA1,REG3G,ARHGAP18,SPATS2,GTF2E2,CDK9,FLAD1,DUOX2,MT3,TMEM173,MT2,CD14,RBP1,HSPH1,APOA1,LYZ1,CDK1,CD177,RIPK3,CYBA,APOA2,RCN3,SPARC,SERPINH1,TF,PLOD3,ARHGEF2,CASP6,ABHD12,NXT1,TOP2A,STMN1,MT1,FKBP4,DNAJA1,ALG5,TFRC,RRM1,ADPGK,HSP90AB1,FXR1,DNAJA4,GNG5,LGALS9,STIP1,VAV1,PIN4,GRB7,AHSG,PES1,GC,RPL36,GMPS,HSP90AA1,RPS15,GRWD1,LMF2,MYO1B,CACYBP,G3BP1,CWC15,EI…
GO:CC	membrane-bounded organelle	GO:0043227	0.000101694	3.9927	11134	128	95	21244	PATE4,RAP2C,SCAMP3,CROT,XRCC1,PDP2,DHX30,VPS52,TIA1,REG3G,ARHGAP18,UTP18,GTF2E2,ARMC8,CDK9,WDR3,INTS1,DUOX2,MT3,TMEM173,MT2,CFH,CD14,RBP1,CPNE2,HSPH1,LIMD2,APOA1,LYZ1,PHF6,CDK1,CD177,ALPL,RIPK3,HMGN1,CYBA,RCN3,SPARC,SERPINH1,TF,PLOD3,ARHGEF2,CASP6,ABHD12,NXT1,TOP2A,MT1,FKBP4,RRP12,DNAJA1,ALG5,TFRC,MYEF2,RRM1,RPA2,ADPGK,HSP90AB1,FXR1,GNG5,LMO7,LGALS9,STIP1,CCDC12,MYBBP1A,PLG,GTF2I,PIN4,MCM2,HNRNPA…
GO:CC	MCM complex	GO:0042555	0.000190938	3.71911	12	128	4	21244	MCM2,MCM6,MCM4,MCM5
GO:CC	intracellular organelle	GO:0043229	0.000453642	3.34329	12157	128	99	21244	PATE4,RAP2C,SCAMP3,CROT,XRCC1,PDP2,DHX30,VPS52,TIA1,REG3G,ARHGAP18,UTP18,GTF2E2,KRT84,ARMC8,CDK9,WDR3,INTS1,DUOX2,MT3,TMEM173,MT2,CFH,CD14,RBP1,CPNE2,HSPH1,LIMD2,APOA1,LYZ1,PHF6,CDK1,CD177,RIPK3,HMGN1,CYBA,RCN3,SPARC,SERPINH1,TF,PLOD3,ARHGEF2,CASP6,ABHD12,NXT1,TOP2A,STMN1,MT1,FKBP4,RRP12,DNAJA1,ALG5,TFRC,MYEF2,RRM1,RPA2,ADPGK,HSP90AB1,FXR1,GNG5,LMO7,LGALS9,STIP1,CCDC12,MYBBP1A,PLG,GTF2I,PIN4,MCM2…
GO:CC	intracellular membrane-bounded organelle	GO:0043231	0.000662567	3.17877	10427	128	89	21244	SCAMP3,CROT,XRCC1,PDP2,DHX30,VPS52,TIA1,ARHGAP18,UTP18,GTF2E2,ARMC8,CDK9,WDR3,INTS1,DUOX2,MT3,TMEM173,MT2,CFH,CD14,RBP1,CPNE2,HSPH1,LIMD2,APOA1,LYZ1,PHF6,CDK1,RIPK3,HMGN1,CYBA,RCN3,SPARC,SERPINH1,PLOD3,ARHGEF2,CASP6,ABHD12,NXT1,TOP2A,MT1,FKBP4,RRP12,DNAJA1,ALG5,TFRC,MYEF2,RRM1,RPA2,ADPGK,HSP90AB1,FXR1,GNG5,LMO7,LGALS9,STIP1,CCDC12,MYBBP1A,PLG,GTF2I,PIN4,MCM2,HNRNPA1,SLTM,AHSG,PES1,RPL36,MCM6,HSP9…
GO:CC	organelle	GO:0043226	0.000882952	3.05406	12478	128	100	21244	PATE4,RAP2C,SCAMP3,CROT,XRCC1,PDP2,DHX30,VPS52,TIA1,REG3G,ARHGAP18,UTP18,GTF2E2,KRT84,ARMC8,CDK9,WDR3,INTS1,DUOX2,MT3,TMEM173,MT2,CFH,CD14,RBP1,CPNE2,HSPH1,LIMD2,APOA1,LYZ1,PHF6,CDK1,CD177,ALPL,RIPK3,HMGN1,CYBA,RCN3,SPARC,SERPINH1,TF,PLOD3,ARHGEF2,CASP6,ABHD12,NXT1,TOP2A,STMN1,MT1,FKBP4,RRP12,DNAJA1,ALG5,TFRC,MYEF2,RRM1,RPA2,ADPGK,HSP90AB1,FXR1,GNG5,LMO7,LGALS9,STIP1,CCDC12,MYBBP1A,PLG,GTF2I,PIN4…
GO:CC	nuclear part	GO:0044428	0.00341065	2.46716	4291	128	47	21244	XRCC1,TIA1,ARHGAP18,UTP18,GTF2E2,CDK9,WDR3,INTS1,RBP1,HSPH1,PHF6,CDK1,SPARC,CASP6,NXT1,TOP2A,FKBP4,RRP12,MYEF2,RRM1,RPA2,HSP90AB1,LMO7,CCDC12,MYBBP1A,GTF2I,PIN4,MCM2,HNRNPA1,SLTM,PES1,RPL36,MCM6,RPS15,GRWD1,WDR43,CACYBP,CWC15,UBE2V2,CTSL,MCM4,CBX5,OGT,RBM3,MCM5,BRIX1,RBM10
GO:CC	intracellular organelle lumen	GO:0070013	0.00426343	2.37024	4326	128	47	21244	XRCC1,DHX30,TIA1,ARHGAP18,UTP18,GTF2E2,CDK9,WDR3,RBP1,HSPH1,LYZ1,PHF6,CDK1,RCN3,SPARC,SERPINH1,PLOD3,CASP6,NXT1,TOP2A,FKBP4,RRP12,RPA2,LMO7,MYBBP1A,GTF2I,PIN4,MCM2,HNRNPA1,SLTM,PES1,RPL36,MCM6,RPS15,GRWD1,WDR43,CACYBP,CWC15,UBE2V2,CTSL,MCM4,CBX5,OGT,RBM3,MCM5,BRIX1,RBM10
GO:CC	organelle lumen	GO:0043233	0.00429049	2.36749	4327	128	47	21244	XRCC1,DHX30,TIA1,ARHGAP18,UTP18,GTF2E2,CDK9,WDR3,RBP1,HSPH1,LYZ1,PHF6,CDK1,RCN3,SPARC,SERPINH1,PLOD3,CASP6,NXT1,TOP2A,FKBP4,RRP12,RPA2,LMO7,MYBBP1A,GTF2I,PIN4,MCM2,HNRNPA1,SLTM,PES1,RPL36,MCM6,RPS15,GRWD1,WDR43,CACYBP,CWC15,UBE2V2,CTSL,MCM4,CBX5,OGT,RBM3,MCM5,BRIX1,RBM10
GO:CC	membrane-enclosed lumen	GO:0031974	0.00429049	2.36749	4327	128	47	21244	XRCC1,DHX30,TIA1,ARHGAP18,UTP18,GTF2E2,CDK9,WDR3,RBP1,HSPH1,LYZ1,PHF6,CDK1,RCN3,SPARC,SERPINH1,PLOD3,CASP6,NXT1,TOP2A,FKBP4,RRP12,RPA2,LMO7,MYBBP1A,GTF2I,PIN4,MCM2,HNRNPA1,SLTM,PES1,RPL36,MCM6,RPS15,GRWD1,WDR43,CACYBP,CWC15,UBE2V2,CTSL,MCM4,CBX5,OGT,RBM3,MCM5,BRIX1,RBM10
GO:CC	nucleus	GO:0005634	0.00499704	2.30129	6936	128	65	21244	XRCC1,TIA1,ARHGAP18,UTP18,GTF2E2,ARMC8,CDK9,WDR3,INTS1,MT3,MT2,CFH,RBP1,CPNE2,HSPH1,LIMD2,APOA1,PHF6,CDK1,HMGN1,CYBA,SPARC,CASP6,NXT1,TOP2A,MT1,FKBP4,RRP12,DNAJA1,TFRC,MYEF2,RRM1,RPA2,HSP90AB1,FXR1,LMO7,LGALS9,STIP1,CCDC12,MYBBP1A,GTF2I,PIN4,MCM2,HNRNPA1,SLTM,PES1,RPL36,MCM6,HSP90AA1,RPS15,GRWD1,WDR43,CACYBP,G3BP1,CWC15,UBE2V2,CTSL,MCM4,HSPA4L,CBX5,OGT,RBM3,MCM5,BRIX1,RBM10
GO:CC	extracellular matrix	GO:0031012	0.00567216	2.24625	449	128	12	21244	MMP7,REG3G,ALPL,SPARC,SERPINH1,TF,PLOD3,LGALS9,PLG,AHSG,HSP90AA1,CTSL
GO:CC	nuclear lumen	GO:0031981	0.0105073	1.97851	3801	128	42	21244	XRCC1,TIA1,ARHGAP18,UTP18,GTF2E2,CDK9,WDR3,RBP1,HSPH1,PHF6,CDK1,SPARC,CASP6,NXT1,TOP2A,FKBP4,RRP12,RPA2,LMO7,MYBBP1A,GTF2I,PIN4,MCM2,HNRNPA1,SLTM,PES1,RPL36,MCM6,RPS15,GRWD1,WDR43,CACYBP,CWC15,UBE2V2,CTSL,MCM4,CBX5,OGT,RBM3,MCM5,BRIX1,RBM10
GO:CC	collagen-containing extracellular matrix	GO:0062023	0.0125055	1.9029	338	128	10	21244	REG3G,SPARC,SERPINH1,TF,PLOD3,LGALS9,PLG,AHSG,HSP90AA1,CTSL
GO:CC	chylomicron	GO:0042627	0.0143866	1.84204	12	128	3	21244	APOA1,APOA2,APOH
GO:CC	extracellular space	GO:0005615	0.0149303	1.82593	1878	128	26	21244	PATE4,MMP7,REG3G,PGLYRP1,MT3,CFH,CD14,APOA1,LYZ1,HPX,ALPL,APOA2,SPARC,CFB,SERPINH1,TF,PLOD3,IGFBP7,TFRC,MUG1,PLG,AHSG,GC,APOH,CTSL,TTR
GO:CC	extracellular region part	GO:0044421	0.0150401	1.82275	2108	128	28	21244	PATE4,MMP7,REG3G,PGLYRP1,MT3,CFH,CD14,APOA1,LYZ1,HPX,ALPL,APOA2,SPARC,CFB,SERPINH1,TF,PLOD3,IGFBP7,TFRC,MUG1,LGALS9,PLG,AHSG,GC,HSP90AA1,APOH,CTSL,TTR
GO:CC	perinuclear region of cytoplasm	GO:0048471	0.0155873	1.80723	753	128	15	21244	VPS52,MT3,TMEM173,MT2,CYBA,TF,MT1,FKBP4,DNAJA1,TFRC,HSP90AB1,FXR1,GC,HSP90AA1,MYO1B
GO:CC	cell	GO:0005623	0.0173918	1.75966	17552	128	121	21244	PATE4,MMP7,CLDN4,RAP2C,SCAMP3,WIF1,CROT,XRCC1,PDP2,DHX30,VPS52,TIA1,REG3G,ARHGAP18,ARHGEF16,SPATS2,UTP18,GTF2E2,KRT84,ARMC8,CDK9,FLAD1,WDR3,INTS1,CLCA4B,DUOX2,PGLYRP1,MT3,TMEM173,MT2,CFH,CD14,RBP1,CPNE2,HSPH1,LIMD2,APOA1,LYZ1,PHF6,CDK1,CD177,HPX,ALPL,RIPK3,HMGN1,CYBA,APOA2,RCN3,SPARC,SERPINH1,TF,UBAP2,PLOD3,ARHGEF2,CASP6,ABHD12,NXT1,TOP2A,STMN1,MT1,FKBP4,RRP12,DNAJA1,ALG5,TFRC,PPP4R2,MYEF2,RRM1,R…
GO:CC	extracellular region	GO:0005576	0.0330048	1.48142	2691	128	32	21244	PATE4,MMP7,WIF1,REG3G,PGLYRP1,MT3,CFH,CD14,HSPH1,APOA1,DMBT1,LYZ1,HPX,ALPL,APOA2,SPARC,CFB,SERPINH1,TF,PLOD3,IGFBP7,TFRC,MUG1,HSP90AB1,LGALS9,PLG,AHSG,GC,HSP90AA1,APOH,CTSL,TTR
GO:CC	nucleolus	GO:0005730	0.0360665	1.4429	907	128	16	21244	XRCC1,UTP18,WDR3,PHF6,TOP2A,RRP12,MYBBP1A,PIN4,PES1,RPL36,GRWD1,WDR43,CTSL,CBX5,RBM3,BRIX1
GO:CC	intracellular organelle part	GO:0044446	0.0416801	1.38007	8319	128	71	21244	RAP2C,SCAMP3,XRCC1,DHX30,VPS52,TIA1,ARHGAP18,UTP18,GTF2E2,KRT84,CDK9,WDR3,INTS1,MT3,TMEM173,RBP1,HSPH1,LYZ1,PHF6,CDK1,CD177,HMGN1,CYBA,RCN3,SPARC,SERPINH1,TF,PLOD3,ARHGEF2,CASP6,ABHD12,NXT1,TOP2A,STMN1,FKBP4,RRP12,ALG5,TFRC,MYEF2,RRM1,RPA2,HSP90AB1,LMO7,CCDC12,MYBBP1A,GTF2I,PIN4,MCM2,HNRNPA1,SLTM,PES1,RPL36,MCM6,RPS15,GRWD1,WDR43,LMF2,MYO1B,CACYBP,CWC15,UBE2V2,RPL24,CTSL,RPS29,MCM4,CBX5,OGT,RBM3,…
GO:CC	cell part	GO:0044464	0.0423751	1.37289	17485	128	120	21244	PATE4,MMP7,CLDN4,RAP2C,SCAMP3,WIF1,CROT,XRCC1,PDP2,DHX30,VPS52,TIA1,REG3G,ARHGAP18,ARHGEF16,SPATS2,UTP18,GTF2E2,KRT84,ARMC8,CDK9,FLAD1,WDR3,INTS1,CLCA4B,DUOX2,PGLYRP1,MT3,TMEM173,MT2,CFH,CD14,RBP1,CPNE2,HSPH1,LIMD2,APOA1,LYZ1,PHF6,CDK1,CD177,ALPL,RIPK3,HMGN1,CYBA,APOA2,RCN3,SPARC,SERPINH1,TF,UBAP2,PLOD3,ARHGEF2,CASP6,ABHD12,NXT1,TOP2A,STMN1,MT1,FKBP4,RRP12,DNAJA1,ALG5,TFRC,PPP4R2,MYEF2,RRM1,RPA2,…
GO:CC	organelle part	GO:0044422	0.0458199	1.33895	8662	128	73	21244	RAP2C,SCAMP3,XRCC1,DHX30,VPS52,TIA1,ARHGAP18,UTP18,GTF2E2,KRT84,CDK9,WDR3,INTS1,MT3,TMEM173,RBP1,HSPH1,LYZ1,PHF6,CDK1,CD177,HMGN1,CYBA,RCN3,SPARC,SERPINH1,TF,PLOD3,ARHGEF2,CASP6,ABHD12,NXT1,TOP2A,STMN1,FKBP4,RRP12,ALG5,TFRC,MYEF2,RRM1,RPA2,HSP90AB1,FXR1,LMO7,CCDC12,MYBBP1A,GTF2I,PIN4,MCM2,HNRNPA1,SLTM,PES1,RPL36,MCM6,HSP90AA1,RPS15,GRWD1,WDR43,LMF2,MYO1B,CACYBP,CWC15,UBE2V2,RPL24,CTSL,RPS29,MCM4,…
KEGG	DNA replication	KEGG:03030	0.00083674	3.07741	34	73	5	8258	RPA2,MCM2,MCM6,MCM4,MCM5
REAC	HSP90 chaperone cycle for steroid hormone receptors (SHR)	REAC:R-MMU-3371497	0.0027888	2.55458	51	85	6	8639	FKBP4,DNAJA1,HSP90AB1,DNAJA4,STIP1,HSP90AA1
REAC	Plasma lipoprotein remodeling	REAC:R-MMU-8963899	0.0274173	1.56198	25	85	4	8639	APOA1,APOA2,PLG,LMF2
REAC	Metallothioneins bind metals	REAC:R-MMU-5661231	0.027814	1.55574	2	85	2	8639	MT3,MT2
REAC	Response to metal ions	REAC:R-MMU-5660526	0.027814	1.55574	2	85	2	8639	MT3,MT2
REAC	Orc1 removal from chromatin	REAC:R-MMU-68949	0.0321602	1.49268	26	85	4	8639	MCM2,MCM6,MCM4,MCM5
REAC	Cellular response to heat stress	REAC:R-MMU-3371556	0.0397225	1.40096	81	85	6	8639	HSPH1,FKBP4,HSP90AB1,HSP90AA1,ST13,HSPA4L
REAC	Activation of the pre-replicative complex	REAC:R-MMU-68962	0.0499571	1.3014	29	85	4	8639	MCM2,MCM6,MCM4,MCM5
WP	G1 to S cell cycle control	WP:WP413	0.00294563	2.53082	61	53	6	4498	CDK1,RPA2,MCM2,MCM6,MCM4,MCM5
WP	DNA Replication	WP:WP150	0.00346345	2.46049	39	53	5	4498	RPA2,MCM2,MCM6,MCM4,MCM5
TF	Factor: Hes1; motif: NNCACGYGNN; match class: 1	TF:M07991_1	0.0314375	1.50255	11208	133	92	21883	MMP7,CLDN4,RAP2C,SCAMP3,WIF1,XRCC1,PDP2,VPS52,TIA1,ARHGEF16,SPATS2,UTP18,GTF2E2,CDK9,BCAR3,INTS1,MT2,CPNE2,HSPH1,LIMD2,LYZ1,PHF6,CDK1,CD177,ALPL,RIPK3,HMGN1,CYBA,CFB,UBAP2,PLOD3,ARHGEF2,CASP6,IGFBP7,ABHD12,NXT1,STMN1,MT1,FKBP4,RRP12,DNAJA1,ALG5,TFRC,MUG1,PPP4R2,MYEF2,ADPGK,HSP90AB1,FXR1,DNAJA4,GNG5,LMO7,LGALS9,CCDC12,MYBBP1A,GTF2I,PIN4,MCM2,HNRNPA1,SLTM,AHSG,PES1,RPL36,MCM6,GMPS,HSP90AA1,RPS15,GR…
CORUM	MCM complex	CORUM:122	0.000158577	3.79976	6	18	4	1055	MCM2,MCM6,MCM4,MCM5
CORUM	9S-cytosolic aryl hydrocarbon (Ah) receptor non-ligand activated complex	CORUM:25	0.0498528	1.30231	2	18	2	1055	HSP90AB1,HSP90AA1
CORUM	Grb7-Tia1 complex	CORUM:7118	0.0498528	1.30231	2	18	2	1055	TIA1,GRB7

## Sheet: Day52-upinKO
source	term_name	term_id	adjusted_p_value	negative_log10_of_adjusted_p_value	term_size	query_size	intersection_size	effective_domain_size	intersections
GO:MF	catalytic activity	GO:0003824	3.00004e-22	21.5229	5928	171	113	21123	ETFA,MCCC1,BPHL,NDUFA5,ACLY,SUCLG1,MECR,ACO2,TST,GPD1L,INPP1,TPMT,MDP1,UQCRFS1,GALNT7,RAB27B,HMGCL,GNE,HEXB,ETFB,RRAGA,PCCA,ACOT13,NDUFS2,HINT2,PAPSS2,UAP1,CBR3,PPA2,MYL6,B3GNT3,UGP2,HADH,ISOC2A,VWA8,PLBD1,SPHK2,RRAS,FAHD1,METTL7A1,PDXDC1,ALDH2,CMBL,MPST,SUCLG2,NANS,PCCB,SULT1B1,ACAT1,GALM,GSTZ1,GSTM2,UGT2B34,ABHD14B,ACSS1,HSPA2,PPIF,UCHL1,TUBB3,GSTT3,DDC,ACAA2,PLCB4,UGT1A7C,MAOA,ACADS,CBS,ST6GAL…
GO:MF	cofactor binding	GO:0048037	8.34917e-18	17.0784	585	171	35	21123	ETFA,ACLY,SUCLG1,ACO2,GPD1L,TPMT,UQCRFS1,HMGCL,NDUFS2,CBR3,HADH,NDUFAB1,PDXDC1,ALDH2,ACAT1,GSTM2,DDC,MAOA,ACADS,CBS,SORD,GSTM1,UGDH,PCX,MAOB,AOC3,CYP2S1,CRYL1,CTH,LPO,ADH1,ALDH1A1,ABAT,FMO2,HAO2
GO:MF	coenzyme binding	GO:0050662	3.06499e-15	14.5136	306	171	25	21123	ETFA,GPD1L,TPMT,HMGCL,NDUFS2,CBR3,HADH,PDXDC1,ALDH2,ACAT1,DDC,MAOA,ACADS,CBS,SORD,UGDH,PCX,MAOB,CRYL1,CTH,ADH1,ALDH1A1,ABAT,FMO2,HAO2
GO:MF	oxidoreductase activity	GO:0016491	2.05015e-11	10.6882	831	171	33	21123	ETFA,NDUFA5,MECR,GPD1L,UQCRFS1,ETFB,NDUFS2,CBR3,HADH,ALDH2,SUCLG2,MAOA,ACADS,CBS,ALDH6A1,SORD,UGDH,ETHE1,GSTT1,DHRS11,MAOB,AOC3,CYP2S1,AKR1C14,CRYL1,EHHADH,LPO,HSD17B2,ADH1,ALDH1A1,FMO2,HAO2,SELENBP1
GO:MF	small molecule binding	GO:0036094	1.17464e-09	8.9301	2666	171	57	21123	ETFA,MCCC1,ACLY,SUCLG1,GPD1L,RAB27B,HMGCL,GNE,ETFB,RRAGA,PCCA,NDUFS2,HINT2,PAPSS2,CBR3,UGP2,HADH,VWA8,SPHK2,RRAS,PDXDC1,ALDH2,SUCLG2,PCCB,ACSS1,HSPA2,TUBB3,DDC,MAOA,ACADS,CBS,CDX2,GFPT1,SORD,CKMT1,UGDH,ACSS2,NT5C3A,ACSF2,PCX,DHRS11,MAOB,ABCB1A,AKR1C14,CRYL1,MYH11,CTH,ENTPD2,ACSM3,ADH1,ALDOB,ALDH1A1,ABAT,FMO2,HAO2,PCK1,TTN
GO:MF	nucleotide binding	GO:0000166	4.00573e-08	7.39732	2248	171	49	21123	ETFA,MCCC1,ACLY,SUCLG1,GPD1L,RAB27B,HMGCL,GNE,ETFB,RRAGA,PCCA,NDUFS2,HINT2,PAPSS2,CBR3,UGP2,HADH,VWA8,SPHK2,RRAS,ALDH2,SUCLG2,PCCB,ACSS1,HSPA2,TUBB3,MAOA,ACADS,CDX2,SORD,CKMT1,UGDH,ACSS2,NT5C3A,ACSF2,PCX,DHRS11,MAOB,ABCB1A,CRYL1,MYH11,ENTPD2,ACSM3,ADH1,ALDH1A1,FMO2,HAO2,PCK1,TTN
GO:MF	nucleoside phosphate binding	GO:1901265	4.00573e-08	7.39732	2248	171	49	21123	ETFA,MCCC1,ACLY,SUCLG1,GPD1L,RAB27B,HMGCL,GNE,ETFB,RRAGA,PCCA,NDUFS2,HINT2,PAPSS2,CBR3,UGP2,HADH,VWA8,SPHK2,RRAS,ALDH2,SUCLG2,PCCB,ACSS1,HSPA2,TUBB3,MAOA,ACADS,CDX2,SORD,CKMT1,UGDH,ACSS2,NT5C3A,ACSF2,PCX,DHRS11,MAOB,ABCB1A,CRYL1,MYH11,ENTPD2,ACSM3,ADH1,ALDH1A1,FMO2,HAO2,PCK1,TTN
GO:MF	anion binding	GO:0043168	3.72719e-07	6.42862	2903	171	55	21123	GLTP,ETFA,MCCC1,ACLY,SUCLG1,ANXA11,RAB27B,HMGCL,GNE,RRAGA,PCCA,PAPSS2,CBR3,HADH,VWA8,SPHK2,RRAS,PDXDC1,ALDH2,SUCLG2,PCCB,GSTM2,ACSS1,HSPA2,TUBB3,DDC,GOLPH3L,MAOA,ACADS,CBS,GFPT1,CKMT1,GSTM1,ABI3BP,ACSS2,POSTN,ACSF2,PCX,MAOB,ABCB1A,AKR1C14,CRYL1,MYH11,CTH,ENTPD2,ACSM3,ADH1,ALDOB,ABAT,THBS4,FMO2,HAO2,JPH2,PCK1,TTN
GO:MF	oxidoreductase activity, acting on the CH-OH group of donors, NAD or NADP as acceptor	GO:0016616	1.31382e-06	5.88146	141	171	12	21123	GPD1L,CBR3,HADH,SORD,UGDH,DHRS11,AKR1C14,CRYL1,EHHADH,HSD17B2,ADH1,HAO2
GO:MF	NAD binding	GO:0051287	1.48978e-06	5.82688	63	171	9	21123	GPD1L,NDUFS2,HADH,ALDH2,SORD,UGDH,CRYL1,ADH1,ALDH1A1
GO:MF	oxidoreductase activity, acting on CH-OH group of donors	GO:0016614	2.67065e-06	5.57338	150	171	12	21123	GPD1L,CBR3,HADH,SORD,UGDH,DHRS11,AKR1C14,CRYL1,EHHADH,HSD17B2,ADH1,HAO2
GO:MF	ligase activity	GO:0016874	3.88013e-06	5.41115	155	171	12	21123	MCCC1,SUCLG1,PCCA,SUCLG2,PCCB,ACSS1,UCHL1,ACSS2,ACSF2,PCX,ACSM3,HAO2
GO:MF	ion binding	GO:0043167	1.00911e-05	4.99606	6179	171	85	21123	GLTP,ETFA,MCCC1,ACLY,SUCLG1,STIM1,ACO2,INPP1,MDP1,UQCRFS1,ANXA11,GALNT7,RAB27B,HMGCL,GNE,ITGA1,RRAGA,PCCA,NDUFS2,HPCAL1,PAPSS2,CBR3,CRIP2,PPA2,MYL6,UGP2,HADH,VWA8,SPHK2,RRAS,FAHD1,PDXDC1,ALDH2,SUCLG2,PCCB,ACAT1,GSTM2,ACSS1,HSPA2,TUBB3,DDC,GOLPH3L,PLCB4,MAOA,TGFB1I1,ACADS,CBS,GFPT1,SLC30A7,SORD,CKMT1,MYL9,GSTM1,ABI3BP,ACSS2,NT5C3A,ETHE1,POSTN,ACSF2,PCX,MAOB,AOC3,ABCB1A,CYP2S1,AKR1C14,CRYL1,CA2,MYH…
GO:MF	lyase activity	GO:0016829	3.79807e-05	4.42044	190	171	12	21123	ACO2,HMGCL,FAHD1,PDXDC1,DDC,CBS,CYP2S1,CA2,EHHADH,CTH,ALDOB,PCK1
GO:MF	acid-thiol ligase activity	GO:0016878	6.34704e-05	4.19743	28	171	6	21123	SUCLG1,SUCLG2,ACSS1,ACSS2,ACSF2,ACSM3
GO:MF	ligase activity, forming carbon-carbon bonds	GO:0016885	0.000107887	3.96703	7	171	4	21123	MCCC1,PCCA,PCCB,PCX
GO:MF	ligase activity, forming carbon-sulfur bonds	GO:0016877	0.000510601	3.29192	39	171	6	21123	SUCLG1,SUCLG2,ACSS1,ACSS2,ACSF2,ACSM3
GO:MF	transferase activity, transferring alkyl or aryl (other than methyl) groups	GO:0016765	0.000882146	3.05446	67	171	7	21123	NANS,GSTZ1,GSTM2,GSTT3,CBS,GSTM1,GSTT1
GO:MF	propionate-CoA ligase activity	GO:0050218	0.00157041	2.80399	4	171	3	21123	ACSS1,ACSS2,ACSM3
GO:MF	carbon-carbon lyase activity	GO:0016830	0.00365592	2.437	54	171	6	21123	HMGCL,FAHD1,PDXDC1,DDC,ALDOB,PCK1
GO:MF	identical protein binding	GO:0042802	0.00728806	2.13739	1914	171	34	21123	GLTP,STIM1,GPD1L,HMGCL,HEXB,RRAGA,UAP1,UGP2,ALDH2,MPST,ACAT1,FLNA,GIPC2,GSTZ1,GSTM2,AGR2,UGT1A7C,CBS,SORD,CKMT1,GSTM1,MAOB,SLC4A4,AOC3,CRYL1,CTH,ENTPD2,ADH1,ALDOB,ALDH1A1,ABAT,AQP4,GCG,TTN
GO:MF	glutathione transferase activity	GO:0004364	0.007643	2.11674	36	171	5	21123	GSTZ1,GSTM2,GSTT3,GSTM1,GSTT1
GO:MF	CoA carboxylase activity	GO:0016421	0.00775871	2.11021	6	171	3	21123	MCCC1,PCCA,PCCB
GO:MF	transferase activity	GO:0016740	0.0205691	1.68678	2371	171	38	21123	ACLY,SUCLG1,TST,TPMT,GALNT7,GNE,HEXB,PAPSS2,UAP1,B3GNT3,UGP2,SPHK2,METTL7A1,MPST,NANS,SULT1B1,ACAT1,GSTZ1,GSTM2,UGT2B34,GSTT3,ACAA2,UGT1A7C,CBS,ST6GALNAC6,GFPT1,CKMT1,GSTM1,NT5C3A,HMGCS2,GSTT1,TSTD1,ACSM3,B3GNT7,ABAT,SULT1D1,PCK1,TTN
GO:MF	3-hydroxyacyl-CoA dehydrogenase activity	GO:0003857	0.0214663	1.66824	8	171	3	21123	HADH,CRYL1,EHHADH
GO:MF	sulfur compound binding	GO:1901681	0.0290701	1.53655	250	171	10	21123	TPMT,HMGCL,GSTM2,ACADS,CBS,GSTM1,ABI3BP,POSTN,PCX,THBS4
GO:MF	CoA-ligase activity	GO:0016405	0.0294128	1.53146	24	171	4	21123	ACSS1,ACSS2,ACSF2,ACSM3
GO:MF	primary amine oxidase activity	GO:0008131	0.0320077	1.49475	9	171	3	21123	MAOA,MAOB,AOC3
GO:MF	transferase activity, transferring sulfur-containing groups	GO:0016782	0.0440248	1.3563	83	171	6	21123	TST,MPST,SULT1B1,TSTD1,ACSM3,SULT1D1
GO:MF	succinate-CoA ligase (GDP-forming) activity	GO:0004776	0.0493606	1.30662	2	171	2	21123	SUCLG1,SUCLG2
GO:MF	propionyl-CoA carboxylase activity	GO:0004658	0.0493606	1.30662	2	171	2	21123	PCCA,PCCB
GO:BP	small molecule metabolic process	GO:0044281	3.63993e-22	21.4389	1734	163	61	21207	ETFA,MCCC1,ACLY,SUCLG1,MECR,ACO2,TST,INPP1,HMGCL,GNE,ETFB,PAPSS2,UAP1,CBR3,UGP2,HADH,SPHK2,NDUFAB1,PDXDC1,ALDH2,MPST,SUCLG2,PCCB,SULT1B1,ACAT1,GALM,GSTZ1,ACSS1,DDC,ACAA2,PLCB4,UGT1A7C,ACADS,CBS,ALDH6A1,GFPT1,SORD,AHCYL2,UGDH,ACSS2,NT5C3A,HMGCS2,ACSF2,PCX,CYP2S1,AKR1C14,CRYL1,EHHADH,CTH,ENTPD5,ENTPD2,LPO,ACSM3,ADH1,ALDOB,ALDH1A1,ABAT,FMO2,HAO2,GCG,PCK1
GO:BP	organic acid metabolic process	GO:0006082	2.02174e-21	20.6943	985	163	47	21207	ETFA,MCCC1,ACLY,SUCLG1,MECR,ACO2,TST,HMGCL,GNE,ETFB,PAPSS2,HADH,NDUFAB1,PDXDC1,MPST,SUCLG2,PCCB,SULT1B1,ACAT1,GSTZ1,ACSS1,DDC,ACAA2,UGT1A7C,ACADS,CBS,ALDH6A1,GFPT1,UGDH,ACSS2,ACSF2,PCX,CYP2S1,AKR1C14,CRYL1,EHHADH,CTH,ENTPD5,LPO,ACSM3,ADH1,ALDOB,ALDH1A1,ABAT,FMO2,HAO2,PCK1
GO:BP	oxoacid metabolic process	GO:0043436	4.17314e-20	19.3795	955	163	45	21207	ETFA,MCCC1,ACLY,SUCLG1,MECR,ACO2,TST,HMGCL,GNE,ETFB,PAPSS2,HADH,NDUFAB1,PDXDC1,MPST,SUCLG2,PCCB,SULT1B1,ACAT1,GSTZ1,ACSS1,DDC,ACAA2,UGT1A7C,ACADS,CBS,ALDH6A1,GFPT1,UGDH,ACSS2,ACSF2,PCX,CYP2S1,AKR1C14,CRYL1,EHHADH,CTH,ENTPD5,ACSM3,ADH1,ALDOB,ALDH1A1,ABAT,HAO2,PCK1
GO:BP	sulfur compound metabolic process	GO:0006790	1.79024e-19	18.7471	291	163	28	21207	ACLY,SUCLG1,TST,HMGCL,PAPSS2,MPST,SUCLG2,SULT1B1,ACAT1,GSTZ1,GSTM2,ACSS1,GSTT3,ACAA2,CBS,AHCYL2,GSTM1,UGDH,ACSS2,ETHE1,HMGCS2,GSTT1,TSTD1,EHHADH,CTH,LPO,ACSM3,SULT1D1
GO:BP	carboxylic acid metabolic process	GO:0019752	5.23426e-19	18.2811	914	163	43	21207	ETFA,MCCC1,ACLY,SUCLG1,MECR,ACO2,TST,HMGCL,GNE,ETFB,HADH,NDUFAB1,PDXDC1,MPST,SUCLG2,PCCB,ACAT1,GSTZ1,ACSS1,DDC,ACAA2,UGT1A7C,ACADS,CBS,ALDH6A1,GFPT1,UGDH,ACSS2,ACSF2,PCX,CYP2S1,AKR1C14,CRYL1,EHHADH,CTH,ENTPD5,ACSM3,ADH1,ALDOB,ALDH1A1,ABAT,HAO2,PCK1
GO:BP	oxidation-reduction process	GO:0055114	3.97638e-15	14.4005	1099	163	42	21207	ETFA,NDUFA5,SUCLG1,MECR,ACO2,GPD1L,UQCRFS1,ETFB,NDUFS2,CBR3,UGP2,NDUFS5,HADH,NDUFAB1,ALDH2,SUCLG2,ACAT1,ACAA2,MAOA,ACADS,CBS,ALDH6A1,GFPT1,SORD,UGDH,ETHE1,DHRS11,MAOB,TSTD1,AOC3,CYP2S1,AKR1C14,CRYL1,EHHADH,LPO,HSD17B2,ADH1,ALDOB,ALDH1A1,FMO2,HAO2,SELENBP1
GO:BP	drug metabolic process	GO:0017144	5.05026e-15	14.2967	549	163	31	21207	ACLY,SUCLG1,ACO2,TPMT,HMGCL,GNE,SPHK2,ALDH2,MPST,SUCLG2,SULT1B1,ACAT1,GSTZ1,ACSS1,DDC,MAOA,CBS,AHCYL2,ACSS2,NT5C3A,ETHE1,MAOB,CYP2S1,AKR1C14,CTH,ADH1,ALDH1A1,ABAT,FMO2,HAO2,PCK1
GO:BP	small molecule catabolic process	GO:0044282	2.94054e-11	10.5316	335	163	22	21207	ETFA,MCCC1,INPP1,HMGCL,ETFB,CBR3,HADH,ALDH2,SULT1B1,ACAT1,GALM,GSTZ1,ACAA2,ACADS,CBS,ALDH6A1,SORD,EHHADH,ADH1,ALDOB,ABAT,PCK1
GO:BP	monocarboxylic acid metabolic process	GO:0032787	1.56091e-10	9.80662	589	163	27	21207	ETFA,ACLY,MECR,ETFB,HADH,NDUFAB1,PCCB,ACAT1,ACSS1,ACAA2,UGT1A7C,ACADS,ACSS2,ACSF2,PCX,CYP2S1,AKR1C14,CRYL1,EHHADH,ENTPD5,ACSM3,ADH1,ALDOB,ALDH1A1,ABAT,HAO2,PCK1
GO:BP	nucleobase-containing small molecule metabolic process	GO:0055086	1.73359e-09	8.76105	550	163	25	21207	ACLY,SUCLG1,HMGCL,GNE,PAPSS2,UAP1,UGP2,SPHK2,SUCLG2,SULT1B1,ACAT1,ACSS1,ACAA2,ALDH6A1,GFPT1,UGDH,ACSS2,NT5C3A,HMGCS2,EHHADH,ENTPD5,ENTPD2,ACSM3,ALDOB,PCK1
GO:BP	lipid metabolic process	GO:0006629	3.47346e-09	8.45924	1280	163	37	21207	ETFA,ACLY,MECR,INPP1,HMGCL,HEXB,ETFB,HINT2,HADH,PLBD1,SPHK2,NDUFAB1,PDXDC1,PCCB,SULT1B1,ACAT1,ACSS1,ACAA2,PLCB4,UGT1A7C,ACADS,ST6GALNAC6,ACSS2,HMGCS2,ACSF2,DHRS11,CYP2S1,AKR1C14,CRYL1,EHHADH,HSD17B2,ACSM3,ADH1,ALDH1A1,HAO2,SULT1D1,PCK1
GO:BP	nucleoside bisphosphate metabolic process	GO:0033865	3.91036e-09	8.40778	107	163	13	21207	ACLY,SUCLG1,HMGCL,PAPSS2,SUCLG2,SULT1B1,ACAT1,ACSS1,ACAA2,ACSS2,HMGCS2,EHHADH,ACSM3
GO:BP	purine nucleoside bisphosphate metabolic process	GO:0034032	3.91036e-09	8.40778	107	163	13	21207	ACLY,SUCLG1,HMGCL,PAPSS2,SUCLG2,SULT1B1,ACAT1,ACSS1,ACAA2,ACSS2,HMGCS2,EHHADH,ACSM3
GO:BP	ribonucleoside bisphosphate metabolic process	GO:0033875	3.91036e-09	8.40778	107	163	13	21207	ACLY,SUCLG1,HMGCL,PAPSS2,SUCLG2,SULT1B1,ACAT1,ACSS1,ACAA2,ACSS2,HMGCS2,EHHADH,ACSM3
GO:BP	cofactor metabolic process	GO:0051186	1.15613e-08	7.93699	405	163	21	21207	ACLY,SUCLG1,HMGCL,CBR3,SUCLG2,ACAT1,GSTZ1,GSTM2,ACSS1,GSTT3,ACAA2,AHCYL2,GSTM1,ACSS2,ETHE1,HMGCS2,GSTT1,AKR1C14,EHHADH,CTH,ACSM3
GO:BP	fatty acid metabolic process	GO:0006631	4.06629e-08	7.3908	387	163	20	21207	ETFA,ACLY,MECR,ETFB,HADH,NDUFAB1,PCCB,ACAT1,ACSS1,ACAA2,ACADS,ACSS2,ACSF2,CYP2S1,AKR1C14,CRYL1,EHHADH,ACSM3,HAO2,PCK1
GO:BP	carbohydrate derivative metabolic process	GO:1901135	1.03884e-07	6.98345	963	163	30	21207	ACLY,SUCLG1,GPD1L,MDP1,GALNT7,HMGCL,GNE,HEXB,PAPSS2,UAP1,B3GNT3,UGP2,SPHK2,SUCLG2,SULT1B1,ACAT1,ACSS1,ACAA2,ST6GALNAC6,GFPT1,UGDH,ACSS2,NT5C3A,HMGCS2,AKR1C14,EHHADH,ENTPD5,ACSM3,ALDOB,B3GNT7
GO:BP	thioester metabolic process	GO:0035383	2.19353e-07	6.65886	91	163	11	21207	ACLY,SUCLG1,HMGCL,SUCLG2,ACAT1,ACSS1,ACAA2,ACSS2,HMGCS2,EHHADH,ACSM3
GO:BP	acyl-CoA metabolic process	GO:0006637	2.19353e-07	6.65886	91	163	11	21207	ACLY,SUCLG1,HMGCL,SUCLG2,ACAT1,ACSS1,ACAA2,ACSS2,HMGCS2,EHHADH,ACSM3
GO:BP	small molecule biosynthetic process	GO:0044283	7.43388e-07	6.12878	615	163	23	21207	ACLY,MECR,HMGCL,SPHK2,NDUFAB1,PCCB,ACAT1,ACSS1,PLCB4,CBS,SORD,UGDH,ACSS2,HMGCS2,PCX,CTH,ENTPD2,ACSM3,ALDH1A1,ABAT,HAO2,GCG,PCK1
GO:BP	cellular lipid metabolic process	GO:0044255	2.05647e-06	5.68688	957	163	28	21207	ETFA,ACLY,MECR,INPP1,HEXB,ETFB,HADH,SPHK2,NDUFAB1,PDXDC1,PCCB,ACAT1,ACSS1,ACAA2,ACADS,ST6GALNAC6,ACSS2,HMGCS2,ACSF2,CYP2S1,AKR1C14,CRYL1,EHHADH,ACSM3,ADH1,ALDH1A1,HAO2,PCK1
GO:BP	antibiotic metabolic process	GO:0016999	3.08981e-06	5.51007	116	163	11	21207	ACLY,ACO2,GNE,ALDH2,SULT1B1,ACSS1,ACSS2,AKR1C14,ADH1,HAO2,PCK1
GO:BP	organic acid catabolic process	GO:0016054	4.5723e-06	5.33987	225	163	14	21207	ETFA,MCCC1,HMGCL,ETFB,HADH,ACAT1,GSTZ1,ACAA2,ACADS,CBS,ALDH6A1,EHHADH,ABAT,PCK1
GO:BP	carboxylic acid catabolic process	GO:0046395	4.5723e-06	5.33987	225	163	14	21207	ETFA,MCCC1,HMGCL,ETFB,HADH,ACAT1,GSTZ1,ACAA2,ACADS,CBS,ALDH6A1,EHHADH,ABAT,PCK1
GO:BP	organophosphate metabolic process	GO:0019637	9.30015e-06	5.03151	891	163	26	21207	ACLY,SUCLG1,GPD1L,INPP1,HMGCL,HEXB,PAPSS2,UGP2,SPHK2,SUCLG2,SULT1B1,ACAT1,ACSS1,ACAA2,PLCB4,GFPT1,CKMT1,ACSS2,NT5C3A,HMGCS2,EHHADH,ENTPD5,ENTPD2,ACSM3,ALDOB,PCK1
GO:BP	nucleoside phosphate metabolic process	GO:0006753	9.92935e-06	5.00308	476	163	19	21207	ACLY,SUCLG1,HMGCL,PAPSS2,SPHK2,SUCLG2,SULT1B1,ACAT1,ACSS1,ACAA2,ACSS2,NT5C3A,HMGCS2,EHHADH,ENTPD5,ENTPD2,ACSM3,ALDOB,PCK1
GO:BP	purine ribonucleotide metabolic process	GO:0009150	1.99997e-05	4.69898	343	163	16	21207	ACLY,SUCLG1,HMGCL,PAPSS2,SPHK2,SUCLG2,SULT1B1,ACAT1,ACSS1,ACAA2,ACSS2,HMGCS2,EHHADH,ENTPD5,ACSM3,ALDOB
GO:BP	transsulfuration	GO:0019346	3.34381e-05	4.47576	5	163	4	21207	TST,MPST,CBS,CTH
GO:BP	homoserine metabolic process	GO:0009092	3.34381e-05	4.47576	5	163	4	21207	TST,MPST,CBS,CTH
GO:BP	ribonucleotide metabolic process	GO:0009259	3.37306e-05	4.47198	356	163	16	21207	ACLY,SUCLG1,HMGCL,PAPSS2,SPHK2,SUCLG2,SULT1B1,ACAT1,ACSS1,ACAA2,ACSS2,HMGCS2,EHHADH,ENTPD5,ACSM3,ALDOB
GO:BP	coenzyme metabolic process	GO:0006732	3.60813e-05	4.44272	222	163	13	21207	ACLY,SUCLG1,HMGCL,CBR3,SUCLG2,ACAT1,ACSS1,ACAA2,AHCYL2,ACSS2,HMGCS2,EHHADH,ACSM3
GO:BP	purine-containing compound metabolic process	GO:0072521	4.00082e-05	4.39785	411	163	17	21207	ACLY,SUCLG1,HMGCL,PAPSS2,SPHK2,SUCLG2,SULT1B1,ACAT1,ACSS1,ACAA2,ACSS2,NT5C3A,HMGCS2,EHHADH,ENTPD5,ACSM3,ALDOB
GO:BP	nucleotide metabolic process	GO:0009117	4.42344e-05	4.35424	467	163	18	21207	ACLY,SUCLG1,HMGCL,PAPSS2,SPHK2,SUCLG2,SULT1B1,ACAT1,ACSS1,ACAA2,ACSS2,NT5C3A,HMGCS2,EHHADH,ENTPD5,ACSM3,ALDOB,PCK1
GO:BP	ribose phosphate metabolic process	GO:0019693	4.78036e-05	4.32054	365	163	16	21207	ACLY,SUCLG1,HMGCL,PAPSS2,SPHK2,SUCLG2,SULT1B1,ACAT1,ACSS1,ACAA2,ACSS2,HMGCS2,EHHADH,ENTPD5,ACSM3,ALDOB
GO:BP	purine nucleotide metabolic process	GO:0006163	5.99728e-05	4.22205	371	163	16	21207	ACLY,SUCLG1,HMGCL,PAPSS2,SPHK2,SUCLG2,SULT1B1,ACAT1,ACSS1,ACAA2,ACSS2,HMGCS2,EHHADH,ENTPD5,ACSM3,ALDOB
GO:BP	toxin metabolic process	GO:0009404	7.62196e-05	4.11793	26	163	6	21207	MPST,DDC,CBS,ETHE1,CTH,FMO2
GO:BP	generation of precursor metabolites and energy	GO:0006091	9.44227e-05	4.02492	436	163	17	21207	ETFA,NDUFA5,SUCLG1,ACO2,UQCRFS1,HMGCL,ETFB,NDUFS2,UGP2,SPHK2,SUCLG2,ACAT1,PPIF,GFPT1,ENTPD5,ADH1,ALDOB
GO:BP	hydrogen sulfide metabolic process	GO:0070813	9.97125e-05	4.00125	6	163	4	21207	MPST,CBS,ETHE1,CTH
GO:BP	sulfur compound biosynthetic process	GO:0044272	0.00010983	3.95928	96	163	9	21207	ACLY,PAPSS2,MPST,ACAT1,ACSS1,CBS,UGDH,ACSS2,CTH
GO:BP	secondary metabolic process	GO:0019748	0.000115147	3.93875	69	163	8	21207	MPST,DDC,UGT1A7C,CBS,ETHE1,AKR1C14,CTH,FMO2
GO:BP	organic hydroxy compound metabolic process	GO:1901615	0.000120736	3.91816	499	163	18	21207	ACO2,INPP1,SPHK2,ALDH2,SULT1B1,DDC,PLCB4,MAOA,SORD,HMGCS2,MAOB,AKR1C14,ADH1,ALDH1A1,ABAT,HAO2,SULT1D1,PCK1
GO:BP	metabolic process	GO:0008152	0.000163934	3.78533	11182	163	119	21207	ETFA,MCCC1,NDUFA5,PDCD4,ACLY,SUCLG1,MECR,FAM129A,ACO2,TST,GPD1L,INPP1,TPMT,MDP1,UQCRFS1,GALNT7,HMGCL,GNE,HEXB,ITGA1,ETFB,RRAGA,ACOT13,NDUFS2,HINT2,PAPSS2,UAP1,CBR3,PPA2,B3GNT3,UGP2,NDUFS5,HADH,KANK2,ARRB1,PLBD1,SPHK2,NDUFAB1,RRAS,METTL7A1,PDXDC1,PPP1R12A,ALDH2,MPST,SUCLG2,NANS,PCCB,SULT1B1,ACAT1,FLNA,GALM,GSTZ1,GSTM2,ABHD14B,AGR2,ACSS1,HSPA2,PPIF,UCHL1,GSTT3,DDC,ACAA2,NDRG2,PLCB4,UGT1A7C,MAOA,COL…
GO:BP	carbohydrate metabolic process	GO:0005975	0.000211283	3.67514	577	163	19	21207	GPD1L,INPP1,GNE,HEXB,B3GNT3,UGP2,NANS,GALM,UGT1A7C,ST6GALNAC6,GFPT1,SORD,UGDH,PCX,ENTPD5,ALDOB,B3GNT7,GCG,PCK1
GO:BP	lipid catabolic process	GO:0016042	0.000230678	3.63699	307	163	14	21207	ETFA,HEXB,ETFB,HINT2,HADH,PLBD1,PDXDC1,ACAT1,ACAA2,PLCB4,UGT1A7C,ACADS,EHHADH,PCK1
GO:BP	cellular modified amino acid metabolic process	GO:0006575	0.000241961	3.61626	176	163	11	21207	SULT1B1,GSTZ1,GSTM2,GSTT3,CKMT1,AHCYL2,GSTM1,ETHE1,GSTT1,CTH,HAO2
GO:BP	catabolic process	GO:0009056	0.000393986	3.40452	2304	163	41	21207	ETFA,MCCC1,GPD1L,INPP1,HMGCL,HEXB,ETFB,RRAGA,HINT2,CBR3,HADH,ARRB1,PLBD1,PDXDC1,ALDH2,SULT1B1,ACAT1,FLNA,GALM,GSTZ1,GSTM2,UCHL1,ACAA2,PLCB4,UGT1A7C,MAOA,TGFB1I1,ACADS,CBS,ALDH6A1,SORD,GSTM1,MAOB,CYP2S1,EHHADH,ENTPD5,ENTPD2,ADH1,ALDOB,ABAT,PCK1
GO:BP	monocarboxylic acid catabolic process	GO:0072329	0.000419184	3.3776	112	163	9	21207	ETFA,ETFB,HADH,ACAT1,ACAA2,ACADS,EHHADH,ABAT,PCK1
GO:BP	acetyl-CoA metabolic process	GO:0006084	0.000605142	3.21814	36	163	6	21207	ACLY,ACAT1,ACSS1,ACAA2,ACSS2,HMGCS2
GO:BP	organic substance catabolic process	GO:1901575	0.000662545	3.17878	1908	163	36	21207	ETFA,MCCC1,GPD1L,INPP1,HMGCL,HEXB,ETFB,HINT2,CBR3,HADH,ARRB1,PLBD1,PDXDC1,ALDH2,SULT1B1,ACAT1,FLNA,GALM,GSTZ1,UCHL1,ACAA2,PLCB4,UGT1A7C,MAOA,TGFB1I1,ACADS,CBS,ALDH6A1,SORD,EHHADH,ENTPD5,ENTPD2,ADH1,ALDOB,ABAT,PCK1
GO:BP	glutathione metabolic process	GO:0006749	0.000679222	3.16799	59	163	7	21207	GSTZ1,GSTM2,GSTT3,GSTM1,ETHE1,GSTT1,CTH
GO:BP	carboxylic acid biosynthetic process	GO:0046394	0.000690631	3.16075	286	163	13	21207	ACLY,MECR,NDUFAB1,PCCB,ACSS1,CBS,UGDH,ACSS2,CTH,ACSM3,ALDH1A1,ABAT,HAO2
GO:BP	organic acid biosynthetic process	GO:0016053	0.000747655	3.1263	288	163	13	21207	ACLY,MECR,NDUFAB1,PCCB,ACSS1,CBS,UGDH,ACSS2,CTH,ACSM3,ALDH1A1,ABAT,HAO2
GO:BP	fatty acid catabolic process	GO:0009062	0.0011999	2.92085	93	163	8	21207	ETFA,ETFB,HADH,ACAT1,ACAA2,ACADS,EHHADH,PCK1
GO:BP	cellular amino acid metabolic process	GO:0006520	0.00175804	2.75497	261	163	12	21207	MCCC1,TST,HMGCL,MPST,ACAT1,GSTZ1,DDC,CBS,ALDH6A1,GFPT1,CTH,ABAT
GO:BP	fatty acid beta-oxidation	GO:0006635	0.00182152	2.73957	68	163	7	21207	ETFA,ETFB,HADH,ACAT1,ACAA2,ACADS,EHHADH
GO:BP	phosphorus metabolic process	GO:0006793	0.00192247	2.71614	3112	163	48	21207	PDCD4,ACLY,SUCLG1,FAM129A,GPD1L,INPP1,MDP1,HMGCL,GNE,HEXB,ITGA1,NDUFS2,PAPSS2,UAP1,PPA2,UGP2,ARRB1,SPHK2,RRAS,PPP1R12A,SUCLG2,SULT1B1,ACAT1,ACSS1,HSPA2,PPIF,UCHL1,ACAA2,NDRG2,PLCB4,CBS,DEPTOR,GFPT1,CKMT1,UGDH,ACSS2,NT5C3A,HMGCS2,CNTN1,EHHADH,ENTPD5,ENTPD2,ACSM3,ALDOB,THBS4,GCG,PCK1,TTN
GO:BP	fatty acid oxidation	GO:0019395	0.00226054	2.64579	101	163	8	21207	ETFA,ETFB,HADH,ACAT1,ACAA2,ACADS,EHHADH,HAO2
GO:BP	lipid oxidation	GO:0034440	0.00262517	2.58084	103	163	8	21207	ETFA,ETFB,HADH,ACAT1,ACAA2,ACADS,EHHADH,HAO2
GO:BP	cysteine metabolic process	GO:0006534	0.00317394	2.4984	12	163	4	21207	TST,MPST,CBS,CTH
GO:BP	short-chain fatty acid metabolic process	GO:0046459	0.00317394	2.4984	12	163	4	21207	ACSS1,ACADS,ACSS2,PCK1
GO:BP	hydrogen sulfide biosynthetic process	GO:0070814	0.00354632	2.45022	4	163	3	21207	MPST,CBS,CTH
GO:BP	propionate metabolic process	GO:0019541	0.00354632	2.45022	4	163	3	21207	ACSS1,ACSS2,PCK1
GO:BP	cellular lipid catabolic process	GO:0044242	0.00533632	2.27276	194	163	10	21207	ETFA,HEXB,ETFB,HADH,PDXDC1,ACAT1,ACAA2,ACADS,EHHADH,PCK1
GO:BP	alpha-amino acid metabolic process	GO:1901605	0.00533632	2.27276	194	163	10	21207	MCCC1,TST,HMGCL,MPST,ACAT1,GSTZ1,CBS,ALDH6A1,GFPT1,CTH
GO:BP	branched-chain amino acid catabolic process	GO:0009083	0.00634178	2.19779	14	163	4	21207	MCCC1,HMGCL,ACAT1,ALDH6A1
GO:BP	branched-chain amino acid metabolic process	GO:0009081	0.00634178	2.19779	14	163	4	21207	MCCC1,HMGCL,ACAT1,ALDH6A1
GO:BP	cellular amide metabolic process	GO:0043603	0.00722001	2.14146	1021	163	23	21207	ACLY,SUCLG1,FAM129A,HMGCL,HEXB,SPHK2,SUCLG2,ACAT1,GSTZ1,GSTM2,ACSS1,GSTT3,ACAA2,ST6GALNAC6,GSTM1,ACSS2,ETHE1,HMGCS2,GSTT1,EHHADH,CTH,ACSM3,HAO2
GO:BP	homocysteine metabolic process	GO:0050667	0.00859611	2.0657	15	163	4	21207	TST,MPST,CBS,CTH
GO:BP	toxin biosynthetic process	GO:0009403	0.00881563	2.05475	5	163	3	21207	MPST,CBS,CTH
GO:BP	phosphate-containing compound metabolic process	GO:0006796	0.00943476	2.02527	3090	163	46	21207	PDCD4,ACLY,SUCLG1,FAM129A,GPD1L,INPP1,MDP1,HMGCL,GNE,HEXB,ITGA1,NDUFS2,PAPSS2,PPA2,UGP2,ARRB1,SPHK2,RRAS,PPP1R12A,SUCLG2,SULT1B1,ACAT1,ACSS1,HSPA2,PPIF,UCHL1,ACAA2,NDRG2,PLCB4,CBS,DEPTOR,GFPT1,CKMT1,ACSS2,NT5C3A,HMGCS2,CNTN1,EHHADH,ENTPD5,ENTPD2,ACSM3,ALDOB,THBS4,GCG,PCK1,TTN
GO:BP	nucleotide-sugar metabolic process	GO:0009225	0.0135919	1.86672	35	163	5	21207	GNE,UAP1,UGP2,GFPT1,UGDH
GO:BP	cellular metabolic process	GO:0044237	0.0142514	1.84614	10155	163	106	21207	ETFA,MCCC1,NDUFA5,PDCD4,ACLY,SUCLG1,MECR,FAM129A,ACO2,TST,GPD1L,INPP1,TPMT,MDP1,UQCRFS1,GALNT7,HMGCL,GNE,HEXB,ITGA1,ETFB,RRAGA,NDUFS2,HINT2,PAPSS2,UAP1,CBR3,PPA2,B3GNT3,UGP2,HADH,KANK2,ARRB1,SPHK2,NDUFAB1,RRAS,PDXDC1,PPP1R12A,ALDH2,MPST,SUCLG2,PCCB,SULT1B1,ACAT1,FLNA,GSTZ1,GSTM2,ABHD14B,ACSS1,HSPA2,PPIF,UCHL1,GSTT3,DDC,ACAA2,NDRG2,PLCB4,UGT1A7C,MAOA,COL6A3,TGFB1I1,ACADS,CBS,ST6GALNAC6,DEPTOR,ALDH…
GO:BP	lipid biosynthetic process	GO:0008610	0.0143025	1.84459	561	163	16	21207	ACLY,MECR,HEXB,HINT2,SPHK2,NDUFAB1,PCCB,ACSS1,ST6GALNAC6,ACSS2,HMGCS2,DHRS11,HSD17B2,ACSM3,ALDH1A1,PCK1
GO:BP	neurotransmitter catabolic process	GO:0042135	0.0148092	1.82947	17	163	4	21207	MAOA,ALDH6A1,MAOB,ABAT
GO:BP	acetyl-CoA biosynthetic process	GO:0006085	0.0189265	1.72293	18	163	4	21207	ACLY,ACAT1,ACSS1,ACSS2
GO:BP	alcohol metabolic process	GO:0006066	0.0215202	1.66715	333	163	12	21207	ACO2,INPP1,SPHK2,ALDH2,SULT1B1,PLCB4,SORD,HMGCS2,AKR1C14,ADH1,ALDH1A1,PCK1
GO:BP	cellular amino acid catabolic process	GO:0009063	0.0244863	1.61108	100	163	7	21207	MCCC1,HMGCL,ACAT1,GSTZ1,CBS,ALDH6A1,ABAT
GO:BP	organic hydroxy compound catabolic process	GO:1901616	0.0277612	1.55656	68	163	6	21207	INPP1,ALDH2,SULT1B1,MAOA,SORD,ADH1
GO:BP	monocarboxylic acid biosynthetic process	GO:0072330	0.0283797	1.54699	186	163	9	21207	ACLY,MECR,NDUFAB1,PCCB,ACSS1,ACSS2,ACSM3,ALDH1A1,ABAT
GO:BP	cellular catabolic process	GO:0044248	0.0310049	1.50857	1976	163	33	21207	ETFA,MCCC1,HMGCL,HEXB,ETFB,RRAGA,CBR3,HADH,ARRB1,PDXDC1,ALDH2,SULT1B1,ACAT1,GSTZ1,GSTM2,UCHL1,ACAA2,UGT1A7C,MAOA,TGFB1I1,ACADS,CBS,ALDH6A1,SORD,GSTM1,MAOB,CYP2S1,EHHADH,ENTPD5,ENTPD2,ADH1,ABAT,PCK1
GO:BP	lipid modification	GO:0030258	0.0346913	1.45978	240	163	10	21207	ETFA,INPP1,ETFB,HADH,SPHK2,ACAT1,ACAA2,ACADS,EHHADH,HAO2
GO:BP	purine nucleoside bisphosphate biosynthetic process	GO:0034033	0.0383524	1.41621	43	163	5	21207	ACLY,PAPSS2,ACAT1,ACSS1,ACSS2
GO:BP	ribonucleoside bisphosphate biosynthetic process	GO:0034030	0.0383524	1.41621	43	163	5	21207	ACLY,PAPSS2,ACAT1,ACSS1,ACSS2
GO:BP	nucleoside bisphosphate biosynthetic process	GO:0033866	0.0383524	1.41621	43	163	5	21207	ACLY,PAPSS2,ACAT1,ACSS1,ACSS2
GO:BP	xenobiotic metabolic process	GO:0006805	0.0405177	1.39236	108	163	7	21207	SULT1B1,GSTM2,UGT1A7C,GSTM1,CYP2S1,LPO,FMO2
GO:BP	drug catabolic process	GO:0042737	0.0470859	1.32711	152	163	8	21207	ALDH2,SULT1B1,ACAT1,GSTZ1,MAOA,CYP2S1,ADH1,PCK1
GO:BP	amino sugar metabolic process	GO:0006040	0.0480786	1.31805	45	163	5	21207	MDP1,GNE,HEXB,UAP1,GFPT1
GO:CC	mitochondrion	GO:0005739	1.51829e-19	18.8186	1792	165	58	21244	ETFA,MCCC1,BPHL,NDUFA5,ACLY,SUCLG1,MECR,NDUFA11,ACO2,TST,UQCRFS1,HMGCL,ETFB,PCCA,ACOT13,NDUFS2,HINT2,PPA2,NDUFS5,HADH,KANK2,ISOC2A,VWA8,SPHK2,NDUFAB1,FAHD1,ALDH2,MPST,SUCLG2,PCCB,ACAT1,GSTZ1,RMDN1,AGR2,ACSS1,HSPA2,PPIF,ACAA2,UGT1A7C,MAOA,ACADS,ALDH6A1,SORD,CKMT1,NT5C3A,ETHE1,HMGCS2,ACSF2,PCX,MAOB,TSTD1,EHHADH,ACSM3,ADH1,ABAT,TPPP,HAO2,PCK1
GO:CC	cytoplasmic part	GO:0044444	7.88636e-19	18.1031	8542	165	126	21244	GLTP,ETFA,MCCC1,BPHL,NDUFA5,PDCD4,ACLY,SUCLG1,MECR,NDUFA11,STIM1,FAM114A1,FAM129A,ACO2,TST,GPD1L,UQCRFS1,ANXA11,GALNT7,RAB27B,HMGCL,GNE,HEXB,ITGA1,ETFB,RRAGA,PCCA,ACOT13,NDUFS2,HINT2,UAP1,CBR3,CRIP2,PPA2,B3GNT3,NDUFS5,HADH,KANK2,ISOC2A,ARRB1,VWA8,SPHK2,NDUFAB1,RRAS,FAHD1,PDXDC1,PPP1R12A,ALDH2,CMBL,MPST,SUCLG2,NANS,SNTB2,PCCB,SULT1B1,ACAT1,FLNA,GSTZ1,GSTM2,ABHD14B,RMDN1,AGR2,ACSS1,HSPA2,PPIF,UCHL1…
GO:CC	cytoplasm	GO:0005737	1.99002e-15	14.7011	10842	165	137	21244	GLTP,ETFA,MCCC1,BPHL,NDUFA5,PDCD4,ACLY,SUCLG1,MECR,NDUFA11,STIM1,FAM114A1,FAM129A,ACO2,TST,GPD1L,UQCRFS1,ANXA11,GALNT7,RAB27B,HMGCL,GNE,HEXB,ITGA1,ETFB,RRAGA,PCCA,ACOT13,NDUFS2,HINT2,UAP1,CBR3,CRIP2,PPA2,B3GNT3,UGP2,NDUFS5,HADH,KANK2,ISOC2A,ARRB1,VWA8,SPHK2,NDUFAB1,RRAS,FAHD1,PDXDC1,PPP1R12A,ALDH2,CMBL,MPST,SUCLG2,NANS,SNTB2,PCCB,SULT1B1,ACAT1,FLNA,GALM,GIPC2,GSTZ1,GSTM2,EPPK1,ABHD14B,RMDN1,AGR2,…
GO:CC	mitochondrial part	GO:0044429	1.29639e-11	10.8873	941	165	34	21244	ETFA,MCCC1,NDUFA5,SUCLG1,NDUFA11,TST,UQCRFS1,HMGCL,ETFB,PCCA,NDUFS2,NDUFS5,HADH,SPHK2,NDUFAB1,FAHD1,ALDH2,MPST,SUCLG2,PCCB,ACAT1,ACSS1,PPIF,ACAA2,UGT1A7C,MAOA,ACADS,SORD,CKMT1,ETHE1,HMGCS2,MAOB,ACSM3,ABAT
GO:CC	mitochondrial matrix	GO:0005759	5.7907e-11	10.2373	336	165	21	21244	ETFA,MCCC1,SUCLG1,TST,HMGCL,ETFB,PCCA,HADH,NDUFAB1,ALDH2,SUCLG2,PCCB,ACAT1,ACSS1,PPIF,ACAA2,ACADS,ETHE1,HMGCS2,ACSM3,ABAT
GO:CC	intracellular part	GO:0044424	6.40513e-09	8.19347	13833	165	145	21244	GLTP,ETFA,MCCC1,BPHL,NDUFA5,PDCD4,ACLY,SUCLG1,MECR,NDUFA11,STIM1,FAM114A1,FAM129A,ACO2,TST,GPD1L,UQCRFS1,ANXA11,GALNT7,RAB27B,HMGCL,GNE,HEXB,ITGA1,ETFB,RRAGA,PCCA,ACOT13,NDUFS2,HINT2,MCAM,UAP1,CBR3,CRIP2,PPA2,MYL6,B3GNT3,UGP2,NDUFS5,HADH,KANK2,ISOC2A,ARRB1,VWA8,SPHK2,NDUFAB1,RRAS,FAHD1,METTL7A1,PDXDC1,PPP1R12A,ALDH2,CMBL,MPST,SUCLG2,NANS,SNTB2,PCCB,SULT1B1,ACAT1,FLNA,GALM,GIPC2,GSTZ1,GSTM2,UGT2B3…
GO:CC	mitochondrial inner membrane	GO:0005743	8.6425e-09	8.06336	437	165	21	21244	MCCC1,NDUFA5,SUCLG1,NDUFA11,TST,UQCRFS1,HMGCL,NDUFS2,NDUFS5,HADH,SPHK2,NDUFAB1,FAHD1,MPST,ACAT1,PPIF,ACAA2,UGT1A7C,CKMT1,HMGCS2,MAOB
GO:CC	intracellular	GO:0005622	3.88871e-08	7.41019	14065	165	145	21244	GLTP,ETFA,MCCC1,BPHL,NDUFA5,PDCD4,ACLY,SUCLG1,MECR,NDUFA11,STIM1,FAM114A1,FAM129A,ACO2,TST,GPD1L,UQCRFS1,ANXA11,GALNT7,RAB27B,HMGCL,GNE,HEXB,ITGA1,ETFB,RRAGA,PCCA,ACOT13,NDUFS2,HINT2,MCAM,UAP1,CBR3,CRIP2,PPA2,MYL6,B3GNT3,UGP2,NDUFS5,HADH,KANK2,ISOC2A,ARRB1,VWA8,SPHK2,NDUFAB1,RRAS,FAHD1,METTL7A1,PDXDC1,PPP1R12A,ALDH2,CMBL,MPST,SUCLG2,NANS,SNTB2,PCCB,SULT1B1,ACAT1,FLNA,GALM,GIPC2,GSTZ1,GSTM2,UGT2B3…
GO:CC	mitochondrial membrane	GO:0031966	6.39006e-08	7.1945	647	165	24	21244	MCCC1,NDUFA5,SUCLG1,NDUFA11,TST,UQCRFS1,HMGCL,NDUFS2,NDUFS5,HADH,SPHK2,NDUFAB1,FAHD1,MPST,ACAT1,PPIF,ACAA2,UGT1A7C,MAOA,ACADS,SORD,CKMT1,HMGCS2,MAOB
GO:CC	organelle inner membrane	GO:0019866	9.21304e-08	7.0356	497	165	21	21244	MCCC1,NDUFA5,SUCLG1,NDUFA11,TST,UQCRFS1,HMGCL,NDUFS2,NDUFS5,HADH,SPHK2,NDUFAB1,FAHD1,MPST,ACAT1,PPIF,ACAA2,UGT1A7C,CKMT1,HMGCS2,MAOB
GO:CC	mitochondrial envelope	GO:0005740	3.09036e-07	6.50999	700	165	24	21244	MCCC1,NDUFA5,SUCLG1,NDUFA11,TST,UQCRFS1,HMGCL,NDUFS2,NDUFS5,HADH,SPHK2,NDUFAB1,FAHD1,MPST,ACAT1,PPIF,ACAA2,UGT1A7C,MAOA,ACADS,SORD,CKMT1,HMGCS2,MAOB
GO:CC	oxidoreductase complex	GO:1990204	5.3035e-05	4.27544	109	165	9	21244	ETFA,NDUFA5,NDUFA11,GPD1L,UQCRFS1,ETFB,NDUFS2,NDUFS5,NDUFAB1
GO:CC	mitochondrial protein complex	GO:0098798	0.000364855	3.43788	267	165	12	21244	ETFA,MCCC1,NDUFA5,SUCLG1,NDUFA11,UQCRFS1,ETFB,NDUFS2,NDUFS5,NDUFAB1,SUCLG2,PPIF
GO:CC	intracellular organelle	GO:0043229	0.000759234	3.11962	12157	165	123	21244	ETFA,MCCC1,BPHL,NDUFA5,PDCD4,ACLY,SUCLG1,MECR,NDUFA11,STIM1,FAM114A1,ACO2,TST,UQCRFS1,ANXA11,GALNT7,RAB27B,HMGCL,HEXB,ITGA1,ETFB,RRAGA,PCCA,ACOT13,NDUFS2,HINT2,MCAM,UAP1,CBR3,PPA2,MYL6,B3GNT3,NDUFS5,HADH,KANK2,ISOC2A,ARRB1,VWA8,SPHK2,NDUFAB1,FAHD1,METTL7A1,PDXDC1,PPP1R12A,ALDH2,MPST,SUCLG2,SNTB2,PCCB,ACAT1,FLNA,GSTZ1,UGT2B34,EPPK1,ABHD14B,RMDN1,AGR2,ACSS1,HSPA2,PPIF,UCHL1,PARVA,TUBB3,DDC,ACAA2,SO…
GO:CC	organelle envelope	GO:0031967	0.000805271	3.09406	1145	165	25	21244	MCCC1,NDUFA5,SUCLG1,NDUFA11,TST,UQCRFS1,ANXA11,HMGCL,NDUFS2,NDUFS5,HADH,SPHK2,NDUFAB1,FAHD1,MPST,ACAT1,PPIF,ACAA2,UGT1A7C,MAOA,ACADS,SORD,CKMT1,HMGCS2,MAOB
GO:CC	envelope	GO:0031975	0.000817813	3.08735	1146	165	25	21244	MCCC1,NDUFA5,SUCLG1,NDUFA11,TST,UQCRFS1,ANXA11,HMGCL,NDUFS2,NDUFS5,HADH,SPHK2,NDUFAB1,FAHD1,MPST,ACAT1,PPIF,ACAA2,UGT1A7C,MAOA,ACADS,SORD,CKMT1,HMGCS2,MAOB
GO:CC	myelin sheath	GO:0043209	0.00173449	2.76083	210	165	10	21244	ACO2,UQCRFS1,HSPA2,UCHL1,CNRIP1,CKMT1,GSTM1,CNTN1,CA2,TPPP
GO:CC	membrane-bounded organelle	GO:0043227	0.00263157	2.57978	11134	165	114	21244	ETFA,MCCC1,BPHL,NDUFA5,PDCD4,ACLY,SUCLG1,MECR,NDUFA11,STIM1,FAM114A1,ACO2,TST,UQCRFS1,ANXA11,GALNT7,RAB27B,HMGCL,HEXB,ITGA1,ETFB,RRAGA,PCCA,ACOT13,NDUFS2,HINT2,MCAM,UAP1,CBR3,PPA2,B3GNT3,NDUFS5,HADH,KANK2,ISOC2A,ARRB1,VWA8,SPHK2,NDUFAB1,FAHD1,PDXDC1,ALDH2,MPST,SUCLG2,SNTB2,PCCB,ACAT1,FLNA,GSTZ1,UGT2B34,EPPK1,ABHD14B,RMDN1,AGR2,ACSS1,HSPA2,PPIF,UCHL1,PARVA,DDC,ACAA2,SORBS2,NDRG2,PLCB4,UGT1A7C,MAOA…
GO:CC	organelle	GO:0043226	0.00440094	2.35645	12478	165	123	21244	ETFA,MCCC1,BPHL,NDUFA5,PDCD4,ACLY,SUCLG1,MECR,NDUFA11,STIM1,FAM114A1,ACO2,TST,UQCRFS1,ANXA11,GALNT7,RAB27B,HMGCL,HEXB,ITGA1,ETFB,RRAGA,PCCA,ACOT13,NDUFS2,HINT2,MCAM,UAP1,CBR3,PPA2,MYL6,B3GNT3,NDUFS5,HADH,KANK2,ISOC2A,ARRB1,VWA8,SPHK2,NDUFAB1,FAHD1,METTL7A1,PDXDC1,PPP1R12A,ALDH2,MPST,SUCLG2,SNTB2,PCCB,ACAT1,FLNA,GSTZ1,UGT2B34,EPPK1,ABHD14B,RMDN1,AGR2,ACSS1,HSPA2,PPIF,UCHL1,PARVA,TUBB3,DDC,ACAA2,SO…
GO:CC	intracellular membrane-bounded organelle	GO:0043231	0.00879911	2.05556	10427	165	107	21244	ETFA,MCCC1,BPHL,NDUFA5,PDCD4,ACLY,SUCLG1,MECR,NDUFA11,STIM1,FAM114A1,ACO2,TST,UQCRFS1,ANXA11,GALNT7,RAB27B,HMGCL,HEXB,ETFB,RRAGA,PCCA,ACOT13,NDUFS2,HINT2,MCAM,UAP1,CBR3,PPA2,B3GNT3,NDUFS5,HADH,KANK2,ISOC2A,ARRB1,VWA8,SPHK2,NDUFAB1,FAHD1,PDXDC1,ALDH2,MPST,SUCLG2,PCCB,ACAT1,FLNA,GSTZ1,UGT2B34,EPPK1,ABHD14B,RMDN1,AGR2,ACSS1,HSPA2,PPIF,UCHL1,PARVA,ACAA2,SORBS2,NDRG2,PLCB4,UGT1A7C,MAOA,TGFB1I1,ACADS,C…
GO:CC	cell part	GO:0044464	0.00897215	2.0471	17485	165	154	21244	GLTP,GPA33,ETFA,MCCC1,BPHL,NDUFA5,PDCD4,ACLY,SUCLG1,MECR,NDUFA11,STIM1,FAM114A1,FAM129A,ACO2,TST,GPD1L,UQCRFS1,ANXA11,GALNT7,RAB27B,HMGCL,GNE,HEXB,ITGA1,ETFB,RRAGA,PCCA,ACOT13,NDUFS2,HINT2,MCAM,UAP1,CBR3,CRIP2,PPA2,MYL6,B3GNT3,UGP2,NDUFS5,HADH,KANK2,BCAM,ISOC2A,ARRB1,VWA8,SPHK2,NDUFAB1,RRAS,FAHD1,METTL7A1,PDXDC1,PPP1R12A,ALDH2,CMBL,MPST,SUCLG2,NANS,SNTB2,PCCB,SULT1B1,ACAT1,FLNA,GALM,GIPC2,GSTZ1,G…
GO:CC	mitochondrial respirasome	GO:0005746	0.0101964	1.99155	79	165	6	21244	NDUFA5,NDUFA11,UQCRFS1,NDUFS2,NDUFS5,NDUFAB1
GO:CC	mitochondrial respiratory chain complex I	GO:0005747	0.0112515	1.94879	49	165	5	21244	NDUFA5,NDUFA11,NDUFS2,NDUFS5,NDUFAB1
GO:CC	respiratory chain complex I	GO:0045271	0.0112515	1.94879	49	165	5	21244	NDUFA5,NDUFA11,NDUFS2,NDUFS5,NDUFAB1
GO:CC	NADH dehydrogenase complex	GO:0030964	0.0112515	1.94879	49	165	5	21244	NDUFA5,NDUFA11,NDUFS2,NDUFS5,NDUFAB1
GO:CC	cell	GO:0005623	0.0134261	1.87205	17552	165	154	21244	GLTP,GPA33,ETFA,MCCC1,BPHL,NDUFA5,PDCD4,ACLY,SUCLG1,MECR,NDUFA11,STIM1,FAM114A1,FAM129A,ACO2,TST,GPD1L,UQCRFS1,ANXA11,GALNT7,RAB27B,HMGCL,GNE,HEXB,ITGA1,ETFB,RRAGA,PCCA,ACOT13,NDUFS2,HINT2,MCAM,UAP1,CBR3,CRIP2,PPA2,MYL6,B3GNT3,UGP2,NDUFS5,HADH,KANK2,BCAM,ISOC2A,ARRB1,VWA8,SPHK2,NDUFAB1,RRAS,FAHD1,METTL7A1,PDXDC1,PPP1R12A,ALDH2,CMBL,MPST,SUCLG2,NANS,SNTB2,PCCB,SULT1B1,ACAT1,FLNA,GALM,GIPC2,GSTZ1,G…
GO:CC	respiratory chain complex	GO:0098803	0.0134964	1.86978	83	165	6	21244	NDUFA5,NDUFA11,UQCRFS1,NDUFS2,NDUFS5,NDUFAB1
GO:CC	succinate-CoA ligase complex (GDP-forming)	GO:0045244	0.0175327	1.75615	2	165	2	21244	SUCLG1,SUCLG2
GO:CC	inner mitochondrial membrane protein complex	GO:0098800	0.0229298	1.6396	132	165	7	21244	NDUFA5,NDUFA11,UQCRFS1,NDUFS2,NDUFS5,NDUFAB1,PPIF
GO:CC	respirasome	GO:0070469	0.0255699	1.59227	93	165	6	21244	NDUFA5,NDUFA11,UQCRFS1,NDUFS2,NDUFS5,NDUFAB1
GO:CC	Z disc	GO:0030018	0.028972	1.53802	137	165	7	21244	PPP1R12A,FLNA,PARVA,SORBS2,MYL9,JPH2,TTN
GO:CC	cytosol	GO:0005829	0.0297111	1.52708	3651	165	48	21244	GLTP,PDCD4,ACLY,SUCLG1,MECR,FAM114A1,FAM129A,ACO2,GPD1L,ANXA11,GNE,ACOT13,UAP1,CBR3,ARRB1,SPHK2,RRAS,FAHD1,PPP1R12A,CMBL,MPST,NANS,SULT1B1,FLNA,GSTM2,ABHD14B,HSPA2,UCHL1,PARVA,TGFB1I1,AHCYL2,GSTM1,UGDH,ACSS2,GSTT1,TSTD1,AKR1C14,CRYL1,CA2,EHHADH,CTH,ADH1,ALDOB,ALDH1A1,CALB2,TPPP,SELENBP1,PCK1
GO:CC	I band	GO:0031674	0.0488725	1.31094	149	165	7	21244	PPP1R12A,FLNA,PARVA,SORBS2,MYL9,JPH2,TTN
KEGG	Metabolic pathways	KEGG:01100	5.8934e-30	29.2296	1466	117	78	8258	MCCC1,NDUFA5,ACLY,SUCLG1,MECR,NDUFA11,ACO2,TST,INPP1,UQCRFS1,GALNT7,HMGCL,GNE,HEXB,PCCA,NDUFS2,PAPSS2,UAP1,CBR3,B3GNT3,UGP2,NDUFS5,HADH,SPHK2,NDUFAB1,FAHD1,ALDH2,CMBL,MPST,SUCLG2,NANS,PCCB,ACAT1,GALM,GSTZ1,GSTM2,UGT2B34,ACSS1,GSTT3,DDC,ACAA2,PLCB4,UGT1A7C,MAOA,ACADS,CBS,ST6GALNAC6,ALDH6A1,GFPT1,SORD,CKMT1,AHCYL2,GSTM1,UGDH,ACSS2,NT5C3A,ETHE1,HMGCS2,GSTT1,PCX,MAOB,AOC3,CYP2S1,CRYL1,CA2,EHHADH,CTH,…
KEGG	Valine, leucine and isoleucine degradation	KEGG:00280	3.70568e-11	10.4311	55	117	13	8258	MCCC1,HMGCL,PCCA,HADH,ALDH2,PCCB,ACAT1,ACAA2,ACADS,ALDH6A1,HMGCS2,EHHADH,ABAT
KEGG	Propanoate metabolism	KEGG:00640	3.81779e-11	10.4182	33	117	11	8258	SUCLG1,PCCA,SUCLG2,PCCB,ACAT1,ACSS1,ACADS,ALDH6A1,ACSS2,EHHADH,ABAT
KEGG	Carbon metabolism	KEGG:01200	1.01668e-07	6.99282	120	117	14	8258	SUCLG1,ACO2,PCCA,SUCLG2,PCCB,ACAT1,ACSS1,ACADS,ALDH6A1,ACSS2,PCX,EHHADH,ALDOB,HAO2
KEGG	Butanoate metabolism	KEGG:00650	2.02402e-07	6.69379	27	117	8	8258	HMGCL,HADH,ACAT1,ACADS,HMGCS2,EHHADH,ACSM3,ABAT
KEGG	Drug metabolism - cytochrome P450	KEGG:00982	2.14258e-06	5.66906	66	117	10	8258	GSTM2,UGT2B34,GSTT3,UGT1A7C,MAOA,GSTM1,GSTT1,MAOB,ADH1,FMO2
KEGG	Glyoxylate and dicarboxylate metabolism	KEGG:00630	1.33058e-05	4.87596	30	117	7	8258	ACO2,PCCA,PCCB,ACAT1,ACSS1,ACSS2,HAO2
KEGG	Sulfur metabolism	KEGG:00920	2.02328e-05	4.69394	11	117	5	8258	TST,PAPSS2,MPST,ETHE1,SELENBP1
KEGG	Metabolism of xenobiotics by cytochrome P450	KEGG:00980	2.16384e-05	4.66478	64	117	9	8258	CBR3,GSTM2,UGT2B34,GSTT3,UGT1A7C,GSTM1,GSTT1,CYP2S1,ADH1
KEGG	Tyrosine metabolism	KEGG:00350	7.51104e-05	4.1243	38	117	7	8258	FAHD1,GSTZ1,DDC,MAOA,MAOB,AOC3,ADH1
KEGG	Tryptophan metabolism	KEGG:00380	0.000336901	3.4725	47	117	7	8258	HADH,ALDH2,ACAT1,DDC,MAOA,MAOB,EHHADH
KEGG	beta-Alanine metabolism	KEGG:00410	0.000350745	3.45501	31	117	6	8258	ALDH2,ACADS,ALDH6A1,AOC3,EHHADH,ABAT
KEGG	Amino sugar and nucleotide sugar metabolism	KEGG:00520	0.000389836	3.40912	48	117	7	8258	GNE,HEXB,UAP1,UGP2,NANS,GFPT1,UGDH
KEGG	Citrate cycle (TCA cycle)	KEGG:00020	0.000426727	3.36985	32	117	6	8258	ACLY,SUCLG1,ACO2,SUCLG2,PCX,PCK1
KEGG	Fatty acid degradation	KEGG:00071	0.000516626	3.28682	50	117	7	8258	HADH,ALDH2,ACAT1,ACAA2,ACADS,EHHADH,ADH1
KEGG	Pentose and glucuronate interconversions	KEGG:00040	0.000618853	3.20841	34	117	6	8258	UGP2,UGT2B34,UGT1A7C,SORD,UGDH,CRYL1
KEGG	Pyruvate metabolism	KEGG:00620	0.00121298	2.91615	38	117	6	8258	ALDH2,ACAT1,ACSS1,ACSS2,PCX,PCK1
KEGG	Drug metabolism - other enzymes	KEGG:00983	0.00221481	2.65466	85	117	8	8258	TPMT,GSTM2,UGT2B34,GSTT3,UGT1A7C,GSTM1,GSTT1,CES2C
KEGG	Glycolysis / Gluconeogenesis	KEGG:00010	0.00302218	2.51968	65	117	7	8258	ALDH2,GALM,ACSS1,ACSS2,ADH1,ALDOB,PCK1
KEGG	Glycine, serine and threonine metabolism	KEGG:00260	0.0161919	1.7907	38	117	5	8258	MAOA,CBS,MAOB,AOC3,CTH
KEGG	Fatty acid metabolism	KEGG:01212	0.0187177	1.72775	61	117	6	8258	MECR,HADH,ACAT1,ACAA2,ACADS,EHHADH
KEGG	Phenylalanine metabolism	KEGG:00360	0.0205597	1.68698	22	117	4	8258	DDC,MAOA,MAOB,AOC3
KEGG	Chemical carcinogenesis	KEGG:05204	0.0277645	1.55651	92	117	7	8258	GSTM2,UGT2B34,GSTT3,UGT1A7C,GSTM1,GSTT1,ADH1
KEGG	Synthesis and degradation of ketone bodies	KEGG:00072	0.0376549	1.42418	11	117	3	8258	HMGCL,ACAT1,HMGCS2
KEGG	Ascorbate and aldarate metabolism	KEGG:00053	0.046703	1.33066	27	117	4	8258	ALDH2,UGT2B34,UGT1A7C,UGDH
REAC	Metabolism	REAC:R-MMU-1430728	8.12393e-32	31.0902	1581	109	78	8639	GLTP,ETFA,MCCC1,BPHL,NDUFA5,ACLY,SUCLG1,MECR,ACO2,TST,GPD1L,INPP1,HMGCL,HEXB,ETFB,PCCA,ACOT13,NDUFS2,PAPSS2,CBR3,PPA2,B3GNT3,UGP2,NDUFS5,HADH,SPHK2,NDUFAB1,FAHD1,ALDH2,CMBL,MPST,SUCLG2,PCCB,SULT1B1,ACAT1,GSTZ1,GSTM2,UGT2B34,ACSS1,DDC,ACAA2,PLCB4,UGT1A7C,MAOA,ACADS,CBS,ST6GALNAC6,ALDH6A1,SORD,CKMT1,UGDH,ACSS2,NT5C3A,ETHE1,HMGCS2,GSTT1,ACSF2,MAOB,TSTD1,AOC3,CYP2S1,AKR1C14,CRYL1,CA2,EHHADH,CTH,ENTPD…
REAC	Biological oxidations	REAC:R-MMU-211859	6.26982e-14	13.2027	197	109	23	8639	BPHL,PAPSS2,CBR3,UGP2,ALDH2,CMBL,SULT1B1,GSTZ1,GSTM2,UGT2B34,ACSS1,UGT1A7C,MAOA,UGDH,ACSS2,GSTT1,MAOB,AOC3,CYP2S1,SLC26A2,ADH1,ALDH1A1,FMO2
REAC	Mitochondrial Fatty Acid Beta-Oxidation	REAC:R-MMU-77289	9.86171e-08	7.00605	35	109	9	8639	MECR,PCCA,ACOT13,HADH,NDUFAB1,PCCB,ACAA2,ACADS,ACSF2
REAC	Phase I - Functionalization of compounds	REAC:R-MMU-211945	1.47704e-07	6.83061	104	109	13	8639	BPHL,CBR3,ALDH2,CMBL,ACSS1,MAOA,ACSS2,MAOB,AOC3,CYP2S1,ADH1,ALDH1A1,FMO2
REAC	Ethanol oxidation	REAC:R-MMU-71384	2.21172e-05	4.65527	10	109	5	8639	ALDH2,ACSS1,ACSS2,ADH1,ALDH1A1
REAC	Phase II - Conjugation of compounds	REAC:R-MMU-156580	3.79139e-05	4.4212	87	109	10	8639	PAPSS2,UGP2,SULT1B1,GSTZ1,GSTM2,UGT2B34,UGT1A7C,UGDH,GSTT1,SLC26A2
REAC	Degradation of cysteine and homocysteine	REAC:R-MMU-1614558	4.01415e-05	4.39641	11	109	5	8639	TST,MPST,ETHE1,TSTD1,CTH
REAC	Sulfur amino acid metabolism	REAC:R-MMU-1614635	9.42588e-05	4.02568	23	109	6	8639	TST,MPST,CBS,ETHE1,TSTD1,CTH
REAC	The citric acid (TCA) cycle and respiratory electron transport	REAC:R-MMU-1428517	0.00014839	3.8286	126	109	11	8639	ETFA,NDUFA5,SUCLG1,ACO2,ETFB,NDUFS2,NDUFS5,NDUFAB1,FAHD1,SUCLG2,GSTZ1
REAC	Metabolism of amino acids and derivatives	REAC:R-MMU-71291	0.00026074	3.58379	193	109	13	8639	MCCC1,TST,NDUFAB1,MPST,ACAT1,GSTZ1,DDC,CBS,ALDH6A1,CKMT1,ETHE1,TSTD1,CTH
REAC	Fatty acid metabolism	REAC:R-MMU-8978868	0.000382074	3.41785	168	109	12	8639	ACLY,MECR,PCCA,ACOT13,HADH,NDUFAB1,PCCB,ACAA2,ACADS,ACSF2,EHHADH,HAO2
REAC	Metabolism of lipids	REAC:R-MMU-556833	0.00839686	2.07588	573	109	20	8639	GLTP,ACLY,MECR,GPD1L,HMGCL,HEXB,PCCA,ACOT13,HADH,SPHK2,NDUFAB1,PCCB,ACAA2,ACADS,HMGCS2,ACSF2,AKR1C14,EHHADH,HSD17B2,HAO2
REAC	Respiratory electron transport	REAC:R-MMU-611105	0.0175575	1.75554	54	109	6	8639	ETFA,NDUFA5,ETFB,NDUFS2,NDUFS5,NDUFAB1
REAC	Citric acid cycle (TCA cycle)	REAC:R-MMU-71403	0.0202632	1.69329	18	109	4	8639	SUCLG1,ACO2,FAHD1,SUCLG2
REAC	Biotin transport and metabolism	REAC:R-MMU-196780	0.0208604	1.68068	7	109	3	8639	MCCC1,PCCA,PCCB
REAC	Metabolism of carbohydrates	REAC:R-MMU-71387	0.0221427	1.65477	212	109	11	8639	HEXB,PAPSS2,B3GNT3,UGP2,ST6GALNAC6,SORD,CRYL1,SLC26A2,ALDOB,B3GNT7,PCK1
REAC	mitochondrial fatty acid beta-oxidation of saturated fatty acids	REAC:R-MMU-77286	0.03307	1.48057	8	109	3	8639	MECR,HADH,ACADS
REAC	RHO GTPases activate PAKs	REAC:R-MMU-5627123	0.0384926	1.41462	21	109	4	8639	MYL6,PPP1R12A,FLNA,MYL9
REAC	Glucuronidation	REAC:R-MMU-156588	0.0465913	1.33169	22	109	4	8639	UGP2,UGT2B34,UGT1A7C,UGDH
REAC	Biogenic amines are oxidatively deaminated to aldehydes by MAOA and MAOB	REAC:R-MMU-141333	0.0499214	1.30171	2	109	2	8639	MAOA,MAOB
REAC	Cysteine formation from homocysteine	REAC:R-MMU-1614603	0.0499214	1.30171	2	109	2	8639	CBS,CTH
WP	Amino Acid metabolism	WP:WP662	1.12414e-14	13.9492	94	76	19	4498	MCCC1,ACLY,SUCLG1,ACO2,HMGCL,HADH,MPST,ACSS1,DDC,MAOA,CBS,HMGCS2,PCX,AOC3,EHHADH,CTH,ADH1,ALDH1A1,PCK1
WP	Fatty Acid Biosynthesis	WP:WP336	4.74216e-05	4.32402	22	76	6	4498	ACLY,MECR,HADH,ACAA2,ACSS2,PCX
WP	Synthesis and Degradation of Ketone Bodies	WP:WP543	0.00187017	2.72812	5	76	3	4498	HMGCL,ACAT1,HMGCS2
WP	Tryptophan metabolism	WP:WP79	0.00334021	2.47623	44	76	6	4498	HADH,ALDH2,ACAT1,DDC,MAOB,ALDH1A1
WP	Fatty acid oxidation	WP:WP2318	0.0211116	1.67548	10	76	3	4498	HADH,ACAA2,ACADS
CORUM	Succinyl-CoA synthetase, GDP-forming	CORUM:396	0.0167101	1.77702	2	11	2	1055	SUCLG1,SUCLG2
CORUM	Respiratory chain complex I, mitochondrial	CORUM:381	0.0428525	1.36802	34	11	4	1055	NDUFA5,NDUFS2,NDUFS5,NDUFAB1
