# Supplementary material for: Heat Shock Factor 1-dependent extracellular matrix remodeling mediates the transition from chronic intestinal inflammation to colon cancer
Source: Nat Commun. 2020 Dec 7;11:6245. doi: 10.1038/s41467-020-20054-x (PMC7721883; doi:10.1038/s41467-020-20054-x)
Supplement: Supplementary file 8 — Supplementary Data 5 [file 41467_2020_20054_MOESM8_ESM.xlsx]

## Sheet: RNA-seq data
Supplementary Data 5. RNA-sequencing of colons from WT and Hsf1 null mice from Day 0 and Day 15 of the AOM-DSS protocol
	Day_0_WT_434_1.raw.raw	Day_0_WT_435_2.raw.raw	Day_0_WT_434_1.raw.normalized	Day_0_WT_435_2.raw.normalized	Day_0_WT_434_1.raw.rld	Day_0_WT_435_2.raw.rld	Day_0_KO_445_3.raw.raw	Day_0_KO_446_4.raw.raw	Day_0_KO_445_3.raw.normalized	Day_0_KO_446_4.raw.normalized	Day_0_KO_445_3.raw.rld	Day_0_KO_446_4.raw.rld	Day_15_WT_488_5.raw.raw	Day_15_WT_489_6.raw.raw	Day_15_WT_488_5.raw.normalized	Day_15_WT_489_6.raw.normalized	Day_15_WT_488_5.raw.rld	Day_15_WT_489_6.raw.rld	Day_15_KO_496_8.raw.raw	Day_15_KO_511_10.raw.raw	Day_15_KO_496_8.raw.normalized	Day_15_KO_511_10.raw.normalized	Day_15_KO_496_8.raw.rld	Day_15_KO_511_10.raw.rld	wt0_ko0.baseMean	wt0_ko0.log2FoldChange	wt0_ko0.pvalue	wt0_ko0.padj	wt0_ko0.padj_corrected	wt0_ko0.pass	wt0_ko0.Direction	wt0_wt15.baseMean	wt0_wt15.log2FoldChange	wt0_wt15.pvalue	wt0_wt15.padj	wt0_wt15.padj_corrected	wt0_wt15.pass	wt0_wt15.Direction	wt0_ko15.baseMean	wt0_ko15.log2FoldChange	wt0_ko15.pvalue	wt0_ko15.padj	wt0_ko15.padj_corrected	wt0_ko15.pass	wt0_ko15.Direction	ko0_wt15.baseMean	ko0_wt15.log2FoldChange	ko0_wt15.pvalue	ko0_wt15.padj
0610005C13Rik	246	72	158.665	193.12	7.17074	7.33766	1112	112	611.135	273.917	8.47742	7.66277	17	10	9.98658	7.10599	5.43493	5.35514	292	73	309.356	65.1317	7.78948	6.44717	203.552	-1.34407	0.0174488	0.738673	FALSE	no	down	203.552	4.35021	4.35261e-12	9.45589e-10	FALSE	yes	up	203.552	-0.0927097	0.870152	0.952859	FALSE	no	down	203.552	5.69427	6.43504e-20	2.74977e-17
0610007P14Rik	572	216	368.928	579.36	8.63121	9.02992	718	215	394.6	525.823	8.68909	8.94228	829	613	486.992	435.597	8.87453	8.77548	388	420	411.062	374.73	8.72483	8.64482	447.137	0.0381204	0.909725	0.999837	FALSE	no	up	447.137	0.0266489	0.936297	0.975225	FALSE	no	up	447.137	0.25866	0.440184	0.701196	FALSE	no	up	447.137	-0.0114715	0.972521	0.985995
0610009B22Rik	157	54	101.262	144.84	6.69064	6.98362	252	114	138.495	278.809	6.95389	7.57663	117	110	68.7311	78.1659	6.38774	6.48611	51	92	54.0314	82.0838	6.22234	6.52481	118.302	-0.759551	0.0996744	0.999837	FALSE	no	down	118.302	0.724823	0.117712	0.35356	FALSE	no	up	118.302	0.830613	0.0768046	0.269929	FALSE	no	up	118.302	1.48437	0.001149	0.00850299
0610009L18Rik	28	13	18.0594	34.8689	4.64407	5.04873	88	17	48.3632	41.5767	5.29543	5.1656	33	15	19.3857	10.659	4.68213	4.39196	81	34	85.8145	30.3353	5.75163	4.96054	36.1328	-0.846935	0.233559	0.999837	FALSE	no	down	36.1328	0.737678	0.30525	0.592208	FALSE	no	up	36.1328	-1.20138	0.0862977	0.288422	FALSE	no	down	36.1328	1.58461	0.0232841	0.0847377
0610009O20Rik	604	144	389.567	386.24	8.54078	8.5319	816	167	448.459	408.43	8.66781	8.58153	508	330	298.422	234.498	8.30786	8.10655	311	361	329.485	322.09	8.39339	8.37369	352.149	-0.146282	0.637984	0.999837	FALSE	no	down	352.149	0.54124	0.0801403	0.281113	FALSE	no	up	352.149	0.252206	0.416261	0.680425	FALSE	no	up	352.149	0.687522	0.025612	0.0909725
0610010F05Rik	145	32	93.522	85.8312	6.37832	6.30059	118	58	64.8506	141.85	6.08657	6.7185	88	76	51.6952	54.0055	5.91812	5.95084	40	82	42.3775	73.1616	5.78681	6.1801	75.9117	-0.159024	0.758268	0.999837	FALSE	no	down	75.9117	0.76845	0.13549	0.384596	FALSE	no	up	75.9117	0.635475	0.221109	0.492682	FALSE	no	up	75.9117	0.927474	0.0697531	0.189678
0610010K14Rik	342	106	220.583	284.316	7.91534	8.13213	373	59	204.994	144.296	7.85417	7.58887	753	675	442.347	479.654	8.53232	8.60775	227	349	240.493	311.383	7.98871	8.21252	291.008	0.497364	0.159466	0.999837	FALSE	no	up	291.008	-0.881138	0.0103599	0.0737381	FALSE	no	down	291.008	-0.141851	0.682619	0.865637	FALSE	no	down	291.008	-1.3785	6.82135e-05	0.000866132
0610011F06Rik	920	235	593.381	630.323	9.27046	9.32399	1086	168	596.846	410.876	9.27554	8.96179	958	587	562.773	417.122	9.22417	8.97036	1647	939	1744.9	837.79	10.2867	9.58072	724.251	0.271921	0.473204	0.999837	FALSE	no	up	724.251	0.319105	0.397217	0.674101	FALSE	no	up	724.251	-1.07818	0.00415116	0.0411632	FALSE	yes	down	724.251	0.0471832	0.900463	0.944902
0610012G03Rik	635	251	409.562	673.238	8.89943	9.33095	1158	185	636.416	452.452	9.28112	8.98549	1216	726	714.334	515.895	9.38554	9.09589	696	842	737.369	751.245	9.41422	9.4314	611.314	-0.0266914	0.938985	0.999837	FALSE	no	down	611.314	-0.195974	0.57141	0.799258	FALSE	no	down	611.314	-0.470633	0.174564	0.433308	FALSE	no	down	611.314	-0.169283	0.624391	0.776766
0610030E20Rik	315	107	203.168	286.998	7.68999	7.98866	496	152	272.592	371.745	7.94731	8.22454	223	219	131	155.621	7.33047	7.46823	188	175	199.174	156.138	7.67333	7.47157	222.055	-0.400016	0.274564	0.999837	FALSE	no	down	222.055	0.759095	0.0381226	0.177194	FALSE	no	up	222.055	0.449595	0.22113	0.492682	FALSE	no	up	222.055	1.15911	0.00141428	0.010004
0610031O16Rik	4	5	2.57992	13.4111	1.46758	1.92053	11	0	6.0454	0	1.68649	1.32967	2	2	1.17489	1.4212	1.3611	1.38337	1	1	1.05944	0.892215	1.36431	1.34747	3.32302	1.10837	0.54724	0.999837	FALSE	no	up	3.32302	2.53853	0.175322	0.44551	FALSE	no	up	3.32302	2.95118	0.14147	0.387379	FALSE	no	up	3.32302	1.43017	0.456774	0.649283
0610037L13Rik	335	91	216.068	244.082	7.97513	8.07998	497	105	273.142	256.797	8.17097	8.12139	584	522	343.068	370.933	8.3695	8.43903	376	516	398.349	460.383	8.50281	8.63536	320.353	-0.214849	0.500334	0.999837	FALSE	no	down	320.353	-0.641448	0.0403783	0.183694	FALSE	no	down	320.353	-0.908398	0.00377983	0.0390262	FALSE	no	down	320.353	-0.426598	0.169363	0.347064
0610039H22Rik	6	0	3.86987	0	0.511771	0.290415	0	0	0	0	0.257474	0.284519	7	3	4.11212	2.1318	0.526917	0.40686	0	0	0	0	0.266731	0.263914	1.26422	3.30673	0.345819	0.999837	FALSE	no	up	1.26422	-0.566905	0.860714	0.946147	FALSE	no	down	1.26422	3.56074	0.310045	0.586447	FALSE	no	up	1.26422	-3.87364	0.25834	0.45833
0610039K10Rik	1	1	0.644979	2.68222	1.13889	1.26794	6	0	3.29749	0	1.31015	1.13543	5	5	2.93723	3.55299	1.28836	1.32329	3	3	3.17832	2.67664	1.29927	1.27159	2.37123	-0.506404	0.821547	0.999837	FALSE	no	down	2.37123	-1.21471	0.569656	0.797805	FALSE	no	down	2.37123	-1.06571	0.623139	0.832068	FALSE	no	down	2.37123	-0.708304	0.729881	0.848242
0610040B10Rik	16	3	10.3197	8.04667	3.27199	3.18649	19	1	10.4421	2.44569	3.27743	2.95926	20	19	11.7489	13.5014	3.32908	3.39235	11	8	11.6538	7.13772	3.32097	3.13536	9.41199	0.375513	0.743394	0.999837	FALSE	no	up	9.41199	-0.428261	0.693451	0.866387	FALSE	no	down	9.41199	0.00248326	0.998217	0.999185	FALSE	no	up	9.41199	-0.803775	0.463825	0.655071
0610040F04Rik	2	0	1.28996	0	0.852468	0.796296	1	0	0.549582	0	0.794217	0.792698	0	13	0	9.23779	0.750167	1.29719	4	1	4.23775	0.892215	1.03614	0.826238	2.02591	0.834075	0.775623	0.999837	FALSE	no	up	2.02591	-2.35627	0.378277	0.657652	FALSE	no	down	2.02591	-1.50447	0.580313	0.80279	FALSE	no	down	2.02591	-3.19034	0.240877	0.439037
0610040J01Rik	1119	352	721.732	944.143	9.55808	9.7972	1493	288	820.525	704.358	9.67153	9.5376	1699	1236	998.07	878.3	9.84837	9.73261	714	767	756.439	684.329	9.59937	9.51204	813.487	0.118571	0.686172	0.999837	FALSE	no	up	813.487	-0.177535	0.542168	0.780457	FALSE	no	down	813.487	0.203928	0.485599	0.735599	FALSE	no	up	813.487	-0.296106	0.309191	0.514907
1010001N08Rik	42	20	27.0891	53.6445	4.71232	5.16357	69	16	37.9211	39.131	4.94454	4.94075	23	6	13.5113	4.26359	4.31365	3.91084	29	26	30.7237	23.1976	4.79288	4.61528	28.6852	0.0196008	0.978231	0.999837	FALSE	no	up	28.6852	2.11524	0.0044448	0.0411021	FALSE	yes	up	28.6852	0.534877	0.456376	0.714412	FALSE	no	up	28.6852	2.09564	0.00468943	0.0254168
1110001J03Rik	716	313	461.805	839.536	8.94009	9.47869	1400	364	769.414	890.231	9.39959	9.53427	823	355	483.468	252.263	8.97989	8.44507	468	462	495.817	412.203	9.00212	8.84299	575.592	-0.358389	0.352877	0.999837	FALSE	no	down	575.592	0.81248	0.0351769	0.169359	FALSE	no	up	575.592	0.510341	0.186418	0.449644	FALSE	no	up	575.592	1.17087	0.00233906	0.0149156
1110002L01Rik	61	11	39.3437	29.5045	4.91968	4.70598	38	14	20.8841	34.2396	4.50484	4.80003	19	38	11.1615	27.0028	4.18368	4.6626	29	13	30.7237	11.5988	4.74374	4.21308	25.5573	0.383719	0.62096	0.999837	FALSE	no	up	25.5573	0.878949	0.250021	0.535014	FALSE	no	up	25.5573	0.731717	0.343454	0.619598	FALSE	no	up	25.5573	0.49523	0.519517	0.698896
1110004E09Rik	185	58	119.321	155.569	7.09365	7.30842	289	67	158.829	163.861	7.32469	7.35078	373	264	219.117	187.598	7.60074	7.46628	131	192	138.786	171.305	7.21417	7.38847	164.298	-0.249959	0.505174	0.999837	FALSE	no	down	164.298	-0.58637	0.110364	0.340916	FALSE	no	down	164.298	-0.195766	0.59835	0.815168	FALSE	no	down	164.298	-0.336411	0.354635	0.558459
1110004F10Rik	723	218	466.32	584.725	8.90428	9.10463	1053	186	578.709	454.898	9.09655	8.8834	993	775	583.334	550.714	9.10373	9.05177	343	513	363.387	457.706	8.69136	8.88809	504.974	0.0107154	0.972675	0.999837	FALSE	no	up	504.974	-0.116472	0.707163	0.873083	FALSE	no	down	504.974	0.348764	0.263788	0.539482	FALSE	no	up	504.974	-0.127188	0.681169	0.818073
1110006O24Rik	6	5	3.86987	13.4111	3.04703	3.46364	14	3	7.69414	7.33707	3.2465	3.25632	25	12	14.6861	8.52719	3.53125	3.28709	19	12	20.1293	10.7066	3.692	3.37974	10.7952	0.0204089	0.985558	0.999837	FALSE	no	up	10.7952	-0.603913	0.573165	0.800302	FALSE	no	down	10.7952	-1.00453	0.350376	0.626816	FALSE	no	down	10.7952	-0.624322	0.557287	0.728676
1110007C09Rik	655	250	422.461	670.556	8.9112	9.31442	1098	145	603.441	354.625	9.22052	8.77118	1173	878	689.074	623.906	9.3401	9.25033	806	665	853.907	593.323	9.5375	9.20543	601.412	0.169303	0.644684	0.999837	FALSE	no	up	601.412	-0.274149	0.451605	0.716917	FALSE	no	down	601.412	-0.414016	0.256301	0.531369	FALSE	no	down	601.412	-0.443452	0.223434	0.417201
1110008F13Rik	715	238	461.16	638.369	9.00118	9.28491	1297	271	712.807	662.782	9.38505	9.31847	985	829	578.634	589.087	9.1979	9.21374	569	665	602.82	593.323	9.23418	9.2201	604.873	-0.334917	0.261843	0.999837	FALSE	no	down	604.873	-0.0968291	0.744163	0.892466	FALSE	no	down	604.873	-0.131519	0.658557	0.852744	FALSE	no	down	604.873	0.238088	0.419993	0.617529
1110008L16Rik	192	32	123.836	85.8312	7.01588	6.74499	211	65	115.962	158.97	6.96219	7.22208	204	166	119.839	117.959	6.98899	6.97643	214	209	226.72	186.473	7.53685	7.36328	141.949	-0.340018	0.399456	0.999837	FALSE	no	down	141.949	-0.151456	0.702895	0.870878	FALSE	no	down	141.949	-0.947642	0.0167457	0.102497	FALSE	no	down	141.949	0.188562	0.630322	0.781142
1110008P14Rik	318	148	205.103	396.969	8.0036	8.56274	391	68	214.886	166.307	8.04054	7.85382	1409	1139	827.711	809.372	9.25573	9.23344	271	370	287.108	330.12	8.28156	8.40125	404.697	0.621581	0.0936793	0.999837	FALSE	no	up	404.697	-1.46759	4.88424e-05	0.00128005	FALSE	yes	down	404.697	-0.060754	0.867721	0.951909	FALSE	no	down	404.697	-2.08917	9.69824e-09	4.88268e-07
1110012L19Rik	118	32	76.1075	85.8312	6.28302	6.37541	179	46	98.3751	112.502	6.48961	6.59122	141	99	82.8298	70.3493	6.34981	6.22233	52	79	55.0908	70.485	6.04456	6.22435	81.4463	-0.382602	0.390202	0.999837	FALSE	no	down	81.4463	0.0680932	0.876858	0.952667	FALSE	no	up	81.4463	0.353349	0.429959	0.692828	FALSE	no	up	81.4463	0.450696	0.297571	0.501506
1110017D15Rik	3	0	1.93494	0	0.447814	0.344459	6	0	3.29749	0	0.532156	0.340004	5	0	2.93723	0	0.510195	0.316148	2	0	2.11888	0	0.455966	0.319437	1.28607	-0.641758	0.845969	0.999837	FALSE	no	down	1.28607	-0.346831	0.915032	0.967524	FALSE	no	down	1.28607	0.159411	0.96181	0.985168	FALSE	no	up	1.28607	0.294927	0.926201	0.96004
1110019D14Rik	26	1	16.7695	2.68222	4.25989	3.816	42	20	23.0824	48.9138	4.44751	4.93068	22	11	12.9238	7.81659	4.12347	3.91424	38	43	40.2587	38.3652	4.81791	4.78639	23.8515	-1.62447	0.0539014	0.996406	FALSE	no	down	23.8515	0.116756	0.891508	0.957664	FALSE	no	up	23.8515	-1.79895	0.0307966	0.151867	FALSE	no	down	23.8515	1.74123	0.0298413	0.102148
1110020A21Rik	30	18	19.3494	48.28	4.48445	5.06042	63	18	34.6236	44.0224	4.85654	4.99803	20	14	11.7489	9.94838	4.22638	4.16044	30	22	31.7832	19.6287	4.79219	4.49546	27.4231	-0.279489	0.695241	0.999837	FALSE	no	down	27.4231	1.55822	0.0328887	0.16153	FALSE	no	up	27.4231	0.320854	0.65355	0.849144	FALSE	no	up	27.4231	1.83771	0.0109006	0.0473548
1110028F11Rik	30	2	19.3494	5.36445	4.08943	3.6452	51	7	28.0287	17.1198	4.31703	4.01576	26	23	15.2736	16.3438	3.96174	3.99691	11	17	11.6538	15.1677	3.83819	3.95872	16.0376	-0.770476	0.390877	0.999837	FALSE	no	down	16.0376	-0.217673	0.806116	0.921517	FALSE	no	down	16.0376	0.0159727	0.985921	0.99539	FALSE	no	up	16.0376	0.552803	0.519164	0.698695
1110032A03Rik	327	92	210.908	246.765	7.8293	7.96341	542	134	297.873	327.722	8.12802	8.21037	236	215	138.637	152.779	7.49141	7.56761	380	406	402.587	362.239	8.40063	8.30389	267.439	-0.456398	0.161236	0.999837	FALSE	no	down	267.439	0.642159	0.0485275	0.206548	FALSE	no	up	267.439	-0.75014	0.0200048	0.11524	FALSE	no	down	267.439	1.09856	0.000640434	0.005391
1110032F04Rik	6	0	3.86987	0	0.519523	0.295341	0	0	0	0	0.261628	0.289375	1	2	0.587446	1.4212	0.307147	0.366565	0	5	0	4.46107	0.271198	0.54553	1.29245	3.31604	0.32683	0.999837	FALSE	no	up	1.29245	1.08828	0.731148	0.886083	FALSE	no	up	1.29245	-0.082349	0.979022	0.991699	FALSE	no	down	1.29245	-2.22776	0.508379	0.690667
1110034G24Rik	71	22	45.7935	59.0089	5.68355	5.86791	101	17	55.5077	41.5767	5.82294	5.63436	126	85	74.0182	60.4009	6.04546	5.88655	69	65	73.1013	57.994	6.03293	5.85583	58.4251	0.053371	0.918217	0.999837	FALSE	no	up	58.4251	-0.387473	0.439873	0.708794	FALSE	no	down	58.4251	-0.348318	0.492123	0.740683	FALSE	no	down	58.4251	-0.440844	0.377552	0.581208
1110037F02Rik	737	161	475.35	431.838	8.79959	8.71276	686	230	377.013	562.508	8.59388	8.95089	668	606	392.414	430.623	8.62891	8.71098	250	377	264.86	336.365	8.29668	8.49569	408.871	-0.0363982	0.912054	0.999837	FALSE	no	down	408.871	0.143594	0.66065	0.848529	FALSE	no	up	408.871	0.595533	0.0708922	0.256392	FALSE	no	up	408.871	0.179993	0.581322	0.746674
1110038B12Rik	1227	392	791.389	1051.43	9.69614	9.95016	1835	267	1008.48	652.999	9.91285	9.53199	1747	1226	1026.27	871.194	9.92877	9.78109	897	968	950.316	863.664	9.85895	9.77338	901.968	0.137689	0.666201	0.999837	FALSE	no	up	901.968	-0.0469313	0.88246	0.954431	FALSE	no	down	901.968	0.0182724	0.954188	0.981862	FALSE	no	up	901.968	-0.184621	0.56078	0.731031
1110038F14Rik	245	60	158.02	160.933	7.46933	7.49023	393	49	215.986	119.839	7.73188	7.26428	430	309	252.602	219.575	7.86899	7.74607	300	306	317.832	273.018	8.07468	7.93763	214.725	-0.107599	0.779094	0.999837	FALSE	no	down	214.725	-0.56756	0.131186	0.376761	FALSE	no	down	214.725	-0.890137	0.0181512	0.107934	FALSE	no	down	214.725	-0.459961	0.218521	0.410996
1110046J04Rik	13	1	8.38473	2.68222	2.71399	2.46495	18	4	9.89247	9.78276	2.77962	2.74441	6	7	3.52467	4.97419	2.46625	2.54864	4	7	4.23775	6.2455	2.51384	2.61338	6.21554	-0.698833	0.592368	0.999837	FALSE	no	down	6.21554	0.517785	0.69272	0.865778	FALSE	no	up	6.21554	0.205054	0.876831	0.955144	FALSE	no	up	6.21554	1.21662	0.337633	0.540932
1110051M20Rik	111	29	71.5927	77.7845	6.11927	6.1785	164	30	90.1314	73.3707	6.30486	6.13501	146	62	85.7671	44.0571	6.26394	5.76229	43	69	45.5559	61.5628	5.78947	6.00369	68.7278	-0.150307	0.768563	0.999837	FALSE	no	down	68.7278	0.192258	0.702577	0.870878	FALSE	no	up	68.7278	0.470677	0.357852	0.63339	FALSE	no	up	68.7278	0.342565	0.492852	0.678131
1110059E24Rik	428	97	276.051	260.176	8.23236	8.18673	554	234	304.468	572.291	8.3158	8.88133	519	506	304.884	359.563	8.31701	8.46081	326	422	345.377	376.515	8.42536	8.50153	349.916	-0.69127	0.0570727	0.999837	FALSE	no	down	349.916	-0.306456	0.396266	0.673279	FALSE	no	down	349.916	-0.426681	0.238958	0.512272	FALSE	no	down	349.916	0.384814	0.281744	0.484092
1110059G10Rik	187	57	120.611	152.887	6.9063	7.10044	294	70	161.577	171.198	7.15542	7.19793	186	175	109.265	124.355	6.82522	6.93163	67	86	70.9824	76.7305	6.49657	6.55176	123.451	-0.296971	0.444259	0.999837	FALSE	no	down	123.451	0.210797	0.583169	0.807022	FALSE	no	up	123.451	0.870599	0.0272608	0.140412	FALSE	no	up	123.451	0.507767	0.181548	0.363257
1110065P20Rik	160	58	103.197	155.569	6.79014	7.12573	265	35	145.639	85.5991	7.07572	6.65552	297	217	174.471	154.2	7.23266	7.12438	92	92	97.4683	82.0838	6.74637	6.61367	124.778	0.103326	0.811054	0.999837	FALSE	no	up	124.778	-0.371456	0.379255	0.658341	FALSE	no	down	124.778	0.502499	0.243552	0.515825	FALSE	no	up	124.778	-0.474782	0.260472	0.460865
1190002F15Rik	30	5	19.3494	13.4111	4.52005	4.38765	36	1	19.7849	2.44569	4.53158	4.00509	48	38	28.1974	27.0028	4.75267	4.72402	61	68	64.6257	60.6706	5.3595	5.31212	29.436	0.379336	0.634947	0.999837	FALSE	no	up	29.436	-0.703525	0.347138	0.630082	FALSE	no	down	29.436	-1.88557	0.0111322	0.0777419	FALSE	no	down	29.436	-1.08286	0.152466	0.322869
1190002N15Rik	215	59	138.671	158.251	6.90528	7.0089	272	92	149.486	225.003	6.97181	7.32866	130	63	76.3679	44.7677	6.41251	6.02824	27	88	28.6048	78.5149	5.76852	6.43555	112.458	-0.327676	0.512604	0.999837	FALSE	no	down	112.458	1.28495	0.010689	0.0753741	FALSE	no	up	112.458	1.45743	0.0043413	0.0423424	FALSE	yes	up	112.458	1.61263	0.00126562	0.00919376
1190007I07Rik	128	64	82.5573	171.662	6.61249	7.20596	252	60	138.495	146.741	7.02924	7.07361	186	137	109.265	97.3521	6.83244	6.74047	115	130	121.835	115.988	6.92161	6.88132	122.987	-0.208295	0.633536	0.999837	FALSE	no	down	122.987	0.253267	0.558061	0.790558	FALSE	no	up	122.987	0.0511891	0.906263	0.964876	FALSE	no	up	122.987	0.461561	0.282071	0.484444
1200014J11Rik	400	88	257.992	236.036	8.04576	7.97271	494	106	271.493	259.243	8.08975	8.05069	545	415	320.158	294.899	8.23431	8.16184	276	297	292.405	264.988	8.15424	8.06885	274.652	-0.100588	0.753956	0.999837	FALSE	no	down	274.652	-0.311161	0.324147	0.60997	FALSE	no	down	274.652	-0.168426	0.596216	0.814169	FALSE	no	down	274.652	-0.210573	0.502379	0.685707
1300002E11Rik	163	48	105.132	128.747	6.83745	7.00244	341	57	187.407	139.404	7.32633	7.06721	128	162	75.193	115.117	6.57938	6.91072	192	118	203.412	105.281	7.39706	6.8394	132.462	-0.508017	0.261033	0.999837	FALSE	no	down	132.462	0.286811	0.52369	0.769419	FALSE	no	up	132.462	-0.410435	0.360882	0.636033	FALSE	no	down	132.462	0.794828	0.0735176	0.196447
1500009C09Rik	2	0	1.28996	0	0.988586	0.937588	2	1	1.09916	2.44569	0.973761	1.06017	2	4	1.17489	2.8424	0.979744	1.09096	6	2	6.35663	1.78443	1.27389	1.02354	2.12414	-0.825132	0.730505	0.999837	FALSE	no	down	2.12414	-1.12151	0.624508	0.829388	FALSE	no	down	2.12414	-2.141	0.346054	0.622583	FALSE	no	down	2.12414	-0.296376	0.892513	0.941052
1500009L16Rik	63	19	40.6337	50.9623	5.67225	5.8435	96	31	52.7598	75.8164	5.8555	6.12678	120	134	70.4935	95.2203	6.07591	6.31916	42	115	44.4964	102.605	5.73927	6.38037	66.6234	-0.485636	0.383202	0.999837	FALSE	no	down	66.6234	-0.877561	0.10629	0.33287	FALSE	no	down	66.6234	-0.711718	0.194415	0.459429	FALSE	no	down	66.6234	-0.391924	0.461486	0.653105
1500011B03Rik	253	97	163.18	260.176	7.51762	7.91185	527	94	289.63	229.895	8.01119	7.80532	417	254	244.965	180.492	7.86191	7.60073	162	234	171.629	208.778	7.55999	7.72344	218.593	-0.327014	0.390105	0.999837	FALSE	no	down	218.593	-0.0310608	0.934351	0.974819	FALSE	no	down	218.593	0.130456	0.731323	0.890445	FALSE	no	up	218.593	0.295953	0.428953	0.626059
1500011K16Rik	165	40	106.422	107.289	6.8965	6.91056	270	43	148.387	105.165	7.1664	6.89489	185	228	108.677	162.017	6.91253	7.24066	178	224	188.58	199.856	7.36933	7.41957	140.799	-0.269976	0.508947	0.999837	FALSE	no	down	140.799	-0.339886	0.396495	0.673451	FALSE	no	down	140.799	-0.86294	0.0314617	0.15414	FALSE	no	down	140.799	-0.0699105	0.859952	0.925299
1500012F01Rik	1217	294	784.94	788.574	9.73749	9.74264	2434	288	1337.68	704.358	10.2181	9.64623	1304	1099	766.029	780.948	9.71638	9.73312	1425	1624	1509.7	1448.96	10.3316	10.2929	1015.15	-0.383962	0.246464	0.999837	FALSE	no	down	1015.15	0.0244775	0.940933	0.97646	FALSE	no	up	1015.15	-0.911002	0.00577842	0.0513102	FALSE	no	down	1015.15	0.40844	0.214901	0.406018
1500015A07Rik	92	16	59.3381	42.9156	5.80199	5.57758	93	25	51.1111	61.1422	5.69047	5.81777	83	69	48.758	49.0313	5.6561	5.66038	47	64	49.7936	57.1018	5.67203	5.77234	52.399	-0.0850561	0.870852	0.999837	FALSE	no	down	52.399	0.0971559	0.849382	0.939964	FALSE	no	up	52.399	-0.032592	0.949697	0.979605	FALSE	no	down	52.399	0.182212	0.719436	0.841889
1500015O10Rik	3	1	1.93494	2.68222	2.34312	2.44172	15	5	8.24372	12.2284	2.69312	2.81293	11	11	6.4619	7.81659	2.60638	2.67121	4	7	4.23775	6.2455	2.49247	2.59476	6.23138	-2.19485	0.123308	0.999837	FALSE	no	down	6.23138	-1.70914	0.224451	0.507133	FALSE	no	down	6.23138	-1.27063	0.378026	0.650018	FALSE	no	down	6.23138	0.485716	0.691226	0.824284
1500026H17Rik	15	9	9.67469	24.14	3.15244	3.58855	21	13	11.5412	31.794	3.23835	3.77964	4	3	2.34978	2.1318	2.71672	2.71024	7	0	7.41607	0	3.04272	2.55987	11.1309	-0.368302	0.751819	0.999837	FALSE	no	down	11.1309	2.85448	0.0233852	0.128017	FALSE	no	up	11.1309	2.17047	0.0828676	0.281335	FALSE	no	up	11.1309	3.22279	0.00977328	0.043759
1600002D24Rik	1	0	0.644979	0	0.454729	0.437389	7	1	3.84707	2.44569	0.659995	0.559362	0	0	0	0	0.405988	0.408614	3	2	3.17832	1.78443	0.612572	0.531983	1.48756	-2.48314	0.379243	0.999837	FALSE	no	down	1.48756	2.2717	0.463401	0.726481	FALSE	no	up	1.48756	-2.10807	0.454013	0.712467	FALSE	no	down	1.48756	4.75484	0.10243	0.247062
1600002H07Rik	67	20	43.2136	53.6445	5.57708	5.73245	102	19	56.0573	46.4681	5.76647	5.63511	117	109	68.7311	77.4553	5.92398	6.01869	41	45	43.437	40.1497	5.58325	5.52835	53.6446	-0.125361	0.809915	0.999837	FALSE	no	down	53.6446	-0.617766	0.219842	0.502802	FALSE	no	down	53.6446	0.188951	0.715398	0.883812	FALSE	no	up	53.6446	-0.492404	0.322763	0.527238
1600002K03Rik	117	30	75.4626	80.4667	6.36636	6.42151	156	29	85.7347	70.925	6.46578	6.32925	255	128	149.799	90.9567	6.93347	6.51303	100	100	105.944	89.2215	6.63623	6.49774	93.5637	-0.0285227	0.950528	0.999837	FALSE	no	down	93.5637	-0.634548	0.154609	0.415161	FALSE	no	down	93.5637	-0.328497	0.466527	0.722215	FALSE	no	down	93.5637	-0.606025	0.171431	0.34972
1600010M07Rik	6	2	3.86987	5.36445	2.81845	2.94843	7	0	3.84707	0	2.81261	2.68522	24	53	14.0987	37.6617	3.31484	3.94117	3	14	3.17832	12.491	2.79429	3.24595	10.0639	0.79635	0.569649	0.999837	FALSE	no	up	10.0639	-2.54321	0.0380638	0.176973	FALSE	no	down	10.0639	-0.83541	0.509694	0.752144	FALSE	no	down	10.0639	-3.33956	0.00946853	0.0427932
1600012H06Rik	362	112	233.482	300.409	7.78807	8.00776	467	131	256.655	320.385	7.87194	8.06679	314	258	184.458	183.335	7.58518	7.58017	109	134	115.479	119.557	7.21213	7.23714	214.22	-0.114904	0.738417	0.999837	FALSE	no	down	214.22	0.525502	0.124176	0.364747	FALSE	no	up	214.22	1.17124	0.000790112	0.0137493	FALSE	yes	up	214.22	0.640407	0.0598317	0.170262
1600014C10Rik	306	45	197.364	120.7	7.72377	7.34907	302	68	165.974	166.307	7.58035	7.58913	387	717	227.341	509.499	7.84399	8.58231	268	392	283.93	349.748	8.03828	8.22717	252.608	-0.039211	0.927944	0.999837	FALSE	no	down	252.608	-1.18714	0.00524442	0.0456788	FALSE	yes	down	252.608	-0.97112	0.0229029	0.124967	FALSE	no	down	252.608	-1.14793	0.00675265	0.0333511
1600020E01Rik	73	20	47.0835	53.6445	5.83877	5.94592	151	28	82.9868	68.4793	6.26634	6.11543	105	100	61.6818	71.0599	6.03454	6.14304	86	108	91.1117	96.3592	6.33986	6.38676	71.5508	-0.621488	0.189345	0.999837	FALSE	no	down	71.5508	-0.413645	0.37299	0.653216	FALSE	no	down	71.5508	-0.913085	0.0495761	0.20496	FALSE	no	down	71.5508	0.207843	0.64485	0.79166
1600029I14Rik	0	0	0	0	0.448698	0.488391	2	0	1.09916	0	0.539464	0.485215	0	3	0	2.1318	0.446967	0.617423	0	12	0	10.7066	0.459786	1.07413	1.74219	-1.67359	0.625632	0.999837	FALSE	no	down	1.74219	-2.12103	0.523945	0.769419	FALSE	no	down	1.74219	-4.47306	0.169986	0.426637	FALSE	no	down	1.74219	-0.447444	0.889262	0.939302
1700001G17Rik	2	2	1.28996	5.36445	0.608274	0.809168	0	0	0	0	0.504006	0.541722	6	5	3.52467	3.55299	0.761585	0.760485	0	0	0	0	0.517247	0.51325	1.71651	3.87723	0.186729	0.999837	FALSE	no	up	1.71651	-0.175319	0.946132	0.978529	FALSE	no	down	1.71651	4.13122	0.159489	0.413088	FALSE	no	up	1.71651	-4.05255	0.159376	0.332923
1700001L05Rik	273	60	176.079	160.933	7.31235	7.2302	371	100	203.895	244.569	7.44253	7.59749	181	142	106.328	100.905	6.89042	6.84966	88	88	93.2306	78.5149	6.79067	6.66097	145.557	-0.397724	0.281159	0.999837	FALSE	no	down	145.557	0.70698	0.0552323	0.22368	FALSE	no	up	145.557	0.98006	0.00913195	0.0683452	FALSE	no	up	145.557	1.1047	0.00245522	0.0155181
1700001L19Rik	1	1	0.644979	2.68222	1.76541	1.92738	10	3	5.49582	7.33707	2.07201	2.12855	7	10	4.11212	7.10599	1.99396	2.15118	2	4	2.11888	3.56886	1.87806	1.96269	4.13324	-2.28181	0.199292	0.999837	FALSE	no	down	4.13324	-2.11097	0.227052	0.509878	FALSE	no	down	4.13324	-1.14372	0.528172	0.765656	FALSE	no	down	4.13324	0.170833	0.909369	0.949857
1700001O22Rik	45	5	29.0241	13.4111	4.89778	4.54103	74	10	40.669	24.4569	5.12904	4.80568	37	36	21.7355	25.5816	4.7193	4.8184	52	49	55.0908	43.7185	5.34794	5.17766	31.7109	-0.569959	0.405564	0.999837	FALSE	no	down	31.7109	-0.061646	0.92723	0.972738	FALSE	no	down	31.7109	-1.124	0.0929522	0.301766	FALSE	no	down	31.7109	0.508313	0.438372	0.634435
1700003E16Rik	6	2	3.86987	5.36445	2.20876	2.28461	9	1	4.94623	2.44569	2.26943	2.15515	16	2	9.39913	1.4212	2.48516	2.05589	6	6	6.35663	5.35329	2.3384	2.29011	4.89456	0.185378	0.906229	0.999837	FALSE	no	up	4.89456	-0.284732	0.849556	0.939964	FALSE	no	down	4.89456	-0.384764	0.799851	0.923609	FALSE	no	down	4.89456	-0.47011	0.754365	0.861828
1700003G13Rik	1	1	0.644979	2.68222	0.701495	0.827829	8	1	4.39665	2.44569	0.95338	0.817548	1	0	0.587446	0	0.696011	0.652289	3	1	3.17832	0.892215	0.870743	0.723266	1.85344	-1.29698	0.585252	0.999837	FALSE	no	down	1.85344	2.17975	0.417918	0.690593	FALSE	no	up	1.85344	-0.489643	0.838067	0.940017	FALSE	no	down	1.85344	3.47673	0.176322	0.35617
1700007G11Rik	1	1	0.644979	2.68222	-0.232151	-0.137037	8	0	4.39665	0	0.0254669	-0.250513	0	0	0	0	-0.285433	-0.28345	0	0	0	0	-0.278414	-0.280728	0.965482	-0.570121	0.880043	0.999837	FALSE	no	down	0.965482	3.72421	0.347429	0.630082	FALSE	no	up	0.965482	3.13465	0.429033	0.692071	FALSE	no	up	0.965482	4.29433	0.272452	0.47419
1700007K13Rik	12	3	7.73975	8.04667	2.27234	2.24409	9	3	4.94623	7.33707	2.12821	2.21982	6	3	3.52467	2.1318	2.04346	1.95512	2	1	2.11888	0.892215	1.96242	1.8754	4.59216	0.401477	0.782076	0.999837	FALSE	no	up	4.59216	1.46966	0.311334	0.597893	FALSE	no	up	4.59216	2.40963	0.131544	0.371269	FALSE	no	up	4.59216	1.06819	0.465371	0.656144
1700007L15Rik	47	13	30.314	34.8689	4.8066	4.88271	45	26	24.7312	63.5879	4.67454	5.31716	29	12	17.0359	8.52719	4.45665	4.14833	26	27	27.5454	24.0898	4.74258	4.65936	28.8375	-0.390383	0.585189	0.999837	FALSE	no	down	28.8375	1.32904	0.0677405	0.253193	FALSE	no	up	28.8375	0.324998	0.65103	0.848353	FALSE	no	up	28.8375	1.71942	0.0165152	0.0650717
1700008J07Rik	25	5	16.1245	13.4111	4.2436	4.1906	38	11	20.8841	26.9026	4.38588	4.52372	30	29	17.6234	20.6074	4.29026	4.37821	20	38	21.1888	33.9042	4.39408	4.68909	21.3307	-0.63978	0.409743	0.999837	FALSE	no	down	21.3307	-0.34328	0.651432	0.843696	FALSE	no	down	21.3307	-0.875954	0.249564	0.52328	FALSE	no	down	21.3307	0.2965	0.685878	0.820807
1700010I14Rik	19	10	12.2546	26.8222	3.8121	4.20996	27	9	14.8387	22.0112	3.90614	4.10117	21	8	12.3364	5.68479	3.81461	3.52313	11	26	11.6538	23.1976	3.79424	4.15499	16.0999	0.0473542	0.958248	0.999837	FALSE	no	up	16.0999	1.03214	0.252334	0.537717	FALSE	no	up	16.0999	0.0837978	0.925199	0.972001	FALSE	no	up	16.0999	0.984782	0.272965	0.474771
1700012D01Rik	1	2	0.644979	5.36445	2.47364	2.79835	10	2	5.49582	4.89138	2.7804	2.77622	18	12	10.574	8.52719	3.02206	2.93155	8	21	8.47551	18.7365	2.92695	3.30022	7.83873	-1.26219	0.384657	0.999837	FALSE	no	down	7.83873	-2.12535	0.125143	0.366575	FALSE	no	down	7.83873	-2.63944	0.0570879	0.22338	FALSE	no	down	7.83873	-0.863157	0.488847	0.67455
1700012D14Rik	13	1	8.38473	2.68222	2.23526	1.95185	4	3	2.19833	7.33707	1.89662	2.15229	6	5	3.52467	3.55299	1.98206	1.98436	3	3	3.17832	2.67664	1.96465	1.93325	4.19187	0.46035	0.770268	0.999837	FALSE	no	up	4.19187	0.748106	0.625887	0.829998	FALSE	no	up	4.19187	1.02447	0.517948	0.758524	FALSE	no	up	4.19187	0.287755	0.852947	0.921413
1700012L04Rik	0	0	0	0	0.0260312	0.0604462	0	0	0	0	0.0243104	0.0549807	0	2	0	1.4212	0.0250026	0.130601	2	6	2.11888	5.35329	0.172973	0.358844	1.11167	0.18199	0.962641	0.999837	FALSE	no	up	1.11167	-1.53375	0.681637	0.859922	FALSE	no	down	1.11167	-3.95135	0.278356	0.554649	FALSE	no	down	1.11167	-1.71574	0.646295	0.792576
1700016C15Rik	0	0	0	0	0.519744	0.557107	4	1	2.19833	2.44569	0.684503	0.684861	0	10	0	7.10599	0.518151	0.963312	0	2	0	1.78443	0.530022	0.654361	1.6918	-3.25495	0.301094	0.999837	FALSE	no	down	1.6918	-3.86941	0.208533	0.490261	FALSE	no	down	1.6918	-1.91174	0.553109	0.782636	FALSE	no	down	1.6918	-0.614469	0.828198	0.907886
1700016K19Rik	8	4	5.15983	10.7289	2.92191	3.16417	16	5	8.79331	12.2284	3.10008	3.21623	9	16	5.28701	11.3696	2.92739	3.20715	10	7	10.5944	6.2455	3.17272	2.98246	8.80087	-0.471291	0.683378	0.999837	FALSE	no	down	8.80087	-0.163873	0.884787	0.954885	FALSE	no	down	8.80087	-0.180454	0.875125	0.955027	FALSE	no	down	8.80087	0.307419	0.779949	0.878308
1700017B05Rik	438	55	282.501	147.522	8.05378	7.5192	262	52	143.99	127.176	7.48751	7.40719	929	703	545.737	499.551	8.66689	8.5812	168	283	177.986	252.497	7.65973	7.95471	272.12	0.685777	0.0800959	0.999837	FALSE	no	up	272.12	-1.25282	0.000964361	0.0133298	FALSE	yes	down	272.12	0.0257732	0.946493	0.97876	FALSE	no	up	272.12	-1.9386	4.37267e-07	1.21759e-05
1700018L02Rik	8	1	5.15983	2.68222	2.5898	2.50001	10	0	5.49582	0	2.60654	2.37138	17	11	9.98658	7.81659	2.81044	2.71736	7	13	7.41607	11.5988	2.69704	2.86493	6.26949	0.297139	0.841935	0.999837	FALSE	no	up	6.26949	-1.08758	0.431213	0.701777	FALSE	no	down	6.26949	-1.18445	0.395099	0.662555	FALSE	no	down	6.26949	-1.38472	0.319958	0.524899
1700019D03Rik	324	136	208.973	364.782	7.52609	8.03098	260	96	142.891	234.786	7.19748	7.62363	150	149	88.1169	105.879	6.81265	6.95487	124	89	131.37	79.4071	7.12878	6.73924	169.526	0.60709	0.162303	0.999837	FALSE	no	up	169.526	1.54959	0.000347171	0.00611754	FALSE	yes	up	169.526	1.43201	0.00102914	0.0164528	FALSE	yes	up	169.526	0.9425	0.0304946	0.103855
1700019G17Rik	137	51	88.3621	136.793	6.43529	6.79214	253	86	139.044	210.329	6.82188	7.18152	39	70	22.9104	49.7419	5.5106	5.99805	101	44	107.003	39.2575	6.5925	5.8418	99.1803	-0.641827	0.240659	0.999837	FALSE	no	down	99.1803	1.61844	0.00360223	0.0353295	FALSE	yes	up	99.1803	0.608202	0.270283	0.546737	FALSE	no	up	99.1803	2.26027	4.00795e-05	0.000557561
1700020A23Rik	0	0	0	0	0.116888	0.153718	0	0	0	0	0.114797	0.147764	3	12	1.76234	8.52719	0.253643	0.635247	0	0	0	0	0.124942	0.121877	1.28619	0.182001	0.96285	0.999837	FALSE	no	up	1.28619	-4.40832	0.22708	0.509878	FALSE	no	down	1.28619	0.435992	0.911159	0.966578	FALSE	no	up	1.28619	-4.59032	0.208461	0.3972
1700020D05Rik	4	0	2.57992	0	1.69969	1.58304	4	5	2.19833	12.2284	1.67225	2.11358	3	7	1.76234	4.97419	1.64177	1.84643	4	2	4.23775	1.78443	1.80107	1.64958	3.72068	-2.02059	0.282909	0.999837	FALSE	no	down	3.72068	-1.01739	0.587891	0.810657	FALSE	no	down	3.72068	-0.853955	0.655446	0.850214	FALSE	no	down	3.72068	1.0032	0.554143	0.726654
1700020I14Rik	198	76	127.706	203.849	7.09763	7.48941	299	98	164.325	239.678	7.30824	7.63328	190	171	111.615	121.512	6.98916	7.05755	151	128	159.975	114.204	7.28495	7.00872	155.358	-0.29435	0.472963	0.999837	FALSE	no	down	155.358	0.483228	0.23632	0.519727	FALSE	no	up	155.358	0.250664	0.540981	0.7736	FALSE	no	up	155.358	0.777577	0.0547567	0.159395
1700020L24Rik	3	3	1.93494	8.04667	2.41265	2.73477	10	0	5.49582	0	2.62472	2.37981	14	16	8.22424	11.3696	2.76064	2.89227	11	7	11.6538	6.2455	2.89488	2.6646	6.62132	0.352515	0.81417	0.999837	FALSE	no	up	6.62132	-1.17097	0.399231	0.675854	FALSE	no	down	6.62132	-1.03742	0.46031	0.718106	FALSE	no	down	6.62132	-1.52348	0.27789	0.479914
1700021F05Rik	157	70	101.262	187.756	6.97021	7.47254	349	53	191.804	129.622	7.49413	7.1706	265	124	155.673	88.1143	7.31551	6.86651	252	310	266.978	276.587	7.78762	7.82065	174.724	-0.204009	0.643222	0.999837	FALSE	no	down	174.724	0.210077	0.630125	0.832277	FALSE	no	up	174.724	-0.944566	0.0295948	0.148255	FALSE	no	down	174.724	0.414086	0.339342	0.542558
1700021K19Rik	381	90	245.737	241.4	7.86067	7.84303	284	75	156.081	183.427	7.48054	7.61387	366	411	215.005	292.056	7.74496	8.01189	193	219	204.472	195.395	7.70227	7.66394	216.697	0.532598	0.129591	0.999837	FALSE	no	up	216.697	-0.0559387	0.870329	0.950262	FALSE	no	down	216.697	0.285965	0.40877	0.675068	FALSE	no	up	216.697	-0.588537	0.0884485	0.222652
1700021N21Rik	3	0	1.93494	0	0.790761	0.684266	17	1	9.34289	2.44569	1.2064	0.812993	1	0	0.587446	0	0.689021	0.644263	0	1	0	0.892215	0.653883	0.716986	1.9004	-2.33277	0.358049	0.999837	FALSE	no	down	1.9004	1.93439	0.499372	0.755393	FALSE	no	up	1.9004	1.34201	0.639489	0.841981	FALSE	no	up	1.9004	4.26717	0.113787	0.265804
1700023F06Rik	1	3	0.644979	8.04667	1.99864	2.42399	1	0	0.549582	0	1.984	2.04582	29	7	17.0359	4.97419	2.825	2.29684	11	3	11.6538	2.67664	2.60798	2.1574	5.69773	2.83552	0.154884	0.999837	FALSE	no	up	5.69773	-1.60774	0.310889	0.597671	FALSE	no	down	5.69773	-0.974856	0.545342	0.776703	FALSE	no	down	5.69773	-4.44326	0.0194228	0.074009
1700024P16Rik	14	6	9.02971	16.0933	3.38098	3.62067	30	7	16.4874	17.1198	3.66486	3.65312	17	17	9.98658	12.0802	3.42201	3.50652	3	10	3.17832	8.92215	3.10314	3.37888	11.6122	-0.485294	0.626529	0.999837	FALSE	no	down	11.6122	0.120053	0.902982	0.962629	FALSE	no	up	11.6122	0.967679	0.350492	0.626941	FALSE	no	up	11.6122	0.605347	0.52928	0.706435
1700025G04Rik	461	124	297.335	332.596	8.30182	8.39895	566	148	311.063	361.962	8.34046	8.47214	559	612	328.382	434.887	8.38737	8.63689	347	382	367.625	340.826	8.48622	8.41982	346.835	-0.0944415	0.769961	0.999837	FALSE	no	down	346.835	-0.281485	0.377157	0.656784	FALSE	no	down	346.835	-0.174385	0.586306	0.807278	FALSE	no	down	346.835	-0.187043	0.555719	0.727638
1700025N23Rik	7	0	4.51485	0	1.66426	1.436	9	0	4.94623	0	1.68883	1.43114	10	4	5.87446	2.8424	1.73609	1.56891	4	1	4.23775	0.892215	1.64486	1.4485	2.91349	-0.111198	0.958023	0.999837	FALSE	no	down	2.91349	-0.725551	0.720918	0.880548	FALSE	no	down	2.91349	0.0587858	0.977566	0.991382	FALSE	no	up	2.91349	-0.614353	0.759614	0.864866
1700026L06Rik	6	0	3.86987	0	1.98643	1.80625	4	0	2.19833	0	1.88193	1.79979	5	10	2.93723	7.10599	1.93006	2.15513	6	11	6.35663	9.81436	2.11299	2.26977	4.0353	0.735644	0.706457	0.999837	FALSE	no	up	4.0353	-1.06499	0.543628	0.781349	FALSE	no	down	4.0353	-1.76069	0.314583	0.59139	FALSE	no	down	4.0353	-1.80063	0.323795	0.527756
1700028E10Rik	6	2	3.86987	5.36445	1.85359	1.91402	7	2	3.84707	4.89138	1.8525	1.89553	9	10	5.28701	7.10599	1.93518	2.02652	0	0	0	0	1.60717	1.59919	3.79572	0.0695323	0.967398	0.999837	FALSE	no	up	3.79572	-0.45994	0.778571	0.907791	FALSE	no	down	3.79572	4.65301	0.0309077	0.152023	FALSE	no	up	3.79572	-0.529473	0.745247	0.856172
1700028J19Rik	18	5	11.6096	13.4111	3.56106	3.61933	21	4	11.5412	9.78276	3.55823	3.50149	20	8	11.7489	5.68479	3.56647	3.2964	9	29	9.53495	25.8742	3.48051	3.99358	12.3984	0.193551	0.849059	0.999837	FALSE	no	up	12.3984	0.496499	0.616467	0.82642	FALSE	no	up	12.3984	-0.525173	0.592479	0.811691	FALSE	no	down	12.3984	0.302948	0.760185	0.865016
1700029I15Rik	14	1	9.02971	2.68222	3.51341	3.29763	16	0	8.79331	0	3.50065	3.16008	37	17	21.7355	12.0802	3.96379	3.64226	36	23	38.1398	20.5209	4.32729	3.92236	14.1227	0.262761	0.821205	0.999837	FALSE	no	up	14.1227	-1.36472	0.203549	0.483463	FALSE	no	down	14.1227	-2.1535	0.0443343	0.190232	FALSE	no	down	14.1227	-1.62748	0.131649	0.291799
1700029J07Rik	11	5	7.09477	13.4111	3.67455	3.95188	42	5	23.0824	12.2284	4.23256	3.91407	25	26	14.6861	18.4756	3.97913	4.10096	25	22	26.486	19.6287	4.30939	4.13357	16.8866	-0.957542	0.284483	0.999837	FALSE	no	down	16.8866	-0.801999	0.358982	0.641376	FALSE	no	down	16.8866	-1.2772	0.144936	0.392845	FALSE	no	down	16.8866	0.155543	0.850989	0.920058
1700030C10Rik	9	2	5.80481	5.36445	2.29038	2.2598	13	1	7.14456	2.44569	2.35677	2.13268	10	5	5.87446	3.55299	2.29438	2.16912	2	6	2.11888	5.35329	2.09184	2.26607	4.70739	0.116928	0.937895	0.999837	FALSE	no	up	4.70739	0.24898	0.864394	0.94807	FALSE	no	up	4.70739	0.576357	0.70091	0.875828	FALSE	no	up	4.70739	0.132052	0.92769	0.961144
1700030J22Rik	15	8	9.67469	21.4578	3.66224	4.0337	26	4	14.2891	9.78276	3.84053	3.69721	16	25	9.39913	17.765	3.64911	3.955	9	32	9.53495	28.5509	3.66501	4.23751	15.0568	0.243572	0.802396	0.999837	FALSE	no	up	15.0568	0.117558	0.900524	0.961712	FALSE	no	up	15.0568	-0.382922	0.684419	0.866862	FALSE	no	down	15.0568	-0.126015	0.893746	0.941643
1700030K09Rik	95	25	61.273	67.0556	5.87771	5.93904	125	19	68.6977	46.4681	5.96693	5.68321	85	95	49.9329	67.5069	5.72485	5.95243	55	41	58.2691	36.5808	5.83907	5.51285	56.973	0.116174	0.826711	0.999837	FALSE	no	up	56.973	0.122208	0.813592	0.924754	FALSE	no	up	56.973	0.432983	0.412006	0.677309	FALSE	no	up	56.973	0.00603424	0.990698	0.994524
1700034H15Rik	16	5	10.3197	13.4111	3.52818	3.63989	19	5	10.4421	12.2284	3.53249	3.60342	18	7	10.574	4.97419	3.53824	3.2785	21	19	22.2482	16.9521	3.91523	3.76538	12.6437	0.0517491	0.957806	0.999837	FALSE	no	up	12.6437	0.565457	0.555357	0.788629	FALSE	no	up	12.6437	-0.756788	0.421134	0.684681	FALSE	no	down	12.6437	0.513708	0.590254	0.753266
1700034P13Rik	3	2	1.93494	5.36445	1.41471	1.59586	9	4	4.94623	9.78276	1.61409	1.78628	2	0	1.17489	0	1.35571	1.26364	1	2	1.05944	1.78443	1.35863	1.40705	3.25589	-1.09281	0.543769	0.999837	FALSE	no	down	3.25589	2.44927	0.228201	0.511025	FALSE	no	up	3.25589	1.2246	0.526655	0.764576	FALSE	no	up	3.25589	3.54207	0.0719752	0.193664
1700037C18Rik	55	12	35.4739	32.1867	5.24218	5.19289	81	7	44.5161	17.1198	5.40144	4.87468	73	56	42.8835	39.7935	5.37436	5.3213	62	59	65.6852	52.6407	5.69183	5.5232	41.2874	0.0518756	0.934057	0.999837	FALSE	no	up	41.2874	-0.278963	0.644946	0.840151	FALSE	no	down	41.2874	-0.794289	0.190027	0.45345	FALSE	no	down	41.2874	-0.330838	0.583115	0.748038
1700037H04Rik	248	69	159.955	185.073	7.51344	7.63731	360	52	197.849	127.176	7.68973	7.34471	492	239	289.023	169.833	8.02118	7.56261	457	304	484.163	271.233	8.50085	7.96371	235.538	0.058679	0.890744	0.999837	FALSE	no	up	235.538	-0.41963	0.317687	0.603233	FALSE	no	down	235.538	-1.13648	0.00676686	0.056298	FALSE	no	down	235.538	-0.47831	0.253906	0.454019
1700040L02Rik	38	12	24.5092	32.1867	4.67977	4.84226	70	13	38.4707	31.794	4.98098	4.83613	17	24	9.98658	17.0544	4.21778	4.47308	36	35	38.1398	31.2275	4.96842	4.83395	27.9211	-0.357211	0.598602	0.999837	FALSE	no	down	27.9211	1.04497	0.127512	0.370639	FALSE	no	up	27.9211	-0.320192	0.63288	0.838252	FALSE	no	down	27.9211	1.40218	0.0374691	0.121072
1700047M11Rik	3	1	1.93494	2.68222	1.52298	1.57633	3	0	1.64874	0	1.50227	1.44121	6	11	3.52467	7.81659	1.62239	1.84216	3	4	3.17832	3.56886	1.60079	1.6234	3.04429	0.99995	0.62984	0.999837	FALSE	no	up	3.04429	-1.34702	0.462655	0.72567	FALSE	no	down	3.04429	-0.603558	0.748523	0.899919	FALSE	no	down	3.04429	-2.34697	0.225845	0.420434
1700048O20Rik	3	1	1.93494	2.68222	2.53866	2.65087	13	2	7.14456	4.89138	2.83399	2.74254	17	14	9.98658	9.94838	2.96285	2.9594	6	18	6.35663	16.0599	2.79715	3.17919	7.37557	-1.51842	0.282491	0.999837	FALSE	no	down	7.37557	-2.1956	0.105912	0.332145	FALSE	no	down	7.37557	-2.37205	0.0825141	0.280513	FALSE	no	down	7.37557	-0.677186	0.572676	0.740124
1700049G17Rik	24	8	15.4795	21.4578	4.46216	4.66421	35	21	19.2354	51.3595	4.57733	5.20927	19	46	11.1615	32.6876	4.30419	4.91001	43	54	45.5559	48.1796	5.14229	5.18691	30.6396	-0.906377	0.240526	0.999837	FALSE	no	down	30.6396	-0.282007	0.712119	0.875532	FALSE	no	down	30.6396	-1.38624	0.06747	0.248817	FALSE	no	down	30.6396	0.624371	0.396112	0.597881
1700052K11Rik	32	7	20.6393	18.7756	4.46676	4.43049	43	9	23.632	22.0112	4.54792	4.50862	31	14	18.2108	9.94838	4.39488	4.10697	52	34	55.0908	30.3353	5.13404	4.70564	24.8304	-0.207408	0.782724	0.999837	FALSE	no	down	24.8304	0.489872	0.509658	0.761311	FALSE	no	up	24.8304	-1.10027	0.130021	0.369734	FALSE	no	down	24.8304	0.697279	0.340735	0.543853
1700056E22Rik	0	3	0	8.04667	1.9646	2.43668	6	1	3.29749	2.44569	2.20637	2.19124	5	5	2.93723	3.55299	2.18322	2.22546	8	18	8.47551	16.0599	2.48319	2.7843	5.60193	0.0838635	0.960783	0.999837	FALSE	no	up	5.60193	-0.0440557	0.978468	0.990793	FALSE	no	down	5.60193	-1.96778	0.216851	0.488288	FALSE	no	down	5.60193	-0.127919	0.937249	0.966039
1700061G19Rik	1	1	0.644979	2.68222	1.91847	2.09775	12	5	6.59498	12.2284	2.29738	2.487	2	7	1.17489	4.97419	1.95656	2.20739	9	3	9.53495	2.67664	2.42417	2.07092	5.06391	-2.82538	0.104466	0.999837	FALSE	no	down	5.06391	-1.23816	0.481224	0.740513	FALSE	no	down	5.06391	-2.23377	0.199827	0.466028	FALSE	no	down	5.06391	1.58723	0.287079	0.49003
1700065D16Rik	0	0	0	0	-0.959424	-0.927707	0	0	0	0	-0.96002	-0.930552	6	0	3.52467	0	-0.754642	-0.959026	0	0	0	0	-0.95633	-0.957973	0.440584	0.181986	0.970951	0.999837	FALSE	no	up	0.440584	-2.86961	0.551982	0.786796	FALSE	no	down	0.440584	0.43599	0.930481	0.973769	FALSE	no	up	0.440584	-3.0516	0.527038	0.704624
1700066B19Rik	109	26	70.3027	69.7378	6.3459	6.35462	124	28	68.1481	68.4793	6.32162	6.34015	290	346	170.359	245.867	7.08283	7.42048	71	98	75.2201	87.4371	6.39983	6.51586	106.944	0.0369959	0.932942	0.999837	FALSE	no	up	106.944	-1.56961	0.000181963	0.00371875	FALSE	yes	down	106.944	-0.21643	0.614911	0.82713	FALSE	no	down	106.944	-1.60661	0.000118129	0.00136446
1700066M21Rik	37	7	23.8642	18.7756	4.49557	4.36579	44	19	24.1816	46.4681	4.50423	4.91507	19	38	11.1615	27.0028	4.09088	4.57311	8	29	8.47551	25.8742	4.00294	4.54449	23.2254	-0.664415	0.418734	0.999837	FALSE	no	down	23.2254	0.189653	0.816477	0.925421	FALSE	no	up	23.2254	0.324326	0.696398	0.87354	FALSE	no	up	23.2254	0.854068	0.284729	0.487637
1700067K01Rik	2	1	1.28996	2.68222	1.78324	1.89961	3	0	1.64874	0	1.80628	1.75992	7	19	4.11212	13.5014	1.96863	2.3993	2	9	2.11888	8.02993	1.85	2.16796	4.1729	0.667192	0.740378	0.999837	FALSE	no	up	4.1729	-2.29604	0.19178	0.469067	FALSE	no	down	4.1729	-1.5163	0.397776	0.665008	FALSE	no	down	4.1729	-2.96323	0.104511	0.250255
1700084C01Rik	4	0	2.57992	0	1.9808	1.8815	7	0	3.84707	0	2.05956	1.87437	2	16	1.17489	11.3696	1.88148	2.42189	11	6	11.6538	5.35329	2.42017	2.14337	4.49732	-0.507616	0.797871	0.999837	FALSE	no	down	4.49732	-1.91662	0.303219	0.590465	FALSE	no	down	4.49732	-2.36062	0.205521	0.473538	FALSE	no	down	4.49732	-1.40901	0.428588	0.625643
1700084E18Rik	18	8	11.6096	21.4578	4.06587	4.37926	49	10	26.9295	24.4569	4.52346	4.44983	23	39	13.5113	27.7134	4.13463	4.54005	19	25	20.1293	22.3054	4.34615	4.405	21.0141	-0.729641	0.361608	0.999837	FALSE	no	down	21.0141	-0.397422	0.612893	0.824871	FALSE	no	down	21.0141	-0.445835	0.574903	0.798575	FALSE	no	down	21.0141	0.332219	0.661163	0.803785
1700086L19Rik	3	3	1.93494	8.04667	1.7517	2.05052	16	2	8.79331	4.89138	2.14023	1.92173	8	1	4.69957	0.710599	1.92795	1.66406	2	1	2.11888	0.892215	1.77187	1.68465	4.01094	-0.643782	0.699214	0.999837	FALSE	no	down	4.01094	0.719399	0.668135	0.852739	FALSE	no	up	4.01094	1.6023	0.374218	0.647118	FALSE	no	up	4.01094	1.36318	0.404614	0.605842
1700086O06Rik	48	16	30.959	42.9156	4.93254	5.13765	59	16	32.4253	39.131	4.96356	5.07806	55	47	32.3095	33.3981	4.96105	4.98293	16	23	16.951	20.5209	4.58791	4.68464	31.0763	0.0311641	0.960769	0.999837	FALSE	no	up	31.0763	0.135695	0.826146	0.929406	FALSE	no	up	31.0763	0.942693	0.143423	0.390153	FALSE	no	up	31.0763	0.10453	0.86502	0.927721
1700088E04Rik	22	3	14.1895	8.04667	4.0683	3.90106	35	12	19.2354	29.3483	4.22931	4.45889	31	23	18.2108	16.3438	4.19856	4.14069	22	25	23.3076	22.3054	4.33775	4.31323	18.8734	-0.998298	0.225192	0.999837	FALSE	no	down	18.8734	-0.548564	0.498263	0.754214	FALSE	no	down	18.8734	-0.9477	0.243968	0.516153	FALSE	no	down	18.8734	0.449734	0.558402	0.729464
1700094D03Rik	63	12	40.6337	32.1867	5.601	5.4877	99	15	54.4086	36.6853	5.80981	5.55882	95	91	55.8073	64.6645	5.8289	5.94131	102	110	108.063	98.1436	6.3584	6.27836	61.3241	-0.334243	0.524346	0.999837	FALSE	no	down	61.3241	-0.693608	0.171148	0.438984	FALSE	no	down	61.3241	-1.46947	0.00364826	0.038291	FALSE	yes	down	61.3241	-0.359365	0.468514	0.658644
1700096K18Rik	60	29	38.6987	77.7845	5.09773	5.60522	75	21	41.2186	51.3595	5.14469	5.28308	28	15	16.4485	10.659	4.55765	4.35608	13	34	13.7727	30.3353	4.4872	4.92809	35.0346	0.304529	0.644083	0.999837	FALSE	no	up	35.0346	2.05488	0.00224186	0.0246387	FALSE	yes	up	35.0346	1.34955	0.0438293	0.188665	FALSE	no	up	35.0346	1.75035	0.00946353	0.0427932
1700097N02Rik	55	15	35.4739	40.2334	5.52369	5.63234	128	17	70.3464	41.5767	6.0218	5.65019	89	68	52.2827	48.3207	5.79405	5.7372	116	105	122.895	93.6826	6.48474	6.25327	63.1014	-0.62789	0.233245	0.999837	FALSE	no	down	63.1014	-0.427777	0.406946	0.681514	FALSE	no	down	63.1014	-1.53202	0.00276552	0.031566	FALSE	yes	down	63.1014	0.200113	0.688907	0.822941
1700102H20Rik	8	1	5.15983	2.68222	2.08056	1.95838	9	4	4.94623	9.78276	2.06979	2.24747	7	5	4.11212	3.55299	2.02262	1.99035	1	3	1.05944	2.67664	1.84405	1.94006	4.24653	-0.764751	0.621114	0.999837	FALSE	no	down	4.24653	0.116267	0.939752	0.976213	FALSE	no	up	4.24653	1.13498	0.491767	0.740358	FALSE	no	up	4.24653	0.881017	0.552735	0.725764
1700102P08Rik	7	1	4.51485	2.68222	2.41355	2.34577	5	4	2.74791	9.78276	2.30069	2.64108	6	8	3.52467	5.68479	2.35246	2.47945	2	20	2.11888	17.8443	2.27662	2.96699	6.11255	-0.589836	0.697537	0.999837	FALSE	no	down	6.11255	-0.273309	0.853956	0.942048	FALSE	no	down	6.11255	-1.40481	0.338982	0.615658	FALSE	no	down	6.11255	0.316527	0.825242	0.906651
1700109H08Rik	7	1	4.51485	2.68222	2.58201	2.52734	14	2	7.69414	4.89138	2.74343	2.61931	9	16	5.28701	11.3696	2.62327	2.89705	5	11	5.29719	9.81436	2.62757	2.83152	6.44384	-0.770395	0.57536	0.999837	FALSE	no	down	6.44384	-1.11541	0.400454	0.676769	FALSE	no	down	6.44384	-0.986869	0.463499	0.720226	FALSE	no	down	6.44384	-0.345015	0.784398	0.881128
1700110K17Rik	8	1	5.15983	2.68222	2.09159	1.96542	27	1	14.8387	2.44569	2.51996	1.95182	4	0	2.34978	0	1.91842	1.74877	5	3	5.29719	2.67664	2.09502	1.94524	4.43126	-1.14964	0.493402	0.999837	FALSE	no	down	4.43126	1.76765	0.323982	0.609855	FALSE	no	up	4.43126	0.056668	0.973508	0.98986	FALSE	no	up	4.43126	2.91729	0.0919076	0.229026
1700112E06Rik	19	7	12.2546	18.7756	3.65486	3.8501	9	6	4.94623	14.6741	3.30794	3.73456	32	48	18.7983	34.1087	3.88312	4.26307	1	12	1.05944	10.7066	3.1114	3.59444	14.4154	0.757356	0.477523	0.999837	FALSE	no	up	14.4154	-0.806613	0.42172	0.693807	FALSE	no	down	14.4154	1.33206	0.214441	0.48475	FALSE	no	up	14.4154	-1.56397	0.128158	0.286342
1700112J16Rik	7	0	4.51485	0	0.792525	0.540747	2	0	1.09916	0	0.586947	0.538112	4	3	2.34978	2.1318	0.668922	0.654406	0	2	0	1.78443	0.517782	0.63208	1.485	1.68381	0.556443	0.999837	FALSE	no	up	1.485	0.161744	0.951905	0.979704	FALSE	no	up	1.485	1.45875	0.606057	0.819899	FALSE	no	up	1.485	-1.52207	0.587057	0.750971
1700113A16Rik	17	3	10.9646	8.04667	3.78891	3.72274	34	9	18.6858	22.0112	4.05458	4.12478	36	17	21.148	12.0802	4.12553	3.83292	17	17	18.0105	15.1677	4.03059	3.94243	15.7643	-1.03146	0.247362	0.999837	FALSE	no	down	15.7643	-0.759524	0.385091	0.663605	FALSE	no	down	15.7643	-0.750861	0.396863	0.664145	FALSE	no	down	15.7643	0.271934	0.742442	0.854806
1700120C14Rik	2	0	1.28996	0	1.02919	0.980446	6	1	3.29749	2.44569	1.15538	1.09867	6	3	3.52467	2.1318	1.16803	1.08394	3	1	3.17832	0.892215	1.14331	1.00578	2.09502	-1.67557	0.468475	0.999837	FALSE	no	down	2.09502	-1.62699	0.471124	0.73222	FALSE	no	down	2.09502	-1.13308	0.624632	0.832899	FALSE	no	down	2.09502	0.0485786	0.981344	0.989206
1700123I01Rik	3	3	1.93494	8.04667	2.20514	2.51932	25	0	13.7395	0	2.78609	2.15822	7	6	4.11212	4.26359	2.34235	2.35246	8	5	8.47551	4.46107	2.56039	2.36506	5.62918	-0.781046	0.616494	0.999837	FALSE	no	down	5.62918	0.0866365	0.955437	0.981619	FALSE	no	up	5.62918	-0.535416	0.729637	0.890067	FALSE	no	down	5.62918	0.867683	0.562637	0.732361
1700123M08Rik	17	7	10.9646	18.7756	2.81668	3.01849	24	1	13.19	2.44569	2.91021	2.41275	7	0	4.11212	0	2.46612	2.17333	4	2	4.23775	1.78443	2.4816	2.32253	6.93877	0.790363	0.574079	0.999837	FALSE	no	up	6.93877	2.78852	0.0557685	0.224875	FALSE	no	up	6.93877	2.28974	0.11802	0.347637	FALSE	no	up	6.93877	1.99816	0.176298	0.356166
1700123O20Rik	254	50	163.825	134.111	7.41242	7.25838	341	95	187.407	232.34	7.52596	7.7077	306	301	179.758	213.89	7.49043	7.63973	176	175	186.461	156.138	7.52144	7.37313	181.741	-0.468838	0.20056	0.999837	FALSE	no	down	181.741	-0.386758	0.284265	0.571124	FALSE	no	down	181.741	-0.186018	0.609943	0.822682	FALSE	no	down	181.741	0.0820791	0.817708	0.902563
1700124L16Rik	2	1	1.28996	2.68222	1.80052	1.91258	7	0	3.84707	0	1.96369	1.77678	7	5	4.11212	3.55299	1.97916	1.94668	8	9	8.47551	8.02993	2.18769	2.17251	3.99873	-0.425191	0.818687	0.999837	FALSE	no	down	3.99873	-1.10724	0.527074	0.771304	FALSE	no	down	3.99873	-2.21201	0.202456	0.469339	FALSE	no	down	3.99873	-0.682047	0.684608	0.82008
1810008I18Rik	10	0	6.44979	0	2.38931	2.08464	7	4	3.84707	9.78276	2.24769	2.50123	5	9	2.93723	6.39539	2.19259	2.38591	4	8	4.23775	7.13772	2.27377	2.41949	5.09846	-0.728806	0.640765	0.999837	FALSE	no	down	5.09846	-0.261493	0.864905	0.948413	FALSE	no	down	5.09846	-0.559187	0.71784	0.885055	FALSE	no	down	5.09846	0.467313	0.752324	0.86083
1810010H24Rik	25	4	16.1245	10.7289	3.72041	3.52964	39	5	21.4337	12.2284	3.88499	3.57849	26	0	15.2736	0	3.69234	2.92918	13	13	13.7727	11.5988	3.63576	3.55657	12.6451	-0.327786	0.784931	0.999837	FALSE	no	down	12.6451	0.826996	0.491331	0.748514	FALSE	no	up	12.6451	0.112871	0.924979	0.971988	FALSE	no	up	12.6451	1.15478	0.331099	0.534987
1810011H11Rik	15	2	9.67469	5.36445	3.70087	3.58627	13	2	7.14456	4.89138	3.57977	3.55898	49	38	28.7848	27.0028	4.29903	4.25357	12	41	12.7133	36.5808	3.82777	4.45693	16.5196	0.347128	0.732302	0.999837	FALSE	no	up	16.5196	-1.79348	0.0518072	0.214969	FALSE	no	down	16.5196	-1.62139	0.0816767	0.278621	FALSE	no	down	16.5196	-2.1406	0.0218273	0.0808595
1810011O10Rik	1559	452	1005.52	1212.37	9.97081	10.14	3066	478	1685.02	1169.04	10.4498	10.1068	1157	1170	679.675	831.401	9.63024	9.80282	976	763	1034.01	680.76	9.99587	9.63193	1037.22	-0.369593	0.258782	0.999837	FALSE	no	down	1037.22	0.551446	0.091721	0.305038	FALSE	no	up	1037.22	0.369338	0.259341	0.53445	FALSE	no	up	1037.22	0.921038	0.00476052	0.0256793
1810012K16Rik	2	1	1.28996	2.68222	1.91009	2.02803	12	0	6.59498	0	2.22288	1.8921	5	6	2.93723	4.26359	2.01813	2.09774	8	10	8.47551	8.92215	2.29932	2.32275	4.3957	-1.12945	0.526518	0.999837	FALSE	no	down	4.3957	-1.01449	0.558906	0.790768	FALSE	no	down	4.3957	-2.29142	0.181543	0.443437	FALSE	no	down	4.3957	0.114956	0.942867	0.969019
1810013A23Rik	9	2	5.80481	5.36445	2.84301	2.84644	17	6	9.34289	14.6741	3.01373	3.1776	6	6	3.52467	4.26359	2.71182	2.75971	13	9	13.7727	8.02993	3.17876	2.95285	8.09715	-1.0481	0.374134	0.999837	FALSE	no	down	8.09715	0.536657	0.654911	0.845577	FALSE	no	up	8.09715	-0.946695	0.417194	0.680617	FALSE	no	down	8.09715	1.58476	0.164661	0.340588
1810013L24Rik	602	116	388.277	311.138	8.6132	8.42558	697	299	383.058	731.261	8.60132	9.19039	415	564	243.79	400.778	8.22074	8.64106	401	466	424.835	415.772	8.69255	8.67348	412.364	-0.654591	0.0896207	0.999837	FALSE	no	down	412.364	0.125127	0.745026	0.893071	FALSE	no	up	412.364	-0.258891	0.501497	0.746502	FALSE	no	down	412.364	0.779717	0.0412953	0.129773
1810014B01Rik	48	16	30.959	42.9156	5.14939	5.36859	96	28	52.7598	68.4793	5.52621	5.70662	54	28	31.7221	19.8968	5.16473	4.88699	44	47	46.6153	41.9341	5.431	5.35592	41.9102	-0.733358	0.208909	0.999837	FALSE	no	down	41.9102	0.474387	0.417445	0.690113	FALSE	no	up	41.9102	-0.298232	0.608583	0.821794	FALSE	no	down	41.9102	1.20775	0.0336465	0.111608
1810019D21Rik	192	86	123.836	230.671	7.42359	7.92493	449	71	246.762	173.644	7.98049	7.69467	518	178	304.297	126.487	8.16448	7.44012	567	689	600.702	614.736	8.79842	8.82149	302.642	-0.283869	0.526432	0.999837	FALSE	no	down	302.642	-0.309202	0.485816	0.744114	FALSE	no	down	302.642	-1.80381	4.4809e-05	0.00175031	FALSE	yes	down	302.642	-0.025333	0.954177	0.975699
1810020O05Rik	0	0	0	0	1.11055	1.16821	3	3	1.64874	7.33707	1.23709	1.51785	9	0	5.28701	0	1.46923	1.1133	2	6	2.11888	5.35329	1.27312	1.46483	2.71812	-4.12601	0.109261	0.999837	FALSE	no	down	2.71812	-3.46437	0.175628	0.446002	FALSE	no	down	2.71812	-3.95491	0.122584	0.356251	FALSE	no	down	2.71812	0.661649	0.762861	0.866386
1810021B22Rik	21	5	13.5446	13.4111	4.34837	4.40608	46	7	25.2808	17.1198	4.69549	4.50232	67	26	39.3589	18.4756	4.99614	4.51092	64	40	67.8041	35.6886	5.40705	4.9228	28.8354	-0.695563	0.367777	0.999837	FALSE	no	down	28.8354	-1.10459	0.138365	0.389055	FALSE	no	down	28.8354	-1.93594	0.00916855	0.0684801	FALSE	no	down	28.8354	-0.409024	0.566653	0.735387
1810022K09Rik	87	40	56.1132	107.289	5.972	6.47482	176	65	96.7264	158.97	6.40249	6.81581	118	77	69.3186	54.7161	6.13251	5.95391	28	58	29.6643	51.7485	5.5581	5.91508	78.0682	-0.668595	0.197254	0.999837	FALSE	no	down	78.0682	0.352514	0.495781	0.752518	FALSE	no	up	78.0682	0.955476	0.0718671	0.25862	FALSE	no	up	78.0682	1.02111	0.0448835	0.138376
1810024B03Rik	7	0	4.51485	0	1.23403	0.980053	12	1	6.59498	2.44569	1.34773	1.10349	0	6	0	4.26359	0.93062	1.21836	0	0	0	0	0.945629	0.940679	2.22739	-0.88257	0.731272	0.999837	FALSE	no	down	2.22739	0.259467	0.919574	0.969456	FALSE	no	up	2.22739	3.82084	0.186484	0.449653	FALSE	no	up	2.22739	1.14204	0.648819	0.794749
1810026B05Rik	261	68	168.34	182.391	7.5417	7.61165	692	136	380.31	332.614	8.26068	8.13087	245	292	143.924	207.495	7.4146	7.71715	149	258	157.856	230.191	7.49068	7.80652	225.39	-1.03237	0.00514041	0.491771	FALSE	no	down	225.39	-0.00629978	0.986357	0.994193	FALSE	no	down	225.39	-0.152617	0.680219	0.86446	FALSE	no	down	225.39	1.02607	0.00451928	0.0247057
1810026J23Rik	413	74	266.376	198.485	8.07639	7.83529	570	116	313.262	283.7	8.2184	8.13071	529	408	310.759	289.924	8.21125	8.15005	257	315	272.276	281.048	8.09538	8.12287	276.979	-0.348339	0.291943	0.999837	FALSE	no	down	276.979	-0.353149	0.279182	0.566183	FALSE	no	down	276.979	-0.234595	0.47515	0.728621	FALSE	no	down	276.979	-0.00480953	0.98813	0.993296
1810030O07Rik	282	72	181.884	193.12	7.58694	7.63868	436	102	239.618	249.46	7.82283	7.85515	360	286	211.48	203.231	7.71452	7.68047	193	211	204.472	188.257	7.68572	7.61596	208.94	-0.385249	0.251539	0.999837	FALSE	no	down	208.94	-0.149581	0.652065	0.844035	FALSE	no	down	208.94	-0.0703499	0.83348	0.938351	FALSE	no	down	208.94	0.235667	0.472139	0.661337
1810032O08Rik	116	35	74.8176	93.8778	6.3629	6.5406	168	34	92.3297	83.1534	6.52789	6.44847	143	130	84.0047	92.3779	6.45266	6.5283	119	109	126.073	97.2514	6.7843	6.56959	92.9857	-0.0870668	0.841826	0.999837	FALSE	no	down	92.9857	-0.0850174	0.8419	0.936697	FALSE	no	down	92.9857	-0.424357	0.321354	0.598687	FALSE	no	down	92.9857	0.00204946	0.996133	0.99758
1810034E14Rik	24	10	15.4795	26.8222	4.01534	4.30151	29	6	15.9379	14.6741	4.03043	3.9973	23	20	13.5113	14.212	3.94619	3.97229	29	9	30.7237	8.02993	4.41651	3.73456	17.4238	0.406831	0.650396	0.999837	FALSE	no	up	17.4238	0.55936	0.521954	0.769095	FALSE	no	up	17.4238	0.0859994	0.921782	0.970729	FALSE	no	up	17.4238	0.15253	0.862567	0.926604
1810037I17Rik	683	152	440.521	407.698	9.07266	9.015	1227	294	674.337	719.033	9.43568	9.49268	926	993	543.975	705.625	9.24915	9.4759	1301	1607	1378.33	1433.79	10.0986	10.1371	787.913	-0.711277	0.0144874	0.694124	FALSE	no	down	787.913	-0.555273	0.0546891	0.222504	FALSE	no	down	787.913	-1.72598	2.16296e-09	1.18284e-06	FALSE	yes	down	787.913	0.156004	0.585404	0.749852
1810041H14Rik	6	0	3.86987	0	1.84728	1.65889	11	0	6.0454	0	1.96769	1.65294	8	16	4.69957	11.3696	1.89496	2.20045	3	0	3.17832	0	1.80749	1.5986	3.64534	-0.575104	0.782525	0.999837	FALSE	no	down	3.64534	-1.79683	0.369639	0.650292	FALSE	no	down	3.64534	0.57417	0.788493	0.918317	FALSE	no	up	3.64534	-1.22173	0.528847	0.706034
1810041L15Rik	158	63	101.907	168.98	6.54246	6.9656	158	58	86.8339	141.85	6.41112	6.81306	101	44	59.332	31.2664	6.11591	5.68854	65	77	68.8635	68.7005	6.23034	6.2278	90.9666	0.24588	0.616952	0.999837	FALSE	no	up	90.9666	1.55133	0.00165905	0.0196644	FALSE	yes	up	90.9666	0.953916	0.0530607	0.213143	FALSE	no	up	90.9666	1.30544	0.0082265	0.0385646
1810043G02Rik	199	32	128.351	85.8312	6.95598	6.64512	199	34	109.367	83.1534	6.82396	6.6208	222	166	130.413	117.959	6.96942	6.8859	154	164	163.154	146.323	7.15953	7.06628	120.569	0.162662	0.697037	0.999837	FALSE	no	up	120.569	-0.183069	0.652417	0.844282	FALSE	no	down	120.569	-0.499359	0.2208	0.492321	FALSE	no	down	120.569	-0.345731	0.395035	0.597009
1810043H04Rik	145	52	93.522	139.476	6.82935	7.15003	222	31	122.007	75.8164	7.03861	6.69632	342	278	200.906	197.547	7.46329	7.44793	214	181	226.72	161.491	7.56953	7.27236	152.186	0.170982	0.686464	0.999837	FALSE	no	up	152.186	-0.803608	0.0502526	0.210779	FALSE	no	down	152.186	-0.76464	0.0639179	0.240207	FALSE	no	down	152.186	-0.97459	0.0176174	0.0683281
1810044D09Rik	98	35	63.208	93.8778	6.12966	6.43394	207	30	113.763	73.3707	6.60192	6.24637	123	54	72.2558	38.3723	6.23157	5.78247	119	86	126.073	76.7305	6.68647	6.27873	82.2065	-0.304914	0.556612	0.999837	FALSE	no	down	82.2065	0.473625	0.358101	0.640622	FALSE	no	up	82.2065	-0.394375	0.442297	0.703267	FALSE	no	down	82.2065	0.778539	0.126852	0.284708
1810055G02Rik	220	45	141.895	120.7	6.87622	6.727	126	39	69.2473	95.3819	6.28776	6.53825	189	175	111.027	124.355	6.66591	6.76151	35	72	37.0803	64.2395	5.86689	6.23414	95.4908	0.709431	0.116782	0.999837	FALSE	no	up	95.4908	0.167607	0.702413	0.870878	FALSE	no	up	95.4908	1.37705	0.00245131	0.0294944	FALSE	yes	up	95.4908	-0.541824	0.223205	0.416939
1810058I24Rik	592	186	381.828	498.894	8.68032	8.91406	888	93	488.028	227.449	8.89518	8.26692	1266	793	743.706	563.505	9.28229	9.02477	378	562	400.468	501.425	8.72167	8.91927	475.663	0.274404	0.476028	0.999837	FALSE	no	up	475.663	-0.576285	0.130273	0.375366	FALSE	no	down	475.663	-0.0409768	0.914682	0.96816	FALSE	no	down	475.663	-0.850689	0.0256855	0.0911384
1810062G17Rik	7	2	4.51485	5.36445	1.67983	1.69448	5	1	2.74791	2.44569	1.57417	1.56389	6	6	3.52467	4.26359	1.62264	1.66482	2	0	2.11888	0	1.53774	1.39105	3.12251	0.894456	0.628265	0.999837	FALSE	no	up	3.12251	0.328127	0.851404	0.940738	FALSE	no	up	3.12251	2.2596	0.251774	0.525386	FALSE	no	up	3.12251	-0.566329	0.753799	0.86157
1810062O18Rik	14	4	9.02971	10.7289	2.55638	2.57755	8	2	4.39665	4.89138	2.31876	2.35099	4	2	2.34978	1.4212	2.18913	2.12913	2	11	2.11888	9.81436	2.18889	2.58437	5.59386	1.0897	0.438271	0.999837	FALSE	no	up	5.59386	2.36428	0.097354	0.315669	FALSE	no	up	5.59386	0.698602	0.607283	0.820755	FALSE	no	up	5.59386	1.27458	0.386527	0.589476
1810063I02Rik	13	3	8.38473	8.04667	3.36506	3.38007	25	7	13.7395	17.1198	3.5942	3.68156	7	0	4.11212	0	3.12878	2.84448	35	21	37.0803	18.7365	4.20501	3.76015	13.4025	-0.883992	0.407944	0.999837	FALSE	no	down	13.4025	1.9477	0.0950478	0.311053	FALSE	no	up	13.4025	-1.75514	0.0917064	0.299722	FALSE	no	down	13.4025	2.83169	0.0120368	0.0511425
1810065E05Rik	635	133	409.562	356.736	8.7355	8.61953	622	163	341.84	398.647	8.5805	8.71327	338	949	198.557	674.358	8.14759	9.18576	560	1107	593.286	987.682	9.06674	9.54907	495.083	0.054717	0.906196	0.999837	FALSE	no	up	495.083	-0.184296	0.68966	0.863804	FALSE	no	down	495.083	-1.04267	0.0237862	0.128415	FALSE	no	down	495.083	-0.239013	0.604302	0.763818
2010001A14Rik	99	30	63.8529	80.4667	6.20149	6.38302	240	47	131.9	114.947	6.79215	6.66466	83	44	48.758	31.2664	6.00552	5.72116	186	120	197.056	107.066	7.14894	6.61201	96.914	-0.802071	0.093318	0.999837	FALSE	no	down	96.914	0.825793	0.0872957	0.295957	FALSE	no	up	96.914	-1.09356	0.0206103	0.117557	FALSE	no	down	96.914	1.62786	0.000562186	0.00485605
2010001E11Rik	0	1	0	2.68222	-0.230916	-0.0846181	6	0	3.29749	0	0.00570224	-0.198265	3	0	1.76234	0	-0.0973746	-0.229889	0	0	0	0	-0.224916	-0.227204	0.967756	-0.693335	0.859709	0.999837	FALSE	no	down	0.967756	0.299677	0.938948	0.976034	FALSE	no	up	0.967756	2.61444	0.521471	0.761114	FALSE	no	up	0.967756	0.993012	0.796765	0.890029
2010003K11Rik	159	54	102.552	144.84	7.03175	7.30946	260	65	142.891	158.97	7.29273	7.38348	241	397	141.574	282.108	7.28528	7.88323	306	236	324.188	210.563	8.00995	7.62102	188.461	-0.303654	0.48886	0.999837	FALSE	no	down	188.461	-0.796421	0.064626	0.246193	FALSE	no	down	188.461	-1.13283	0.00868881	0.0664397	FALSE	no	down	188.461	-0.492767	0.248363	0.447488
2010010A06Rik	37	16	23.8642	42.9156	4.61732	4.98991	64	11	35.1732	26.9026	4.87959	4.68952	9	8	5.28701	5.68479	3.92625	3.9604	64	33	67.8041	29.4431	5.37821	4.753	29.6343	0.0288847	0.967649	0.999837	FALSE	no	up	29.6343	2.55432	0.000834629	0.0120032	FALSE	yes	up	29.6343	-0.590885	0.394996	0.662532	FALSE	no	down	29.6343	2.52544	0.000917258	0.00716944
2010012O05Rik	156	42	100.617	112.653	6.53378	6.61806	162	34	89.0322	83.1534	6.43406	6.37937	117	86	68.7311	61.1115	6.23102	6.14388	56	120	59.3286	107.066	6.12526	6.58433	85.2116	0.295969	0.522582	0.999837	FALSE	no	up	85.2116	0.707494	0.120681	0.359078	FALSE	no	up	85.2116	0.346299	0.449407	0.708816	FALSE	no	up	85.2116	0.411525	0.368354	0.572381
2010016I18Rik	70	8	45.1485	21.4578	5.69482	5.31124	102	19	56.0573	46.4681	5.85229	5.72841	91	104	53.4576	73.9023	5.81689	6.06648	110	109	116.538	97.2514	6.44326	6.2905	63.7852	-0.548431	0.314548	0.999837	FALSE	no	down	63.7852	-0.841688	0.111988	0.343724	FALSE	no	down	63.7852	-1.58999	0.00262738	0.0306751	FALSE	yes	down	63.7852	-0.293256	0.568677	0.736818
2010106E10Rik	8	3	5.15983	8.04667	2.48968	2.62183	17	11	9.34289	26.9026	2.7167	3.22275	1	1	0.587446	0.710599	2.15351	2.17494	3	5	3.17832	4.46107	2.37292	2.44955	7.29868	-1.45986	0.240959	0.999837	FALSE	no	down	7.29868	3.29412	0.037434	0.175693	FALSE	no	up	7.29868	0.72253	0.582691	0.804334	FALSE	no	up	7.29868	4.75397	0.00192271	0.0127491
2010107E04Rik	1416	540	913.29	1448.4	9.93933	10.3513	2259	549	1241.5	1342.68	10.2119	10.2825	1722	1284	1011.58	912.409	10.0283	9.93853	1070	1017	1133.6	907.383	10.1297	9.93386	1113.86	-0.135055	0.664938	0.999837	FALSE	no	down	1113.86	0.289561	0.351878	0.634662	FALSE	no	up	1113.86	0.204785	0.510925	0.752917	FALSE	no	up	1113.86	0.424616	0.171624	0.350024
2010107G12Rik	60	13	38.6987	34.8689	5.05407	4.96908	31	15	17.037	36.6853	4.54438	5.00277	56	33	32.897	23.4498	4.94212	4.72692	20	38	21.1888	33.9042	4.67262	4.96086	29.8412	0.546249	0.430945	0.999837	FALSE	no	up	29.8412	0.391202	0.55955	0.791459	FALSE	no	up	29.8412	0.421624	0.535178	0.770041	FALSE	no	up	29.8412	-0.155048	0.819491	0.903644
2010107G23Rik	163	69	105.132	185.073	6.76943	7.24132	262	77	143.99	188.318	7.03243	7.25793	142	109	83.4173	77.4553	6.58641	6.53085	92	93	97.4683	82.976	6.70986	6.58433	120.479	-0.215123	0.612348	0.999837	FALSE	no	down	120.479	0.81802	0.0535476	0.219322	FALSE	no	up	120.479	0.654097	0.125659	0.361282	FALSE	no	up	120.479	1.03314	0.0140669	0.0576007
2010109I03Rik	528	193	340.549	517.669	8.82818	9.17412	1372	392	754.026	958.71	9.50268	9.72199	606	1557	355.992	1106.4	8.86304	9.85849	864	1000	915.355	892.215	9.68009	9.65649	730.115	-1.00245	0.0217715	0.785708	FALSE	no	down	730.115	-0.775896	0.0750861	0.269307	FALSE	no	down	730.115	-1.08229	0.0130825	0.0865199	FALSE	no	down	730.115	0.226554	0.601157	0.761653
2010111I01Rik	960	192	619.18	514.987	9.35638	9.20085	1141	231	627.073	564.954	9.36739	9.27866	1107	880	650.302	625.327	9.39928	9.36503	1259	1202	1333.83	1072.44	10.0621	9.85469	751.012	-0.0689811	0.813766	0.999837	FALSE	no	down	751.012	-0.163939	0.572228	0.799909	FALSE	no	down	751.012	-1.07919	0.000197219	0.00513579	FALSE	yes	down	751.012	-0.0949581	0.742957	0.854986
2010204K13Rik	17	4	10.9646	10.7289	4.14815	4.21197	54	4	29.6774	9.78276	4.70018	4.1748	68	36	39.9463	25.5816	4.9079	4.60232	19	63	20.1293	56.2095	4.45983	5.16095	25.3776	-0.956435	0.264637	0.999837	FALSE	no	down	25.3776	-1.59341	0.0547813	0.222706	FALSE	no	down	25.3776	-1.81685	0.0292145	0.146944	FALSE	no	down	25.3776	-0.63697	0.418121	0.616606
2010300C02Rik	833	287	537.268	769.798	9.05788	9.38385	1441	216	791.947	528.269	9.41292	9.04284	587	272	344.831	193.283	8.67699	8.22759	783	601	829.54	536.221	9.45591	9.05613	566.395	-0.0258494	0.946501	0.999837	FALSE	no	down	566.395	1.27342	0.000954738	0.0132572	FALSE	yes	up	566.395	-0.0684635	0.858548	0.948434	FALSE	no	down	566.395	1.29927	0.00074077	0.00602146
2010315B03Rik	90	17	58.0481	45.5978	5.69348	5.51043	137	53	75.2927	129.622	5.90375	6.34443	38	40	22.3229	28.424	5.03777	5.18771	25	35	26.486	31.2275	5.15176	5.25081	52.1276	-0.933724	0.0833683	0.999837	FALSE	no	down	52.1276	1.05545	0.0550377	0.223187	FALSE	no	up	52.1276	0.864666	0.121074	0.35361	FALSE	no	up	52.1276	1.98917	0.000205547	0.0021622
2010320M18Rik	51	21	32.8939	56.3267	5.45776	5.82076	94	24	51.6607	58.6965	5.75647	5.84974	92	77	54.045	54.7161	5.78967	5.79893	61	104	64.6257	92.7903	5.92331	6.20566	58.2194	-0.357812	0.504307	0.999837	FALSE	no	down	58.2194	-0.348543	0.50503	0.758985	FALSE	no	down	58.2194	-0.884322	0.0910546	0.29891	FALSE	no	down	58.2194	0.00926907	0.985581	0.991395
2200002D01Rik	2295	1337	1480.23	3586.13	10.8978	11.6724	8067	791	4433.48	1934.54	11.8733	11.1211	3490	3276	2050.19	2327.92	11.1702	11.2808	4935	3111	5228.33	2775.68	12.0321	11.4375	2977.06	-0.334144	0.455733	0.999837	FALSE	no	down	2977.06	0.208164	0.642017	0.838432	FALSE	no	up	2977.06	-0.662182	0.139137	0.383819	FALSE	no	down	2977.06	0.542309	0.22563	0.420181
2210011C24Rik	41	8	26.4441	21.4578	4.98807	4.90768	83	11	45.6153	26.9026	5.36224	5.02103	41	31	24.0853	22.0286	4.92943	4.87911	83	82	87.9334	73.1616	5.87986	5.72861	40.9536	-0.620817	0.311005	0.999837	FALSE	no	down	40.9536	0.0846418	0.888903	0.956723	FALSE	no	up	40.9536	-1.71798	0.00371045	0.0386378	FALSE	yes	down	40.9536	0.705458	0.228348	0.423794
2210013O21Rik	172	38	110.936	101.925	6.81282	6.74847	217	52	119.259	127.176	6.87227	6.92281	199	131	116.902	93.0885	6.85575	6.67342	106	155	112.3	138.293	6.82292	6.99523	114.985	-0.199581	0.622182	0.999837	FALSE	no	down	114.985	0.025385	0.949172	0.978974	FALSE	no	up	114.985	-0.229668	0.566148	0.792495	FALSE	no	down	114.985	0.224966	0.568269	0.736662
2210015D19Rik	257	82	165.76	219.942	7.30852	7.54965	336	118	184.659	288.591	7.40244	7.79716	267	188	156.848	133.593	7.26129	7.12674	76	69	80.5173	61.5628	6.73546	6.54489	161.434	-0.291894	0.460123	0.999837	FALSE	no	down	161.434	0.394361	0.31552	0.601495	FALSE	no	up	161.434	1.42936	0.000416808	0.00879011	FALSE	yes	up	161.434	0.686255	0.0785013	0.20493
2210016F16Rik	387	120	249.607	321.867	8.19755	8.40718	614	148	337.443	361.962	8.44592	8.50691	534	570	313.696	405.041	8.38366	8.60578	448	595	474.628	530.868	8.74677	8.84697	374.389	-0.301463	0.352951	0.999837	FALSE	no	down	374.389	-0.342888	0.2851	0.571538	FALSE	no	down	374.389	-0.828202	0.00987647	0.071915	FALSE	no	down	374.389	-0.0414247	0.896474	0.942593
2210016L21Rik	402	106	259.282	284.316	8.10817	8.18799	624	94	342.939	229.895	8.35147	8.01136	626	330	367.741	234.498	8.41392	8.02383	374	384	396.23	342.611	8.48073	8.35034	307.189	-0.0940667	0.796312	0.999837	FALSE	no	down	307.189	-0.152752	0.671622	0.85511	FALSE	no	down	307.189	-0.446213	0.216483	0.487741	FALSE	no	down	307.189	-0.0586849	0.870154	0.929409
2210018M11Rik	509	87	328.294	233.353	8.20362	7.90424	406	112	223.13	273.917	7.86487	8.04078	350	335	205.606	238.051	7.79597	7.92023	248	268	262.741	239.114	8.00546	7.92412	250.526	0.201118	0.561764	0.999837	FALSE	no	up	250.526	0.355807	0.298533	0.585669	FALSE	no	up	250.526	0.177853	0.60485	0.819016	FALSE	no	up	250.526	0.154689	0.651544	0.796426
2210019I11Rik	19	6	12.2546	16.0933	3.81701	3.95222	21	8	11.5412	19.5655	3.78702	4.04959	15	6	8.81169	4.26359	3.66894	3.43951	46	20	48.7342	17.8443	4.68512	4.01299	17.3886	-0.108639	0.905644	0.999837	FALSE	no	down	17.3886	1.07058	0.245059	0.529481	FALSE	no	up	17.3886	-1.261	0.152435	0.403315	FALSE	no	down	17.3886	1.17921	0.195663	0.381441
2210039B01Rik	21	9	13.5446	24.14	3.92175	4.21679	53	5	29.1278	12.2284	4.37205	3.89475	10	9	5.87446	6.39539	3.58443	3.61854	29	21	30.7237	18.7365	4.39607	4.09343	17.5964	-0.268748	0.7542	0.999837	FALSE	no	down	17.5964	1.55763	0.0779071	0.275792	FALSE	no	up	17.5964	-0.451402	0.592629	0.811825	FALSE	no	down	17.5964	1.82638	0.0361224	0.117776
2210404O09Rik	25	9	16.1245	24.14	4.13738	4.35034	48	16	26.3799	39.131	4.42808	4.65486	29	16	17.0359	11.3696	4.16666	3.96824	13	12	13.7727	10.7066	4.06292	3.94742	19.8325	-0.720325	0.354467	0.999837	FALSE	no	down	19.8325	0.450493	0.563177	0.793696	FALSE	no	up	19.8325	0.673591	0.400858	0.668183	FALSE	no	up	19.8325	1.17082	0.121797	0.277805
2210406O10Rik	4	2	2.57992	5.36445	2.35412	2.53611	10	8	5.49582	19.5655	2.53602	3.03519	2	2	1.17489	1.4212	2.24762	2.27423	10	10	10.5944	8.92215	2.77676	2.70773	6.88979	-1.70585	0.205888	0.999837	FALSE	no	down	6.88979	1.48107	0.319725	0.605728	FALSE	no	up	6.88979	-1.43356	0.285196	0.561644	FALSE	no	down	6.88979	3.18692	0.0219906	0.0811987
2210407C18Rik	187	77	120.611	206.531	7.08528	7.53819	105	59	57.7061	144.296	6.53537	7.23551	144	914	84.5922	649.487	6.80831	8.6433	278	98	294.524	87.4371	7.86637	6.83668	205.648	0.700945	0.544197	0.999837	FALSE	no	up	205.648	-1.16943	0.309158	0.596392	FALSE	no	down	205.648	-0.22667	0.843933	0.941816	FALSE	no	down	205.648	-1.87037	0.104461	0.25021
2210408F21Rik	10	2	6.44979	5.36445	2.81268	2.77813	11	1	6.0454	2.44569	2.79144	2.6489	23	14	13.5113	9.94838	3.11254	2.97169	12	3	12.7133	2.67664	3.0722	2.61139	7.39436	0.373316	0.781355	0.999837	FALSE	no	up	7.39436	-0.966223	0.4417	0.709862	FALSE	no	down	7.39436	-0.342204	0.790113	0.918754	FALSE	no	down	7.39436	-1.33954	0.291449	0.494748
2210408I21Rik	25	6	16.1245	16.0933	3.98867	3.9857	36	16	19.7849	39.131	4.10434	4.50286	21	10	12.3364	7.10599	3.85273	3.63088	15	11	15.8916	9.81436	3.98069	3.75781	17.0353	-0.821877	0.334046	0.999837	FALSE	no	down	17.0353	0.721779	0.401971	0.677816	FALSE	no	up	17.0353	0.332315	0.70154	0.876202	FALSE	no	up	17.0353	1.54366	0.0643409	0.179046
2210417A02Rik	38	5	24.5092	13.4111	4.68947	4.42375	43	13	23.632	31.794	4.66668	4.84627	47	20	27.6099	14.212	4.76435	4.39145	47	45	49.7936	40.1497	5.17127	5.01609	28.1389	-0.440576	0.543475	0.999837	FALSE	no	down	28.1389	-0.0708918	0.92059	0.969925	FALSE	no	down	28.1389	-1.16819	0.0972247	0.310301	FALSE	no	down	28.1389	0.369684	0.594096	0.755919
2300009A05Rik	169	60	109.001	160.933	6.96083	7.27887	388	60	213.238	146.741	7.52699	7.20308	295	124	173.296	88.1143	7.34454	6.7978	148	188	156.797	167.736	7.25847	7.31598	151.982	-0.452708	0.304491	0.999837	FALSE	no	down	151.982	0.0214574	0.960868	0.984712	FALSE	no	up	151.982	-0.288372	0.51086	0.752917	FALSE	no	down	151.982	0.474166	0.273029	0.474778
2310001H17Rik	91	32	58.6931	85.8312	6.26097	6.55354	195	29	107.168	70.925	6.72468	6.4145	136	129	79.8926	91.6673	6.48983	6.5982	197	220	208.709	196.287	7.30426	7.24927	112.397	-0.375147	0.393405	0.999837	FALSE	no	down	112.397	-0.287129	0.504669	0.758892	FALSE	no	down	112.397	-1.52696	0.000349293	0.00768299	FALSE	yes	down	112.397	0.0880183	0.835049	0.912181
2310007B03Rik	119	53	76.7525	142.158	6.24846	6.75236	227	25	124.755	61.1422	6.65631	6.08104	79	23	46.4082	16.3438	5.86983	5.2646	147	74	155.737	66.0239	6.84916	6.13119	86.1651	0.18448	0.759678	0.999837	FALSE	no	up	86.1651	1.77166	0.0035495	0.0350072	FALSE	yes	up	86.1651	-0.0395236	0.94726	0.978813	FALSE	no	down	86.1651	1.58718	0.00902888	0.0412767
2310009A05Rik	246	99	158.665	265.54	7.544	7.97544	527	111	289.63	271.471	8.05481	7.99491	368	328	216.18	233.076	7.79935	7.86387	192	279	203.412	248.928	7.7484	7.92079	235.863	-0.433269	0.236028	0.999837	FALSE	no	down	235.863	-0.109813	0.761882	0.899564	FALSE	no	down	235.863	-0.120789	0.740315	0.895602	FALSE	no	down	235.863	0.323457	0.36736	0.571509
2310009B15Rik	194	63	125.126	168.98	6.90998	7.15866	298	44	163.775	107.61	7.14128	6.78729	191	125	112.202	88.8249	6.81966	6.63318	84	92	88.9928	82.0838	6.63632	6.5736	117.199	0.0741976	0.859549	0.999837	FALSE	no	up	117.199	0.529884	0.201134	0.480423	FALSE	no	up	117.199	0.764576	0.0691491	0.252448	FALSE	no	up	117.199	0.455686	0.270782	0.472736
2310010G23Rik	7	4	4.51485	10.7289	2.74418	3.01806	14	3	7.69414	7.33707	2.91122	2.895	23	5	13.5113	3.55299	3.15643	2.68938	1	18	1.05944	16.0599	2.54895	3.23653	8.05731	-0.0759731	0.955931	0.999837	FALSE	no	down	8.05731	-0.26192	0.844368	0.937858	FALSE	no	down	8.05731	-0.273658	0.839201	0.940347	FALSE	no	down	8.05731	-0.185947	0.888187	0.93905
2310010J17Rik	47	21	30.314	56.3267	5.15871	5.58175	129	6	70.896	14.6741	5.78192	4.8347	71	39	41.7086	27.7134	5.37541	5.10288	43	70	45.5559	62.455	5.43777	5.67638	43.7055	-0.110242	0.874026	0.999837	FALSE	no	down	43.7055	0.272397	0.691272	0.86478	FALSE	no	up	43.7055	-0.364555	0.594831	0.813156	FALSE	no	down	43.7055	0.382639	0.574397	0.741262
2310011J03Rik	414	120	267.021	321.867	8.29506	8.45388	714	93	392.401	227.449	8.62254	8.17355	858	696	504.028	494.577	8.84683	8.82946	593	530	628.247	472.874	9.04987	8.78864	413.558	-0.100741	0.776361	0.999837	FALSE	no	down	413.558	-0.769624	0.0277674	0.144427	FALSE	no	down	413.558	-0.91004	0.00940909	0.0695223	FALSE	no	down	413.558	-0.668883	0.0549099	0.159636
2310015A10Rik	71	14	45.7935	37.5511	5.69257	5.58505	123	20	67.5985	48.9138	5.98278	5.74865	106	81	62.2692	57.5585	5.919	5.85926	79	82	83.6956	73.1616	6.15016	6.04349	59.5677	-0.488224	0.341377	0.999837	FALSE	no	down	59.5677	-0.499475	0.318321	0.603722	FALSE	no	down	59.5677	-0.886486	0.0775301	0.271125	FALSE	no	down	59.5677	-0.0112505	0.981606	0.989279
2310022A10Rik	263	50	169.63	134.111	7.4767	7.29394	280	35	153.883	85.5991	7.39562	6.96905	509	299	299.01	212.469	7.97502	7.66902	218	381	230.958	339.934	7.74154	8.09259	203.199	0.319483	0.445084	0.999837	FALSE	no	up	203.199	-0.73933	0.06934	0.256332	FALSE	no	down	203.199	-0.898148	0.0277874	0.141926	FALSE	no	down	203.199	-1.05881	0.00955462	0.0431331
2310022B05Rik	1327	309	855.887	828.807	9.66624	9.63665	1229	210	675.436	513.595	9.45535	9.22803	1878	905	1103.22	643.092	9.89615	9.41287	603	931	638.841	830.652	9.40734	9.63916	761.192	0.497664	0.144519	0.999837	FALSE	no	up	761.192	-0.0518156	0.878313	0.953065	FALSE	no	down	761.192	0.197282	0.56097	0.788061	FALSE	no	up	761.192	-0.54948	0.105265	0.251378
2310030G06Rik	186	70	119.966	187.756	7.03073	7.40277	408	85	224.229	207.884	7.56645	7.49188	176	155	103.39	110.143	6.9123	6.96272	128	141	135.608	125.802	7.13134	7.06982	151.847	-0.52291	0.172605	0.999837	FALSE	no	down	151.847	0.49788	0.193195	0.470715	FALSE	no	up	151.847	0.206136	0.591896	0.811452	FALSE	no	up	151.847	1.02079	0.00684452	0.0336476
2310033P09Rik	65	23	41.9236	61.6911	5.7329	6.01452	130	19	71.4456	46.4681	6.12295	5.82298	154	91	90.4666	64.6645	6.31277	6.04577	91	92	96.4089	82.0838	6.36232	6.23214	69.394	-0.266973	0.602469	0.999837	FALSE	no	down	69.394	-0.626569	0.208067	0.489697	FALSE	no	down	69.394	-0.826208	0.0987219	0.312612	FALSE	no	down	69.394	-0.359596	0.463131	0.654321
2310034C09Rik	1	1	0.644979	2.68222	2.2348	2.42949	10	4	5.49582	9.78276	2.54586	2.72021	7	8	4.11212	5.68479	2.4668	2.55654	14	9	14.8321	8.02993	2.9343	2.67101	6.40809	-2.56628	0.107706	0.999837	FALSE	no	down	6.40809	-1.98468	0.208547	0.490261	FALSE	no	down	6.40809	-3.20668	0.0401541	0.179419	FALSE	no	down	6.40809	0.581597	0.652567	0.796694
2310034G01Rik	206	54	132.866	144.84	7.31064	7.38797	453	72	248.96	176.09	7.83956	7.54289	236	205	138.637	145.673	7.34417	7.38449	384	387	406.824	345.287	8.2899	8.13629	217.397	-0.639167	0.075215	0.999837	FALSE	no	down	217.397	-0.0406977	0.909045	0.964963	FALSE	no	down	217.397	-1.44398	4.37915e-05	0.00173535	FALSE	yes	down	217.397	0.598469	0.0868316	0.219662
2310035C23Rik	1012	277	652.719	742.976	9.22296	9.34039	1443	374	793.046	914.688	9.40392	9.53622	540	470	317.221	333.981	8.59655	8.63898	337	379	357.031	338.149	8.69488	8.64962	556.226	-0.291609	0.309793	0.999837	FALSE	no	down	556.226	1.09656	0.000137373	0.0029894	FALSE	yes	up	556.226	1.00234	0.000525297	0.0102469	FALSE	yes	up	556.226	1.38817	1.26336e-06	3.03571e-05
2310036O22Rik	1491	491	961.664	1316.97	10.1362	10.4088	2503	346	1375.6	846.208	10.4473	10.0319	3176	2250	1865.73	1598.85	10.7255	10.5831	2068	1929	2190.92	1721.08	10.8764	10.6507	1484.63	0.0268877	0.934673	0.999837	FALSE	no	up	1484.63	-0.608486	0.0623788	0.240522	FALSE	no	down	1484.63	-0.783491	0.0164794	0.101219	FALSE	no	down	1484.63	-0.635374	0.0515251	0.152593
2310039H08Rik	360	134	232.192	359.418	7.98257	8.36066	913	143	501.768	349.734	8.67149	8.33665	392	237	230.279	168.412	7.97552	7.72164	324	244	343.258	217.7	8.32165	7.92938	300.345	-0.548233	0.156327	0.999837	FALSE	no	down	300.345	0.553552	0.152096	0.411017	FALSE	no	up	300.345	0.063266	0.870083	0.952859	FALSE	no	up	300.345	1.10178	0.00408489	0.0228832
2310040G24Rik	22	7	14.1895	18.7756	3.90577	4.0397	41	11	22.5328	26.9026	4.16411	4.23835	32	10	18.7983	7.10599	4.05655	3.61797	8	15	8.47551	13.3832	3.69196	3.87862	16.2704	-0.602922	0.491492	0.999837	FALSE	no	down	16.2704	0.306536	0.725226	0.88234	FALSE	no	up	16.2704	0.554008	0.535955	0.770797	FALSE	no	up	16.2704	0.909458	0.284781	0.487674
2310043L19Rik	0	1	0	2.68222	0.959137	1.1469	2	0	1.09916	0	1.04379	1.00597	1	9	0.587446	6.39539	1.00481	1.36928	1	8	1.05944	7.13772	1.04871	1.39959	2.37017	0.137647	0.958847	0.999837	FALSE	no	up	2.37017	-1.9942	0.416901	0.689762	FALSE	no	down	2.37017	-2.24351	0.363126	0.637955	FALSE	no	down	2.37017	-2.13185	0.384146	0.587238
2310043O21Rik	0	0	0	0	0.635862	0.672783	7	0	3.84707	0	0.894778	0.669725	2	2	1.17489	1.4212	0.722296	0.740069	1	7	1.05944	6.2455	0.717851	1.01272	1.71851	-3.16624	0.273009	0.999837	FALSE	no	down	1.71851	-2.42161	0.39788	0.67472	FALSE	no	down	1.71851	-3.92404	0.164297	0.419308	FALSE	no	down	1.71851	0.74463	0.774936	0.874767
2310045N01Rik	370	108	238.642	289.68	8.10944	8.2741	568	103	312.162	251.906	8.3359	8.15835	691	509	405.925	361.695	8.56765	8.46465	472	485	500.055	432.724	8.75726	8.62507	349.099	-0.115235	0.72236	0.999837	FALSE	no	down	349.099	-0.549844	0.0846622	0.290871	FALSE	no	down	349.099	-0.830306	0.0093657	0.0694068	FALSE	no	down	349.099	-0.434609	0.170715	0.348889
2310047M10Rik	140	36	90.2971	96.5601	6.76542	6.82945	240	30	131.9	73.3707	7.06785	6.63382	302	204	177.409	144.962	7.32101	7.14698	249	211	263.8	188.257	7.67606	7.37217	145.819	-0.182699	0.670878	0.999837	FALSE	no	down	145.819	-0.793276	0.0580851	0.230566	FALSE	no	down	145.819	-1.27921	0.00226405	0.0281392	FALSE	yes	down	145.819	-0.610577	0.140712	0.305463
2310057M21Rik	105	23	67.7228	61.6911	6.17424	6.11594	135	32	74.1935	78.2621	6.24397	6.28548	143	145	84.0047	103.037	6.34189	6.50651	56	114	59.3286	101.712	6.07947	6.49511	78.744	-0.222953	0.642768	0.999837	FALSE	no	down	78.744	-0.521306	0.265555	0.55289	FALSE	no	down	78.744	-0.310213	0.51273	0.754544	FALSE	no	down	78.744	-0.298353	0.51885	0.698569
2310061I04Rik	899	325	579.836	871.723	9.41885	9.77156	1832	195	1006.83	476.909	9.90163	9.2632	1689	994	992.196	706.335	9.88828	9.58662	1593	1262	1687.69	1125.98	10.3874	10.0042	930.937	-0.0459216	0.907073	0.999837	FALSE	no	down	930.937	-0.23242	0.553018	0.787505	FALSE	no	down	930.937	-0.960105	0.0142373	0.0916356	FALSE	no	down	930.937	-0.186498	0.633719	0.783526
2310067B10Rik	1792	681	1155.8	1826.59	10.1225	10.549	1908	367	1048.6	897.568	10.0347	9.89764	1724	852	1012.76	605.43	10.0036	9.56392	1228	988	1300.99	881.508	10.2307	9.88129	1091.16	0.610453	0.0882974	0.999837	FALSE	no	up	1091.16	0.878021	0.0139435	0.090776	FALSE	no	up	1091.16	0.447217	0.210619	0.479225	FALSE	no	up	1091.16	0.267567	0.454452	0.647776
2310068J16Rik	8	5	5.15983	13.4111	2.76894	3.09698	13	3	7.14456	7.33707	2.87348	2.88372	13	3	7.63679	2.1318	2.89795	2.58521	3	21	3.17832	18.7365	2.66674	3.31397	8.092	0.268204	0.837088	0.999837	FALSE	no	up	8.092	0.82006	0.522412	0.769241	FALSE	no	up	8.092	-0.343125	0.786111	0.917024	FALSE	no	down	8.092	0.551856	0.668083	0.808885
2310069B03Rik	7	0	4.51485	0	2.80659	2.63914	4	2	2.19833	4.89138	2.64196	2.86968	13	60	7.63679	42.6359	2.98343	3.9989	6	13	6.35663	11.5988	2.92032	3.16401	9.97909	-0.112172	0.938729	0.999837	FALSE	no	down	9.97909	-3.0963	0.0193105	0.113298	FALSE	no	down	9.97909	-1.62044	0.231894	0.504334	FALSE	no	down	9.97909	-2.98413	0.0210769	0.07866
2310079G19Rik	50	36	32.249	96.5601	5.26966	6.10046	37	2	20.3345	4.89138	4.97648	4.61162	44	59	25.8476	41.9253	5.12336	5.4552	177	85	187.521	75.8383	6.73689	5.91976	60.6458	2.11607	0.00363575	0.440711	FALSE	no	up	60.6458	0.875398	0.194692	0.472403	FALSE	no	up	60.6458	-1.08383	0.103609	0.322564	FALSE	no	down	60.6458	-1.24068	0.0861694	0.218615
2410002F23Rik	558	163	359.898	437.202	8.58551	8.75492	1072	113	589.152	276.363	9.02537	8.36942	735	516	431.773	366.669	8.74417	8.60159	526	500	557.265	446.107	8.97356	8.77305	433.054	-0.140376	0.710689	0.999837	FALSE	no	down	433.054	-0.00788645	0.983269	0.992657	FALSE	no	down	433.054	-0.336815	0.371006	0.644234	FALSE	no	down	433.054	0.13249	0.723882	0.844691
2410004B18Rik	109	45	70.3027	120.7	6.40342	6.82694	243	48	133.548	117.393	6.91707	6.80494	218	140	128.063	99.4838	6.88126	6.67244	71	128	75.2201	114.204	6.45707	6.7848	107.364	-0.442331	0.328831	0.999837	FALSE	no	down	107.364	-0.295009	0.508813	0.761044	FALSE	no	down	107.364	-0.0321309	0.943307	0.977452	FALSE	no	down	107.364	0.147322	0.737821	0.852415
2410006H16Rik	1903	447	1227.4	1198.95	10.2668	10.2459	3024	468	1661.93	1144.58	10.5444	10.2048	2052	1512	1205.44	1074.43	10.2506	10.1487	1442	1110	1527.71	990.359	10.4659	10.0777	1253.85	-0.213362	0.504408	0.999837	FALSE	no	down	1253.85	0.0900353	0.777635	0.907159	FALSE	no	up	1253.85	-0.0528217	0.868546	0.952183	FALSE	no	down	1253.85	0.303398	0.340538	0.543701
2410015M20Rik	244	67	157.375	179.709	7.38104	7.4926	354	39	194.552	95.3819	7.5605	7.00619	366	268	215.005	190.441	7.64742	7.54201	232	223	245.79	198.964	7.76472	7.57954	184.652	0.17174	0.67416	0.999837	FALSE	no	up	184.652	-0.273984	0.493683	0.750598	FALSE	no	down	184.652	-0.406361	0.311889	0.588558	FALSE	no	down	184.652	-0.445724	0.26564	0.466889
2410016O06Rik	91	24	58.6931	64.3734	6.07105	6.14899	135	28	74.1935	68.4793	6.24821	6.192	203	134	119.251	95.2203	6.63728	6.44773	64	100	67.8041	89.2215	6.1804	6.39423	79.6546	-0.230923	0.619077	0.999837	FALSE	no	down	79.6546	-0.812631	0.070645	0.259282	FALSE	no	down	79.6546	-0.364007	0.425551	0.68883	FALSE	no	down	79.6546	-0.581708	0.189265	0.373096
2410089E03Rik	192	38	123.836	101.925	6.82274	6.66169	143	53	78.5902	129.622	6.45778	6.85426	180	148	105.74	105.169	6.69219	6.68766	81	93	85.8145	82.976	6.52676	6.50048	101.709	0.166952	0.700442	0.999837	FALSE	no	up	101.709	0.111788	0.792374	0.914692	FALSE	no	up	101.709	0.433474	0.314821	0.591698	FALSE	no	up	101.709	-0.0551638	0.896673	0.942618
2410127L17Rik	78	13	50.3084	34.8689	5.50616	5.25487	83	38	45.6153	92.9362	5.43377	5.97136	68	63	39.9463	44.7677	5.33788	5.41953	15	32	15.8916	28.5509	4.80195	5.11642	44.1107	-0.627978	0.299452	0.999837	FALSE	no	down	44.1107	0.0411078	0.945399	0.978367	FALSE	no	up	44.1107	0.96303	0.122919	0.356766	FALSE	no	up	44.1107	0.669086	0.255022	0.454907
2410131K14Rik	110	22	70.9477	59.0089	6.16238	6.03294	136	38	74.7431	92.9362	6.20311	6.36968	84	121	49.3454	85.9825	5.89264	6.31451	63	99	66.7446	88.3293	6.11617	6.3356	73.5047	-0.335746	0.49929	0.999837	FALSE	no	down	73.5047	-0.0386348	0.937055	0.975371	FALSE	no	down	73.5047	-0.240376	0.625394	0.833245	FALSE	no	down	73.5047	0.297111	0.537896	0.713909
2500002B13Rik	21	1	13.5446	2.68222	3.78633	3.4047	32	4	17.5866	9.78276	3.92395	3.66666	14	26	8.22424	18.4756	3.56806	3.94967	12	39	12.7133	34.7964	3.75747	4.34551	14.7257	-0.632664	0.543873	0.999837	FALSE	no	down	14.7257	-0.537143	0.597829	0.81704	FALSE	no	down	14.7257	-1.37974	0.173698	0.432037	FALSE	no	down	14.7257	0.0955209	0.922762	0.957728
2500004C02Rik	38	11	24.5092	29.5045	4.74398	4.85922	88	10	48.3632	24.4569	5.21066	4.75383	28	31	16.4485	22.0286	4.51714	4.68087	25	53	26.486	47.2874	4.79343	5.18851	29.8855	-0.503949	0.467553	0.999837	FALSE	no	down	29.8855	0.471583	0.495177	0.75211	FALSE	no	up	29.8855	-0.474949	0.488576	0.737971	FALSE	no	down	29.8855	0.975532	0.14922	0.318289
2510002D24Rik	166	65	107.067	174.345	6.8211	7.22435	271	55	148.937	134.513	7.09623	7.00668	169	103	99.2783	73.1917	6.76053	6.52831	139	127	147.262	113.311	7.08518	6.86733	124.738	-0.0455732	0.91423	0.999837	FALSE	no	down	124.738	0.674983	0.108074	0.336745	FALSE	no	up	124.738	0.0829766	0.843397	0.941816	FALSE	no	up	124.738	0.720556	0.0849416	0.216593
2510003B16Rik	7	3	4.51485	8.04667	2.63328	2.79587	7	1	3.84707	2.44569	2.594	2.56731	17	9	9.98658	6.39539	2.89285	2.73094	11	9	11.6538	8.02993	2.94799	2.80613	6.865	0.825578	0.54076	0.999837	FALSE	no	up	6.865	-0.471387	0.702206	0.870878	FALSE	no	down	6.865	-0.729228	0.55693	0.785517	FALSE	no	down	6.865	-1.29696	0.312335	0.51748
2510009E07Rik	475	116	306.365	311.138	8.16288	8.17404	544	175	298.972	427.996	8.14123	8.46344	219	166	128.651	117.959	7.44519	7.38177	309	323	327.366	288.185	8.22165	8.10837	275.829	-0.223501	0.505355	0.999837	FALSE	no	down	275.829	1.32297	8.83374e-05	0.0021166	FALSE	yes	up	275.829	0.00436891	0.98957	0.996762	FALSE	no	up	275.829	1.54647	4.07536e-06	8.25899e-05
2510039O18Rik	1423	404	917.805	1083.62	9.9075	10.0553	1932	289	1061.79	706.804	10.0371	9.68481	2031	1486	1193.1	1055.95	10.1429	10.0322	1282	1111	1358.2	991.251	10.2623	9.97565	1046.07	0.169553	0.593575	0.999837	FALSE	no	up	1046.07	-0.170907	0.588536	0.810842	FALSE	no	down	1046.07	-0.233475	0.460499	0.718168	FALSE	no	down	1046.07	-0.34046	0.281245	0.483671
2610001J05Rik	359	120	231.548	321.867	7.89124	8.17719	461	134	253.357	327.722	7.96888	8.19375	397	281	233.216	199.678	7.89736	7.76641	188	261	199.174	232.868	7.76503	7.89623	249.929	-0.0747667	0.831069	0.999837	FALSE	no	down	249.929	0.339032	0.329209	0.614539	FALSE	no	up	249.929	0.341686	0.328577	0.605793	FALSE	no	up	249.929	0.413798	0.232014	0.427963
2610002M06Rik	225	65	145.12	174.345	7.20625	7.35901	303	137	166.523	335.059	7.32291	7.94645	194	152	113.964	108.011	7.00857	6.9667	98	158	103.825	140.97	6.93798	7.18228	160.977	-0.638057	0.130463	0.999837	FALSE	no	down	160.977	0.515346	0.221859	0.505017	FALSE	no	up	160.977	0.372685	0.379934	0.651404	FALSE	no	up	160.977	1.1534	0.0056455	0.0292431
2610005L07Rik	46	19	29.669	50.9623	4.59197	4.93393	18	12	9.89247	29.3483	3.98573	4.56107	27	28	15.861	19.8968	4.21307	4.34042	18	9	19.0699	8.02993	4.31715	3.92158	22.8412	1.11966	0.167946	0.999837	FALSE	no	up	22.8412	1.14196	0.146831	0.402946	FALSE	no	up	22.8412	1.55109	0.0557022	0.21969	FALSE	no	up	22.8412	0.0223018	0.978025	0.988371
2610008E11Rik	87	12	56.1132	32.1867	5.78183	5.42915	92	37	50.5615	90.4905	5.70406	6.14454	59	66	34.6593	46.8995	5.44053	5.64985	48	100	50.853	89.2215	5.70916	6.14857	56.3732	-0.588126	0.307455	0.999837	FALSE	no	down	56.3732	0.16743	0.769772	0.90298	FALSE	no	up	56.3732	-0.618269	0.27825	0.554586	FALSE	no	down	56.3732	0.755556	0.177445	0.357483
2610015P09Rik	66	11	42.5686	29.5045	5.88018	5.71926	146	26	80.2389	63.5879	6.35074	6.18113	136	78	79.8926	55.4267	6.3473	6.0674	277	191	293.464	170.413	7.51141	6.99765	101.887	-0.964484	0.0537723	0.996406	FALSE	no	down	101.887	-0.859544	0.079482	0.279491	FALSE	no	down	101.887	-2.63312	5.45732e-08	1.37377e-05	FALSE	yes	down	101.887	0.104941	0.822722	0.905402
2610020C07Rik	9	3	5.80481	8.04667	2.733	2.8319	16	2	8.79331	4.89138	2.8782	2.70652	11	20	6.4619	14.212	2.76653	3.08974	8	1	8.47551	0.892215	2.85918	2.44773	7.19722	-0.0829422	0.950857	0.999837	FALSE	no	down	7.19722	-0.612572	0.636424	0.835587	FALSE	no	down	7.19722	0.549414	0.684963	0.867015	FALSE	no	up	7.19722	-0.52963	0.679728	0.817458
2610020H08Rik	58	6	37.4088	16.0933	5.19686	4.76092	51	14	28.0287	34.2396	5.00454	5.13938	73	47	42.8835	33.3981	5.29386	5.11974	35	78	37.0803	69.5928	5.19033	5.66082	37.3407	-0.109276	0.870174	0.999837	FALSE	no	down	37.3407	-0.424519	0.511706	0.762343	FALSE	no	down	37.3407	-0.910451	0.159989	0.413359	FALSE	no	down	37.3407	-0.315243	0.622402	0.775829
2610035D17Rik	167	44	107.712	118.018	6.84909	6.9255	350	35	192.354	85.5991	7.34354	6.68171	132	126	77.5428	89.5355	6.5932	6.70354	250	162	264.86	144.539	7.63355	7.09272	135.02	-0.340058	0.472412	0.999837	FALSE	no	down	135.02	0.42939	0.361617	0.643718	FALSE	no	up	135.02	-0.862601	0.0649314	0.242465	FALSE	no	down	135.02	0.769448	0.098912	0.241404
2610044O15Rik8	38	6	24.5092	16.0933	4.72705	4.5385	76	20	41.7682	48.9138	5.08592	5.17343	26	34	15.2736	24.1604	4.46162	4.71873	28	39	29.6643	34.7964	4.84721	4.95345	29.3974	-1.09015	0.106188	0.999837	FALSE	no	down	29.3974	0.104367	0.877344	0.952838	FALSE	no	up	29.3974	-0.611174	0.364584	0.639595	FALSE	no	down	29.3974	1.19452	0.0644937	0.179282
2610206C17Rik	2	1	1.28996	2.68222	1.98652	2.11819	2	0	1.09916	0	1.96723	1.97626	13	6	7.63679	4.26359	2.36935	2.18573	17	7	18.0105	6.2455	2.75344	2.29396	5.15346	1.08472	0.573342	0.999837	FALSE	no	up	5.15346	-1.76128	0.279513	0.566419	FALSE	no	down	5.15346	-2.77892	0.0862246	0.288422	FALSE	no	down	5.15346	-2.84601	0.102338	0.246877
2610301B20Rik	124	21	79.9774	56.3267	6.12192	5.84809	169	49	92.8793	119.839	6.2471	6.44502	103	93	60.5069	66.0857	5.90036	5.96867	18	29	19.0699	25.8742	5.17286	5.32876	65.0699	-0.597088	0.221132	0.999837	FALSE	no	down	65.0699	0.137305	0.776889	0.907017	FALSE	no	up	65.0699	1.62494	0.00173075	0.023202	FALSE	yes	up	65.0699	0.734392	0.122218	0.278404
2610306M01Rik	53	8	34.1839	21.4578	5.16277	4.91754	96	20	52.7598	48.9138	5.47617	5.4041	64	28	37.5965	19.8968	5.228	4.83214	67	33	70.9824	29.4431	5.7027	5.06673	39.4043	-0.825083	0.215816	0.999837	FALSE	no	down	39.4043	-0.00244324	0.997058	0.99886	FALSE	no	down	39.4043	-0.797096	0.227298	0.499466	FALSE	no	down	39.4043	0.82264	0.200665	0.387478
2610307P16Rik	10	2	6.44979	5.36445	1.98783	1.90782	9	0	4.94623	0	1.91038	1.65329	7	2	4.11212	1.4212	1.86269	1.69347	0	8	0	7.13772	1.60621	2.01543	3.67894	1.04643	0.589905	0.999837	FALSE	no	up	3.67894	1.09816	0.558826	0.790768	FALSE	no	up	3.67894	0.720759	0.70274	0.876917	FALSE	no	up	3.67894	0.0517328	0.978656	0.988442
2610318N02Rik	71	10	45.7935	26.8222	5.7151	5.42473	74	8	40.669	19.5655	5.63042	5.27047	211	92	123.951	65.3751	6.51801	5.98179	101	133	107.003	118.665	6.38427	6.47601	68.4805	0.243639	0.677056	0.999837	FALSE	no	up	68.4805	-1.32546	0.0165575	0.101883	FALSE	no	down	68.4805	-1.57699	0.00447678	0.0429505	FALSE	yes	down	68.4805	-1.5691	0.00469865	0.0254547
2610507B11Rik	3642	790	2349.01	2118.96	11.1774	11.0848	4059	1020	2230.75	2494.6	11.1308	11.232	3584	2490	2105.41	1769.39	11.079	10.9259	3442	1988	3646.59	1773.72	11.5872	10.9281	2311.05	-0.0796271	0.816106	0.999837	FALSE	no	down	2311.05	0.206028	0.546833	0.783199	FALSE	no	up	2311.05	-0.277881	0.416478	0.680498	FALSE	no	down	2311.05	0.285656	0.403277	0.60471
2610507I01Rik	129	30	83.2023	80.4667	6.18925	6.14996	10	17	5.49582	41.5767	4.68817	5.6796	90	70	52.8701	49.7419	5.83074	5.78619	122	171	129.251	152.569	6.56498	6.71733	74.3967	2.03069	0.00226334	0.355426	FALSE	no	up	74.3967	0.674867	0.278156	0.565487	FALSE	no	up	74.3967	-0.782819	0.204897	0.472581	FALSE	no	down	74.3967	-1.35582	0.0398569	0.126519
2610524H06Rik	93	18	59.9831	48.28	6.16079	6.03912	85	21	46.7144	51.3595	5.98177	6.0748	305	218	179.171	154.911	7.06932	6.93739	77	179	81.5768	159.706	6.39655	6.96317	97.7127	0.177585	0.719084	0.999837	FALSE	no	up	97.7127	-1.60219	0.00061889	0.00960369	FALSE	yes	down	97.7127	-1.1356	0.0162809	0.100388	FALSE	no	down	97.7127	-1.77977	0.000144505	0.00162072
2610528A11Rik	2045	893	1318.98	2395.23	10.589	11.1182	3826	693	2102.7	1694.86	10.9991	10.8062	5523	4880	3244.46	3467.72	11.405	11.4691	827	1940	876.156	1730.9	10.2564	10.8245	2103.88	-0.0366092	0.921858	0.999837	FALSE	no	down	2103.88	-0.85715	0.0213468	0.121041	FALSE	no	down	2103.88	0.506746	0.174466	0.433227	FALSE	no	up	2103.88	-0.820541	0.0274972	0.0957573
2610528J11Rik	638	265	411.497	710.789	8.77669	9.26545	1099	258	603.99	630.988	9.11774	9.156	927	431	544.562	306.268	9.02373	8.52886	393	415	416.359	370.269	8.78714	8.68686	499.34	-0.1479	0.69067	0.999837	FALSE	no	down	499.34	0.388013	0.294903	0.581883	FALSE	no	up	499.34	0.502369	0.17662	0.43643	FALSE	no	up	499.34	0.535913	0.147148	0.315056
2700029M09Rik	90	24	58.0481	64.3734	6.11105	6.19663	149	38	81.8877	92.9362	6.36758	6.46504	155	141	91.0541	100.194	6.45227	6.52955	63	142	66.7446	126.695	6.21347	6.72101	85.2416	-0.515417	0.284069	0.999837	FALSE	no	down	85.2416	-0.653762	0.165059	0.430093	FALSE	no	down	85.2416	-0.674471	0.15521	0.407327	FALSE	no	down	85.2416	-0.138345	0.764118	0.86717
2700038G22Rik	40	15	25.7992	40.2334	4.99508	5.28294	74	16	40.669	39.131	5.29446	5.26541	60	68	35.2467	48.3207	5.1952	5.41844	28	55	29.6643	49.0718	5.08597	5.42846	38.517	-0.32908	0.595942	0.999837	FALSE	no	down	38.517	-0.389927	0.518999	0.767656	FALSE	no	down	38.517	-0.310542	0.612126	0.824631	FALSE	no	down	38.517	-0.0608475	0.918358	0.955287
2700046G09Rik	19	5	12.2546	13.4111	3.51569	3.54357	33	1	18.1362	2.44569	3.72131	3.13297	10	6	5.87446	4.26359	3.22748	3.14422	24	15	25.4265	13.3832	3.90954	3.55609	11.8994	0.155021	0.884563	0.999837	FALSE	no	up	11.8994	1.32577	0.216192	0.49856	FALSE	no	up	11.8994	-0.601849	0.560522	0.787921	FALSE	no	down	11.8994	1.17075	0.27467	0.476429
2700049A03Rik	136	29	87.7172	77.7845	6.39102	6.29637	153	34	84.086	83.1534	6.35722	6.34657	164	102	96.3411	72.4811	6.46755	6.24065	74	67	78.3984	59.7784	6.30175	6.09721	79.9675	-0.00567245	0.990076	0.999837	FALSE	no	down	79.9675	-0.0200028	0.964204	0.986345	FALSE	no	down	79.9675	0.273079	0.546788	0.777807	FALSE	no	up	79.9675	-0.0143304	0.974223	0.986491
2700054A10Rik	24	5	15.4795	13.4111	4.00617	3.95112	40	6	21.9833	14.6741	4.20588	3.98724	31	3	18.2108	2.1318	4.09484	3.39581	33	23	34.9615	20.5209	4.49891	4.161	17.6716	-0.360843	0.71067	0.999837	FALSE	no	down	17.6716	0.505209	0.601269	0.819126	FALSE	no	up	17.6716	-0.923645	0.331777	0.608495	FALSE	no	down	17.6716	0.866051	0.362298	0.565965
2700060E02Rik	1532	594	988.108	1593.24	10.0636	10.4932	2550	697	1401.43	1704.65	10.3757	10.5564	1892	1326	1111.45	942.254	10.1668	10.0224	935	1321	990.575	1178.62	10.0659	10.219	1238.79	-0.270725	0.392749	0.999837	FALSE	no	down	1238.79	0.324201	0.305272	0.592208	FALSE	no	up	1238.79	0.245219	0.438719	0.699964	FALSE	no	up	1238.79	0.594926	0.0595034	0.169571
2700062C07Rik	129	24	83.2023	64.3734	6.49317	6.32388	170	37	93.4289	90.4905	6.58378	6.56163	181	145	106.328	103.037	6.6884	6.66263	111	167	117.598	149	6.77025	6.96759	100.932	-0.293744	0.493473	0.999837	FALSE	no	down	100.932	-0.47814	0.252773	0.538301	FALSE	no	down	100.932	-0.827976	0.0483976	0.202356	FALSE	no	down	100.932	-0.184395	0.654207	0.798083
2700081O15Rik	103	16	66.4328	42.9156	5.91995	5.61302	83	24	45.6153	58.6965	5.64053	5.82197	108	69	63.4441	49.0313	5.88473	5.69256	43	78	45.5559	69.5928	5.64244	5.95453	55.1605	0.130038	0.810646	0.999837	FALSE	no	up	55.1605	-0.00373569	0.994354	0.997536	FALSE	no	down	55.1605	-0.0393363	0.941185	0.976613	FALSE	no	down	55.1605	-0.133773	0.799752	0.89201
2700094K13Rik	287	82	185.109	219.942	7.62468	7.77093	299	54	164.325	132.067	7.52582	7.36299	711	412	417.674	292.767	8.35295	8.0237	186	231	197.056	206.102	7.67771	7.71558	226.88	0.425423	0.242391	0.999837	FALSE	no	up	226.88	-0.821347	0.0199564	0.115591	FALSE	no	down	226.88	-0.00342673	0.992349	0.997532	FALSE	no	down	226.88	-1.24677	0.000447503	0.00406004
2700097O09Rik	46	15	29.669	40.2334	5.16103	5.36826	91	33	50.0119	80.7077	5.52343	5.87583	62	35	36.4216	24.871	5.29601	5.05371	49	45	51.9125	40.1497	5.5484	5.36419	44.2471	-0.906856	0.121749	0.999837	FALSE	no	down	44.2471	0.149585	0.79825	0.918149	FALSE	no	up	44.2471	-0.431567	0.460913	0.718391	FALSE	no	down	44.2471	1.05644	0.0617113	0.173915
2700099C18Rik	16	3	10.3197	8.04667	3.88664	3.86146	14	15	7.69414	36.6853	3.766	4.5758	32	24	18.7983	17.0544	4.18652	4.13207	20	40	21.1888	35.6886	4.2532	4.59194	19.4345	-1.11414	0.232392	0.999837	FALSE	no	down	19.4345	-0.926474	0.311385	0.597893	FALSE	no	down	19.4345	-1.5947	0.0810609	0.277514	FALSE	no	down	19.4345	0.187669	0.828393	0.907928
2810001G20Rik	62	21	39.9887	56.3267	5.46729	5.71069	78	22	42.8674	53.8052	5.5159	5.67872	60	42	35.2467	29.8452	5.38011	5.27343	123	44	130.311	39.2575	6.41401	5.45633	53.456	-0.0156953	0.980038	0.999837	FALSE	no	down	53.456	0.536447	0.386482	0.664919	FALSE	no	up	53.456	-0.839072	0.170629	0.427623	FALSE	no	down	53.456	0.552143	0.370439	0.574215
2810002D19Rik	9	1	5.80481	2.68222	3.18213	3.10428	21	4	11.5412	9.78276	3.4438	3.37685	8	20	4.69957	14.212	3.11941	3.54295	23	19	24.3671	16.9521	3.83819	3.63184	11.2552	-1.20502	0.289605	0.999837	FALSE	no	down	11.2552	-1.00311	0.367085	0.647993	FALSE	no	down	11.2552	-2.13827	0.0523225	0.211896	FALSE	no	down	11.2552	0.201915	0.844604	0.91655
2810004N23Rik	133	37	85.7822	99.2423	6.64258	6.75999	211	41	115.962	100.273	6.87799	6.76701	256	184	150.386	130.75	7.09524	6.97715	163	135	172.688	120.449	7.21068	6.90915	121.942	-0.249629	0.54718	0.999837	FALSE	no	down	121.942	-0.61779	0.12645	0.368788	FALSE	no	down	121.942	-0.675517	0.0968636	0.309523	FALSE	no	down	121.942	-0.36816	0.356395	0.560098
2810006K23Rik	68	14	43.8586	37.5511	5.41194	5.30935	57	25	31.3262	61.1422	5.18146	5.64364	71	53	41.7086	37.6617	5.37616	5.30529	39	46	41.3181	41.0419	5.36952	5.36485	41.9511	-0.107403	0.855834	0.999837	FALSE	no	down	41.9511	0.0516236	0.928839	0.973134	FALSE	no	up	41.9511	-0.000897879	0.998775	0.999303	FALSE	no	down	41.9511	0.159026	0.781282	0.879185
2810013P06Rik	135	35	87.0722	93.8778	6.32273	6.37456	281	35	154.432	85.5991	6.81905	6.30242	54	34	31.7221	24.1604	5.58929	5.43401	80	86	84.7551	76.7305	6.29925	6.2201	79.7937	-0.443362	0.347778	0.999837	FALSE	no	down	79.7937	1.68589	0.000504643	0.00817481	FALSE	yes	up	79.7937	0.159366	0.736004	0.893066	FALSE	no	up	79.7937	2.12926	8.62193e-06	0.00015289
2810021J22Rik	53	13	34.1839	34.8689	5.10415	5.1171	96	26	52.7598	63.5879	5.41918	5.53684	41	49	24.0853	34.8193	4.87898	5.11667	16	34	16.951	30.3353	4.69791	5.02588	36.4489	-0.742042	0.227298	0.999837	FALSE	no	down	36.4489	0.23041	0.706833	0.873034	FALSE	no	up	36.4489	0.536511	0.393293	0.661145	FALSE	no	up	36.4489	0.972452	0.102712	0.247592
2810025M15Rik	103	38	66.4328	101.925	6.0479	6.37813	116	15	63.7515	36.6853	6.0162	5.65808	121	99	71.0809	70.3493	6.10059	6.09228	46	92	48.7342	82.0838	5.82176	6.21394	67.6303	0.666316	0.206093	0.999837	FALSE	no	up	67.6303	0.222404	0.66257	0.849519	FALSE	no	up	67.6303	0.331259	0.520447	0.760505	FALSE	no	up	67.6303	-0.443913	0.390722	0.593246
2810029C07Rik	14	3	9.02971	8.04667	3.04199	2.99776	16	3	8.79331	7.33707	3.03214	2.97127	9	9	5.28701	6.39539	2.86314	2.92101	9	11	9.53495	9.81436	3.06036	3.073	8.02981	0.0739994	0.94861	0.999837	FALSE	no	up	8.02981	0.564969	0.615456	0.826042	FALSE	no	up	8.02981	-0.165798	0.88231	0.956756	FALSE	no	down	8.02981	0.490969	0.661213	0.803785
2810032G03Rik	4	0	2.57992	0	1.23765	1.10654	1	1	0.549582	2.44569	1.09632	1.22737	2	6	1.17489	4.26359	1.14311	1.33681	5	3	5.29719	2.67664	1.38437	1.24283	2.37344	0.357079	0.878079	0.999837	FALSE	no	up	2.37344	-0.759797	0.723932	0.881978	FALSE	no	down	2.37344	-1.31649	0.540782	0.7736	FALSE	no	down	2.37344	-1.11688	0.607941	0.765975
2810403A07Rik	534	133	344.419	356.736	8.48449	8.51572	903	212	496.272	518.486	8.8098	8.84745	597	501	350.705	356.01	8.50012	8.51322	325	354	344.317	315.844	8.48448	8.41046	385.349	-0.533609	0.0730192	0.999837	FALSE	no	down	385.349	-0.0130415	0.964838	0.986785	FALSE	no	down	385.349	0.0855989	0.773779	0.912437	FALSE	no	up	385.349	0.520568	0.075481	0.199642
2810403D21Rik	3	3	1.93494	8.04667	2.23671	2.55999	26	4	14.2891	9.78276	2.84992	2.62898	9	3	5.28701	2.1318	2.44599	2.25305	4	3	4.23775	2.67664	2.39027	2.29487	6.04834	-1.5017	0.278204	0.999837	FALSE	no	down	6.04834	0.210113	0.881257	0.954158	FALSE	no	up	6.04834	0.331349	0.818841	0.931157	FALSE	no	up	6.04834	1.71181	0.195823	0.381565
2810408A11Rik	73	17	47.0835	45.5978	5.64624	5.63259	184	27	101.123	66.0336	6.25251	5.89216	86	36	50.5203	25.5816	5.69747	5.24821	66	49	69.9229	43.7185	5.94395	5.5949	56.1977	-0.870815	0.122333	0.999837	FALSE	no	down	56.1977	0.282187	0.616716	0.826545	FALSE	no	up	56.1977	-0.287655	0.610036	0.822736	FALSE	no	down	56.1977	1.153	0.0356232	0.116653
2810408I11Rik	30	8	19.3494	21.4578	4.34066	4.39838	28	5	15.3883	12.2284	4.21549	4.14873	72	44	42.2961	31.2664	4.85357	4.63784	12	22	12.7133	19.6287	4.13395	4.34951	21.791	0.51577	0.508703	0.999837	FALSE	no	up	21.791	-0.864638	0.235865	0.519168	FALSE	no	down	21.791	0.316642	0.676565	0.862458	FALSE	no	up	21.791	-1.38041	0.0629013	0.17609
2810410L24Rik	39	13	25.1542	34.8689	4.84194	5.05143	103	7	56.6069	17.1198	5.41968	4.66898	72	5	42.2961	3.55299	5.19628	4.06642	52	58	55.0908	51.7485	5.39024	5.34435	35.8048	-0.371151	0.669162	0.999837	FALSE	no	down	35.8048	0.357533	0.678657	0.857616	FALSE	no	up	35.8048	-0.853345	0.319397	0.596832	FALSE	no	down	35.8048	0.728684	0.393237	0.595583
2810417H13Rik	284	36	183.174	96.5601	7.44954	6.94539	129	67	70.896	163.861	6.69977	7.35387	568	363	333.669	257.947	7.99386	7.75407	91	266	96.4089	237.329	6.93007	7.67783	179.981	0.314482	0.543475	0.999837	FALSE	no	up	179.981	-1.05625	0.0372508	0.175092	FALSE	no	down	179.981	-0.232464	0.649042	0.847294	FALSE	no	down	179.981	-1.37073	0.00701186	0.0342579
2810428I15Rik	757	253	488.249	678.603	9.03708	9.32752	1033	163	567.718	398.647	9.16873	8.86873	1355	887	795.989	630.301	9.47483	9.26185	740	525	783.984	468.413	9.46036	9.00168	601.488	0.257395	0.473586	0.999837	FALSE	no	up	601.488	-0.296569	0.404928	0.679983	FALSE	no	down	601.488	-0.107952	0.762382	0.906114	FALSE	no	down	601.488	-0.553964	0.120095	0.27503
2810429I04Rik	0	1	0	2.68222	-0.443168	-0.302229	0	0	0	0	-0.444595	-0.40785	6	1	3.52467	0.710599	-0.186248	-0.385291	0	0	0	0	-0.437667	-0.439761	0.864687	2.37786	0.571323	0.999837	FALSE	no	up	0.864687	-0.93774	0.813966	0.924754	FALSE	no	down	0.864687	2.63187	0.530946	0.767433	FALSE	no	up	0.864687	-3.3156	0.41692	0.615596
2810433D01Rik	3	3	1.93494	8.04667	1.93002	2.23017	15	1	8.24372	2.44569	2.28433	1.99101	11	2	6.4619	1.4212	2.1966	1.89647	5	2	5.29719	1.78443	2.13084	1.92663	4.45447	-0.351872	0.829912	0.999837	FALSE	no	down	4.45447	0.1743	0.913972	0.967223	FALSE	no	up	4.45447	0.354569	0.829852	0.936541	FALSE	no	up	4.45447	0.526172	0.739598	0.853202
2810454H06Rik	6	1	3.86987	2.68222	2.41513	2.3887	13	3	7.14456	7.33707	2.59606	2.58824	2	4	1.17489	2.8424	2.23047	2.35237	7	20	7.41607	17.8443	2.6039	3.00561	6.28892	-1.07421	0.443374	0.999837	FALSE	no	down	6.28892	0.791986	0.585516	0.808436	FALSE	no	up	6.28892	-1.88524	0.165659	0.42136	FALSE	no	down	6.28892	1.8662	0.173531	0.352666
2810459M11Rik	277	67	178.659	179.709	7.52519	7.53166	416	110	228.626	269.026	7.73805	7.8781	201	135	118.077	95.9309	7.18909	7.03321	287	281	304.059	250.712	7.99306	7.81911	203.1	-0.466353	0.184765	0.999837	FALSE	no	down	203.1	0.741916	0.0350637	0.16902	FALSE	no	up	203.1	-0.63009	0.0704022	0.255377	FALSE	no	down	203.1	1.20827	0.000509091	0.00449787
2810468N07Rik	29	3	18.7044	8.04667	3.8088	3.45265	23	4	12.6404	9.78276	3.60779	3.51034	27	20	15.861	14.212	3.72049	3.66347	7	11	7.41607	9.81436	3.4005	3.49899	12.0597	0.308728	0.753378	0.999837	FALSE	no	up	12.0597	-0.0844241	0.928657	0.973016	FALSE	no	down	12.0597	0.715735	0.465454	0.721486	FALSE	no	up	12.0597	-0.393153	0.678534	0.816578
2810474O19Rik	343	87	221.228	233.353	7.60723	7.64807	299	122	164.325	298.374	7.34809	7.87134	229	192	134.525	136.435	7.18103	7.19287	95	97	100.647	86.5448	6.95445	6.84053	171.929	-0.00395398	0.991937	0.999837	FALSE	no	down	171.929	0.744192	0.0558666	0.225156	FALSE	no	up	171.929	1.27895	0.00126321	0.0188153	FALSE	yes	up	171.929	0.748146	0.0539837	0.15784
2900005J15Rik	16	6	10.3197	16.0933	3.76583	3.97613	24	6	13.19	14.6741	3.87688	3.93534	24	16	14.0987	11.3696	3.91024	3.80942	13	43	13.7727	38.3652	3.90139	4.51889	16.4854	-0.12468	0.891632	0.999837	FALSE	no	down	16.4854	-0.0102365	0.990809	0.995931	FALSE	no	down	16.4854	-1.04822	0.233919	0.506586	FALSE	no	down	16.4854	0.114443	0.896196	0.942554
2900008C10Rik	6	4	3.86987	10.7289	2.90644	3.2377	1	1	0.549582	2.44569	2.6655	2.90369	25	26	14.6861	18.4756	3.40638	3.5297	19	11	20.1293	9.81436	3.56866	3.21162	10.0874	2.65974	0.07347	0.999837	FALSE	no	up	10.0874	-1.33472	0.233854	0.51754	FALSE	no	down	10.0874	-1.18348	0.296336	0.573121	FALSE	no	down	10.0874	-3.99447	0.00494309	0.0264393
2900009J06Rik	5	4	3.2249	10.7289	2.10142	2.42251	2	1	1.09916	2.44569	1.95184	2.08288	12	3	7.04935	2.1318	2.31581	2.03162	5	8	5.29719	7.13772	2.22066	2.31452	4.88934	2.05947	0.218261	0.999837	FALSE	no	up	4.88934	0.477818	0.744589	0.89282	FALSE	no	up	4.88934	0.0477113	0.974151	0.98986	FALSE	no	up	4.88934	-1.58165	0.335661	0.538889
2900011O08Rik	7	5	4.51485	13.4111	2.77092	3.13645	23	6	12.6404	14.6741	3.15265	3.18094	16	7	9.39913	4.97419	3.01773	2.79853	4	3	4.23775	2.67664	2.76626	2.66981	8.31603	-0.726043	0.533244	0.999837	FALSE	no	down	8.31603	0.181764	0.875434	0.952161	FALSE	no	up	8.31603	1.2538	0.313277	0.589845	FALSE	no	up	8.31603	0.907807	0.419117	0.617156
2900026A02Rik	1897	579	1223.53	1553.01	10.311	10.5254	3280	442	1802.63	1080.99	10.6638	10.2032	1636	961	961.061	682.886	10.1013	9.82001	2516	1747	2665.55	1558.7	11.0367	10.5292	1441.04	-0.060332	0.867884	0.999837	FALSE	no	down	1441.04	0.753841	0.0374831	0.175819	FALSE	no	up	1441.04	-0.607159	0.0933813	0.302359	FALSE	no	down	1441.04	0.814173	0.0245498	0.0881477
2900041M22Rik	13	2	8.38473	5.36445	3.24662	3.14665	15	10	8.24372	24.4569	3.23914	3.73687	9	11	5.28701	7.81659	3.0895	3.22089	10	17	10.5944	15.1677	3.34201	3.51153	10.6644	-1.09514	0.313015	0.999837	FALSE	no	down	10.6644	0.141609	0.896621	0.959948	FALSE	no	up	10.6644	-0.842067	0.434929	0.696862	FALSE	no	down	10.6644	1.23675	0.232514	0.428416
2900052N01Rik	7	0	4.51485	0	2.7992	2.63359	16	0	8.79331	0	3.02435	2.62149	8	44	4.69957	31.2664	2.80849	3.72748	7	17	7.41607	15.1677	2.95859	3.27471	8.98222	-0.854468	0.579676	0.999837	FALSE	no	down	8.98222	-2.65147	0.0704837	0.25899	FALSE	no	down	8.98222	-1.98893	0.180014	0.440834	FALSE	no	down	8.98222	-1.797	0.193395	0.378181
2900060B14Rik	0	0	0	0	0.345124	0.37917	1	1	0.549582	2.44569	0.387543	0.505796	1	1	0.587446	0.710599	0.39103	0.401893	2	6	2.11888	5.35329	0.498799	0.689856	1.47069	-2.44557	0.405859	0.999837	FALSE	no	down	1.47069	-1.42009	0.629339	0.831862	FALSE	no	down	1.47069	-3.95359	0.159189	0.412695	FALSE	no	down	1.47069	1.02548	0.710196	0.836031
2900076A07Rik	36	8	23.2192	21.4578	4.82669	4.81596	63	14	34.6236	34.2396	5.08141	5.07178	47	38	27.6099	27.0028	4.93223	4.91925	43	69	45.5559	61.5628	5.27179	5.50205	34.409	-0.613443	0.332009	0.999837	FALSE	no	down	34.409	-0.277962	0.6536	0.84496	FALSE	no	down	34.409	-1.25176	0.0417142	0.183445	FALSE	no	down	34.409	0.335481	0.574825	0.741452
2900092D14Rik	1	1	0.644979	2.68222	1.04177	1.18762	8	4	4.39665	9.78276	1.31102	1.50939	3	0	1.76234	0	1.1295	0.989423	2	0	2.11888	0	1.15702	0.996769	2.67348	-2.28639	0.304313	0.999837	FALSE	no	down	2.67348	0.644732	0.783045	0.9101	FALSE	no	up	2.67348	0.46146	0.847051	0.942826	FALSE	no	up	2.67348	2.93112	0.174414	0.353849
2900097C17Rik	479	120	308.945	321.867	8.32353	8.35964	545	176	299.522	430.441	8.29681	8.61501	549	422	322.508	299.873	8.36069	8.29795	360	405	381.398	361.347	8.50806	8.46028	340.738	-0.198953	0.540783	0.999837	FALSE	no	down	340.738	0.0173445	0.957069	0.982469	FALSE	no	up	340.738	-0.237332	0.462575	0.719566	FALSE	no	down	340.738	0.216297	0.499699	0.683697
3000002C10Rik	19	8	12.2546	21.4578	4.16871	4.45344	30	6	16.4874	14.6741	4.30584	4.2802	47	29	27.6099	20.6074	4.60477	4.42791	32	41	33.902	36.5808	4.73116	4.78326	22.9468	0.011829	0.98783	0.999837	FALSE	no	up	22.9468	-0.603382	0.412938	0.686024	FALSE	no	down	22.9468	-1.14934	0.119152	0.349998	FALSE	no	down	22.9468	-0.615211	0.399997	0.601626
3010026O09Rik	20	14	12.8996	37.5511	3.9941	4.58754	22	6	12.0908	14.6741	3.96171	4.073	41	31	24.0853	22.0286	4.33804	4.28213	12	17	12.7133	15.1677	3.99443	4.07638	18.9013	0.847148	0.317388	0.999837	FALSE	no	up	18.9013	0.0347503	0.96543	0.987037	FALSE	no	up	18.9013	0.758976	0.359567	0.63509	FALSE	no	up	18.9013	-0.812398	0.324426	0.528187
3110001I22Rik	65	20	41.9236	53.6445	5.32785	5.49229	102	23	56.0573	56.2508	5.54545	5.52894	25	57	14.6861	40.5041	4.69413	5.30316	33	31	34.9615	27.6587	5.20254	5.05131	40.7108	-0.252375	0.687217	0.999837	FALSE	no	down	40.7108	0.780657	0.212046	0.493836	FALSE	no	up	40.7108	0.592522	0.34833	0.624775	FALSE	no	up	40.7108	1.03303	0.0951758	0.23503
3110002H16Rik	487	168	314.105	450.614	8.32191	8.6409	761	142	418.232	347.288	8.57625	8.40922	510	461	299.597	327.586	8.28098	8.35852	297	237	314.653	211.455	8.32355	7.99117	335.441	-0.0189167	0.956809	0.999837	FALSE	no	down	335.441	0.274487	0.428532	0.699918	FALSE	no	up	335.441	0.529337	0.129512	0.368748	FALSE	no	up	335.441	0.293404	0.396439	0.598091
3110009E18Rik	31	4	19.9944	10.7289	4.36068	4.11007	48	15	26.3799	36.6853	4.52917	4.71722	38	28	22.3229	19.8968	4.42536	4.35803	10	30	10.5944	26.7664	4.05933	4.53509	21.6711	-0.93465	0.243275	0.999837	FALSE	no	down	21.6711	-0.381836	0.629553	0.832076	FALSE	no	down	21.6711	-0.214031	0.79043	0.918754	FALSE	no	down	21.6711	0.552814	0.467432	0.658069
3110021N24Rik	6	0	3.86987	0	0.84812	0.618175	12	1	6.59498	2.44569	1.00126	0.744808	0	0	0	0	0.578274	0.581702	1	0	1.05944	0	0.665205	0.586407	1.74625	-1.09476	0.684871	0.999837	FALSE	no	down	1.74625	4.1947	0.16289	0.427015	FALSE	no	up	1.74625	2.10878	0.47997	0.73171	FALSE	no	up	1.74625	5.28947	0.0716692	0.193135
3110039I08Rik	75	12	48.3734	32.1867	5.476	5.20807	48	11	26.3799	26.9026	5.06336	5.10542	92	99	54.045	70.3493	5.55973	5.76539	25	63	26.486	56.2095	5.07505	5.58713	42.6166	0.636854	0.309872	0.999837	FALSE	no	up	42.6166	-0.587633	0.322031	0.607746	FALSE	no	down	42.6166	-0.00596168	0.992134	0.997532	FALSE	no	down	42.6166	-1.22449	0.0428833	0.133455
3110040N11Rik	70	21	45.1485	56.3267	5.79065	5.95362	182	35	100.024	85.5991	6.39226	6.25823	132	86	77.5428	61.1115	6.18801	6.00443	59	73	62.5069	65.1317	6.02202	6.05254	69.1739	-0.909282	0.0575314	0.999837	FALSE	no	down	69.1739	-0.479039	0.310705	0.597631	FALSE	no	down	69.1739	-0.358425	0.454317	0.712733	FALSE	no	down	69.1739	0.430242	0.345215	0.548904
3110043O21Rik	194	35	125.126	93.8778	7.09899	6.89149	262	74	143.99	180.981	7.21398	7.40502	259	312	152.148	221.707	7.2601	7.5866	135	235	143.024	209.67	7.20893	7.53635	158.816	-0.53524	0.194536	0.999837	FALSE	no	down	158.816	-0.74839	0.065107	0.247254	FALSE	no	down	158.816	-0.667229	0.102273	0.319407	FALSE	no	down	158.816	-0.21315	0.593305	0.755397
3110045C21Rik	2	0	1.28996	0	1.65129	1.62983	5	7	2.74791	17.1198	1.75744	2.33834	4	4	2.34978	2.8424	1.72949	1.76546	3	4	3.17832	3.56886	1.78925	1.81331	4.13713	-3.30479	0.0782485	0.999837	FALSE	no	down	4.13713	-1.45776	0.443827	0.711076	FALSE	no	down	4.13713	-1.83979	0.336487	0.613304	FALSE	no	down	4.13713	1.84703	0.249759	0.448882
3110052M02Rik	114	29	73.5276	77.7845	6.25051	6.29501	150	55	82.4372	134.513	6.34001	6.72572	80	122	46.9957	86.6931	5.93298	6.37992	59	102	62.5069	91.0059	6.13117	6.41842	81.933	-0.497866	0.321406	0.999837	FALSE	no	down	81.933	0.177778	0.721257	0.880895	FALSE	no	up	81.933	-0.0276729	0.955983	0.982369	FALSE	no	down	81.933	0.675644	0.168533	0.345811
3110056K07Rik	75	16	48.3734	42.9156	5.72095	5.6542	113	33	62.1027	80.7077	5.9071	6.10164	65	95	38.184	67.5069	5.55564	5.9714	43	103	45.5559	91.8981	5.68116	6.21918	59.6555	-0.616601	0.273836	0.999837	FALSE	no	down	59.6555	-0.196225	0.724301	0.881978	FALSE	no	down	59.6555	-0.582911	0.296231	0.573058	FALSE	no	down	59.6555	0.420376	0.439592	0.635288
3110057O12Rik	36	12	23.2192	32.1867	4.50433	4.689	33	13	18.1362	31.794	4.36058	4.68401	38	21	22.3229	14.9226	4.48064	4.2603	28	15	29.6643	13.3832	4.65509	4.21217	23.2036	0.174215	0.82067	0.999837	FALSE	no	up	23.2036	0.538635	0.474619	0.734349	FALSE	no	up	23.2036	0.341216	0.653787	0.849382	FALSE	no	up	23.2036	0.36442	0.628729	0.780116
3110062M04Rik	96	29	61.918	77.7845	6.10186	6.27818	64	10	35.1732	24.4569	5.70576	5.56926	197	186	115.727	132.171	6.6077	6.72231	88	160	93.2306	142.754	6.4236	6.78881	85.402	1.14921	0.0211587	0.781914	FALSE	no	up	85.402	-0.848745	0.0645811	0.246082	FALSE	no	down	85.402	-0.780437	0.0916231	0.299722	FALSE	no	down	85.402	-1.99795	3.20803e-05	0.000460001
3110082I17Rik	87	16	56.1132	42.9156	5.9078	5.74083	101	18	55.5077	44.0224	5.89936	5.75416	135	152	79.3052	108.011	6.17567	6.43115	54	102	57.2097	91.0059	5.92355	6.28603	66.7613	-0.00235525	0.996398	0.999837	FALSE	no	down	66.7613	-0.889838	0.0759355	0.271041	FALSE	no	down	66.7613	-0.556594	0.273011	0.549662	FALSE	no	down	66.7613	-0.887482	0.0748908	0.198478
3300002I08Rik	3	3	1.93494	8.04667	1.50935	1.7984	1	0	0.549582	0	1.4027	1.42454	6	11	3.52467	7.81659	1.61466	1.84557	0	5	0	4.46107	1.38089	1.66728	3.29169	3.19262	0.151706	0.999837	FALSE	no	up	3.29169	-0.29038	0.877435	0.952838	FALSE	no	down	3.29169	1.02447	0.602616	0.817859	FALSE	no	up	3.29169	-3.483	0.10936	0.258128
3300005D01Rik	23	2	14.8345	5.36445	3.22218	2.8471	8	0	4.39665	0	2.76535	2.59977	15	14	8.81169	9.94838	2.98843	3.03628	5	16	5.29719	14.2754	2.82417	3.19648	7.86604	1.91194	0.163887	0.999837	FALSE	no	up	7.86604	0.188379	0.878177	0.953065	FALSE	no	up	7.86604	0.118565	0.923922	0.971467	FALSE	no	up	7.86604	-1.72356	0.199951	0.386522
3425401B19Rik	7	0	4.51485	0	0.689687	0.430844	1	0	0.549582	0	0.440217	0.428312	1	5	0.587446	3.55299	0.443483	0.634392	2	0	2.11888	0	0.545297	0.405539	1.41547	2.30614	0.446708	0.999837	FALSE	no	up	1.41547	0.27341	0.922742	0.97113	FALSE	no	up	1.41547	1.25875	0.667673	0.857101	FALSE	no	up	1.41547	-2.03273	0.494685	0.679886
3632451O06Rik	25	6	16.1245	16.0933	3.83344	3.817	27	11	14.8387	26.9026	3.79037	4.09259	24	17	14.0987	12.0802	3.76401	3.68934	7	6	7.41607	5.35329	3.50197	3.39737	14.1134	-0.319987	0.719475	0.999837	FALSE	no	down	14.1134	0.298181	0.734649	0.887727	FALSE	no	up	14.1134	1.34216	0.152931	0.404155	FALSE	no	up	14.1134	0.618168	0.474787	0.663347
3830403N18Rik	2	0	1.28996	0	0.783218	0.726311	1	1	0.549582	2.44569	0.727749	0.849799	6	8	3.52467	5.68479	0.928623	1.0451	1	0	1.05944	0	0.770575	0.693895	1.81927	-0.510287	0.846456	0.999837	FALSE	no	down	1.81927	-2.34241	0.340956	0.625301	FALSE	no	down	1.81927	0.85498	0.760506	0.905062	FALSE	no	up	1.81927	-1.83212	0.44686	0.641683
3830406C13Rik	269	56	173.499	150.205	7.50591	7.39308	386	134	212.139	327.722	7.67766	8.06169	220	184	129.238	130.75	7.26571	7.27559	171	376	181.164	335.473	7.54262	8.08895	205.024	-0.715844	0.0786294	0.999837	FALSE	no	down	205.024	0.324161	0.425141	0.69738	FALSE	no	up	205.024	-0.668431	0.0987614	0.312625	FALSE	no	down	205.024	1.04001	0.00948272	0.0428451
3830408C21Rik	12	3	7.73975	8.04667	2.89318	2.90044	9	4	4.94623	9.78276	2.74989	2.96472	9	6	5.28701	4.26359	2.76928	2.71512	11	10	11.6538	8.92215	3.05241	2.94485	7.58025	0.187891	0.875875	0.999837	FALSE	no	up	7.58025	0.716848	0.543062	0.780917	FALSE	no	up	7.58025	-0.384752	0.740273	0.895602	FALSE	no	down	7.58025	0.528956	0.653916	0.797789
3930402G23Rik	8	4	5.15983	10.7289	3.2865	3.53922	9	0	4.94623	0	3.27212	3.13388	25	45	14.6861	31.977	3.67614	4.10074	14	26	14.8321	23.1976	3.67653	3.91548	13.191	1.15236	0.333964	0.999837	FALSE	no	up	13.191	-1.66644	0.108667	0.337648	FALSE	no	down	13.191	-1.37759	0.189693	0.453268	FALSE	no	down	13.191	-2.81881	0.0116021	0.0497425
4430402I18Rik	11	1	7.09477	2.68222	2.75657	2.56414	17	8	9.34289	19.5655	2.86482	3.16769	3	9	1.76234	6.39539	2.43545	2.72081	10	2	10.5944	1.78443	2.90914	2.45403	7.40274	-1.39978	0.299191	0.999837	FALSE	no	down	7.40274	0.396053	0.772685	0.904688	FALSE	no	up	7.40274	-0.20372	0.881841	0.956575	FALSE	no	down	7.40274	1.79584	0.168085	0.345068
4632404H12Rik	55	8	35.4739	21.4578	5.0835	4.80029	71	12	39.0203	29.3483	5.15035	4.9642	33	41	19.3857	29.1346	4.70826	4.95301	38	60	40.2587	53.5329	5.16896	5.37912	33.4515	-0.235644	0.71783	0.999837	FALSE	no	down	33.4515	0.290274	0.651177	0.843573	FALSE	no	up	33.4515	-0.666584	0.295442	0.571951	FALSE	no	down	33.4515	0.525918	0.405854	0.60641
4632415L05Rik	116	54	74.8176	144.84	6.57344	7.0957	262	74	143.99	180.981	7.09443	7.28527	152	133	89.2917	94.5097	6.70621	6.75098	170	166	180.105	148.108	7.28658	7.11778	132.08	-0.60223	0.161197	0.999837	FALSE	no	down	132.08	0.209025	0.624975	0.829552	FALSE	no	up	132.08	-0.626918	0.141365	0.387379	FALSE	no	down	132.08	0.811255	0.0537113	0.157189
4632427E13Rik	28	5	18.0594	13.4111	4.02693	3.8847	38	8	20.8841	19.5655	4.11078	4.05497	19	21	11.1615	14.9226	3.78816	3.92617	15	12	15.8916	10.7066	3.95774	3.77565	15.5753	-0.332954	0.696906	0.999837	FALSE	no	down	15.5753	0.309423	0.713918	0.876454	FALSE	no	up	15.5753	0.283351	0.74137	0.896265	FALSE	no	up	15.5753	0.642376	0.438093	0.634172
4632428C04Rik	16	3	10.3197	8.04667	2.93634	2.82554	17	3	9.34289	7.33707	2.89634	2.7995	7	5	4.11212	3.55299	2.63341	2.60388	9	5	9.53495	4.46107	2.89753	2.65941	7.08843	0.139005	0.908599	0.999837	FALSE	no	up	7.08843	1.285	0.290215	0.576789	FALSE	no	up	7.08843	0.427944	0.721965	0.886693	FALSE	no	up	7.08843	1.14599	0.345148	0.548904
4632428N05Rik	287	52	185.109	139.476	7.4585	7.22304	205	47	112.664	114.947	7.04594	7.07193	546	522	320.745	370.933	7.95671	8.09403	72	151	76.2796	134.724	6.75906	7.19096	181.86	0.529859	0.187096	0.999837	FALSE	no	up	181.86	-1.07491	0.0055875	0.0477951	FALSE	yes	down	181.86	0.633486	0.111123	0.336752	FALSE	no	up	181.86	-1.60477	4.14303e-05	0.000571839
4732416N19Rik	5	1	3.2249	2.68222	1.75123	1.72856	8	4	4.39665	9.78276	1.82312	2.03075	7	6	4.11212	4.26359	1.80588	1.81383	0	1	0	0.892215	1.54078	1.59882	3.66931	-1.17366	0.489732	0.999837	FALSE	no	down	3.66931	-0.475625	0.777569	0.907159	FALSE	no	down	3.66931	2.64969	0.220653	0.492269	FALSE	no	up	3.66931	0.698036	0.661886	0.804148
4732456N10Rik	1	0	0.644979	0	3.80492	4.23511	2	0	1.09916	0	3.8083	4.19996	839	1030	492.867	731.917	7.81923	8.25737	11	138	11.6538	123.126	4.54781	6.36073	170.163	-0.585075	0.73348	0.999837	FALSE	no	down	170.163	-10.0302	4.06142e-13	1.11052e-10	FALSE	yes	down	170.163	-6.8533	7.88521e-07	9.69392e-05	FALSE	yes	down	170.163	-9.4451	5.39233e-15	9.94384e-13
4732471J01Rik	135	16	87.0722	42.9156	6.74556	6.31589	166	34	91.2306	83.1534	6.78083	6.72866	178	203	104.565	144.252	6.88901	7.15563	333	649	352.793	579.047	7.9711	8.46527	185.629	-0.3623	0.422703	0.999837	FALSE	no	down	185.629	-0.866265	0.0486981	0.206775	FALSE	no	down	185.629	-2.77339	1.95529e-10	1.55045e-07	FALSE	yes	down	185.629	-0.503965	0.243208	0.441712
4732490B19Rik	5	4	3.2249	10.7289	2.52716	2.87827	8	5	4.39665	12.2284	2.59792	2.93467	5	3	2.93723	2.1318	2.50609	2.45705	16	8	16.951	7.13772	3.13214	2.74947	7.46708	-0.296666	0.819277	0.999837	FALSE	no	down	7.46708	1.30193	0.32753	0.612978	FALSE	no	up	7.46708	-0.934233	0.458494	0.71638	FALSE	no	down	7.46708	1.59859	0.221026	0.414136
4732491K20Rik	13	2	8.38473	5.36445	3.19038	3.08513	10	9	5.49582	22.0112	3.04363	3.61696	9	10	5.28701	7.10599	3.03329	3.13038	14	14	14.8321	12.491	3.44025	3.35955	10.1215	-0.818596	0.467485	0.999837	FALSE	no	down	10.1215	0.217632	0.846607	0.938511	FALSE	no	up	10.1215	-0.925301	0.40427	0.671032	FALSE	no	down	10.1215	1.03623	0.337654	0.540932
4831440E17Rik	36	12	23.2192	32.1867	4.76194	4.96159	62	11	34.0741	26.9026	5.00385	4.85845	33	34	19.3857	24.1604	4.66118	4.78581	43	51	45.5559	45.503	5.20023	5.20135	31.3734	-0.205558	0.751317	0.999837	FALSE	no	down	31.3734	0.308168	0.628799	0.831862	FALSE	no	up	31.3734	-0.758535	0.229011	0.500987	FALSE	no	down	31.3734	0.513726	0.413338	0.612559
4833412C05Rik	35	19	22.5743	50.9623	4.31625	4.83547	27	11	14.8387	26.9026	4.07408	4.40223	26	11	15.2736	7.81659	4.08987	3.79056	3	30	3.17832	26.7664	3.5764	4.42167	21.0391	0.823245	0.373737	0.999837	FALSE	no	up	21.0391	1.62509	0.0767338	0.273036	FALSE	no	up	21.0391	1.24117	0.1787	0.438551	FALSE	no	up	21.0391	0.801845	0.389554	0.592229
4833417C18Rik	8	2	5.15983	5.36445	1.80798	1.79213	14	0	7.69414	0	1.9302	1.54541	7	5	4.11212	3.55299	1.75236	1.72012	1	0	1.05944	0	1.57402	1.49949	3.36787	0.273101	0.882749	0.999837	FALSE	no	up	3.36787	0.45294	0.80238	0.920456	FALSE	no	up	3.36787	3.4024	0.130845	0.370557	FALSE	no	up	3.36787	0.179839	0.921123	0.956918
4833418N02Rik	22	5	14.1895	13.4111	3.80054	3.77529	24	2	13.19	4.89138	3.7647	3.47997	27	16	15.861	11.3696	3.85763	3.69699	13	29	13.7727	25.8742	3.78589	4.13444	14.0699	0.490291	0.612177	0.999837	FALSE	no	up	14.0699	0.0232658	0.979829	0.991268	FALSE	no	up	14.0699	-0.520752	0.571814	0.796622	FALSE	no	down	14.0699	-0.467025	0.61706	0.772129
4833419F23Rik	14	4	9.02971	10.7289	3.3273	3.39734	28	6	15.3883	14.6741	3.5739	3.52386	20	9	11.7489	6.39539	3.4403	3.20495	15	4	15.8916	3.56886	3.58171	3.06176	10.9282	-0.631119	0.557729	0.999837	FALSE	no	down	10.9282	0.0956754	0.928518	0.973016	FALSE	no	up	10.9282	0.0152065	0.988777	0.996388	FALSE	no	up	10.9282	0.726794	0.483123	0.669722
4833420G17Rik	157	32	101.262	85.8312	6.69379	6.57106	238	35	130.8	85.5991	6.90614	6.56813	143	143	84.0047	101.616	6.54569	6.69666	143	140	151.5	124.91	7.03021	6.86628	108.19	-0.225168	0.600937	0.999837	FALSE	no	down	108.19	0.0263799	0.950332	0.978974	FALSE	no	up	108.19	-0.548159	0.195631	0.460723	FALSE	no	down	108.19	0.251548	0.548294	0.722509
4833422C13Rik	3	2	1.93494	5.36445	2.24935	2.45853	7	3	3.84707	7.33707	2.36924	2.53903	14	4	8.22424	2.8424	2.59997	2.31082	10	7	10.5944	6.2455	2.6913	2.50158	5.79876	-0.71851	0.627826	0.999837	FALSE	no	down	5.79876	-0.796264	0.578691	0.80404	FALSE	no	down	5.79876	-1.3881	0.332998	0.609566	FALSE	no	down	5.79876	-0.0777543	0.954575	0.975776
4833439L19Rik	2269	688	1463.46	1845.37	10.4932	10.7054	3221	747	1770.2	1826.93	10.6674	10.6961	1922	1322	1129.07	939.412	10.2632	10.1059	1071	1571	1134.66	1401.67	10.2676	10.4543	1438.85	-0.122843	0.666697	0.999837	FALSE	no	down	1438.85	0.674921	0.0178231	0.10727	FALSE	no	up	1438.85	0.380698	0.181809	0.443655	FALSE	no	up	1438.85	0.797764	0.00505357	0.0268942
4921506M07Rik	6	7	3.86987	18.7756	2.57482	3.1475	19	5	10.4421	12.2284	2.91907	2.9479	5	0	2.93723	0	2.51156	2.29697	8	6	8.47551	5.35329	2.82235	2.66662	7.76025	-0.103884	0.936624	0.999837	FALSE	no	down	7.76025	2.78098	0.0503591	0.211058	FALSE	no	up	7.76025	0.602266	0.646508	0.845606	FALSE	no	up	7.76025	2.88487	0.0411233	0.129451
4921507P07Rik	12	3	7.73975	8.04667	2.99137	3.00627	16	10	8.79331	24.4569	3.04255	3.51529	3	2	1.76234	1.4212	2.62992	2.61438	13	9	13.7727	8.02993	3.24021	3.00562	9.25285	-1.006	0.371336	0.999837	FALSE	no	down	9.25285	2.29787	0.0688277	0.255803	FALSE	no	up	9.25285	-0.465925	0.679005	0.863439	FALSE	no	down	9.25285	3.30387	0.00684064	0.0336476
4921524J17Rik	141	32	90.9421	85.8312	6.52662	6.48412	227	62	124.755	151.633	6.7884	6.94543	132	119	77.5428	84.5613	6.40103	6.46899	74	85	78.3984	75.8383	6.41135	6.38531	96.1877	-0.627251	0.131871	0.999837	FALSE	no	down	96.1877	0.13101	0.751294	0.894988	FALSE	no	up	96.1877	0.202488	0.629044	0.835721	FALSE	no	up	96.1877	0.758262	0.0608901	0.172162
4921525O09Rik	1	0	0.644979	0	-0.0689269	-0.0825075	0	0	0	0	-0.118295	-0.0875202	0	7	0	4.97419	-0.117704	0.195267	2	0	2.11888	0	0.0259928	-0.113284	0.967256	1.41974	0.731486	0.999837	FALSE	no	up	0.967256	-2.11864	0.588187	0.810842	FALSE	no	down	0.967256	-0.877158	0.826454	0.935118	FALSE	no	down	0.967256	-3.53838	0.373162	0.577115
4921531C22Rik	50	19	32.249	50.9623	5.29447	5.61096	163	26	89.5818	63.5879	6.0671	5.77217	40	40	23.4978	28.424	5.0976	5.21524	77	43	81.5768	38.3652	5.9825	5.41292	51.0306	-0.946453	0.105266	0.999837	FALSE	no	down	51.0306	0.635416	0.281646	0.568062	FALSE	no	up	51.0306	-0.569748	0.328005	0.605217	FALSE	no	down	51.0306	1.58187	0.00575646	0.029675
4921536K21Rik	27	7	17.4144	18.7756	3.97463	3.99779	31	8	17.037	19.5655	3.96338	4.02035	22	13	12.9238	9.23779	3.82241	3.67868	13	14	13.7727	12.491	3.85487	3.80888	15.1522	-0.00998911	0.990654	0.999837	FALSE	no	down	15.1522	0.694989	0.409447	0.683136	FALSE	no	up	15.1522	0.455325	0.593198	0.811903	FALSE	no	up	15.1522	0.704978	0.399718	0.601378
4930402H24Rik	157	25	101.262	67.0556	6.2688	5.91836	73	29	40.1195	70.925	5.54636	5.96204	84	123	49.3454	87.4037	5.69452	6.14336	21	37	22.2482	33.012	5.19516	5.42151	58.9214	0.669414	0.231556	0.999837	FALSE	no	up	58.9214	0.325732	0.549416	0.785316	FALSE	no	up	58.9214	1.62514	0.00422794	0.0415315	FALSE	yes	up	58.9214	-0.343682	0.532888	0.709816
4930404N11Rik	9	1	5.80481	2.68222	2.61405	2.48674	10	2	5.49582	4.89138	2.5973	2.58019	11	9	6.4619	6.39539	2.64771	2.64418	15	4	15.8916	3.56886	3.01439	2.4952	6.39899	-0.197084	0.888568	0.999837	FALSE	no	down	6.39899	-0.489135	0.717088	0.877695	FALSE	no	down	6.39899	-1.07667	0.425111	0.688551	FALSE	no	down	6.39899	-0.292051	0.825534	0.906697
4930405A21Rik	0	0	0	0	0.968972	1.02089	3	1	1.64874	2.44569	1.09535	1.14715	1	14	0.587446	9.94838	1.01493	1.54859	1	4	1.05944	3.56886	1.05928	1.22032	2.40732	-3.03076	0.248085	0.999837	FALSE	no	down	2.40732	-4.43733	0.0774031	0.274555	FALSE	no	down	2.40732	-3.26947	0.203817	0.470844	FALSE	no	down	2.40732	-1.40657	0.526536	0.704254
4930405O22Rik	12	2	7.73975	5.36445	2.31574	2.18367	11	3	6.0454	7.33707	2.23324	2.26634	3	6	1.76234	4.26359	1.97511	2.13472	1	4	1.05944	3.56886	1.94376	2.09557	4.64261	0.0251742	0.986378	0.999837	FALSE	no	up	4.64261	1.16903	0.428918	0.700017	FALSE	no	up	4.64261	1.51566	0.326834	0.604391	FALSE	no	up	4.64261	1.14386	0.436845	0.632976
4930415O20Rik	40	10	25.7992	26.8222	4.55965	4.56985	50	15	27.4791	36.6853	4.6009	4.76624	13	26	7.63679	18.4756	3.95718	4.36147	25	19	26.486	16.9521	4.57329	4.31706	23.292	-0.2666	0.723082	0.999837	FALSE	no	down	23.292	1.01762	0.178546	0.450671	FALSE	no	up	23.292	0.277461	0.71253	0.882193	FALSE	no	up	23.292	1.28422	0.0854801	0.217562
4930426D05Rik	6	0	3.86987	0	2.63614	2.49736	6	0	3.29749	0	2.59627	2.48627	27	34	15.861	24.1604	3.18245	3.42742	12	4	12.7133	3.56886	3.05446	2.62545	7.93386	0.212306	0.894111	0.999837	FALSE	no	up	7.93386	-2.98837	0.0348593	0.168358	FALSE	no	down	7.93386	-1.68166	0.245599	0.518594	FALSE	no	down	7.93386	-3.20067	0.0242454	0.0872296
4930426L09Rik	9	2	5.80481	5.36445	1.96118	1.9137	2	1	1.09916	2.44569	1.66923	1.78244	2	8	1.17489	5.68479	1.67609	1.95374	2	7	2.11888	6.2455	1.75013	1.97892	3.74227	1.83755	0.311531	0.999837	FALSE	no	up	3.74227	0.724688	0.65868	0.847486	FALSE	no	up	3.74227	0.413903	0.802321	0.924713	FALSE	no	up	3.74227	-1.11286	0.534653	0.710913
4930427A07Rik	96	25	61.918	67.0556	6.07307	6.13835	67	20	36.822	48.9138	5.7074	5.92187	247	151	145.099	107.3	6.77643	6.51337	83	83	87.9334	74.0538	6.34682	6.21073	78.637	0.619598	0.200758	0.999837	FALSE	no	up	78.637	-0.978051	0.0315697	0.157096	FALSE	no	down	78.637	-0.335738	0.468161	0.723219	FALSE	no	down	78.637	-1.59765	0.000574019	0.00493675
4930429B21Rik	8	1	5.15983	2.68222	1.86281	1.7311	7	2	3.84707	4.89138	1.79038	1.82998	0	2	0	1.4212	1.53389	1.63908	9	2	9.53495	1.78443	2.05023	1.66634	3.66514	-0.0627178	0.972082	0.999837	FALSE	no	down	3.66514	2.59463	0.187171	0.462792	FALSE	no	up	3.66514	-0.450103	0.797007	0.922287	FALSE	no	down	3.66514	2.65735	0.173866	0.353007
4930429F24Rik	2	0	1.28996	0	1.3929	1.35741	0	3	0	7.33707	1.28107	1.71544	0	3	0	2.1318	1.28319	1.45673	10	6	10.5944	5.35329	1.9035	1.65734	3.33831	-1.81035	0.445613	0.999837	FALSE	no	down	3.33831	-0.18698	0.938293	0.975994	FALSE	no	down	3.33831	-3.12219	0.17559	0.434823	FALSE	no	down	3.33831	1.62337	0.468195	0.658487
4930430F08Rik	50	6	32.249	16.0933	4.80614	4.42532	41	17	22.5328	41.5767	4.5758	4.95695	23	21	13.5113	14.9226	4.29762	4.35018	47	25	49.7936	22.3054	5.11196	4.57136	26.6231	-0.290559	0.698868	0.999837	FALSE	no	down	26.6231	0.833537	0.267435	0.554556	FALSE	no	up	26.6231	-0.504789	0.494398	0.741644	FALSE	no	down	26.6231	1.1241	0.12929	0.28798
4930431P03Rik	3	0	1.93494	0	1.02234	0.927325	0	0	0	0	0.880221	0.923689	5	5	2.93723	3.55299	1.08699	1.12257	1	8	1.05944	7.13772	0.967293	1.30445	2.07779	2.51295	0.370918	0.999837	FALSE	no	up	2.07779	-1.41355	0.564368	0.794277	FALSE	no	down	2.07779	-1.76022	0.474321	0.727844	FALSE	no	down	2.07779	-3.9265	0.136108	0.298304
4930432K21Rik	5	0	3.2249	0	2.13583	2.00549	15	2	8.24372	4.89138	2.39659	2.22752	12	6	7.04935	4.26359	2.34031	2.19611	3	7	3.17832	6.2455	2.13848	2.29753	4.63709	-1.70322	0.3023	0.999837	FALSE	no	down	4.63709	-1.44563	0.373071	0.653216	FALSE	no	down	4.63709	-1.18578	0.472893	0.726918	FALSE	no	down	4.63709	0.257592	0.86094	0.926
4930447F24Rik	11	4	7.09477	10.7289	3.25605	3.42229	23	4	12.6404	9.78276	3.50009	3.38904	15	0	8.81169	0	3.33772	2.81457	21	27	22.2482	24.0898	3.80059	3.8549	11.9246	-0.403041	0.734318	0.999837	FALSE	no	down	11.9246	0.938392	0.433311	0.703942	FALSE	no	up	11.9246	-1.42767	0.215418	0.486101	FALSE	no	down	11.9246	1.34143	0.25339	0.453455
4930447M23Rik	0	0	0	0	0.160165	0.194546	0	0	0	0	0.158195	0.188671	8	0	4.69957	0	0.474555	0.16147	0	6	0	5.35329	0.167792	0.499103	1.25661	0.181971	0.96482	0.999837	FALSE	no	up	1.25661	-3.28565	0.399803	0.676113	FALSE	no	down	1.25661	-3.47456	0.374687	0.64722	FALSE	no	down	1.25661	-3.46762	0.374205	0.578018
4930451G09Rik	6	1	3.86987	2.68222	2.46753	2.44473	16	3	8.79331	7.33707	2.72569	2.64208	3	6	1.76234	4.26359	2.32758	2.49197	5	20	5.29719	17.8443	2.55195	3.05411	6.48124	-1.25116	0.372035	0.999837	FALSE	no	down	6.48124	0.20147	0.887169	0.956076	FALSE	no	up	6.48124	-1.76154	0.198591	0.464239	FALSE	no	down	6.48124	1.45263	0.274362	0.476313
4930452B06Rik	30	3	19.3494	8.04667	3.08723	2.63293	11	3	6.0454	7.33707	2.55579	2.60681	3	2	1.76234	1.4212	2.28619	2.26788	3	6	3.17832	5.35329	2.39723	2.51854	6.56171	1.11539	0.376444	0.999837	FALSE	no	up	6.56171	3.15695	0.0186339	0.110556	FALSE	no	up	6.56171	1.73207	0.172968	0.430666	FALSE	no	up	6.56171	2.04156	0.1383	0.3019
4930453N24Rik	318	71	205.103	190.438	7.75175	7.69356	471	140	258.853	342.396	7.9523	8.19851	318	317	186.808	225.26	7.67343	7.83154	206	285	218.244	254.281	7.80468	7.9364	235.173	-0.588173	0.0895326	0.999837	FALSE	no	down	235.173	-0.0537162	0.875866	0.952161	FALSE	no	down	235.173	-0.25267	0.464381	0.720962	FALSE	no	down	235.173	0.534457	0.115048	0.267646
4930455G09Rik	4	3	2.57992	8.04667	2.00343	2.26428	1	2	0.549582	4.89138	1.85314	2.13677	6	9	3.52467	6.39539	2.06311	2.22382	3	9	3.17832	8.02993	2.04669	2.29915	4.64948	1.18925	0.484552	0.999837	FALSE	no	up	4.64948	-0.0218176	0.988823	0.995167	FALSE	no	down	4.64948	-0.211046	0.893161	0.960656	FALSE	no	down	4.64948	-1.21107	0.462007	0.653435
4930461G14Rik	0	0	0	0	-0.18153	-0.14827	0	0	0	0	-0.182836	-0.153001	6	5	3.52467	3.55299	0.0462245	0.0446993	0	0	0	0	-0.176423	-0.178381	0.884709	0.181991	0.96734	0.999837	FALSE	no	up	0.884709	-3.87055	0.359827	0.642117	FALSE	no	down	0.884709	0.435991	0.921862	0.970729	FALSE	no	up	0.884709	-4.05254	0.337672	0.540932
4930480K23Rik	31	9	19.9944	24.14	4.07162	4.15102	24	13	13.19	31.794	3.84556	4.32384	15	8	8.81169	5.68479	3.66485	3.51727	20	9	21.1888	8.02993	4.10013	3.63949	16.6042	0.0271033	0.975654	0.999837	FALSE	no	up	16.6042	1.58322	0.0792705	0.278933	FALSE	no	up	16.6042	0.588515	0.508211	0.751108	FALSE	no	up	16.6042	1.55612	0.0833892	0.213853
4930481A15Rik	6	1	3.86987	2.68222	3.0256	3.05723	17	3	9.34289	7.33707	3.31625	3.24773	13	6	7.63679	4.26359	3.23441	3.05329	25	38	26.486	33.9042	3.87337	4.0495	11.9403	-1.29505	0.255531	0.999837	FALSE	no	down	11.9403	-0.781359	0.484893	0.743274	FALSE	no	down	11.9403	-3.11695	0.00399492	0.0404425	FALSE	yes	down	11.9403	0.513689	0.61087	0.767957
4930483J18Rik	5	0	3.2249	0	1.0234	0.846288	2	0	1.09916	0	0.885127	0.842909	11	2	6.4619	1.4212	1.20025	0.908834	3	0	3.17832	0	1.0155	0.812411	1.92318	1.2481	0.648623	0.999837	FALSE	no	up	1.92318	-1.08406	0.667794	0.852739	FALSE	no	down	1.92318	0.255946	0.922146	0.970729	FALSE	no	up	1.92318	-2.33216	0.372341	0.576206
4930486L24Rik	7	0	4.51485	0	0.214124	-0.0375893	6	0	3.29749	0	0.148368	-0.0426326	0	0	0	0	-0.0716791	-0.0698349	0	0	0	0	-0.0651016	-0.0672859	0.976543	0.435917	0.914149	0.999837	FALSE	no	up	0.976543	4.3245	0.302414	0.589694	FALSE	no	up	0.976543	3.73494	0.373102	0.646116	FALSE	no	up	0.976543	3.88858	0.355726	0.559581
4930503B20Rik	7	2	4.51485	5.36445	1.82364	1.84363	8	2	4.39665	4.89138	1.81782	1.82539	10	2	5.87446	1.4212	1.89909	1.62881	2	0	2.11888	0	1.68128	1.53201	3.57273	0.0824062	0.962457	0.999837	FALSE	no	up	3.57273	0.409183	0.811382	0.923248	FALSE	no	up	3.57273	2.26064	0.243059	0.515124	FALSE	no	up	3.57273	0.326777	0.848442	0.918586
4930503L19Rik	64	8	41.2787	21.4578	4.69671	4.23082	25	13	13.7395	31.794	3.99585	4.46826	32	43	18.7983	30.5558	4.16887	4.47767	0	6	0	5.35329	3.33377	3.63825	20.3722	0.56797	0.51764	0.999837	FALSE	no	up	20.3722	0.387556	0.650458	0.843376	FALSE	no	up	20.3722	3.52605	0.00063655	0.0116571	FALSE	yes	up	20.3722	-0.180414	0.834669	0.912017
4930511A08Rik	1	1	0.644979	2.68222	1.33087	1.46871	3	1	1.64874	2.44569	1.39911	1.45731	5	5	2.93723	3.55299	1.48304	1.51932	6	3	6.35663	2.67664	1.65825	1.4671	2.86814	-0.526956	0.799704	0.999837	FALSE	no	down	2.86814	-1.25913	0.520767	0.768623	FALSE	no	down	2.86814	-1.73042	0.378584	0.650359	FALSE	no	down	2.86814	-0.732169	0.69473	0.82635
4930511M06Rik	11	3	7.09477	8.04667	2.472	2.48681	7	3	3.84707	7.33707	2.29522	2.46186	7	1	4.11212	0.710599	2.31156	2.09014	7	6	7.41607	5.35329	2.48156	2.38179	5.48971	0.505181	0.722094	0.999837	FALSE	no	up	5.48971	1.6126	0.257706	0.544211	FALSE	no	up	5.48971	0.236406	0.864341	0.950397	FALSE	no	up	5.48971	1.10742	0.442715	0.637868
4930513N10Rik	12	5	7.73975	13.4111	2.5452	2.72123	5	4	2.74791	9.78276	2.25809	2.59952	12	4	7.04935	2.8424	2.51153	2.26911	0	5	0	4.46107	2.08687	2.37089	6.00429	0.84404	0.563945	0.999837	FALSE	no	up	6.00429	1.0496	0.461289	0.724387	FALSE	no	up	6.00429	2.16514	0.156548	0.409416	FALSE	no	up	6.00429	0.205558	0.887666	0.93875
4930515G01Rik	11	0	7.09477	0	1.9649	1.59902	3	1	1.64874	2.44569	1.64796	1.71846	1	5	0.587446	3.55299	1.57073	1.77316	9	4	9.53495	3.56886	2.06174	1.7738	3.55418	1.05919	0.584429	0.999837	FALSE	no	up	3.55418	0.994739	0.589664	0.811897	FALSE	no	up	3.55418	-0.681039	0.704614	0.878352	FALSE	no	down	3.55418	-0.0644498	0.973248	0.986371
4930520O04Rik	32	2	20.6393	5.36445	3.6009	3.0301	22	12	12.0908	29.3483	3.30749	3.75876	10	7	5.87446	4.97419	3.01221	2.96471	4	2	4.23775	1.78443	2.93509	2.77398	10.5392	-0.517061	0.631542	0.999837	FALSE	no	down	10.5392	1.36058	0.216672	0.498934	FALSE	no	up	10.5392	2.23298	0.0618529	0.235347	FALSE	no	up	10.5392	1.87764	0.0828432	0.212832
4930523C07Rik	266	53	171.564	142.158	7.32489	7.16655	201	81	110.466	198.101	6.96257	7.44285	210	244	123.364	173.386	7.04981	7.3338	119	154	126.073	137.401	7.0683	7.1379	147.814	0.0648991	0.876864	0.999837	FALSE	no	up	147.814	0.0917352	0.824011	0.928982	FALSE	no	up	147.814	0.261559	0.529807	0.766625	FALSE	no	up	147.814	0.0268361	0.948034	0.972124
4930526I15Rik	19	7	12.2546	18.7756	4.0701	4.29292	46	4	25.2808	9.78276	4.46531	4.0317	33	25	19.3857	17.765	4.30554	4.25735	21	46	22.2482	41.0419	4.38411	4.78848	20.8168	-0.3297	0.692921	0.999837	FALSE	no	down	20.8168	-0.319028	0.694154	0.866897	FALSE	no	down	20.8168	-1.09091	0.177317	0.437084	FALSE	no	down	20.8168	0.0106721	0.989278	0.993881
4930526L06Rik	2	0	1.28996	0	0.725558	0.669093	6	0	3.29749	0	0.851023	0.666261	5	2	2.93723	1.4212	0.829229	0.734421	2	2	2.11888	1.78443	0.777008	0.757475	1.60615	-1.07753	0.684175	0.999837	FALSE	no	down	1.60615	-1.27559	0.619236	0.827988	FALSE	no	down	1.60615	-1.10941	0.670538	0.859093	FALSE	no	down	1.60615	-0.198064	0.935704	0.964909
4930528A17Rik	10	3	6.44979	8.04667	2.51146	2.56196	13	2	7.14456	4.89138	2.54665	2.43713	5	5	2.93723	3.55299	2.31458	2.35469	4	9	4.23775	8.02993	2.39772	2.58349	5.66129	0.197226	0.883316	0.999837	FALSE	no	up	5.66129	1.13658	0.395598	0.67301	FALSE	no	up	5.66129	0.207594	0.875175	0.955027	FALSE	no	up	5.66129	0.939357	0.483193	0.669722
4930538K18Rik	8	0	5.15983	0	1.41627	1.13457	11	0	6.0454	0	1.46545	1.13034	2	0	1.17489	0	1.17015	1.08561	6	1	6.35663	0.892215	1.46591	1.15562	2.45362	-0.203668	0.931773	0.999837	FALSE	no	down	2.45362	2.26056	0.369161	0.649802	FALSE	no	up	2.45362	-0.311011	0.894554	0.961458	FALSE	no	down	2.45362	2.46423	0.323134	0.527329
4930539E08Rik	1454	472	937.8	1266.01	9.53269	9.82346	896	123	492.425	300.82	8.93341	8.51738	320	229	187.983	162.727	8.14554	8.04252	1051	393	1113.47	350.64	9.6995	8.63961	601.484	1.46372	0.00115409	0.261468	FALSE	no	up	601.484	2.64921	4.04915e-09	4.86481e-07	FALSE	yes	up	601.484	0.588803	0.188392	0.451588	FALSE	no	up	601.484	1.18549	0.00885729	0.0406792
4930552P12Rik	16	5	10.3197	13.4111	3.77986	3.92047	60	6	32.9749	14.6741	4.45658	3.95783	14	4	8.22424	2.8424	3.68263	3.39243	47	19	49.7936	16.9521	4.74941	4.02887	18.649	-1.09609	0.23771	0.999837	FALSE	no	down	18.649	1.04709	0.275782	0.563674	FALSE	no	up	18.649	-1.52278	0.0952838	0.306388	FALSE	no	down	18.649	2.14318	0.0200779	0.0759589
4930556M19Rik	13	1	8.38473	2.68222	2.23286	1.94323	6	3	3.29749	7.33707	1.95961	2.1473	4	3	2.34978	2.1318	1.89777	1.88563	8	0	8.47551	0	2.22523	1.73993	4.33232	0.21537	0.900914	0.999837	FALSE	no	up	4.33232	1.38893	0.423354	0.695604	FALSE	no	up	4.33232	0.491676	0.774743	0.912573	FALSE	no	up	4.33232	1.17356	0.499447	0.683646
4930563E22Rik	3	2	1.93494	5.36445	1.60941	1.78824	15	1	8.24372	2.44569	1.96427	1.65619	5	0	2.93723	0	1.67529	1.46905	2	5	2.11888	4.46107	1.62713	1.76454	3.43825	-0.748888	0.68736	0.999837	FALSE	no	down	3.43825	1.16199	0.543267	0.781042	FALSE	no	up	3.43825	0.0237321	0.989896	0.996874	FALSE	no	up	3.43825	1.91087	0.303521	0.508777
4930570G19Rik	2	1	1.28996	2.68222	1.22625	1.32383	7	4	3.84707	9.78276	1.40598	1.64134	2	0	1.17489	0	1.2161	1.1237	0	5	0	4.46107	1.13814	1.43724	2.90475	-1.8439	0.383826	0.999837	FALSE	no	down	2.90475	1.59066	0.492147	0.749324	FALSE	no	up	2.90475	-0.306823	0.887508	0.958829	FALSE	no	down	2.90475	3.43455	0.115798	0.268799
4930577N17Rik	35	10	22.5743	26.8222	4.47353	4.56501	38	7	20.8841	17.1198	4.42768	4.33641	27	32	15.861	22.7392	4.27705	4.47777	25	28	26.486	24.982	4.56851	4.53373	22.1836	0.333737	0.65323	0.999837	FALSE	no	up	22.1836	0.33985	0.635886	0.835113	FALSE	no	up	22.1836	-0.0781648	0.913652	0.967785	FALSE	no	down	22.1836	0.00611357	0.993252	0.995776
4930578C19Rik	5	0	3.2249	0	1.43218	1.24376	5	7	2.74791	17.1198	1.39801	1.9911	1	1	0.587446	0.710599	1.22088	1.23664	0	3	0	2.67664	1.19062	1.39236	3.38341	-2.26881	0.256894	0.999837	FALSE	no	down	3.38341	1.6075	0.467148	0.729117	FALSE	no	up	3.38341	0.518722	0.808552	0.926591	FALSE	no	up	3.38341	3.87631	0.0611576	0.172703
4930579G24Rik	100	25	64.4979	67.0556	5.8293	5.84522	71	29	39.0203	70.925	5.45835	5.88962	93	69	54.6324	49.0313	5.70176	5.62121	25	43	26.486	38.3652	5.22042	5.44972	51.2517	0.30756	0.574209	0.999837	FALSE	no	up	51.2517	0.340018	0.524562	0.769419	FALSE	no	up	51.2517	1.01288	0.0660611	0.245125	FALSE	no	up	51.2517	0.0324583	0.951772	0.974394
4930579K19Rik	4	1	2.57992	2.68222	2.59367	2.6686	14	4	7.69414	9.78276	2.88073	2.95474	7	6	4.11212	4.26359	2.6879	2.70018	13	20	13.7727	17.8443	3.12325	3.26392	7.84147	-1.71249	0.18988	0.999837	FALSE	no	down	7.84147	-0.679698	0.60265	0.819873	FALSE	no	down	7.84147	-2.59848	0.0404309	0.179807	FALSE	no	down	7.84147	1.03279	0.373219	0.577115
4930581F22Rik	1	1	0.644979	2.68222	1.10798	1.25025	0	2	0	4.89138	1.05113	1.35718	7	11	4.11212	7.81659	1.34857	1.54428	1	0	1.05944	0	1.14787	1.06498	2.65084	-0.494238	0.835626	0.999837	FALSE	no	down	2.65084	-2.06211	0.361136	0.643223	FALSE	no	down	2.65084	1.51274	0.566155	0.792495	FALSE	no	up	2.65084	-1.56787	0.471737	0.661066
4930594C11Rik	62	4	39.9887	10.7289	5.0907	4.42849	94	25	51.6607	61.1422	5.28358	5.38076	24	32	14.0987	22.7392	4.45477	4.71741	34	23	36.0209	20.5209	5.01328	4.6605	32.1125	-1.03214	0.148244	0.999837	FALSE	no	down	32.1125	0.578238	0.42258	0.694764	FALSE	no	up	32.1125	-0.0397153	0.956043	0.982369	FALSE	no	down	32.1125	1.61038	0.0212408	0.0791489
4930596I21Rik	3	1	1.93494	2.68222	1.35296	1.40442	8	4	4.39665	9.78276	1.51623	1.71772	0	2	0	1.4212	1.19871	1.31639	2	2	2.11888	1.78443	1.36885	1.34495	3.01513	-1.62114	0.394702	0.999837	FALSE	no	down	3.01513	1.70574	0.416086	0.689089	FALSE	no	up	3.01513	0.192515	0.922674	0.970852	FALSE	no	up	3.01513	3.32687	0.0938019	0.232511
4930597A21Rik	4	0	2.57992	0	1.83171	1.72535	3	0	1.64874	0	1.76799	1.71917	6	12	3.52467	8.52719	1.88966	2.1446	5	10	5.29719	8.92215	1.98435	2.15636	3.81248	0.568411	0.783779	0.999837	FALSE	no	up	3.81248	-1.85607	0.310901	0.597671	FALSE	no	down	3.81248	-2.10295	0.253032	0.527104	FALSE	no	down	3.81248	-2.42448	0.197697	0.383896
4930599N23Rik	6	4	3.86987	10.7289	1.94875	2.22072	8	1	4.39665	2.44569	1.98021	1.88111	6	3	3.52467	2.1318	1.92765	1.83947	3	3	3.17832	2.67664	1.90919	1.87747	4.11907	0.922239	0.55803	0.999837	FALSE	no	up	4.11907	1.26993	0.406387	0.681062	FALSE	no	up	4.11907	1.22987	0.431944	0.694183	FALSE	no	up	4.11907	0.347695	0.82538	0.906683
4931406C07Rik	600	130	386.987	348.689	8.63703	8.55147	1227	408	674.337	997.841	9.13001	9.47065	363	344	213.243	244.446	8.18198	8.27587	393	424	416.359	378.299	8.69998	8.61785	457.525	-1.1739	0.000253522	0.113767	FALSE	no	down	457.525	0.689311	0.0326057	0.160588	FALSE	no	up	457.525	-0.106897	0.739875	0.895463	FALSE	no	down	457.525	1.86321	4.84818e-09	2.68837e-07
4931406H21Rik	28	3	18.0594	8.04667	3.57832	3.20123	10	1	5.49582	2.44569	3.04987	2.96066	7	35	4.11212	24.871	2.96901	3.77295	23	1	24.3671	0.892215	3.74703	2.77493	11.0362	1.6551	0.232942	0.999837	FALSE	no	up	11.0362	-0.0960647	0.9405	0.97646	FALSE	no	down	11.0362	0.107844	0.933897	0.974643	FALSE	no	up	11.0362	-1.75117	0.198041	0.384333
4931406P16Rik	555	103	357.963	276.269	8.33611	8.10606	472	75	259.403	183.427	8.05162	7.76988	635	385	373.028	273.581	8.37363	8.09767	234	292	247.909	260.527	8.01316	8.05549	279.013	0.511183	0.150155	0.999837	FALSE	no	up	279.013	-0.0187955	0.95702	0.982469	FALSE	no	down	279.013	0.328574	0.349864	0.626382	FALSE	no	up	279.013	-0.529979	0.130807	0.290177
4931408D14Rik	7	0	4.51485	0	0.222825	-0.0345154	0	0	0	0	-0.0703511	-0.0396687	0	0	0	0	-0.0697299	-0.067781	0	4	0	3.56886	-0.0627927	0.16297	1.01046	3.48117	0.405727	0.999837	FALSE	no	up	1.01046	4.32474	0.301655	0.588866	FALSE	no	up	1.01046	0.40765	0.918865	0.970042	FALSE	no	up	1.01046	0.843573	0.846181	0.917773
4931414P19Rik	101	17	65.1429	45.5978	6.00379	5.76267	111	21	61.0036	51.3595	5.95375	5.83726	111	87	65.2065	61.8221	6.00459	5.96395	72	92	76.2796	82.0838	6.12495	6.18335	63.562	-0.00131031	0.997893	0.999837	FALSE	no	down	63.562	-0.161454	0.737399	0.888971	FALSE	no	down	63.562	-0.479709	0.321409	0.598687	FALSE	no	down	63.562	-0.160144	0.737949	0.852438
4931428F04Rik	29	9	18.7044	24.14	4.60942	4.77185	50	8	27.4791	19.5655	4.83636	4.66474	95	44	55.8073	31.2664	5.34012	4.92025	33	35	34.9615	31.2275	4.99325	4.91903	30.394	-0.211209	0.762087	0.999837	FALSE	no	down	30.394	-1.06225	0.111146	0.342387	FALSE	no	down	30.394	-0.662493	0.328578	0.605793	FALSE	no	down	30.394	-0.851038	0.193931	0.378902
4931429I11Rik	18	1	11.6096	2.68222	3.11227	2.73753	7	0	3.84707	0	2.7345	2.60034	21	31	12.3364	22.0286	3.14186	3.45187	7	6	7.41607	5.35329	2.92978	2.82777	8.15915	1.63632	0.240905	0.999837	FALSE	no	up	8.15915	-1.12665	0.356352	0.639226	FALSE	no	down	8.15915	0.303369	0.811154	0.927692	FALSE	no	up	8.15915	-2.76297	0.038766	0.124125
4931440F15Rik	3	0	1.93494	0	0.918085	0.821883	3	0	1.64874	0	0.8991	0.818625	11	4	6.4619	2.8424	1.17256	0.974197	1	1	1.05944	0.892215	0.863609	0.850949	1.85495	0.200995	0.938201	0.999837	FALSE	no	up	1.85495	-1.93203	0.419386	0.692068	FALSE	no	down	1.85495	0.327825	0.898618	0.962983	FALSE	no	up	1.85495	-2.13302	0.372311	0.576206
4931440P22Rik	14	2	9.02971	5.36445	3.3237	3.20115	23	1	12.6404	2.44569	3.46977	3.07327	29	20	17.0359	14.212	3.6209	3.52474	6	20	6.35663	17.8443	3.20918	3.63949	10.6161	-0.157922	0.891568	0.999837	FALSE	no	down	10.6161	-1.04913	0.342327	0.626323	FALSE	no	down	10.6161	-0.687969	0.540083	0.773379	FALSE	no	down	10.6161	-0.891207	0.412669	0.612334
4932416H05Rik	34	10	21.9293	26.8222	4.39901	4.5035	39	5	21.4337	12.2284	4.3857	4.13423	27	20	15.861	14.212	4.2185	4.16516	29	28	30.7237	24.982	4.6054	4.47618	21.0241	0.443379	0.563772	0.999837	FALSE	no	up	21.0241	0.673902	0.366347	0.647503	FALSE	no	up	21.0241	-0.212405	0.774206	0.912465	FALSE	no	down	21.0241	0.230523	0.759962	0.865016
4932438A13Rik	1235	228	796.549	611.547	9.45376	9.21133	880	345	483.632	843.763	9.00475	9.50551	942	749	553.374	532.239	9.12278	9.08844	395	452	418.478	403.281	8.88157	8.85023	580.358	0.100426	0.766253	0.999837	FALSE	no	up	580.358	0.380146	0.258191	0.544792	FALSE	no	up	580.358	0.782026	0.0206967	0.117771	FALSE	no	up	580.358	0.279721	0.405244	0.605976
4932438H23Rik	7	5	4.51485	13.4111	2.56414	2.91695	21	2	11.5412	4.89138	2.90231	2.60272	7	3	4.11212	2.1318	2.53939	2.41786	10	4	10.5944	3.56886	2.852	2.51409	6.84572	-0.0568735	0.965308	0.999837	FALSE	no	down	6.84572	1.4043	0.289727	0.576781	FALSE	no	up	6.84572	0.2439	0.85115	0.944991	FALSE	no	up	6.84572	1.46117	0.267235	0.468974
4933404K13Rik	3	0	1.93494	0	0.433754	0.326066	4	1	2.19833	2.44569	0.452262	0.4485	0	6	0	4.26359	0.292217	0.575145	0	0	0	0	0.301562	0.298471	1.35532	-0.981987	0.757482	0.999837	FALSE	no	down	1.35532	-0.855708	0.784542	0.910372	FALSE	no	down	1.35532	2.7098	0.425417	0.688789	FALSE	no	up	1.35532	0.126279	0.966807	0.982543
4933404O12Rik	93	18	59.9831	48.28	5.92714	5.78154	69	20	37.9211	48.9138	5.59954	5.78862	131	91	76.9554	64.6645	6.12166	5.98446	69	110	73.1013	98.1436	6.07879	6.31909	63.4953	0.372128	0.467232	0.999837	FALSE	no	up	63.4953	-0.365878	0.454019	0.718234	FALSE	no	down	63.4953	-0.640793	0.191888	0.456003	FALSE	no	down	63.4953	-0.738006	0.134262	0.295617
4933406C10Rik	16	6	10.3197	16.0933	3.60414	3.79959	27	6	14.8387	14.6741	3.7744	3.7599	15	12	8.81169	8.52719	3.53865	3.52875	12	25	12.7133	22.3054	3.69843	3.99561	13.5354	-0.219812	0.813007	0.999837	FALSE	no	down	13.5354	0.548334	0.5511	0.786245	FALSE	no	up	13.5354	-0.470465	0.604724	0.818986	FALSE	no	down	13.5354	0.768147	0.396262	0.597901
4933406I18Rik	3	0	1.93494	0	0.883442	0.779517	1	1	0.549582	2.44569	0.777405	0.908005	17	2	9.98658	1.4212	1.32685	0.846733	0	0	0	0	0.746997	0.742265	2.04225	-0.106961	0.968227	0.999837	FALSE	no	down	2.04225	-2.24102	0.371487	0.651921	FALSE	no	down	2.04225	2.75884	0.336844	0.613671	FALSE	no	up	2.04225	-2.13406	0.390003	0.592553
4933407K13Rik	31	4	19.9944	10.7289	3.86955	3.56104	20	11	10.9916	26.9026	3.56026	4.00381	17	9	9.98658	6.39539	3.51847	3.35504	7	13	7.41607	11.5988	3.41382	3.58572	13.0018	-0.169927	0.859828	0.999837	FALSE	no	down	13.0018	0.960479	0.318714	0.604097	FALSE	no	up	13.0018	0.744845	0.445245	0.70535	FALSE	no	up	13.0018	1.13041	0.235726	0.432382
4933408B17Rik	8	0	5.15983	0	1.96087	1.69649	13	1	7.14456	2.44569	2.06654	1.81633	1	2	0.587446	1.4212	1.66179	1.72842	2	14	2.11888	12.491	1.78244	2.28387	3.92108	-0.729167	0.688291	0.999837	FALSE	no	down	3.92108	1.63118	0.396494	0.673451	FALSE	no	up	3.92108	-1.26019	0.478326	0.730113	FALSE	no	down	3.92108	2.36034	0.206063	0.394141
4933411K16Rik	7	3	4.51485	8.04667	1.78581	1.9172	3	4	1.64874	9.78276	1.59087	1.99236	3	1	1.76234	0.710599	1.60039	1.52266	3	1	3.17832	0.892215	1.7015	1.54354	3.81706	0.228741	0.891239	0.999837	FALSE	no	up	3.81706	2.275	0.193441	0.471097	FALSE	no	up	3.81706	1.59636	0.358941	0.634524	FALSE	no	up	3.81706	2.04626	0.243027	0.441587
4933412E12Rik	47	8	30.314	21.4578	5.07868	4.90924	31	5	17.037	12.2284	4.7282	4.66671	68	145	39.9463	103.037	5.27083	6.038	27	116	28.6048	103.497	5.04503	6.03841	44.5153	0.810059	0.291867	0.999837	FALSE	no	up	44.5153	-1.42899	0.0454297	0.198258	FALSE	no	down	44.5153	-1.32183	0.0657553	0.244161	FALSE	no	down	44.5153	-2.23905	0.00231995	0.0148116
4933421O10Rik	59	13	38.0538	34.8689	5.35129	5.30723	74	24	40.669	58.6965	5.39707	5.65371	62	66	36.4216	46.8995	5.32109	5.49891	57	43	60.388	38.3652	5.68597	5.35798	44.2953	-0.403771	0.487565	0.999837	FALSE	no	down	44.2953	-0.180386	0.751664	0.895212	FALSE	no	down	44.2953	-0.4237	0.460318	0.718106	FALSE	no	down	44.2953	0.223386	0.689213	0.82306
4933427D14Rik	150	18	96.7469	48.28	6.46023	5.9577	162	25	89.0322	61.1422	6.39262	6.11135	140	128	82.2424	90.9567	6.32874	6.40952	76	93	80.5173	82.976	6.31158	6.33544	78.9867	-0.0247929	0.959882	0.999837	FALSE	no	down	78.9867	-0.20198	0.674795	0.856118	FALSE	no	down	78.9867	-0.119476	0.805871	0.925733	FALSE	no	down	78.9867	-0.177187	0.711376	0.836751
4933430I17Rik	2	1	1.28996	2.68222	1.19666	1.28491	6	1	3.29749	2.44569	1.32833	1.27386	4	5	2.34978	3.55299	1.2681	1.342	4	0	4.23775	0	1.37573	1.10958	2.48199	-0.678675	0.754298	0.999837	FALSE	no	down	2.48199	-0.683057	0.746117	0.893572	FALSE	no	down	2.48199	-0.180445	0.933734	0.974643	FALSE	no	down	2.48199	-0.00438279	0.998276	0.998591
4933431E20Rik	147	41	94.8119	109.971	6.51538	6.6308	182	53	100.024	129.622	6.55972	6.76875	88	25	51.6952	17.765	6.05036	5.42626	150	130	158.916	115.988	6.95631	6.68274	97.349	-0.161163	0.75113	0.999837	FALSE	no	down	97.349	1.54173	0.00271546	0.0285573	FALSE	yes	up	97.349	-0.432142	0.389803	0.657809	FALSE	no	down	97.349	1.70289	0.000865063	0.006839
4933434E20Rik	711	150	458.58	402.334	8.88134	8.77097	863	204	474.289	498.921	8.91081	8.95538	772	817	453.508	580.559	8.87163	9.09083	472	668	500.055	596	8.95747	9.1143	495.531	-0.170452	0.578824	0.999837	FALSE	no	down	495.531	-0.259054	0.394283	0.672359	FALSE	no	down	495.531	-0.343973	0.259404	0.534479	FALSE	no	down	495.531	-0.0886021	0.769851	0.871578
4933439C10Rik	113	21	72.8826	56.3267	6.55342	6.40912	179	24	98.3751	58.6965	6.78357	6.43089	396	125	232.628	88.8249	7.5275	6.70415	238	420	252.146	374.73	7.59946	7.97969	154.326	-0.294105	0.566377	0.999837	FALSE	no	down	154.326	-1.29543	0.0094387	0.0690763	FALSE	no	down	154.326	-2.25745	5.83969e-06	0.000426782	FALSE	yes	down	154.326	-1.00133	0.0421388	0.131784
4933439K11Rik	12	6	7.73975	16.0933	3.15132	3.44677	23	10	12.6404	24.4569	3.36592	3.67801	5	8	2.93723	5.68479	2.87731	3.04689	11	4	11.6538	3.56886	3.32092	2.93388	10.5969	-0.670602	0.533272	0.999837	FALSE	no	down	10.5969	1.39949	0.207871	0.489477	FALSE	no	up	10.5969	0.583073	0.596343	0.814223	FALSE	no	up	10.5969	2.0701	0.0563645	0.162584
5031414D18Rik	49	0	31.604	0	5.0115	4.13527	39	3	21.4337	7.33707	4.75759	4.39216	68	196	39.9463	139.277	5.17959	6.23607	35	66	37.0803	58.8862	5.12277	5.47647	41.9456	0.221869	0.807557	0.999837	FALSE	no	up	41.9456	-2.31323	0.00739642	0.058472	FALSE	no	down	41.9456	-1.4155	0.104319	0.324138	FALSE	no	down	41.9456	-2.5351	0.00340489	0.019955
5031425E22Rik	84	20	54.1782	53.6445	6.02441	6.03803	192	36	105.52	88.0448	6.54468	6.39168	106	119	62.2692	84.5613	6.1258	6.36268	102	108	108.063	96.3592	6.56196	6.4679	81.58	-0.856054	0.0627157	0.999837	FALSE	no	down	81.58	-0.442225	0.329678	0.614884	FALSE	no	down	81.58	-0.92093	0.0427281	0.185719	FALSE	no	down	81.58	0.41383	0.344945	0.548749
5031425F14Rik	4	0	2.57992	0	0.75473	0.610429	1	1	0.549582	2.44569	0.615343	0.733104	4	6	2.34978	4.26359	0.740668	0.852726	0	1	0	0.892215	0.584862	0.644089	1.6351	0.233866	0.929956	0.999837	FALSE	no	up	1.6351	-1.10489	0.658333	0.847375	FALSE	no	down	1.6351	1.68456	0.552704	0.78234	FALSE	no	up	1.6351	-1.33875	0.593354	0.755398
5031426D15Rik	14	1	9.02971	2.68222	2.41746	2.11921	11	1	6.0454	2.44569	2.27943	2.10563	10	5	5.87446	3.55299	2.27029	2.14354	1	7	1.05944	6.2455	1.99904	2.28558	4.61693	0.468382	0.766783	0.999837	FALSE	no	up	4.61693	0.411082	0.787679	0.912276	FALSE	no	up	4.61693	0.764145	0.62618	0.833548	FALSE	no	up	4.61693	-0.0572997	0.970398	0.984518
5031434O11Rik	15	7	9.67469	18.7756	3.67785	3.97423	36	3	19.7849	7.33707	4.02432	3.62847	28	19	16.4485	13.5014	3.92293	3.82352	24	10	25.4265	8.92215	4.15982	3.65274	14.9838	-0.0994553	0.918326	0.999837	FALSE	no	down	14.9838	-0.151235	0.872483	0.951237	FALSE	no	down	14.9838	-0.33908	0.721104	0.886305	FALSE	no	down	14.9838	-0.0517795	0.955729	0.976153
5031439G07Rik	566	82	365.058	219.942	8.47554	8.05326	435	101	239.068	247.015	8.1134	8.14524	806	798	473.481	567.058	8.71035	8.87776	334	432	353.852	385.437	8.44792	8.52367	356.364	0.28997	0.40271	0.999837	FALSE	no	up	356.364	-0.809383	0.0171099	0.104253	FALSE	no	down	356.364	-0.316806	0.353687	0.629671	FALSE	no	down	356.364	-1.09935	0.00123283	0.00899333
5033403F01Rik	6	3	3.86987	8.04667	2.33945	2.52853	8	2	4.39665	4.89138	2.36909	2.40314	4	10	2.34978	7.10599	2.24334	2.51124	8	6	8.47551	5.35329	2.56854	2.42271	5.56114	0.280143	0.844719	0.999837	FALSE	no	up	5.56114	0.2502	0.85571	0.943065	FALSE	no	up	5.56114	-0.304848	0.824815	0.934739	FALSE	no	down	5.56114	-0.0299427	0.982732	0.990036
5033404E19Rik	113	57	72.8826	152.887	5.88424	6.51404	137	38	75.2927	92.9362	5.91302	6.06693	5	0	2.93723	0	4.24366	4.07813	92	33	97.4683	29.4431	6.12963	5.19906	65.4809	0.408606	0.519027	0.999837	FALSE	no	up	65.4809	6.14674	9.0416e-12	1.83834e-09	FALSE	yes	up	65.4809	0.811701	0.199128	0.46494	FALSE	no	up	65.4809	5.73813	2.0631e-10	1.61176e-08
5033406O09Rik	83	31	53.5333	83.1489	6.0422	6.3739	116	32	63.7515	78.2621	6.16882	6.3284	145	157	85.1796	111.564	6.39338	6.61465	85	123	90.0523	109.742	6.43734	6.59991	84.4043	-0.080389	0.864985	0.999837	FALSE	no	down	84.4043	-0.568047	0.215058	0.497412	FALSE	no	down	84.4043	-0.592797	0.199212	0.464992	FALSE	no	down	84.4043	-0.487658	0.2832	0.485805
5033428I22Rik	7	1	4.51485	2.68222	2.40316	2.33672	8	2	4.39665	4.89138	2.39575	2.43033	12	10	7.04935	7.10599	2.53366	2.53506	4	10	4.23775	8.92215	2.39184	2.61366	5.47504	-0.26725	0.853973	0.999837	FALSE	no	down	5.47504	-0.890862	0.518998	0.767656	FALSE	no	down	5.47504	-0.793505	0.571473	0.79641	FALSE	no	down	5.47504	-0.623612	0.643562	0.790569
5330417C22Rik	722	232	465.675	622.276	8.87156	9.13088	740	177	406.69	432.887	8.75324	8.80827	596	328	350.118	233.076	8.62554	8.29756	696	836	737.369	745.892	9.29019	9.30123	499.248	0.368193	0.2601	0.999837	FALSE	no	up	499.248	0.890696	0.00612492	0.0509628	FALSE	no	up	499.248	-0.454834	0.159723	0.413253	FALSE	no	down	499.248	0.522503	0.108659	0.257083
5330426P16Rik	23	7	14.8345	18.7756	3.97174	4.08707	30	5	16.4874	12.2284	4.0273	3.89949	63	30	37.0091	21.318	4.53758	4.17225	11	6	11.6538	5.35329	3.86191	3.58447	17.2075	0.162916	0.851967	0.999837	FALSE	no	up	17.2075	-0.826066	0.320298	0.606173	FALSE	no	down	17.2075	0.968328	0.275362	0.552394	FALSE	no	up	17.2075	-0.988981	0.234086	0.43037
5430402O13Rik	0	2	0	5.36445	0.599569	0.909981	3	1	1.64874	2.44569	0.730411	0.772787	1	6	0.587446	4.26359	0.647381	0.902843	0	1	0	0.892215	0.611337	0.675803	1.90027	0.218513	0.93206	0.999837	FALSE	no	up	1.90027	-0.0578823	0.981362	0.99214	FALSE	no	down	1.90027	2.27749	0.416924	0.680498	FALSE	no	up	1.90027	-0.276396	0.91136	0.951009
5430405H02Rik	22	7	14.1895	18.7756	4.00127	4.14126	40	3	21.9833	7.33707	4.24058	3.79495	24	27	14.0987	19.1862	3.99755	4.16037	16	30	16.951	26.7664	4.09286	4.35677	17.411	0.0254533	0.976896	0.999837	FALSE	no	up	17.411	-0.044697	0.95812	0.983066	FALSE	no	down	17.411	-0.444366	0.603038	0.817859	FALSE	no	down	17.411	-0.0701503	0.933945	0.96407
5430416N02Rik	44	7	28.3791	18.7756	4.78183	4.56748	32	14	17.5866	34.2396	4.50321	4.89078	35	59	20.5606	41.9253	4.58781	5.0424	25	36	26.486	32.1197	4.73846	4.86084	27.5091	-0.0228514	0.975327	0.999837	FALSE	no	down	27.5091	-0.357257	0.616992	0.8266	FALSE	no	down	27.5091	-0.270781	0.708141	0.880345	FALSE	no	down	27.5091	-0.334406	0.637308	0.786481
5430416O09Rik	12	9	7.73975	24.14	3.23058	3.73758	26	3	14.2891	7.33707	3.50127	3.2356	26	9	15.2736	6.39539	3.53531	3.16579	6	6	6.35663	5.35329	3.17192	3.11739	10.8606	0.399866	0.710057	0.999837	FALSE	no	up	10.8606	0.456258	0.662644	0.849545	FALSE	no	up	10.8606	1.35368	0.217555	0.489016	FALSE	no	up	10.8606	0.056392	0.957344	0.97687
5430421N21Rik	2	0	1.28996	0	0.71881	0.660997	4	0	2.19833	0	0.779631	0.658024	2	2	1.17489	1.4212	0.710487	0.727988	1	7	1.05944	6.2455	0.705969	0.997421	1.67366	-0.549678	0.83903	0.999837	FALSE	no	down	1.67366	-0.520837	0.841867	0.936697	FALSE	no	down	1.67366	-2.02432	0.42971	0.69266	FALSE	no	down	1.67366	0.0288409	0.991005	0.994706
5430427M07Rik	25	13	16.1245	34.8689	3.84362	4.28799	37	15	20.3345	36.6853	3.98623	4.33198	4	0	2.34978	0	3.1425	2.96873	30	1	31.7832	0.892215	4.27445	3.07219	17.8798	-0.173417	0.877524	0.999837	FALSE	no	down	17.8798	4.33861	0.00107286	0.0143582	FALSE	yes	up	17.8798	0.618066	0.58417	0.805526	FALSE	no	up	17.8798	4.51202	0.000639606	0.00538689
5430427O19Rik	8	2	5.15983	5.36445	2.51611	2.53348	8	1	4.39665	2.44569	2.47229	2.40272	6	23	3.52467	16.3438	2.42098	2.98029	7	5	7.41607	4.46107	2.62728	2.4801	6.13903	0.523016	0.71961	0.999837	FALSE	no	up	6.13903	-0.914551	0.498634	0.754564	FALSE	no	down	6.13903	-0.173962	0.900349	0.963637	FALSE	no	down	6.13903	-1.43757	0.296884	0.500828
5430437J10Rik	4	1	2.57992	2.68222	1.40539	1.4114	2	0	1.09916	0	1.30495	1.27629	3	8	1.76234	5.68479	1.35179	1.57992	3	5	3.17832	4.46107	1.44014	1.51237	2.68098	1.69597	0.43477	0.999837	FALSE	no	up	2.68098	-0.498345	0.794733	0.915965	FALSE	no	down	2.68098	-0.54639	0.777875	0.914005	FALSE	no	down	2.68098	-2.19431	0.290757	0.494277
5430440P10Rik	5	4	3.2249	10.7289	2.48363	2.82181	23	2	12.6404	4.89138	2.93917	2.59855	5	10	2.93723	7.10599	2.46352	2.69769	9	3	9.53495	2.67664	2.80304	2.45767	6.71754	-0.540531	0.690546	0.999837	FALSE	no	down	6.71754	0.346815	0.797261	0.917344	FALSE	no	up	6.71754	0.0689457	0.959628	0.98372	FALSE	no	up	6.71754	0.887346	0.500383	0.684042
5530601H04Rik	52	19	33.5389	50.9623	5.03239	5.30862	54	27	29.6774	66.0336	4.95041	5.50728	45	45	26.4351	31.977	4.876	5.00016	13	26	13.7727	23.1976	4.53486	4.79986	34.4493	-0.158789	0.809626	0.999837	FALSE	no	down	34.4493	0.499609	0.443917	0.711076	FALSE	no	up	34.4493	1.15078	0.0888053	0.293669	FALSE	no	up	34.4493	0.658398	0.308827	0.514355
5730405O15Rik	5	1	3.2249	2.68222	1.5906	1.56246	7	1	3.84707	2.44569	1.62757	1.55088	3	7	1.76234	4.97419	1.49829	1.68735	4	1	4.23775	0.892215	1.64433	1.44637	3.0083	-0.120412	0.948681	0.999837	FALSE	no	down	3.0083	-0.155719	0.931442	0.973712	FALSE	no	down	3.0083	0.247771	0.894266	0.961372	FALSE	no	up	3.0083	-0.0353077	0.984234	0.990786
5730408K05Rik	17	6	10.9646	16.0933	4.36354	4.61138	28	7	15.3883	17.1198	4.52299	4.63285	41	98	24.0853	69.6387	4.78381	5.56645	42	113	44.4964	100.82	5.20529	5.88229	37.3258	-0.315645	0.689615	0.999837	FALSE	no	down	37.3258	-1.85433	0.0127534	0.0852326	FALSE	no	down	37.3258	-2.49423	0.000803565	0.0138972	FALSE	yes	down	37.3258	-1.53869	0.0336242	0.111581
5730409E04Rik	59	11	38.0538	29.5045	5.38957	5.25447	62	21	34.0741	51.3595	5.3143	5.59825	92	68	54.045	48.3207	5.64224	5.55865	43	85	45.5559	75.8383	5.51605	5.90502	47.094	-0.26653	0.64878	0.999837	FALSE	no	down	47.094	-0.569697	0.314959	0.600971	FALSE	no	down	47.094	-0.818432	0.151055	0.401068	FALSE	no	down	47.094	-0.303167	0.586482	0.750694
5730422E09Rik	1	1	0.644979	2.68222	0.130334	0.239736	9	0	4.94623	0	0.414751	0.109348	0	2	0	1.4212	0.0780249	0.187832	0	0	0	0	0.0866619	0.0838112	1.21183	-0.783703	0.810868	0.999837	FALSE	no	down	1.21183	1.14024	0.732508	0.88699	FALSE	no	up	1.21183	3.10651	0.374685	0.64722	FALSE	no	up	1.21183	1.92394	0.555482	0.727562
5730455P16Rik	118	19	76.1075	50.9623	6.03228	5.72566	87	47	47.8136	114.947	5.67461	6.35805	63	63	37.0091	44.7677	5.49543	5.62821	32	67	33.902	59.7784	5.44552	5.84106	58.161	-0.284315	0.622927	0.999837	FALSE	no	down	58.161	0.664128	0.249098	0.533772	FALSE	no	up	58.161	0.462326	0.425876	0.689123	FALSE	no	up	58.161	0.948444	0.0965215	0.237534
5730457N03Rik	1	0	0.644979	0	0.704236	0.693039	0	1	0	2.44569	0.652367	0.816531	4	7	2.34978	4.97419	0.822548	0.97502	1	3	1.05944	2.67664	0.737908	0.840361	1.76884	-0.476174	0.865048	0.999837	FALSE	no	down	1.76884	-2.66826	0.304645	0.591578	FALSE	no	down	1.76884	-1.71002	0.521353	0.761114	FALSE	no	down	1.76884	-2.19209	0.388468	0.59173
5730480H06Rik	16	3	10.3197	8.04667	3.53287	3.46919	31	8	17.037	19.5655	3.77682	3.82061	13	19	7.63679	13.5014	3.4137	3.65523	7	19	7.41607	16.9521	3.41516	3.7691	12.5594	-0.946748	0.337019	0.999837	FALSE	no	down	12.5594	-0.161021	0.869272	0.949826	FALSE	no	down	12.5594	-0.380738	0.699923	0.8754	FALSE	no	down	12.5594	0.785727	0.401105	0.602836
5730507C01Rik	7	0	4.51485	0	0.950119	0.694801	2	1	1.09916	2.44569	0.737886	0.816903	2	4	1.17489	2.8424	0.743571	0.852255	0	2	0	1.78443	0.667856	0.78529	1.73268	0.626181	0.804697	0.999837	FALSE	no	up	1.73268	0.353619	0.884374	0.954789	FALSE	no	up	1.73268	1.4798	0.566991	0.792868	FALSE	no	up	1.73268	-0.272562	0.91232	0.951436
5730508B09Rik	79	24	50.9533	64.3734	5.67605	5.84118	106	40	58.2557	97.8276	5.77621	6.15847	45	67	26.4351	47.6101	5.25493	5.62704	39	50	41.3181	44.6107	5.53081	5.58188	53.923	-0.424265	0.441392	0.999837	FALSE	no	down	53.923	0.624277	0.256516	0.543208	FALSE	no	up	53.923	0.4039	0.466762	0.722324	FALSE	no	up	53.923	1.04854	0.0530371	0.155764
5730559C18Rik	2127	613	1371.87	1644.2	10.5334	10.6938	3734	444	2052.14	1085.89	10.8957	10.3347	2961	1612	1739.43	1145.49	10.7444	10.3783	2737	2278	2899.68	2032.47	11.2219	10.8867	1746.39	-0.0628207	0.862352	0.999837	FALSE	no	down	1746.39	0.0625463	0.862679	0.947316	FALSE	no	up	1746.39	-0.710802	0.0492916	0.204338	FALSE	no	down	1746.39	0.125367	0.728669	0.847329
5830411N06Rik	1	0	0.644979	0	0.74052	0.73006	1	0	0.549582	0	0.731807	0.726902	8	8	4.69957	5.68479	0.997155	1.04568	0	3	0	2.67664	0.702313	0.875199	1.78195	0.189081	0.948054	0.999837	FALSE	no	up	1.78195	-3.17547	0.229975	0.513252	FALSE	no	down	1.78195	-1.24707	0.651246	0.848378	FALSE	no	down	1.78195	-3.36455	0.202739	0.389962
5830415F09Rik	15	3	9.67469	8.04667	3.63713	3.61411	23	16	12.6404	39.131	3.75714	4.39262	26	23	15.2736	16.3438	3.85339	3.88888	5	18	5.29719	16.0599	3.44723	3.87828	15.3084	-1.44794	0.138084	0.999837	FALSE	no	down	15.3084	-0.806991	0.404344	0.679352	FALSE	no	down	15.3084	-0.254246	0.798112	0.922809	FALSE	no	down	15.3084	0.640945	0.481504	0.668512
5830416P10Rik	31	9	19.9944	24.14	4.45837	4.56774	48	12	26.3799	29.3483	4.6257	4.67967	34	27	19.9732	19.1862	4.45733	4.43567	40	15	42.3775	13.3832	4.94157	4.2557	24.3478	-0.348204	0.651695	0.999837	FALSE	no	down	24.3478	0.151078	0.842419	0.936749	FALSE	no	up	24.3478	-0.349785	0.645934	0.845342	FALSE	no	down	24.3478	0.499282	0.503653	0.686697
5830417I10Rik	29	4	18.7044	10.7289	4.15622	3.92357	43	10	23.632	24.4569	4.29465	4.29163	43	22	25.2602	15.6332	4.33564	4.05992	15	9	15.8916	8.02993	4.06977	3.77719	17.7921	-0.63775	0.450135	0.999837	FALSE	no	down	17.7921	-0.410324	0.620331	0.82817	FALSE	no	down	17.7921	0.376284	0.66148	0.854925	FALSE	no	up	17.7921	0.227426	0.777204	0.876462
5830418P13Rik	6	0	3.86987	0	1.88728	1.69547	1	2	0.549582	4.89138	1.65487	1.93098	9	19	5.28701	13.5014	1.96996	2.33413	1	3	1.05944	2.67664	1.71248	1.81475	3.97941	0.0952228	0.960507	0.999837	FALSE	no	up	3.97941	-1.98076	0.265972	0.55289	FALSE	no	down	3.97941	0.330045	0.862566	0.949818	FALSE	no	up	3.97941	-2.07598	0.241561	0.43983
5830428M24Rik	50	7	32.249	18.7756	4.98875	4.70133	84	9	46.1649	22.0112	5.24447	4.77393	31	34	18.2108	24.1604	4.63956	4.80456	32	80	33.902	71.3772	5.02141	5.58083	33.3564	-0.418971	0.55216	0.999837	FALSE	no	down	33.3564	0.32739	0.639239	0.837133	FALSE	no	up	33.3564	-0.992229	0.150005	0.399752	FALSE	no	down	33.3564	0.746361	0.275952	0.477712
5830432E09Rik	13	1	8.38473	2.68222	2.65632	2.39171	4	2	2.19833	4.89138	2.30689	2.48817	18	24	10.574	17.0544	2.75428	2.9878	3	1	3.17832	0.892215	2.38542	2.2322	6.23195	0.91332	0.529457	0.999837	FALSE	no	up	6.23195	-1.19389	0.366816	0.64776	FALSE	no	down	6.23195	1.59593	0.282896	0.559267	FALSE	no	up	6.23195	-2.1072	0.126522	0.284361
5830454E08Rik	8	5	5.15983	13.4111	2.90118	3.23147	19	5	10.4421	12.2284	3.15299	3.19667	6	11	3.52467	7.81659	2.80469	3.03606	10	8	10.5944	7.13772	3.1538	3.00513	8.78935	-0.389491	0.733708	0.999837	FALSE	no	down	8.78935	0.604071	0.596756	0.816417	FALSE	no	up	8.78935	-0.0462424	0.967632	0.987091	FALSE	no	down	8.78935	0.993562	0.37419	0.578018
5930403L14Rik	15	4	9.67469	10.7289	3.26675	3.3014	11	4	6.0454	9.78276	3.09892	3.26998	26	9	15.2736	6.39539	3.47544	3.11953	11	10	11.6538	8.92215	3.34278	3.23543	9.80959	0.423705	0.701624	0.999837	FALSE	no	up	9.80959	-0.106405	0.919357	0.969412	FALSE	no	down	9.80959	-0.0218936	0.98365	0.994309	FALSE	no	down	9.80959	-0.530111	0.618256	0.773076
5930412G12Rik	3	0	1.93494	0	0.77091	0.667882	1	0	0.549582	0	0.670783	0.664762	0	9	0	6.39539	0.628419	1.02588	4	1	4.23775	0.892215	0.903332	0.700566	1.75123	1.24318	0.678142	0.999837	FALSE	no	up	1.75123	-1.41543	0.608237	0.822161	FALSE	no	down	1.75123	-1.09695	0.694687	0.872298	FALSE	no	down	1.75123	-2.65861	0.347051	0.550948
5930430L01Rik	73	18	47.0835	48.28	5.33569	5.33443	138	31	75.8423	75.8164	5.71998	5.68531	27	15	15.861	10.659	4.63288	4.45276	38	13	40.2587	11.5988	5.21696	4.5006	40.675	-0.67121	0.294775	0.999837	FALSE	no	down	40.675	1.83854	0.00564972	0.0481456	FALSE	yes	up	40.675	0.889448	0.175064	0.434188	FALSE	no	up	40.675	2.50975	0.000122676	0.00140775
6030408B16Rik	2	0	1.28996	0	1.91306	1.90697	10	0	5.49582	0	2.18817	1.89915	15	29	8.81169	20.6074	2.35843	2.786	0	4	0	3.56886	1.83637	2.07391	4.97171	-1.78983	0.375006	0.999837	FALSE	no	down	4.97171	-3.96967	0.0387901	0.178674	FALSE	no	down	4.97171	-0.966739	0.637022	0.840732	FALSE	no	down	4.97171	-2.17984	0.200247	0.386935
6030419C18Rik	76	5	49.0184	13.4111	4.63257	3.791	16	3	8.79331	7.33707	3.5918	3.58028	43	17	25.2602	12.0802	4.15571	3.73594	4	10	4.23775	8.92215	3.38453	3.60683	16.1325	1.98741	0.0402229	0.932776	FALSE	no	up	16.1325	0.800129	0.374321	0.654	FALSE	no	up	16.1325	2.29608	0.0171326	0.104276	FALSE	no	up	16.1325	-1.18728	0.216784	0.408612
6030443J06Rik	13	2	8.38473	5.36445	2.79648	2.66228	16	1	8.79331	2.44569	2.81605	2.53266	6	6	3.52467	4.26359	2.54285	2.58887	14	7	14.8321	6.2455	3.03652	2.6946	6.73176	0.205348	0.876418	0.999837	FALSE	no	up	6.73176	0.87452	0.501532	0.756915	FALSE	no	up	6.73176	-0.558022	0.660727	0.854548	FALSE	no	down	6.73176	0.669172	0.607674	0.765861
6030458C11Rik	465	115	299.915	308.456	8.26137	8.28612	653	110	358.877	269.026	8.41901	8.17044	565	348	331.907	247.288	8.34981	8.09741	344	428	364.447	381.868	8.43233	8.47424	320.223	-0.0584016	0.861049	0.999837	FALSE	no	down	320.223	0.0687639	0.834937	0.932941	FALSE	no	up	320.223	-0.296237	0.370212	0.643219	FALSE	no	down	320.223	0.127166	0.699018	0.829136
6030468B19Rik	1	0	0.644979	0	0.656563	0.644121	0	0	0	0	0.604817	0.641087	7	8	4.11212	5.68479	0.882665	0.96451	3	0	3.17832	0	0.819801	0.613581	1.70253	1.42722	0.65298	0.999837	FALSE	no	up	1.70253	-3.0935	0.278028	0.565487	FALSE	no	down	1.70253	-1.4494	0.621992	0.831602	FALSE	no	down	1.70253	-4.52072	0.123854	0.281051
6230400D17Rik	6	7	3.86987	18.7756	2.46515	3.03104	12	5	6.59498	12.2284	2.62284	2.83174	3	3	1.76234	2.1318	2.31861	2.35175	6	5	6.35663	4.46107	2.60863	2.50523	7.02259	0.201656	0.874009	0.999837	FALSE	no	up	7.02259	2.42105	0.0716328	0.261938	FALSE	no	up	7.02259	0.94737	0.460447	0.718158	FALSE	no	up	7.02259	2.2194	0.0990422	0.241573
6330403A02Rik	396	109	255.412	292.362	7.86474	7.98065	407	126	223.68	308.157	7.7479	8.02878	223	159	131	112.985	7.30294	7.18955	221	164	234.136	146.323	7.78726	7.39238	213.007	0.0494818	0.895107	0.999837	FALSE	no	up	213.007	1.16064	0.00197115	0.0223768	FALSE	yes	up	213.007	0.522679	0.163164	0.417626	FALSE	no	up	213.007	1.11116	0.00300679	0.0181735
6330403K07Rik	39	20	25.1542	53.6445	4.69424	5.19161	58	12	31.8757	29.3483	4.84993	4.78693	28	11	16.4485	7.81659	4.44668	4.12435	43	25	45.5559	22.3054	5.09821	4.6223	29.0186	0.301064	0.679135	0.999837	FALSE	no	up	29.0186	1.63357	0.025948	0.138462	FALSE	no	up	29.0186	0.164706	0.818103	0.930858	FALSE	no	up	29.0186	1.33251	0.0703533	0.190626
6330407A03Rik	12	1	7.73975	2.68222	2.479	2.23111	6	1	3.29749	2.44569	2.22991	2.21614	8	29	4.69957	20.6074	2.31712	2.95559	0	4	0	3.56886	2.0208	2.25264	5.63012	0.914032	0.572894	0.999837	FALSE	no	up	5.63012	-1.17349	0.432144	0.702721	FALSE	no	down	5.63012	1.60315	0.33177	0.608495	FALSE	no	up	5.63012	-2.08752	0.177897	0.35812
6330408A02Rik	26	5	16.7695	13.4111	4.42675	4.37209	49	11	26.9295	26.9026	4.70569	4.70103	27	26	15.861	18.4756	4.39598	4.48057	57	46	60.388	41.0419	5.28225	4.99124	27.4724	-0.797716	0.262573	0.999837	FALSE	no	down	27.4724	-0.147011	0.834335	0.932577	FALSE	no	down	27.4724	-1.70918	0.013121	0.0867388	FALSE	no	down	27.4724	0.650705	0.332365	0.535886
6330415G19Rik	2	1	1.28996	2.68222	1.16987	1.2639	5	3	2.74791	7.33707	1.27466	1.47994	0	2	0	1.4212	1.06348	1.18072	0	7	0	6.2455	1.08228	1.47519	2.71548	-1.38854	0.532984	0.999837	FALSE	no	down	2.71548	1.42448	0.548472	0.784684	FALSE	no	up	2.71548	-0.775986	0.727976	0.889437	FALSE	no	down	2.71548	2.81302	0.213664	0.404163
6330416G13Rik	374	72	241.222	193.12	8.0941	7.92363	461	105	253.357	256.797	8.13483	8.14969	536	680	314.871	483.207	8.32064	8.70549	444	617	470.391	550.497	8.68003	8.82673	345.433	-0.219053	0.529778	0.999837	FALSE	no	down	345.433	-0.864398	0.0116306	0.0802669	FALSE	no	down	345.433	-1.22084	0.000372083	0.00803932	FALSE	yes	down	345.433	-0.645345	0.0577982	0.165994
6330418K02Rik	18	6	11.6096	16.0933	4.07738	4.25829	47	14	25.8303	34.2396	4.51175	4.6684	17	27	9.98658	19.1862	4.01026	4.33245	31	29	32.8426	25.8742	4.66268	4.50974	21.9578	-1.14522	0.144122	0.999837	FALSE	no	down	21.9578	-0.120153	0.877978	0.953036	FALSE	no	down	21.9578	-1.13472	0.143134	0.389977	FALSE	no	down	21.9578	1.02506	0.166619	0.34316
6330549D23Rik	1	2	0.644979	5.36445	0.826536	1.07927	1	0	0.549582	0	0.817067	0.816	7	1	4.11212	0.710599	1.06109	0.83277	3	2	3.17832	1.78443	0.996996	0.910589	2.04306	2.39497	0.337064	0.999837	FALSE	no	up	2.04306	0.127415	0.95436	0.980941	FALSE	no	up	2.04306	0.103463	0.963419	0.985733	FALSE	no	up	2.04306	-2.26756	0.350898	0.554458
6430548M08Rik	480	141	309.59	378.194	8.34833	8.52175	650	141	357.228	344.842	8.47233	8.44165	547	531	321.333	377.328	8.38019	8.52053	407	348	431.191	310.491	8.6388	8.35101	353.775	-0.0391734	0.905246	0.999837	FALSE	no	down	353.775	-0.0304157	0.925549	0.972575	FALSE	no	down	353.775	-0.115982	0.7226	0.886936	FALSE	no	down	353.775	0.00875773	0.978474	0.988442
6430550D23Rik	8	3	5.15983	8.04667	2.56557	2.69111	19	3	10.4421	7.33707	2.81808	2.66546	2	9	1.17489	6.39539	2.31305	2.63047	8	5	8.47551	4.46107	2.72484	2.53003	6.43656	-0.515273	0.700826	0.999837	FALSE	no	down	6.43656	0.767152	0.569717	0.797805	FALSE	no	up	6.43656	-0.0183473	0.989084	0.996561	FALSE	no	down	6.43656	1.28242	0.330313	0.534098
6430573F11Rik	4	1	2.57992	2.68222	2.19014	2.23686	26	5	14.2891	12.2284	2.76159	2.62314	10	1	5.87446	0.710599	2.38876	2.05842	3	4	3.17832	3.56886	2.23747	2.25809	5.63899	-2.35007	0.117497	0.999837	FALSE	no	down	5.63899	-0.352907	0.817729	0.926047	FALSE	no	down	5.63899	-0.368402	0.813667	0.929166	FALSE	no	down	5.63899	1.99716	0.148062	0.316372
6430710C18Rik	2	0	1.28996	0	0.260709	0.201104	3	0	1.64874	0	0.284713	0.195548	6	0	3.52467	0	0.398798	0.171576	0	3	0	2.67664	0.177017	0.344374	1.1425	-0.200561	0.954553	0.999837	FALSE	no	down	1.1425	-1.01403	0.765259	0.901183	FALSE	no	down	1.1425	-0.623451	0.856597	0.947431	FALSE	no	down	1.1425	-0.813465	0.809702	0.898227
6530402F18Rik	46	9	29.669	24.14	4.729	4.59591	34	6	18.6858	14.6741	4.44228	4.35514	51	99	29.9597	70.3493	4.73603	5.37965	15	12	15.8916	10.7066	4.36408	4.17753	26.7595	0.677918	0.369626	0.999837	FALSE	no	up	26.7595	-0.874842	0.217816	0.500272	FALSE	no	down	26.7595	1.04329	0.165894	0.421757	FALSE	no	up	26.7595	-1.55276	0.0323412	0.108504
6720468P15Rik	15	8	9.67469	21.4578	3.3586	3.71107	20	4	10.9916	9.78276	3.41363	3.36859	9	19	5.28701	13.5014	3.1461	3.50895	9	9	9.53495	8.02993	3.35454	3.28861	11.0325	0.495208	0.634241	0.999837	FALSE	no	up	11.0325	0.662756	0.512206	0.762782	FALSE	no	up	11.0325	0.753394	0.465562	0.721486	FALSE	no	up	11.0325	0.167548	0.869998	0.929409
6720483E21Rik	2	0	1.28996	0	0.831646	0.775345	1	1	0.549582	2.44569	0.77456	0.900868	1	2	0.587446	1.4212	0.778289	0.841431	2	8	2.11888	7.13772	0.888041	1.1663	1.94381	-0.479103	0.849576	0.999837	FALSE	no	down	1.94381	-0.124083	0.959661	0.983935	FALSE	no	down	1.94381	-2.34913	0.319081	0.596345	FALSE	no	down	1.94381	0.35502	0.882625	0.935742
6720489N17Rik	13	4	8.38473	10.7289	2.81373	2.87916	14	7	7.69414	17.1198	2.78234	3.08009	7	5	4.11212	3.55299	2.59438	2.56513	3	4	3.17832	3.56886	2.55331	2.57068	7.29248	-0.335839	0.776703	0.999837	FALSE	no	down	7.29248	1.28859	0.285585	0.571911	FALSE	no	up	7.29248	1.4725	0.241459	0.513739	FALSE	no	up	7.29248	1.62443	0.17136	0.349665
6820408C15Rik	2	0	1.28996	0	0.72527	0.668197	8	0	4.39665	0	0.915144	0.665286	1	4	0.587446	2.8424	0.675599	0.823317	3	1	3.17832	0.892215	0.838168	0.700431	1.64837	-1.45308	0.587686	0.999837	FALSE	no	down	1.64837	-0.917021	0.728816	0.88488	FALSE	no	down	1.64837	-1.16476	0.662057	0.854943	FALSE	no	down	1.64837	0.536054	0.830561	0.909471
6820431F20Rik	35	5	22.5743	13.4111	3.96404	3.66668	25	12	13.7395	29.3483	3.68572	4.08125	14	11	8.22424	7.81659	3.45651	3.44034	6	8	6.35663	7.13772	3.38135	3.41326	13.576	-0.150603	0.868956	0.999837	FALSE	no	down	13.576	1.21265	0.187704	0.463628	FALSE	no	up	13.576	1.46054	0.126423	0.362557	FALSE	no	up	13.576	1.36326	0.13496	0.296609
8030455M16Rik	3	2	1.93494	5.36445	1.26963	1.43672	7	1	3.84707	2.44569	1.39313	1.30438	3	0	1.76234	0	1.25718	1.12835	2	4	2.11888	3.56886	1.28384	1.37221	2.63028	0.0609005	0.975762	0.999837	FALSE	no	up	2.63028	1.9006	0.360773	0.642956	FALSE	no	up	2.63028	0.24793	0.900582	0.963637	FALSE	no	up	2.63028	1.8397	0.374754	0.578641
8030462N17Rik	173	32	111.581	85.8312	6.43791	6.20203	124	48	68.1481	117.393	6.02951	6.46309	71	92	41.7086	65.3751	5.66508	5.99667	29	30	30.7237	26.7664	5.47587	5.38929	68.441	0.137849	0.784744	0.999837	FALSE	no	up	68.441	0.901067	0.0721285	0.262981	FALSE	no	up	68.441	1.79738	0.000591947	0.0111361	FALSE	yes	up	68.441	0.763219	0.127551	0.285767
8430408G22Rik	126	27	81.2674	72.42	6.00758	5.89281	132	3	72.5448	7.33707	5.91441	4.75372	215	50	126.301	35.5299	6.39282	5.37633	39	19	41.3181	16.9521	5.48318	4.94582	56.7088	0.862796	0.268938	0.999837	FALSE	no	up	56.7088	-0.0729127	0.923884	0.971722	FALSE	no	down	56.7088	1.40882	0.0710341	0.256788	FALSE	no	up	56.7088	-0.935709	0.22534	0.419691
8430419L09Rik	84	14	54.1782	37.5511	5.71921	5.47583	75	3	41.2186	7.33707	5.51922	4.8137	127	142	74.6056	100.905	5.97095	6.22276	48	88	50.853	78.5149	5.67178	6.0098	55.6455	0.793002	0.224743	0.999837	FALSE	no	up	55.6455	-0.906884	0.142558	0.39624	FALSE	no	down	55.6455	-0.469922	0.452039	0.710948	FALSE	no	down	55.6455	-1.69989	0.0071822	0.0349073
8430426J06Rik	1	1	0.644979	2.68222	1.18466	1.32381	9	2	4.94623	4.89138	1.46462	1.42736	5	2	2.93723	1.4212	1.34382	1.2427	0	4	0	3.56886	1.1494	1.37993	2.63651	-1.81966	0.396369	0.999837	FALSE	no	down	2.63651	-0.651889	0.761549	0.899436	FALSE	no	down	2.63651	-0.387091	0.860662	0.948805	FALSE	no	down	2.63651	1.16777	0.552795	0.725764
8430429K09Rik	19	4	12.2546	10.7289	3.61672	3.56832	28	7	15.3883	17.1198	3.72934	3.76161	25	8	14.6861	5.68479	3.70494	3.33025	13	12	13.7727	10.7066	3.67027	3.55791	12.5427	-0.472975	0.626906	0.999837	FALSE	no	down	12.5427	0.181783	0.850017	0.940123	FALSE	no	up	12.5427	-0.0711119	0.941573	0.976613	FALSE	no	down	12.5427	0.654758	0.485175	0.671413
8430430B14Rik	22	15	14.1895	40.2334	4.3405	4.94592	62	7	34.0741	17.1198	4.85894	4.46662	31	35	18.2108	24.871	4.4688	4.65185	20	48	21.1888	42.8263	4.55872	5.01639	26.5892	-0.0627402	0.936003	0.999837	FALSE	no	down	26.5892	0.245357	0.748966	0.894083	FALSE	no	up	26.5892	-0.3331	0.664028	0.856068	FALSE	no	down	26.5892	0.308097	0.685678	0.820807
9030025P20Rik	27	3	17.4144	8.04667	4.22455	3.9533	41	18	22.5328	44.0224	4.37499	4.78868	32	12	18.7983	8.52719	4.26729	3.89416	35	16	37.0803	14.2754	4.69695	4.12365	21.3372	-1.24992	0.149369	0.999837	FALSE	no	down	21.3372	-0.014757	0.986452	0.994225	FALSE	no	down	21.3372	-0.911237	0.291337	0.567398	FALSE	no	down	21.3372	1.23516	0.136364	0.298702
9030204H09Rik	2	4	1.28996	10.7289	1.28953	1.74781	12	2	6.59498	4.89138	1.64279	1.50525	1	0	0.587446	0	1.2288	1.18243	0	2	0	1.78443	1.19896	1.33165	3.23464	-0.0778506	0.967291	0.999837	FALSE	no	down	3.23464	4.11854	0.075084	0.269307	FALSE	no	up	3.23464	2.57777	0.221618	0.493283	FALSE	no	up	3.23464	4.1964	0.0686411	0.187783
9030404E10Rik	18	7	11.6096	18.7756	3.60025	3.81643	36	6	19.7849	14.6741	3.88161	3.70208	16	7	9.39913	4.97419	3.50715	3.29368	22	5	23.3076	4.46107	3.96831	3.27524	13.3733	-0.251391	0.804358	0.999837	FALSE	no	down	13.3733	1.02595	0.314522	0.600971	FALSE	no	up	13.3733	0.0961411	0.924193	0.971467	FALSE	no	up	13.3733	1.27734	0.204902	0.392503
9030617O03Rik	293	75	188.979	201.167	7.37929	7.42674	328	79	180.263	193.209	7.33803	7.39234	159	105	93.4039	74.6129	6.79451	6.62778	112	124	118.657	110.635	6.98524	6.92873	145.116	0.0633277	0.863362	0.999837	FALSE	no	up	145.116	1.20999	0.00101111	0.0137287	FALSE	yes	up	145.116	0.763795	0.0385645	0.174641	FALSE	no	up	145.116	1.14667	0.00180104	0.0121131
9030619P08Rik	254	95	163.825	254.811	7.24769	7.6364	621	157	341.29	383.973	7.92668	8.02878	51	41	29.9597	29.1346	6.0124	6.00399	177	69	187.521	61.5628	7.36575	6.47376	181.51	-0.804926	0.0875695	0.999837	FALSE	no	down	181.51	2.81002	1.01021e-08	1.09732e-06	FALSE	yes	up	181.51	0.739358	0.119836	0.351168	FALSE	no	up	181.51	3.61495	1.08334e-13	1.62082e-11
9030624J02Rik	623	118	401.822	316.502	8.62623	8.42159	599	139	329.199	339.951	8.45252	8.48157	577	569	338.956	404.331	8.47765	8.63173	433	590	458.737	526.407	8.74432	8.86994	389.488	0.11366	0.718991	0.999837	FALSE	no	up	389.488	-0.0388345	0.900828	0.961811	FALSE	no	down	389.488	-0.446083	0.15282	0.404063	FALSE	no	down	389.488	-0.152494	0.624376	0.776766
9130008F23Rik	52	8	33.5389	21.4578	5.27277	5.05675	38	18	20.8841	44.0224	4.97959	5.46196	57	125	33.4844	88.8249	5.27108	6.01381	62	86	65.6852	76.7305	5.76247	5.88959	48.0785	-0.114557	0.864375	0.999837	FALSE	no	down	48.0785	-1.10008	0.0876407	0.296731	FALSE	no	down	48.0785	-1.32408	0.0405674	0.180066	FALSE	no	down	48.0785	-0.985524	0.121907	0.277976
9130011E15Rik	306	60	197.364	160.933	7.52686	7.35304	348	73	191.254	178.535	7.49967	7.43889	265	213	155.673	151.358	7.32425	7.30096	200	121	211.888	107.958	7.5881	7.03134	169.37	-0.0385167	0.924728	0.999837	FALSE	no	down	169.37	0.232882	0.563489	0.793821	FALSE	no	up	169.37	0.177162	0.66224	0.855111	FALSE	no	up	169.37	0.271399	0.499338	0.683556
9130015L21Rik	3	0	1.93494	0	1.05857	0.965647	2	0	1.09916	0	1.00087	0.962003	10	2	5.87446	1.4212	1.28595	1.02487	1	6	1.05944	5.35329	1.00456	1.25091	2.09281	0.62644	0.808547	0.999837	FALSE	no	up	2.09281	-1.5803	0.504205	0.758892	FALSE	no	down	2.09281	-1.39816	0.559106	0.787046	FALSE	no	down	2.09281	-2.20674	0.356352	0.560098
9130019O22Rik	76	15	49.0184	40.2334	5.48148	5.33892	66	29	36.2724	70.925	5.26586	5.74598	35	35	20.5606	24.871	4.91233	5.02536	43	62	45.5559	55.3173	5.42595	5.57076	42.8442	-0.193063	0.74282	0.999837	FALSE	no	down	42.8442	0.994855	0.0916635	0.304997	FALSE	no	up	42.8442	-0.159669	0.783674	0.915488	FALSE	no	down	42.8442	1.18792	0.0418314	0.131089
9130019P16Rik	0	0	0	0	0.514529	0.555133	1	1	0.549582	2.44569	0.559053	0.687179	0	2	0	1.4212	0.512766	0.629639	1	10	1.05944	8.92215	0.604803	1.0554	1.79976	-2.45368	0.412459	0.999837	FALSE	no	down	1.79976	-1.5198	0.610325	0.823337	FALSE	no	down	1.79976	-4.37287	0.125006	0.360159	FALSE	no	down	1.79976	0.93388	0.738946	0.852756
9130023H24Rik	90	25	58.0481	67.0556	5.73846	5.83579	86	41	47.264	100.273	5.58428	6.16028	49	51	28.7848	36.2405	5.24704	5.3985	47	33	49.7936	29.4431	5.62242	5.2674	52.1129	-0.203452	0.72115	0.999837	FALSE	no	down	52.1129	0.935432	0.100871	0.322977	FALSE	no	up	52.1129	0.653187	0.255513	0.530529	FALSE	no	up	52.1129	1.13888	0.04394	0.136235
9130024F11Rik	80	31	51.5983	83.1489	5.62953	5.98542	170	27	93.4289	66.0336	6.10975	5.80634	58	16	34.0718	11.3696	5.33346	4.74454	39	45	41.3181	40.1497	5.46894	5.44818	52.6399	-0.290489	0.625079	0.999837	FALSE	no	down	52.6399	1.52703	0.0114158	0.0791838	FALSE	no	up	52.6399	0.695947	0.245973	0.519149	FALSE	no	up	52.6399	1.81752	0.00238502	0.0151599
9130209A04Rik	23	6	14.8345	16.0933	3.44237	3.44169	55	5	30.227	12.2284	3.88749	3.32136	11	4	6.4619	2.8424	3.07478	2.8627	2	3	2.11888	2.67664	2.8386	2.86356	10.9354	-0.517768	0.611327	0.999837	FALSE	no	down	10.9354	1.71231	0.104866	0.330301	FALSE	no	up	10.9354	2.67465	0.0233542	0.126624	FALSE	no	up	10.9354	2.23008	0.0317065	0.106859
9130221H12Rik	46	11	29.669	29.5045	5.03643	5.04663	57	11	31.3262	26.9026	5.07106	4.99376	75	56	44.0584	39.7935	5.30685	5.23352	36	55	38.1398	49.0718	5.20317	5.38341	36.0582	0.00509681	0.993402	0.999837	FALSE	no	up	36.0582	-0.502887	0.394555	0.672534	FALSE	no	down	36.0582	-0.561047	0.347077	0.623496	FALSE	no	down	36.0582	-0.507984	0.386363	0.589344
9130227L01Rik	8	0	5.15983	0	1.94889	1.67409	4	5	2.19833	12.2284	1.75882	2.21042	1	0	0.587446	0	1.63596	1.59401	4	10	4.23775	8.92215	1.89186	2.13339	4.16674	-1.12782	0.528589	0.999837	FALSE	no	down	4.16674	3.27181	0.142825	0.396541	FALSE	no	up	4.16674	-1.10354	0.533398	0.768736	FALSE	no	down	4.16674	4.39964	0.0425308	0.132644
9130230L23Rik	10	2	6.44979	5.36445	3.26417	3.27075	13	2	7.14456	4.89138	3.29736	3.24516	21	7	12.3364	4.97419	3.53077	3.18657	24	39	25.4265	34.7964	3.92987	4.14924	12.673	-0.058591	0.957249	0.999837	FALSE	no	down	12.673	-0.52632	0.609913	0.823096	FALSE	no	down	12.673	-2.3166	0.0218346	0.121713	FALSE	no	down	12.673	-0.467729	0.645286	0.791951
9130401M01Rik	177	27	114.161	72.42	6.75828	6.41512	176	35	96.7264	85.5991	6.62316	6.53263	230	179	135.113	127.197	6.89886	6.84793	78	117	82.6362	104.389	6.50154	6.68469	102.28	0.0598617	0.890876	0.999837	FALSE	no	up	102.28	-0.455308	0.282859	0.569489	FALSE	no	down	102.28	0.0312454	0.942158	0.976981	FALSE	no	up	102.28	-0.51517	0.222961	0.416729
9130409J20Rik	766	283	494.054	759.069	8.98775	9.37419	875	315	480.884	770.392	8.96406	9.3882	722	471	424.136	334.692	8.85552	8.6575	535	600	566.8	535.329	9.10938	9.05854	545.669	0.00233696	0.994667	0.999837	FALSE	no	up	545.669	0.714712	0.0403646	0.183685	FALSE	no	up	545.669	0.176848	0.612071	0.824631	FALSE	no	up	545.669	0.712375	0.0408012	0.128769
9230105E05Rik	123	36	79.3324	96.5601	6.49166	6.64923	264	70	145.09	171.198	6.98736	7.12182	111	78	65.2065	55.4267	6.344	6.22985	157	128	166.332	114.204	7.10447	6.78306	111.669	-0.855992	0.0424178	0.942162	FALSE	no	down	111.669	0.524354	0.216022	0.498479	FALSE	no	up	111.669	-0.689738	0.0998716	0.31415	FALSE	no	down	111.669	1.38035	0.000835418	0.00664438
9230110C19Rik	21	8	13.5446	21.4578	3.76828	3.98897	41	14	22.5328	34.2396	4.0566	4.27864	18	8	10.574	5.68479	3.65022	3.42293	6	9	6.35663	8.02993	3.47261	3.54504	15.3025	-0.719312	0.408121	0.999837	FALSE	no	down	15.3025	1.04642	0.237885	0.521297	FALSE	no	up	15.3025	1.22713	0.18164	0.443437	FALSE	no	up	15.3025	1.76573	0.0408843	0.129
9230112J17Rik	6	9	3.86987	24.14	2.66028	3.38267	26	4	14.2891	9.78276	3.16181	2.95166	3	9	1.76234	6.39539	2.51234	2.80819	7	1	7.41607	0.892215	2.86074	2.47029	8.56847	0.0895894	0.944884	0.999837	FALSE	no	up	8.56847	1.69099	0.198159	0.477091	FALSE	no	up	8.56847	1.67504	0.212876	0.482696	FALSE	no	up	8.56847	1.6014	0.222243	0.415779
9230114K14Rik	12	2	7.73975	5.36445	2.32992	2.19957	7	2	3.84707	4.89138	2.12529	2.1803	1	7	0.587446	4.97419	1.90633	2.18961	5	5	5.29719	4.46107	2.20476	2.16134	4.64532	0.650674	0.674138	0.999837	FALSE	no	up	4.64532	1.29423	0.395286	0.672862	FALSE	no	up	4.64532	0.462011	0.759614	0.904555	FALSE	no	up	4.64532	0.643558	0.678109	0.81619
9230116L04Rik	24	6	15.4795	16.0933	3.77373	3.77593	18	7	9.89247	17.1198	3.56251	3.80685	24	6	14.0987	4.26359	3.72631	3.2941	12	19	12.7133	16.9521	3.67579	3.819	13.3266	0.282355	0.772041	0.999837	FALSE	no	up	13.3266	0.765987	0.423055	0.695257	FALSE	no	up	13.3266	0.0832201	0.930467	0.973769	FALSE	no	up	13.3266	0.483632	0.614532	0.770368
9230116N13Rik	9	1	5.80481	2.68222	2.75823	2.63967	28	6	15.3883	14.6741	3.16927	3.09229	14	0	8.22424	0	2.87976	2.38336	8	7	8.47551	6.2455	2.88765	2.783	7.68684	-1.72466	0.222374	0.999837	FALSE	no	down	7.68684	0.124628	0.930811	0.973344	FALSE	no	up	7.68684	-0.689242	0.629158	0.835733	FALSE	no	down	7.68684	1.84929	0.171097	0.349317
9330020H09Rik	60	22	38.6987	59.0089	5.49352	5.79361	97	13	53.3094	31.794	5.72298	5.39462	56	63	32.897	44.7677	5.38435	5.59561	76	114	80.5173	101.712	6.04316	6.24074	55.3382	0.105015	0.85	0.999837	FALSE	no	up	55.3382	0.290752	0.591542	0.813431	FALSE	no	up	55.3382	-0.943512	0.0783685	0.273	FALSE	no	down	55.3382	0.185737	0.731231	0.848753
9330102E08Rik	9	0	5.80481	0	2.18974	1.91041	12	0	6.59498	0	2.23094	1.90355	16	13	9.39913	9.23779	2.35917	2.34868	1	3	1.05944	2.67664	1.92061	2.01688	4.3466	-0.15834	0.92979	0.999837	FALSE	no	down	4.3466	-1.44329	0.399584	0.676091	FALSE	no	down	4.3466	0.858946	0.641313	0.842773	FALSE	no	up	4.3466	-1.28495	0.446784	0.641683
9330133O14Rik	128	40	82.5573	107.289	6.39159	6.59705	190	51	104.421	124.73	6.5826	6.72203	113	69	66.3814	49.0313	6.22295	6.00589	95	82	100.647	73.1616	6.55055	6.29817	88.5272	-0.28083	0.531795	0.999837	FALSE	no	down	88.5272	0.694999	0.120579	0.358977	FALSE	no	up	88.5272	0.109119	0.807453	0.926316	FALSE	no	up	88.5272	0.975829	0.0275616	0.0958973
9330136K24Rik	1	0	0.644979	0	-0.48633	-0.496871	7	0	3.84707	0	-0.297312	-0.50063	1	0	0.587446	0	-0.490181	-0.528922	0	0	0	0	-0.526007	-0.527357	0.634937	-1.8254	0.686668	0.999837	FALSE	no	down	0.634937	0.856734	0.854223	0.942148	FALSE	no	up	0.634937	1.67153	0.720419	0.886132	FALSE	no	up	0.634937	2.68213	0.557216	0.728676
9330151L19Rik	111	34	71.5927	91.1956	6.50861	6.70249	342	55	187.957	134.513	7.29996	7.00559	140	103	82.2424	73.1917	6.61183	6.5256	195	218	206.59	194.503	7.38219	7.32886	130.223	-1.03068	0.0110434	0.633549	FALSE	no	down	130.223	0.0398228	0.921687	0.970587	FALSE	no	up	130.223	-1.32665	0.000927262	0.0153783	FALSE	yes	down	130.223	1.0705	0.00628359	0.0316153
9330158H04Rik	23	9	14.8345	24.14	3.92159	4.16509	29	9	15.9379	22.0112	3.95917	4.11725	21	7	12.3364	4.97419	3.83038	3.50236	21	15	22.2482	13.3832	4.14222	3.87173	16.2332	0.0208481	0.981149	0.999837	FALSE	no	up	16.2332	1.11006	0.208508	0.490261	FALSE	no	up	16.2332	0.0849917	0.922278	0.970758	FALSE	no	up	16.2332	1.08921	0.215033	0.406107
9330159F19Rik	41	13	26.4441	34.8689	4.2417	4.37531	35	9	19.2354	22.0112	4.0447	4.09712	27	10	15.861	7.10599	3.93497	3.57905	5	5	5.29719	4.46107	3.50619	3.45169	16.9106	0.564471	0.497171	0.999837	FALSE	no	up	16.9106	1.38722	0.0924691	0.306518	FALSE	no	up	16.9106	2.63547	0.00380891	0.0392499	FALSE	yes	up	16.9106	0.822751	0.324002	0.527876
9330159M07Rik	15	2	9.67469	5.36445	3.25086	3.09008	28	7	15.3883	17.1198	3.46981	3.48492	22	10	12.9238	7.10599	3.38115	3.13487	3	9	3.17832	8.02993	2.9411	3.17969	9.84816	-1.02392	0.348544	0.999837	FALSE	no	down	9.84816	-0.33889	0.7541	0.895784	FALSE	no	down	9.84816	0.488768	0.666017	0.856841	FALSE	no	up	9.84816	0.685031	0.507564	0.690197
9330162012Rik	88	19	56.7582	50.9623	5.74114	5.65935	96	25	52.7598	61.1422	5.68617	5.78932	158	31	92.8164	22.0286	6.13746	5.11644	38	50	40.2587	44.6107	5.49423	5.56432	52.6671	-0.0643728	0.92045	0.999837	FALSE	no	down	52.6671	-0.0903884	0.886516	0.955827	FALSE	no	down	52.6671	0.350397	0.585736	0.806835	FALSE	no	up	52.6671	-0.0260156	0.967066	0.982744
9330175E14Rik	3	0	1.93494	0	0.43103	0.321237	0	0	0	0	0.285125	0.315753	0	10	0	7.10599	0.286007	0.725068	2	0	2.11888	0	0.439431	0.292564	1.39498	2.44031	0.503365	0.999837	FALSE	no	up	1.39498	-1.61295	0.632963	0.83415	FALSE	no	down	1.39498	0.148031	0.966178	0.986582	FALSE	no	up	1.39498	-4.05326	0.246774	0.445772
9330179D12Rik	3	0	1.93494	0	0.683832	0.580985	12	0	6.59498	0	0.948188	0.578168	4	1	2.34978	0.710599	0.711004	0.600711	1	0	1.05944	0	0.62735	0.552791	1.58122	-1.57709	0.572271	0.999837	FALSE	no	down	1.58122	-0.369501	0.894887	0.959238	FALSE	no	down	1.58122	1.24036	0.684864	0.867015	FALSE	no	up	1.58122	1.20759	0.649152	0.794973
9330182L06Rik	13	6	8.38473	16.0933	2.78597	3.02528	9	5	4.94623	12.2284	2.60685	2.90725	8	7	4.69957	4.97419	2.59302	2.61055	4	2	4.23775	1.78443	2.57469	2.42	7.16859	0.553458	0.652154	0.999837	FALSE	no	up	7.16859	1.2841	0.289841	0.576781	FALSE	no	up	7.16859	1.98558	0.124756	0.359633	FALSE	no	up	7.16859	0.730645	0.552222	0.725377
9330188P03Rik	2	1	1.28996	2.68222	0.835532	0.913831	5	1	2.74791	2.44569	0.933876	0.903564	6	1	3.52467	0.710599	0.981691	0.794706	0	2	0	1.78443	0.750443	0.869903	1.89819	-0.498528	0.831551	0.999837	FALSE	no	down	1.89819	-0.204447	0.929015	0.973134	FALSE	no	down	1.89819	1.0121	0.680805	0.864719	FALSE	no	up	1.89819	0.294081	0.895196	0.942284
9430015G10Rik	210	46	135.446	123.382	7.20488	7.13804	200	27	109.916	66.0336	7.03733	6.69883	388	286	227.929	203.231	7.65116	7.54912	257	335	272.276	298.892	7.81051	7.89733	179.638	0.515885	0.1876	0.999837	FALSE	no	up	179.638	-0.729402	0.0518662	0.214989	FALSE	no	down	179.638	-1.13503	0.00252011	0.0298784	FALSE	yes	down	179.638	-1.24529	0.00103078	0.00781413
9430016H08Rik	166	72	107.067	193.12	6.74087	7.23672	258	36	141.792	88.0448	6.9774	6.59069	201	101	118.077	71.7705	6.82183	6.42819	83	92	87.9334	82.0838	6.58468	6.53088	111.236	0.332685	0.47878	0.999837	FALSE	no	up	111.236	0.631477	0.173282	0.442524	FALSE	no	up	111.236	0.793343	0.090674	0.298127	FALSE	no	up	111.236	0.298792	0.520724	0.699843
9430020K01Rik	280	41	180.594	109.971	7.16633	6.7358	187	50	102.772	122.284	6.68258	6.82179	185	108	108.677	76.7447	6.72841	6.45255	57	102	60.388	91.0059	6.28034	6.58538	106.555	0.403952	0.370324	0.999837	FALSE	no	up	106.555	0.670927	0.131011	0.376327	FALSE	no	up	106.555	0.961955	0.0329683	0.158823	FALSE	no	up	106.555	0.266975	0.549908	0.723614
9430021M05Rik	0	1	0	2.68222	0.936326	1.12081	14	0	7.69414	0	1.41145	0.981238	1	4	0.587446	2.8424	0.981384	1.1404	0	5	0	4.46107	0.949784	1.23353	2.28341	-2.1892	0.410584	0.999837	FALSE	no	down	2.28341	-0.904836	0.734478	0.887699	FALSE	no	down	2.28341	-1.31312	0.623849	0.832511	FALSE	no	down	2.28341	1.28436	0.605227	0.764743
9430037G07Rik	16	4	10.3197	10.7289	3.28707	3.29449	13	6	7.14456	14.6741	3.14192	3.42346	4	10	2.34978	7.10599	2.86767	3.14248	12	18	12.7133	16.0599	3.37697	3.49567	10.137	0.0250072	0.981673	0.999837	FALSE	no	up	10.137	1.16667	0.28553	0.571889	FALSE	no	up	10.137	-0.457558	0.665423	0.856731	FALSE	no	down	10.137	1.14166	0.29344	0.497186
9430038I01Rik	214	71	138.026	190.438	7.28087	7.54855	408	78	224.229	190.764	7.69189	7.55008	191	140	112.202	99.4838	7.1168	7.02654	333	284	352.793	253.389	8.10305	7.79996	195.166	-0.366332	0.32808	0.999837	FALSE	no	down	195.166	0.612008	0.101342	0.323766	FALSE	no	up	195.166	-0.903998	0.0144175	0.0924087	FALSE	no	down	195.166	0.978339	0.00811431	0.0382081
9430041J12Rik	0	0	0	0	-0.425817	-0.390562	0	0	0	0	-0.426952	-0.39481	0	7	0	4.97419	-0.426496	-0.11954	1	0	1.05944	0	-0.351546	-0.42308	0.754204	0.181966	0.970212	0.999837	FALSE	no	up	0.754204	-3.35804	0.473404	0.733319	FALSE	no	down	0.754204	-1.09513	0.821656	0.932957	FALSE	no	down	0.754204	-3.54	0.449754	0.643973
9430060I03Rik	14	2	9.02971	5.36445	2.39095	2.19579	16	2	8.79331	4.89138	2.38294	2.17606	0	0	0	0	1.84357	1.85235	7	4	7.41607	3.56886	2.30641	2.10522	4.88297	0.068344	0.963919	0.999837	FALSE	no	up	4.88297	5.96462	0.00345349	0.0344459	FALSE	no	up	4.88297	0.441526	0.769227	0.909707	FALSE	no	up	4.88297	5.89628	0.00379126	0.021666
9430078K24Rik	1	0	0.644979	0	0.653805	0.641367	3	1	1.64874	2.44569	0.725439	0.765446	2	8	1.17489	5.68479	0.691985	0.962839	2	0	2.11888	0	0.75483	0.610619	1.71475	-1.78992	0.50824	0.999837	FALSE	no	down	1.71475	-2.57068	0.324511	0.610344	FALSE	no	down	1.71475	-0.847306	0.75843	0.904042	FALSE	no	down	1.71475	-0.780762	0.748769	0.858435
9430083A17Rik	16	8	10.3197	21.4578	3.46858	3.80238	22	2	12.0908	4.89138	3.54069	3.27161	10	6	5.87446	4.26359	3.25726	3.17394	22	19	23.3076	16.9521	3.88867	3.70899	12.3947	0.715918	0.477336	0.999837	FALSE	no	up	12.3947	1.56913	0.116408	0.351039	FALSE	no	up	12.3947	-0.412529	0.666604	0.85705	FALSE	no	down	12.3947	0.853212	0.403414	0.604756
9430091E24Rik	41	6	26.4441	16.0933	4.43529	4.15629	77	8	42.3178	19.5655	4.76411	4.24813	27	9	15.861	6.39539	4.13518	3.75759	12	23	12.7133	20.5209	4.03319	4.2781	19.9889	-0.543156	0.513288	0.999837	FALSE	no	down	19.9889	0.970146	0.247792	0.532511	FALSE	no	up	19.9889	0.396707	0.636656	0.840732	FALSE	no	up	19.9889	1.5133	0.0660917	0.182541
9530026P05Rik	2	2	1.28996	5.36445	1.58114	1.80728	8	2	4.39665	4.89138	1.78298	1.78906	12	6	7.04935	4.26359	1.92511	1.77359	0	1	0	0.892215	1.50187	1.55977	3.51845	-0.664577	0.709312	0.999837	FALSE	no	down	3.51845	-0.963127	0.577498	0.803203	FALSE	no	down	3.51845	2.60001	0.239084	0.512314	FALSE	no	up	3.51845	-0.29855	0.857815	0.924042
9530051G07Rik	0	0	0	0	-1.01224	-0.981422	6	0	3.29749	0	-0.823426	-0.984119	0	0	0	0	-1.01256	-1.01188	0	0	0	0	-1.00856	-1.01091	0.412186	-2.83946	0.560252	0.999837	FALSE	no	down	0.412186	1.02555	0.837409	0.934135	FALSE	no	up	0.412186	0.43599	0.930481	0.973769	FALSE	no	up	0.412186	3.865	0.427871	0.624883
9530052E02Rik	8	5	5.15983	13.4111	2.18724	2.47366	6	0	3.29749	0	2.07948	1.93535	3	6	1.76234	4.26359	1.98155	2.13748	9	2	9.53495	1.78443	2.38324	1.99178	4.90172	2.08369	0.213547	0.999837	FALSE	no	up	4.90172	1.56889	0.312632	0.599217	FALSE	no	up	4.90172	0.661875	0.667224	0.857101	FALSE	no	up	4.90172	-0.514805	0.760345	0.865016
9530062K07Rik	6	1	3.86987	2.68222	1.76478	1.70103	15	1	8.24372	2.44569	1.99964	1.68841	3	0	1.76234	0	1.62612	1.49653	0	11	0	9.81436	1.51346	2.05708	3.60228	-0.738496	0.711954	0.999837	FALSE	no	down	3.60228	1.8901	0.37192	0.65235	FALSE	no	up	3.60228	-0.558801	0.77841	0.914227	FALSE	no	down	3.60228	2.6286	0.203564	0.391014
9530068E07Rik	2025	545	1306.08	1461.81	10.2791	10.3809	1884	478	1035.41	1169.04	10.0709	10.1788	2211	1286	1298.84	913.83	10.2741	9.96283	970	1146	1027.66	1022.48	10.0644	10.06	1154.39	0.328742	0.260346	0.999837	FALSE	no	up	1154.39	0.32119	0.269236	0.556128	FALSE	no	up	1154.39	0.431616	0.138517	0.382708	FALSE	no	up	1154.39	-0.00755203	0.979295	0.988583
9530077C05Rik	22	1	14.1895	2.68222	3.49768	3.06276	12	5	6.59498	12.2284	3.18217	3.41324	19	14	11.1615	9.94838	3.38537	3.33595	14	12	14.8321	10.7066	3.51324	3.36635	10.293	0.080504	0.942502	0.999837	FALSE	no	up	10.293	-0.162695	0.879631	0.953511	FALSE	no	down	10.293	-0.433576	0.688528	0.869307	FALSE	no	down	10.293	-0.243199	0.820263	0.904188
9530080O11Rik	7	3	4.51485	8.04667	1.95233	2.0859	9	1	4.94623	2.44569	1.97769	1.84567	4	0	2.34978	0	1.81811	1.65098	4	6	4.23775	5.35329	1.93454	1.99571	3.98678	0.633666	0.706829	0.999837	FALSE	no	up	3.98678	2.32154	0.182824	0.45703	FALSE	no	up	3.98678	0.335149	0.838169	0.940064	FALSE	no	up	3.98678	1.68787	0.340073	0.543068
9530082P21Rik	49	9	31.604	24.14	5.32121	5.21219	74	10	40.669	24.4569	5.48987	5.21299	95	137	55.8073	97.3521	5.72191	6.17135	72	87	76.2796	77.6227	5.96443	5.98028	53.4914	-0.245772	0.678012	0.999837	FALSE	no	down	53.4914	-1.41828	0.011924	0.0817565	FALSE	no	down	53.4914	-1.42775	0.0119359	0.081538	FALSE	no	down	53.4914	-1.1725	0.0340447	0.112788
9530091C08Rik	12	1	7.73975	2.68222	2.76309	2.54131	19	2	10.4421	4.89138	2.88525	2.63528	8	4	4.69957	2.8424	2.60493	2.49659	3	21	3.17832	18.7365	2.52796	3.16748	6.90152	-0.503431	0.714867	0.999837	FALSE	no	down	6.90152	0.581726	0.672958	0.855709	FALSE	no	up	6.90152	-0.960385	0.475738	0.728978	FALSE	no	down	6.90152	1.08516	0.419325	0.617283
9630001P10Rik	1	1	0.644979	2.68222	0.455696	0.58171	7	2	3.84707	4.89138	0.685946	0.693213	2	0	1.17489	0	0.497399	0.403553	0	0	0	0	0.412161	0.408213	1.65507	-1.54741	0.560746	0.999837	FALSE	no	down	1.65507	1.29695	0.643413	0.839273	FALSE	no	up	1.65507	3.05093	0.304098	0.580626	FALSE	no	up	1.65507	2.84435	0.287511	0.490547
9630028I04Rik	7	1	4.51485	2.68222	2.69179	2.64527	10	2	5.49582	4.89138	2.7442	2.737	11	21	6.4619	14.9226	2.79491	3.14214	5	16	5.29719	14.2754	2.74008	3.11456	7.31767	-0.453933	0.738911	0.999837	FALSE	no	down	7.31767	-1.47328	0.25293	0.538418	FALSE	no	down	7.31767	-1.35886	0.297375	0.574243	FALSE	no	down	7.31767	-1.01935	0.411269	0.610932
9830147E19Rik	26	7	16.7695	18.7756	3.7361	3.76237	25	15	13.7395	36.6853	3.62924	4.18036	10	4	5.87446	2.8424	3.27126	3.09584	7	8	7.41607	7.13772	3.3652	3.34755	13.6551	-0.450468	0.629227	0.999837	FALSE	no	down	13.6551	2.00288	0.0412339	0.185881	FALSE	no	up	13.6551	1.27819	0.189519	0.453127	FALSE	no	up	13.6551	2.45334	0.0111004	0.0480591
9930012K11Rik	5	3	3.2249	8.04667	3.31839	3.62536	35	3	19.2354	7.33707	3.98961	3.59472	49	36	28.7848	25.5816	4.2405	4.1603	11	19	11.6538	16.9521	3.73294	3.91524	15.102	-1.5435	0.133004	0.999837	FALSE	no	down	15.102	-2.47939	0.0123281	0.0832644	FALSE	no	down	15.102	-1.55642	0.124658	0.359577	FALSE	no	down	15.102	-0.935892	0.293513	0.497256
9930014A18Rik	36	6	23.2192	16.0933	4.4494	4.26313	38	13	20.8841	31.794	4.38577	4.62672	71	30	41.7086	21.318	4.84677	4.39786	17	6	18.0105	5.35329	4.30417	3.82029	22.2976	-0.349216	0.671089	0.999837	FALSE	no	down	22.2976	-0.64621	0.419756	0.69213	FALSE	no	down	22.2976	0.805212	0.338539	0.615346	FALSE	no	up	22.2976	-0.296993	0.705944	0.833438
9930021J03Rik	477	109	307.655	292.362	8.11085	8.06166	583	155	320.406	379.082	8.14779	8.29657	300	266	176.234	189.019	7.6301	7.68826	135	176	143.024	157.03	7.46527	7.53792	245.602	-0.212317	0.513648	0.999837	FALSE	no	down	245.602	0.718867	0.0265486	0.140158	FALSE	no	up	245.602	1.00148	0.00231886	0.0286631	FALSE	yes	up	245.602	0.931184	0.00385435	0.021909
9930104L06Rik	62	22	39.9887	59.0089	5.41907	5.6891	94	15	51.6607	36.6853	5.60284	5.37326	67	66	39.3589	46.8995	5.40789	5.53164	42	56	44.4964	49.964	5.49424	5.5772	46.0078	0.0926828	0.868651	0.999837	FALSE	no	up	46.0078	0.161638	0.767258	0.902466	FALSE	no	up	46.0078	0.0282069	0.959204	0.983642	FALSE	no	up	46.0078	0.0689551	0.899289	0.944304
9930111J21Rik1	33	2	21.2843	5.36445	3.80277	3.26277	10	2	5.49582	4.89138	3.2078	3.23847	21	21	12.3364	14.9226	3.51455	3.60625	12	15	12.7133	13.3832	3.5257	3.55079	11.2989	1.4509	0.183362	0.999837	FALSE	no	up	11.2989	0.0822598	0.93419	0.974756	FALSE	no	up	11.2989	0.143251	0.887236	0.95882	FALSE	no	up	11.2989	-1.36864	0.19767	0.383896
A130010J15Rik	99	20	63.8529	53.6445	5.81228	5.67357	113	28	62.1027	68.4793	5.79121	5.85311	74	39	43.471	27.7134	5.52512	5.22965	36	50	38.1398	44.6107	5.43793	5.54445	50.2518	-0.129511	0.80788	0.999837	FALSE	no	down	50.2518	0.734005	0.165557	0.430916	FALSE	no	up	50.2518	0.519331	0.331328	0.608253	FALSE	no	up	50.2518	0.863515	0.0999909	0.243028
A130077B15Rik	3	1	1.93494	2.68222	1.24595	1.29383	0	3	0	7.33707	1.08822	1.5113	0	10	0	7.10599	1.09001	1.55714	0	4	0	3.56886	1.10962	1.3543	2.82863	-0.553333	0.825744	0.999837	FALSE	no	down	2.82863	-0.645653	0.793211	0.915239	FALSE	no	down	2.82863	0.316607	0.900673	0.963637	FALSE	no	up	2.82863	-0.0923206	0.969438	0.983704
A1cf	187	61	120.611	163.616	6.62309	6.87468	130	59	71.4456	144.296	6.18828	6.76471	40	50	23.4978	35.5299	5.43656	5.68863	76	57	80.5173	50.8562	6.28291	5.93489	86.2962	0.420854	0.400898	0.999837	FALSE	no	up	86.2962	2.25909	9.33249e-06	0.000355779	FALSE	yes	up	86.2962	1.10352	0.0280427	0.143	FALSE	no	up	86.2962	1.83823	0.000329842	0.00317992
A230028O05Rik	4	0	2.57992	0	0.777271	0.62795	2	0	1.09916	0	0.673687	0.624794	2	13	1.17489	9.23779	0.679634	1.12821	0	0	0	0	0.599938	0.5959	1.76147	0.944924	0.747377	0.999837	FALSE	no	up	1.76147	-1.78875	0.511665	0.762343	FALSE	no	down	1.76147	3.07058	0.316085	0.593033	FALSE	no	up	1.76147	-2.73367	0.324558	0.528293
A230046K03Rik	223	45	143.83	120.7	6.91206	6.75269	162	75	89.0322	183.427	6.50944	7.11476	117	131	68.7311	93.0885	6.30806	6.54537	51	60	54.0314	53.5329	6.13929	6.1304	100.797	0.00160001	0.997246	0.999837	FALSE	no	up	100.797	0.719924	0.117886	0.353813	FALSE	no	up	100.797	1.30755	0.00556842	0.0499771	FALSE	yes	up	100.797	0.718324	0.117648	0.270997
A230050P20Rik	86	29	55.4682	77.7845	6.00418	6.26055	83	13	45.6153	31.794	5.86381	5.68246	202	149	118.664	105.879	6.61225	6.5141	87	127	92.1711	113.311	6.39729	6.57044	80.086	0.700847	0.150892	0.999837	FALSE	no	up	80.086	-0.787548	0.0855905	0.292665	FALSE	no	down	80.086	-0.66034	0.153182	0.404355	FALSE	no	down	80.086	-1.48839	0.00149803	0.0104612
A230056P14Rik	19	4	12.2546	10.7289	3.25043	3.16913	15	10	8.24372	24.4569	3.07703	3.57402	4	9	2.34978	6.39539	2.7395	2.98599	6	6	6.35663	5.35329	2.98906	2.93458	9.5174	-0.416537	0.706063	0.999837	FALSE	no	down	9.5174	1.42283	0.208835	0.490437	FALSE	no	up	9.5174	0.989147	0.385534	0.655017	FALSE	no	up	9.5174	1.83937	0.0984765	0.240638
A230065H16Rik	8	0	5.15983	0	1.21073	0.90881	0	0	0	0	0.856548	0.904864	2	15	1.17489	10.659	0.952412	1.47279	0	1	0	0.892215	0.873566	0.935819	2.23574	3.7513	0.183644	0.999837	FALSE	no	up	2.23574	-1.03832	0.671471	0.855028	FALSE	no	down	2.23574	2.58948	0.356635	0.632578	FALSE	no	up	2.23574	-4.78962	0.0805738	0.208692
A230072C01Rik	27	5	17.4144	13.4111	4.33295	4.24417	39	14	21.4337	34.2396	4.45087	4.72688	28	18	16.4485	12.7908	4.30139	4.17823	23	55	24.3671	49.0718	4.52729	5.01125	23.6471	-0.772079	0.317935	0.999837	FALSE	no	down	23.6471	0.110446	0.885735	0.95531	FALSE	no	up	23.6471	-1.21982	0.106841	0.328306	FALSE	no	down	23.6471	0.882525	0.233055	0.429022
A230072E10Rik	8	0	5.15983	0	1.8346	1.57195	8	1	4.39665	2.44569	1.7939	1.68961	0	5	0	3.55299	1.50179	1.74438	4	8	4.23775	7.13772	1.78077	1.92767	3.36633	-0.243484	0.903846	0.999837	FALSE	no	down	3.36633	0.784976	0.696465	0.868168	FALSE	no	up	3.36633	-0.924368	0.637148	0.840732	FALSE	no	down	3.36633	1.02846	0.603941	0.763697
A230103J11Rik	4	1	2.57992	2.68222	0.940601	0.932738	5	1	2.74791	2.44569	0.952265	0.922436	6	2	3.52467	1.4212	1.00001	0.863554	0	0	0	0	0.768862	0.764566	1.9252	0.00309616	0.99893	0.999837	FALSE	no	up	1.9252	0.0786328	0.972119	0.989528	FALSE	no	up	1.9252	3.87483	0.139361	0.38417	FALSE	no	up	1.9252	0.0755366	0.973062	0.986284
A2m	5	0	3.2249	0	2.38884	2.26925	6	0	3.29749	0	2.39061	2.25708	5	70	2.93723	49.7419	2.36424	3.87142	4	7	4.23775	6.2455	2.47076	2.59231	8.7106	-0.022222	0.989772	0.999837	FALSE	no	down	8.7106	-3.64891	0.0193009	0.113298	FALSE	no	down	8.7106	-1.32759	0.410272	0.676173	FALSE	no	down	8.7106	-3.62669	0.0181194	0.0698823
A330009N23Rik	3	1	1.93494	2.68222	1.63043	1.6886	3	0	1.64874	0	1.60921	1.55271	6	7	3.52467	4.97419	1.73052	1.81158	3	10	3.17832	8.92215	1.70998	1.99532	3.35815	0.989559	0.626259	0.999837	FALSE	no	up	3.35815	-0.934813	0.603378	0.820103	FALSE	no	down	3.35815	-1.45438	0.419471	0.682927	FALSE	no	down	3.35815	-1.92437	0.311979	0.517107
A330023F24Rik	93	29	59.9831	77.7845	5.91813	6.11159	167	39	91.7801	95.3819	6.25918	6.27534	49	52	28.7848	36.9511	5.41175	5.57347	85	47	90.0523	41.9341	6.23923	5.66101	65.3315	-0.460407	0.378993	0.999837	FALSE	no	down	65.3315	1.04948	0.0467757	0.201713	FALSE	no	up	65.3315	0.0465577	0.929057	0.973769	FALSE	no	up	65.3315	1.50988	0.00370484	0.0213035
A330035P11Rik	25	8	16.1245	21.4578	4.20468	4.36108	37	19	20.3345	46.4681	4.33467	4.84999	21	9	12.3364	6.39539	4.06902	3.81804	27	27	28.6048	24.0898	4.54242	4.43547	21.9764	-0.804872	0.307933	0.999837	FALSE	no	down	21.9764	0.959696	0.233633	0.517413	FALSE	no	up	21.9764	-0.521301	0.506667	0.749939	FALSE	no	down	21.9764	1.76457	0.023873	0.086174
A330069E16Rik	0	2	0	5.36445	1.56228	1.89607	6	3	3.29749	7.33707	1.79993	1.98237	5	2	2.93723	1.4212	1.77669	1.67459	4	7	4.23775	6.2455	1.85493	1.96412	3.85509	-1.32905	0.479391	0.999837	FALSE	no	down	3.85509	-0.121252	0.948725	0.978974	FALSE	no	down	3.85509	-1.38128	0.456478	0.714441	FALSE	no	down	3.85509	1.2078	0.493442	0.678582
A330074K22Rik	16	2	10.3197	5.36445	2.83277	2.61344	21	1	11.5412	2.44569	2.88396	2.48457	13	3	7.63679	2.1318	2.71597	2.41564	5	7	5.29719	6.2455	2.602	2.64814	6.37279	0.102421	0.93994	0.999837	FALSE	no	up	6.37279	0.732144	0.585074	0.808187	FALSE	no	up	6.37279	0.501522	0.711338	0.881819	FALSE	no	up	6.37279	0.629723	0.63796	0.786857
A330102I10Rik	2	0	1.28996	0	0.963085	0.911165	11	1	6.0454	2.44569	1.25099	1.03445	0	4	0	2.8424	0.864495	1.06608	4	0	4.23775	0	1.14176	0.873964	2.10765	-2.28222	0.389407	0.999837	FALSE	no	down	2.10765	-0.637969	0.811727	0.923341	FALSE	no	down	2.10765	-1.21609	0.649874	0.847371	FALSE	no	down	2.10765	1.64425	0.509292	0.691203
A430005L14Rik	272	86	175.434	230.671	7.4925	7.7251	379	121	208.291	295.928	7.63964	7.94703	389	236	228.516	167.701	7.72081	7.45471	93	166	98.5278	148.108	7.03819	7.35266	194.147	-0.312363	0.426359	0.999837	FALSE	no	down	194.147	0.0213665	0.956234	0.982184	FALSE	no	up	194.147	0.703645	0.075189	0.26581	FALSE	no	up	194.147	0.333729	0.38785	0.590979
A430033K04Rik	130	44	83.8473	118.018	6.43941	6.71124	315	48	173.118	117.393	7.05662	6.70784	107	87	62.8567	61.8221	6.21841	6.20736	59	95	62.5069	84.7604	6.21866	6.44834	95.5403	-0.570007	0.199352	0.999837	FALSE	no	down	95.5403	0.669438	0.132428	0.379366	FALSE	no	up	95.5403	0.426754	0.34103	0.617904	FALSE	no	up	95.5403	1.23945	0.00464597	0.0252072
A430035B10Rik	22	2	14.1895	5.36445	3.77486	3.47531	36	10	19.7849	24.4569	3.95552	4.04279	13	20	7.63679	14.212	3.50811	3.77547	10	17	10.5944	15.1677	3.64373	3.80731	13.9258	-1.0385	0.272601	0.999837	FALSE	no	down	13.9258	-0.030997	0.973814	0.98991	FALSE	no	down	13.9258	-0.279098	0.769624	0.909859	FALSE	no	down	13.9258	1.0075	0.264424	0.46553
A430046D13Rik	26	11	16.7695	29.5045	4.47892	4.80861	26	6	14.2891	14.6741	4.39397	4.45999	52	41	30.5472	29.1346	4.83816	4.8064	36	65	38.1398	57.994	4.98609	5.30205	28.8816	0.60497	0.403733	0.999837	FALSE	no	up	28.8816	-0.442988	0.511694	0.762343	FALSE	no	down	28.8816	-1.13304	0.092722	0.30131	FALSE	no	down	28.8816	-1.04796	0.129444	0.288282
A430078G23Rik	18	1	11.6096	2.68222	3.72112	3.39735	6	0	3.29749	0	3.27437	3.25383	49	91	28.7848	64.6645	4.26377	4.8883	17	16	18.0105	14.2754	3.95386	3.82719	17.9156	1.80891	0.122835	0.999837	FALSE	no	up	17.9156	-2.51264	0.00796299	0.0614179	FALSE	no	down	17.9156	-0.979264	0.313768	0.590513	FALSE	no	down	17.9156	-4.32155	8.37146e-05	0.00103559
A430078I02Rik	20	2	12.8996	5.36445	3.63541	3.36418	23	7	12.6404	17.1198	3.62561	3.75949	18	3	10.574	2.1318	3.5414	3.09749	36	12	38.1398	10.7066	4.29074	3.54915	13.6971	-0.580175	0.592561	0.999837	FALSE	no	down	13.6971	0.604725	0.578018	0.80347	FALSE	no	up	13.6971	-1.3154	0.213599	0.483648	FALSE	no	down	13.6971	1.1849	0.263237	0.464394
A430093F15Rik	1	0	0.644979	0	1.89931	1.95392	1	0	0.549582	0	1.88419	1.94521	15	37	8.81169	26.2922	2.4197	3.02043	4	5	4.23775	4.46107	2.16542	2.17847	5.62465	0.192283	0.929785	0.999837	FALSE	no	up	5.62465	-4.91558	0.00672267	0.0544787	FALSE	no	down	5.62465	-2.90646	0.119435	0.350561	FALSE	no	down	5.62465	-5.10787	0.0047188	0.0255324
A430105I19Rik	97	30	62.563	80.4667	6.18186	6.3732	150	29	82.4372	70.925	6.38955	6.2812	114	143	66.9688	101.616	6.23089	6.55756	116	124	122.895	110.635	6.71196	6.6265	87.3132	-0.138372	0.764531	0.999837	FALSE	no	down	87.3132	-0.259561	0.564369	0.794277	FALSE	no	down	87.3132	-0.731499	0.104884	0.325065	FALSE	no	down	87.3132	-0.121189	0.785797	0.882263
A4galt	334	75	215.423	201.167	7.69002	7.63006	241	63	132.449	154.078	7.28463	7.41196	416	379	244.377	269.317	7.80095	7.88754	185	189	195.996	168.629	7.60842	7.48187	197.68	0.556053	0.112737	0.999837	FALSE	no	up	197.68	-0.297844	0.380486	0.659363	FALSE	no	down	197.68	0.197228	0.566325	0.792495	FALSE	no	up	197.68	-0.853898	0.012806	0.0536706
A4gnt	53	16	34.1839	42.9156	4.79783	4.92454	56	13	30.7766	31.794	4.72647	4.72787	35	2	20.5606	1.4212	4.46934	3.66441	23	24	24.3671	21.4132	4.57218	4.49479	25.929	0.290785	0.733674	0.999837	FALSE	no	up	25.929	1.77909	0.0391252	0.179591	FALSE	no	up	25.929	0.740509	0.385317	0.654817	FALSE	no	up	25.929	1.4883	0.0852358	0.217079
A530013C23Rik	7	1	4.51485	2.68222	1.70555	1.60254	4	1	2.19833	2.44569	1.56366	1.59056	15	3	8.81169	2.1318	1.92166	1.56098	0	3	0	2.67664	1.42376	1.59671	3.18265	0.70341	0.717459	0.999837	FALSE	no	up	3.18265	-0.556095	0.759945	0.898534	FALSE	no	down	3.18265	1.43996	0.467302	0.722878	FALSE	no	up	3.18265	-1.25951	0.499692	0.683697
A530016L24Rik	24	5	15.4795	13.4111	2.33701	2.15679	4	0	2.19833	0	1.64848	1.54717	4	0	2.34978	0	1.66088	1.46773	0	1	0	0.892215	1.48936	1.5544	4.29137	3.35064	0.0753915	0.999837	FALSE	no	up	4.29137	3.58422	0.0456202	0.198652	FALSE	no	up	4.29137	4.91881	0.0227737	0.124498	FALSE	no	up	4.29137	0.233581	0.906941	0.94877
A530032D15Rik	9	0	5.80481	0	2.47931	2.20172	4	1	2.19833	2.44569	2.24998	2.32001	12	37	7.04935	26.2922	2.54637	3.21887	4	3	4.23775	2.67664	2.39315	2.29521	6.33809	0.642895	0.689304	0.999837	FALSE	no	up	6.33809	-2.21964	0.122875	0.362681	FALSE	no	down	6.33809	0.053708	0.971895	0.989046	FALSE	no	up	6.33809	-2.86254	0.0541446	0.158165
A530072M11Rik	17	0	10.9646	0	2.81294	2.33975	7	3	3.84707	7.33707	2.48077	2.6494	8	14	4.69957	9.94838	2.52877	2.77229	5	8	5.29719	7.13772	2.56313	2.65015	6.15396	0.257316	0.859892	0.999837	FALSE	no	up	6.15396	-0.205072	0.883391	0.954561	FALSE	no	down	6.15396	0.0231085	0.987044	0.99561	FALSE	no	up	6.15396	-0.462388	0.74183	0.854432
A530088E08Rik	5	0	3.2249	0	1.452	1.28469	0	0	0	0	1.22248	1.27994	5	3	2.93723	2.1318	1.43429	1.38241	4	11	4.23775	9.81436	1.5063	1.77553	2.79325	3.19317	0.202024	0.999837	FALSE	no	up	2.79325	-0.380786	0.856732	0.943601	FALSE	no	down	2.79325	-1.85268	0.373127	0.646116	FALSE	no	down	2.79325	-3.57395	0.136323	0.298652
A530099J19Rik	20	4	12.8996	10.7289	2.57521	2.42651	4	2	2.19833	4.89138	2.02517	2.19505	0	8	0	5.68479	1.85417	2.24421	3	2	3.17832	1.78443	2.10031	2.007	5.17071	1.8599	0.25171	0.999837	FALSE	no	up	5.17071	2.09136	0.182298	0.456447	FALSE	no	up	5.17071	2.27114	0.161262	0.414835	FALSE	no	up	5.17071	0.231455	0.888711	0.939053
A630001G21Rik	149	12	96.1019	32.1867	6.61524	5.91689	148	18	81.3381	44.0224	6.48203	6.08105	228	349	133.938	247.999	6.8935	7.45085	134	141	141.965	125.802	6.94171	6.83857	112.919	0.0629372	0.908196	0.999837	FALSE	no	up	112.919	-1.50004	0.00450206	0.0413942	FALSE	yes	down	112.919	-0.988383	0.0631282	0.238418	FALSE	no	down	112.919	-1.56298	0.00300131	0.0181671
A630019I02Rik	3	0	1.93494	0	0.913836	0.817177	3	0	1.64874	0	0.894767	0.813905	2	9	1.17489	6.39539	0.862457	1.16183	1	3	1.05944	2.67664	0.859086	0.958667	1.86126	0.200826	0.939226	0.999837	FALSE	no	up	1.86126	-1.62954	0.504836	0.758892	FALSE	no	down	1.86126	-0.627589	0.803024	0.924713	FALSE	no	down	1.86126	-1.83037	0.453483	0.647035
A630020A06	23	1	14.8345	2.68222	3.27308	2.76146	26	11	14.2891	26.9026	3.25583	3.55811	6	6	3.52467	4.26359	2.73312	2.78432	5	2	5.29719	1.78443	2.85185	2.6334	9.19729	-1.05528	0.360952	0.999837	FALSE	no	down	9.19729	1.31579	0.271883	0.559465	FALSE	no	up	9.19729	1.47129	0.237453	0.510186	FALSE	no	up	9.19729	2.37107	0.0409296	0.129098
A630023A22Rik	1	0	0.644979	0	1.15804	1.16264	1	1	0.549582	2.44569	1.14774	1.2871	1	12	0.587446	8.52719	1.15189	1.61818	2	7	2.11888	6.2455	1.26672	1.50213	2.63991	-1.11764	0.652807	0.999837	FALSE	no	down	2.63991	-2.97356	0.195665	0.473966	FALSE	no	down	2.63991	-2.86611	0.216281	0.487424	FALSE	no	down	2.63991	-1.85592	0.394963	0.596999
A630023P12Rik	0	0	0	0	1.92247	2.02746	0	0	0	0	1.91465	2.0191	20	21	11.7489	14.9226	2.59692	2.71229	9	8	9.53495	7.13772	2.48836	2.38171	5.41802	0.182012	0.941061	0.999837	FALSE	no	up	5.41802	-5.78371	0.00396118	0.037935	FALSE	yes	down	5.41802	-5.1047	0.0117091	0.0807016	FALSE	no	down	5.41802	-5.96572	0.00295931	0.0179471
A630033H20Rik	15	1	9.67469	2.68222	2.72541	2.3917	4	0	2.19833	0	2.30077	2.24757	8	36	4.69957	25.5816	2.46765	3.25635	0	10	0	8.92215	2.16781	2.68579	6.71981	2.18758	0.223043	0.999837	FALSE	no	up	6.71981	-1.19348	0.44198	0.710097	FALSE	no	down	6.71981	0.544241	0.735176	0.892601	FALSE	no	up	6.71981	-3.38106	0.051908	0.153298
A630066F11Rik	19	5	12.2546	13.4111	3.48867	3.51435	25	7	13.7395	17.1198	3.54478	3.62632	16	7	9.39913	4.97419	3.37239	3.16113	11	8	11.6538	7.13772	3.46396	3.27467	11.2112	-0.25506	0.797036	0.999837	FALSE	no	down	11.2112	0.817767	0.409478	0.683136	FALSE	no	up	11.2112	0.445878	0.65538	0.850198	FALSE	no	up	11.2112	1.07283	0.272103	0.473999
A630072M18Rik	51	8	32.8939	21.4578	5.23335	5.02792	95	18	52.2103	44.0224	5.55991	5.43194	73	64	42.8835	45.4783	5.41516	5.45724	69	42	73.1013	37.473	5.8174	5.32192	43.6901	-0.783732	0.198452	0.999837	FALSE	no	down	43.6901	-0.646126	0.279505	0.566419	FALSE	no	down	43.6901	-0.965497	0.107633	0.330164	FALSE	no	down	43.6901	0.137606	0.811315	0.898891
A630089N07Rik	3	1	1.93494	2.68222	1.56352	1.62415	8	5	4.39665	12.2284	1.72674	2.02565	6	0	3.52467	0	1.67165	1.41526	2	2	2.11888	1.78443	1.58191	1.55705	3.58378	-1.84557	0.32051	0.999837	FALSE	no	down	3.58378	0.304538	0.873199	0.951261	FALSE	no	up	3.58378	0.190724	0.921926	0.970729	FALSE	no	up	3.58378	2.15011	0.226209	0.420964
A730017C20Rik	6	3	3.86987	8.04667	3.06876	3.30962	22	9	12.0908	22.0112	3.45917	3.73296	13	13	7.63679	9.23779	3.26685	3.3414	13	14	13.7727	12.491	3.51642	3.47189	11.1446	-1.61101	0.130932	0.999837	FALSE	no	down	11.1446	-0.646556	0.543082	0.780917	FALSE	no	down	11.1446	-1.28599	0.225858	0.497969	FALSE	no	down	11.1446	0.964457	0.322504	0.527238
A730017L22Rik	3	4	1.93494	10.7289	1.83875	2.25168	15	2	8.24372	4.89138	2.21221	2.01788	2	0	1.17489	0	1.77932	1.69005	7	2	7.41607	1.78443	2.15752	1.83472	4.52179	-0.232204	0.887013	0.999837	FALSE	no	down	4.52179	3.22368	0.0870346	0.295761	FALSE	no	up	4.52179	0.3345	0.838057	0.940017	FALSE	no	up	4.52179	3.45588	0.0642017	0.178784
A730020E08Rik	5	5	3.2249	13.4111	2.65113	3.09657	23	6	12.6404	14.6741	3.1159	3.14179	9	3	5.28701	2.1318	2.77318	2.58222	9	5	9.53495	4.46107	2.98007	2.73298	8.17067	-0.867227	0.476619	0.999837	FALSE	no	down	8.17067	0.988288	0.428369	0.699918	FALSE	no	up	8.17067	0.0951797	0.938524	0.976131	FALSE	no	up	8.17067	1.85552	0.124169	0.281515
A730020M07Rik	4	0	2.57992	0	0.846387	0.703306	6	1	3.29749	2.44569	0.892253	0.826388	0	7	0	4.97419	0.663732	0.98405	0	1	0	0.892215	0.675658	0.735131	1.77369	-0.946603	0.727948	0.999837	FALSE	no	down	1.77369	-0.706814	0.791905	0.914412	FALSE	no	down	1.77369	1.66425	0.577296	0.800362	FALSE	no	up	1.77369	0.239789	0.925935	0.959828
A730056A06Rik	2	1	1.28996	2.68222	1.40444	1.50136	7	2	3.84707	4.89138	1.57121	1.60335	9	7	5.28701	4.97419	1.65269	1.63318	0	1	0	0.892215	1.32397	1.382	2.98301	-1.25151	0.516833	0.999837	FALSE	no	down	2.98301	-1.50774	0.42214	0.694146	FALSE	no	down	2.98301	1.91281	0.410612	0.676349	FALSE	no	up	2.98301	-0.256225	0.883408	0.936182
A830010M20Rik	179	45	115.451	120.7	6.76229	6.79369	312	50	171.469	122.284	7.106	6.80506	211	78	123.951	55.4267	6.82235	6.196	81	57	85.8145	50.8562	6.52251	6.13985	105.744	-0.330769	0.499436	0.999837	FALSE	no	down	105.744	0.390954	0.42216	0.694146	FALSE	no	up	105.744	0.790495	0.109971	0.335108	FALSE	no	up	105.744	0.721723	0.135153	0.29691
A830018L16Rik	6	0	3.86987	0	0.562925	0.344629	3	0	1.64874	0	0.429991	0.340154	3	0	1.76234	0	0.437268	0.316268	2	1	2.11888	0.892215	0.456174	0.380299	1.28651	1.0656	0.726322	0.999837	FALSE	no	up	1.28651	1.26283	0.670661	0.854573	FALSE	no	up	1.28651	0.521151	0.860099	0.948801	FALSE	no	up	1.28651	0.197235	0.948349	0.972384
A830080D01Rik	40	10	25.7992	26.8222	4.65284	4.67128	39	22	21.4337	53.8052	4.53889	5.13589	23	47	13.5113	33.3981	4.29045	4.82262	22	15	23.3076	13.3832	4.59081	4.29585	26.4326	-0.459747	0.551237	0.999837	FALSE	no	down	26.4326	0.168243	0.825677	0.929406	FALSE	no	up	26.4326	0.522761	0.503335	0.747851	FALSE	no	up	26.4326	0.627991	0.402772	0.604465
A830082K12Rik	0	0	0	0	-0.0285845	0.00333521	1	0	0.549582	0	0.0100361	-0.00170672	6	4	3.52467	2.8424	0.197805	0.156012	0	1	0	0.892215	-0.0229878	0.0346455	0.976108	-1.05288	0.775599	0.999837	FALSE	no	down	0.976108	-3.71852	0.288588	0.575326	FALSE	no	down	0.976108	-0.975147	0.794974	0.921263	FALSE	no	down	0.976108	-2.66564	0.437226	0.633239
A830082N09Rik	1	0	0.644979	0	1.45639	1.48058	15	6	8.24372	14.6741	1.94565	2.12266	0	4	0	2.8424	1.39635	1.62569	3	1	3.17832	0.892215	1.64842	1.48612	3.80947	-4.28566	0.041458	0.932776	FALSE	no	down	3.80947	-1.2617	0.563521	0.793821	FALSE	no	down	3.80947	-1.79736	0.411485	0.67707	FALSE	no	down	3.80947	3.02396	0.0986901	0.241048
A930001C03Rik	14	5	9.02971	13.4111	3.3372	3.49305	18	0	9.89247	0	3.37397	2.97183	20	23	11.7489	16.3438	3.44971	3.61165	18	9	19.0699	8.02993	3.68806	3.29565	10.9407	0.860883	0.465113	0.999837	FALSE	no	up	10.9407	-0.363687	0.741195	0.891332	FALSE	no	down	10.9407	-0.307216	0.782608	0.915329	FALSE	no	down	10.9407	-1.22457	0.281413	0.483838
A930003A15Rik	9	5	5.80481	13.4111	2.49329	2.77198	3	5	1.64874	12.2284	2.22688	2.73819	11	5	6.4619	3.55299	2.52893	2.36238	1	7	1.05944	6.2455	2.21128	2.5158	6.30162	0.575851	0.688806	0.999837	FALSE	no	up	6.30162	0.868464	0.536321	0.777398	FALSE	no	up	6.30162	1.3076	0.368197	0.642192	FALSE	no	up	6.30162	0.292613	0.837131	0.913419
A930004D18Rik	8	3	5.15983	8.04667	3.01019	3.17057	8	1	4.39665	2.44569	2.96265	2.93441	13	26	7.63679	18.4756	3.13824	3.55386	8	30	8.47551	26.7664	3.18051	3.77509	10.1754	0.763877	0.543436	0.999837	FALSE	no	up	10.1754	-1.04845	0.355699	0.638723	FALSE	no	down	10.1754	-1.49297	0.189383	0.452936	FALSE	no	down	10.1754	-1.81232	0.124749	0.282196
A930005H10Rik	142	52	91.587	139.476	6.77377	7.11089	208	42	114.313	102.719	6.94769	6.87136	295	222	173.296	157.753	7.29714	7.21568	188	158	199.174	140.97	7.41785	7.12028	139.911	0.0494665	0.904539	0.999837	FALSE	no	up	139.911	-0.551898	0.168831	0.435756	FALSE	no	down	139.911	-0.589012	0.144312	0.391756	FALSE	no	down	139.911	-0.601364	0.132603	0.293095
A930006K02Rik	1	2	0.644979	5.36445	0.987863	1.24862	1	0	0.549582	0	0.977797	0.98266	2	10	1.17489	7.10599	1.02769	1.38622	3	1	3.17832	0.892215	1.16242	1.01164	2.3638	2.38126	0.32751	0.999837	FALSE	no	up	2.3638	-0.646055	0.761632	0.899451	FALSE	no	down	2.3638	0.385355	0.861455	0.949045	FALSE	no	up	2.3638	-3.02731	0.196115	0.381992
A930007I19Rik	11	0	7.09477	0	1.52768	1.15076	2	0	1.09916	0	1.17968	1.14655	1	4	0.587446	2.8424	1.14282	1.29655	5	3	5.29719	2.67664	1.42758	1.28581	2.4497	2.30796	0.325274	0.999837	FALSE	no	up	2.4497	1.21964	0.571409	0.799258	FALSE	no	up	2.4497	-0.00824948	0.996898	0.999119	FALSE	no	down	2.4497	-1.08832	0.642447	0.789506
A930011G23Rik	14	6	9.02971	16.0933	3.02978	3.25905	7	9	3.84707	22.0112	2.73812	3.43723	2	0	1.17489	0	2.54368	2.45775	17	8	18.0105	7.13772	3.36861	2.93604	9.66305	0.0287525	0.981083	0.999837	FALSE	no	up	9.66305	4.28536	0.00594117	0.0498524	FALSE	yes	up	9.66305	-0.0430614	0.971274	0.988858	FALSE	no	down	9.66305	4.25661	0.00616928	0.0312085
A930012L18Rik	15	5	9.67469	13.4111	2.40611	2.48149	9	2	4.94623	4.89138	2.16557	2.15493	8	0	4.69957	0	2.15072	1.82158	0	3	0	2.67664	1.84481	2.02676	5.03745	1.2125	0.460184	0.999837	FALSE	no	up	5.03745	2.25231	0.169518	0.436853	FALSE	no	up	5.03745	3.04363	0.0857858	0.287343	FALSE	no	up	5.03745	1.03981	0.536641	0.712633
A930013F10Rik	14	4	9.02971	10.7289	3.57482	3.66696	22	4	12.0908	9.78276	3.70063	3.633	23	23	13.5113	16.3438	3.75448	3.85197	7	40	7.41607	35.6886	3.51376	4.33348	14.324	-0.196556	0.847814	0.999837	FALSE	no	down	14.324	-0.618426	0.529905	0.773062	FALSE	no	down	14.324	-1.15847	0.239697	0.512934	FALSE	no	down	14.324	-0.42187	0.663008	0.805165
A930015D03Rik	45	19	29.0241	50.9623	4.88992	5.264	72	28	39.5699	68.4793	5.1056	5.49531	39	59	22.9104	41.9253	4.73934	5.1462	9	12	9.53495	10.7066	4.32691	4.36181	34.1391	-0.447938	0.496754	0.999837	FALSE	no	down	34.1391	0.258566	0.692472	0.865778	FALSE	no	up	34.1391	1.93137	0.00664846	0.0558168	FALSE	no	up	34.1391	0.706504	0.2721	0.473999
A930016O22Rik	1	4	0.644979	10.7289	1.89755	2.40128	2	1	1.09916	2.44569	1.92775	2.05914	9	13	5.28701	9.23779	2.20163	2.39549	4	6	4.23775	5.35329	2.14181	2.20298	4.87932	1.64469	0.350565	0.999837	FALSE	no	up	4.87932	-0.572353	0.711702	0.875183	FALSE	no	down	4.87932	0.0206835	0.989597	0.996762	FALSE	no	up	4.87932	-2.21705	0.191196	0.375643
A930024E05Rik	20	3	12.8996	8.04667	4.04702	3.92815	18	3	9.89247	7.33707	3.92536	3.89582	53	49	31.1346	34.8193	4.55848	4.63302	28	32	29.6643	28.5509	4.5179	4.49559	20.2931	0.305165	0.722201	0.999837	FALSE	no	up	20.2931	-1.57363	0.0445059	0.195789	FALSE	no	down	20.2931	-1.39388	0.0785322	0.273303	FALSE	no	down	20.2931	-1.8788	0.0174447	0.0678648
AA414768	13	4	8.38473	10.7289	3.20814	3.29942	12	3	6.59498	7.33707	3.1217	3.17892	29	18	17.0359	12.7908	3.53548	3.38745	4	13	4.23775	11.5988	3.01459	3.34077	9.83862	0.440465	0.693473	0.999837	FALSE	no	up	9.83862	-0.676046	0.51888	0.767656	FALSE	no	down	9.83862	0.22637	0.834928	0.938992	FALSE	no	up	9.83862	-1.11651	0.293403	0.497186
AA415398	42	7	27.0891	18.7756	4.66268	4.46442	58	12	31.8757	29.3483	4.7705	4.70175	46	11	27.0225	7.81659	4.66138	4.0524	29	30	30.7237	26.7664	4.74099	4.65397	24.9272	-0.386287	0.617006	0.999837	FALSE	no	down	24.9272	0.423285	0.580921	0.805597	FALSE	no	up	24.9272	-0.287886	0.706577	0.879284	FALSE	no	down	24.9272	0.809572	0.282715	0.485131
AA465934	36	12	23.2192	32.1867	4.71774	4.91685	64	12	35.1732	29.3483	4.98512	4.86255	67	23	39.3589	16.3438	5.06364	4.52487	34	28	36.0209	24.982	4.99768	4.76347	29.5791	-0.270784	0.702024	0.999837	FALSE	no	down	29.5791	-0.0489932	0.943681	0.977756	FALSE	no	down	29.5791	-0.170816	0.807248	0.926245	FALSE	no	down	29.5791	0.22179	0.745482	0.856236
AA467197	6891	2674	4444.55	7172.27	12.1633	12.6044	14406	3475	7917.27	8498.77	12.6991	12.7671	4725	3700	2775.68	2629.22	11.7585	11.7142	5133	3489	5438.1	3112.94	12.346	11.8542	5248.6	-0.499877	0.136762	0.999837	FALSE	no	down	5248.6	1.10276	0.00103198	0.0139643	FALSE	yes	up	5248.6	0.44109	0.189288	0.452855	FALSE	no	up	5248.6	1.60264	1.82856e-06	4.12505e-05
AA474331	6	0	3.86987	0	0.758289	0.524011	3	2	1.64874	4.89138	0.613473	0.76971	0	1	0	0.710599	0.485898	0.544786	2	0	2.11888	0	0.642989	0.493679	1.65493	-0.515003	0.847054	0.999837	FALSE	no	down	1.65493	2.69981	0.357392	0.639932	FALSE	no	up	1.65493	1.07523	0.69721	0.873869	FALSE	no	up	1.65493	3.21482	0.265788	0.466947
AA543186	11	1	7.09477	2.68222	2.35295	2.14019	19	0	10.4421	0	2.50472	2.00386	2	3	1.17489	2.1318	2.00494	2.07512	6	10	6.35663	8.92215	2.31164	2.43107	4.85056	-0.177256	0.911909	0.999837	FALSE	no	down	4.85056	1.67067	0.312462	0.59905	FALSE	no	up	4.85056	-0.551304	0.725088	0.88783	FALSE	no	down	4.85056	1.84793	0.258712	0.458687
AA986860	159	44	102.552	118.018	6.90085	7.01459	295	34	162.127	83.1534	7.27011	6.76776	302	360	177.409	255.816	7.34704	7.66021	143	165	151.5	147.215	7.21238	7.18852	149.724	-0.202435	0.638835	0.999837	FALSE	no	down	149.724	-0.983231	0.0195945	0.114072	FALSE	no	down	149.724	-0.447682	0.292855	0.569515	FALSE	no	down	149.724	-0.780796	0.0614812	0.173462
Aaas	274	41	176.724	109.971	7.46186	7.08888	190	37	104.421	90.4905	7.03339	6.94689	710	552	417.086	392.251	8.24631	8.18665	130	192	137.727	171.305	7.25491	7.43538	199.997	0.576023	0.136404	0.999837	FALSE	no	up	199.997	-1.46478	7.44256e-05	0.00182711	FALSE	yes	down	199.997	-0.0769745	0.837917	0.94	FALSE	no	down	199.997	-2.0408	5.00404e-08	1.97903e-06
Aacs	1006	312	648.849	836.854	9.38014	9.60771	855	285	469.892	697.021	9.10288	9.44361	1457	861	855.908	611.826	9.6294	9.32861	609	995	645.198	887.754	9.37527	9.66281	706.663	0.352128	0.302751	0.999837	FALSE	no	up	706.663	0.0126926	0.970148	0.98839	FALSE	no	up	706.663	-0.0501132	0.882741	0.957093	FALSE	no	down	706.663	-0.339435	0.31763	0.522325
Aadac	45	16	29.0241	42.9156	4.67981	4.92555	89	37	48.9128	90.4905	5.07268	5.53956	4	11	2.34978	7.81659	3.63882	3.9717	10	16	10.5944	14.2754	4.11566	4.25023	30.7974	-0.960274	0.168189	0.999837	FALSE	no	down	30.7974	2.81934	0.000269107	0.00507464	FALSE	yes	up	30.7974	1.49437	0.0429285	0.186266	FALSE	no	up	30.7974	3.77961	6.21209e-07	1.63109e-05
Aaed1	185	53	119.321	142.158	6.61849	6.75481	186	85	102.222	207.884	6.48563	7.10485	128	74	75.193	52.5843	6.2315	5.95792	15	25	15.8916	22.3054	5.26798	5.42065	92.1949	-0.226682	0.637101	0.999837	FALSE	no	down	92.1949	1.02206	0.0336717	0.164409	FALSE	no	up	92.1949	2.75941	1.33779e-07	2.8288e-05	FALSE	yes	up	92.1949	1.24874	0.00901936	0.0412451
Aagab	430	128	277.341	343.325	8.2323	8.41621	586	132	322.055	322.831	8.36049	8.36318	447	354	262.588	251.552	8.18614	8.15055	542	500	574.216	446.107	8.88405	8.65051	350.002	-0.0652578	0.839101	0.999837	FALSE	no	down	350.002	0.261364	0.411473	0.684522	FALSE	no	up	350.002	-0.726636	0.0219889	0.122316	FALSE	no	down	350.002	0.326621	0.302945	0.508343
Aak1	1165	266	751.401	713.472	9.53716	9.49112	1492	280	819.976	684.793	9.61572	9.45505	1287	988	756.043	702.072	9.54268	9.47671	762	693	807.292	618.305	9.6015	9.36579	731.669	-0.0414444	0.887983	0.999837	FALSE	no	down	731.669	0.00780126	0.978712	0.990793	FALSE	no	up	731.669	0.0409996	0.888793	0.959194	FALSE	no	up	731.669	0.0492456	0.86601	0.927729
Aamdc	133	25	85.7822	67.0556	6.48458	6.31099	196	43	107.718	105.165	6.66935	6.64595	125	83	73.4307	58.9797	6.36346	6.2021	164	131	173.748	116.88	7.07969	6.73651	98.5949	-0.456597	0.303141	0.999837	FALSE	no	down	98.5949	0.22845	0.603119	0.819995	FALSE	no	up	98.5949	-0.902122	0.0384288	0.174276	FALSE	no	down	98.5949	0.685047	0.112487	0.263817
Aamp	992	267	639.819	716.154	9.53675	9.63423	1263	152	694.122	371.745	9.60581	9.11055	2247	1983	1319.99	1409.12	10.1832	10.2446	1516	1543	1606.11	1376.69	10.3691	10.2225	1016.72	0.330786	0.321761	0.999837	FALSE	no	up	1016.72	-1.01135	0.00220051	0.0243361	FALSE	yes	down	1016.72	-1.13951	0.000567293	0.0108264	FALSE	yes	down	1016.72	-1.34213	4.96697e-05	0.00066586
Aar2	373	99	240.577	265.54	7.88478	7.9686	398	76	218.733	185.872	7.80285	7.67066	377	325	221.467	230.945	7.81348	7.84946	241	258	255.325	230.191	7.93621	7.84665	231.081	0.307602	0.357475	0.999837	FALSE	no	up	231.081	0.156633	0.632832	0.834116	FALSE	no	up	231.081	0.0550893	0.867293	0.951808	FALSE	no	up	231.081	-0.150969	0.646232	0.792576
Aard	12	7	7.73975	18.7756	3.62371	4.02957	17	11	9.34289	26.9026	3.69543	4.23307	20	19	11.7489	13.5014	3.7992	3.86829	6	50	6.35663	44.6107	3.57542	4.62506	17.3723	-0.464611	0.651356	0.999837	FALSE	no	down	17.3723	-0.0225183	0.982265	0.99246	FALSE	no	down	17.3723	-1.04478	0.299068	0.576017	FALSE	no	down	17.3723	0.442093	0.655865	0.799244
Aars	849	121	547.587	324.549	9.10334	8.66559	718	108	394.6	264.134	8.82024	8.50514	1476	1449	867.07	1029.66	9.5244	9.68817	614	801	650.495	714.664	9.25774	9.34386	599.095	0.405675	0.247077	0.999837	FALSE	no	up	599.095	-1.1063	0.00134161	0.0169009	FALSE	yes	down	599.095	-0.632144	0.0677721	0.249257	FALSE	no	down	599.095	-1.51197	1.24307e-05	0.000208611
Aars2	69	25	44.5036	67.0556	5.67792	5.97531	112	14	61.5531	34.2396	5.91543	5.53424	126	86	74.0182	61.1115	6.05952	5.90977	60	83	63.5663	74.0538	5.93921	6.05831	60.0127	0.12546	0.814784	0.999837	FALSE	no	up	60.0127	-0.317041	0.540399	0.779675	FALSE	no	down	60.0127	-0.343414	0.510964	0.752917	FALSE	no	down	60.0127	-0.442501	0.392255	0.594598
Aarsd1	125	22	80.6224	59.0089	6.54917	6.35103	150	36	82.4372	88.0448	6.56561	6.62549	286	234	168.009	166.28	7.15635	7.14661	126	189	133.489	168.629	6.95566	7.15806	118.315	-0.246773	0.558075	0.999837	FALSE	no	down	118.315	-1.22459	0.00255136	0.0272288	FALSE	yes	down	118.315	-1.07983	0.00831038	0.0645418	FALSE	no	down	118.315	-0.977816	0.014411	0.0587064
Aasdh	90	27	58.0481	72.42	6.17746	6.35336	187	28	102.772	68.4793	6.62138	6.31219	112	90	65.7939	63.9539	6.26911	6.24909	204	192	216.125	171.305	7.27348	7.0619	102.362	-0.450626	0.312378	0.999837	FALSE	no	down	102.362	-0.0172346	0.968697	0.987729	FALSE	no	down	102.362	-1.59435	0.00023349	0.00586097	FALSE	yes	down	102.362	0.433391	0.313561	0.518633
Aasdhppt	148	45	95.4569	120.7	6.63064	6.81869	219	85	120.358	207.884	6.82126	7.28851	138	148	81.0675	105.169	6.50164	6.70913	52	103	55.0908	91.8981	6.22477	6.60088	109.703	-0.594986	0.194888	0.999837	FALSE	no	down	109.703	0.200859	0.660139	0.848254	FALSE	no	up	109.703	0.537015	0.246982	0.520172	FALSE	no	up	109.703	0.795844	0.077079	0.202308
Aatf	259	64	167.05	171.662	7.48766	7.51328	321	69	176.416	168.753	7.53259	7.4992	398	345	233.803	245.157	7.7737	7.81487	196	257	207.65	229.299	7.67064	7.75635	199.974	-0.0323694	0.925014	0.999837	FALSE	no	down	199.974	-0.501715	0.134939	0.383582	FALSE	no	down	199.974	-0.369968	0.27416	0.551135	FALSE	no	down	199.974	-0.469346	0.159874	0.333655
Aatk	51	10	32.8939	26.8222	4.85769	4.72384	55	10	30.227	24.4569	4.80257	4.67332	67	30	39.3589	21.318	4.9795	4.58858	20	19	21.1888	16.9521	4.58831	4.46993	26.6522	0.125836	0.857597	0.999837	FALSE	no	up	26.6522	-0.0069077	0.991899	0.996297	FALSE	no	down	26.6522	0.670032	0.340426	0.617248	FALSE	no	up	26.6522	-0.132744	0.845111	0.916794
AB124611	78	6	50.3084	16.0933	5.81204	5.23057	78	10	42.8674	24.4569	5.69476	5.40086	225	344	132.175	244.446	6.61051	7.18749	48	89	50.853	79.4071	5.82285	6.1683	80.0759	0.0328756	0.956753	0.999837	FALSE	no	up	80.0759	-2.39162	3.2167e-05	0.000934315	FALSE	yes	down	80.0759	-0.863588	0.14026	0.385977	FALSE	no	down	80.0759	-2.4245	2.26539e-05	0.000343734
Abat	3774	1323	2434.15	3548.58	11.0096	11.3761	6748	1663	3708.58	4067.18	11.4214	11.5128	718	326	421.786	231.655	9.54014	9.15963	1685	740	1785.15	660.239	10.7185	9.87143	2107.17	-0.379059	0.368453	0.999837	FALSE	no	down	2107.17	3.19269	4.70396e-14	1.52245e-11	FALSE	yes	up	2107.17	1.2902	0.00223206	0.0278288	FALSE	yes	up	2107.17	3.57175	3.19375e-17	8.73271e-15
Abca1	375	38	241.867	101.925	7.86675	7.19231	330	77	181.362	188.318	7.62035	7.65502	587	781	344.831	554.978	8.18626	8.6384	129	239	136.668	213.239	7.3939	7.75759	245.398	-0.0680907	0.877933	0.999837	FALSE	no	down	245.398	-1.35239	0.0019126	0.0219004	FALSE	yes	down	245.398	0.00808667	0.985359	0.995211	FALSE	no	up	245.398	-1.2843	0.00310161	0.0186108
Abca12	0	0	0	0	0.123126	0.157773	0	0	0	0	0.121211	0.151997	3	10	1.76234	7.10599	0.254218	0.557491	0	1	0	0.892215	0.130544	0.19268	1.22007	0.181997	0.961139	0.999837	FALSE	no	up	1.22007	-4.19346	0.226524	0.509224	FALSE	no	down	1.22007	-0.975275	0.793545	0.920415	FALSE	no	down	1.22007	-4.37546	0.206996	0.395369
Abca13	24	5	15.4795	13.4111	3.69829	3.61182	17	11	9.34289	26.9026	3.45382	3.97914	2	36	1.17489	25.5816	2.97712	3.99735	12	4	12.7133	3.56886	3.59472	3.1657	13.5218	-0.259506	0.827831	0.999837	FALSE	no	down	13.5218	0.130534	0.911828	0.966559	FALSE	no	up	13.5218	0.849408	0.482738	0.733449	FALSE	no	up	13.5218	0.390041	0.738294	0.852542
Abca2	256	47	165.115	126.065	7.14142	6.90575	141	40	77.491	97.8276	6.51941	6.70582	272	228	159.785	162.017	7.11287	7.12447	80	76	84.7551	67.8083	6.59102	6.42392	117.608	0.770574	0.0604422	0.999837	FALSE	no	up	117.608	-0.127356	0.747163	0.893879	FALSE	no	down	117.608	0.951543	0.01922	0.112435	FALSE	no	up	117.608	-0.89793	0.0254641	0.0905257
Abca3	1192	296	768.815	793.938	9.58298	9.61155	1313	242	721.601	591.857	9.52663	9.35575	1455	877	854.733	623.195	9.67835	9.39853	1008	860	1067.91	767.305	9.88329	9.58122	773.67	0.245826	0.436399	0.999837	FALSE	no	up	773.67	0.0794783	0.799941	0.918758	FALSE	no	up	773.67	-0.232034	0.459827	0.717755	FALSE	no	down	773.67	-0.166348	0.596089	0.75798
Abca4	6	0	3.86987	0	1.05716	0.842497	1	0	0.549582	0	0.84128	0.839129	3	7	1.76234	4.97419	0.927534	1.11622	4	0	4.23775	0	1.06939	0.808734	1.92422	2.12803	0.442284	0.999837	FALSE	no	up	1.92422	-0.608443	0.808698	0.922405	FALSE	no	down	1.92422	0.0747074	0.976801	0.990985	FALSE	no	up	1.92422	-2.73647	0.306206	0.511547
Abca5	69	9	44.5036	24.14	5.13811	4.7372	79	17	43.4169	41.5767	5.12123	5.06694	44	40	25.8476	28.424	4.76656	4.82715	15	16	15.8916	14.2754	4.50221	4.44575	29.7595	-0.255226	0.694773	0.999837	FALSE	no	down	29.7595	0.396212	0.538008	0.777852	FALSE	no	up	29.7595	1.24448	0.0654406	0.243597	FALSE	no	up	29.7595	0.651438	0.305077	0.510307
Abca6	11	2	7.09477	5.36445	2.45462	2.35861	14	6	7.69414	14.6741	2.48633	2.7085	8	0	4.69957	0	2.32412	2.00111	5	1	5.29719	0.892215	2.3579	2.08233	5.71456	-0.780977	0.610043	0.999837	FALSE	no	down	5.71456	1.40286	0.374002	0.654	FALSE	no	up	5.71456	1.05834	0.50681	0.749976	FALSE	no	up	5.71456	2.18384	0.156483	0.328829
Abca7	490	109	316.04	292.362	8.38366	8.32028	493	90	270.944	220.112	8.25307	8.0908	591	687	347.18	488.181	8.46495	8.76995	642	491	680.159	438.077	9.07948	8.67122	381.632	0.302921	0.394858	0.999837	FALSE	no	up	381.632	-0.453663	0.194575	0.472382	FALSE	no	down	381.632	-0.874228	0.0125019	0.0839758	FALSE	no	down	381.632	-0.756584	0.0309054	0.104885
Abca8a	83	19	53.5333	50.9623	5.6227	5.57675	160	72	87.9331	176.09	6.03362	6.63528	60	4	35.2467	2.8424	5.31235	4.27816	18	51	19.0699	45.503	4.94374	5.49801	58.8975	-1.32156	0.0802924	0.999837	FALSE	no	down	58.8975	1.44479	0.0609188	0.236618	FALSE	no	up	58.8975	0.691498	0.368209	0.642192	FALSE	no	up	58.8975	2.76635	0.000262003	0.00262483
Abca8b	28	11	18.0594	29.5045	3.99565	4.25956	39	21	21.4337	51.3595	4.10153	4.66567	13	6	7.63679	4.26359	3.57474	3.39506	8	5	8.47551	4.46107	3.6323	3.42076	18.1493	-0.607974	0.471612	0.999837	FALSE	no	down	18.1493	1.94528	0.0279918	0.145082	FALSE	no	up	18.1493	1.84866	0.0423587	0.185005	FALSE	no	up	18.1493	2.55326	0.00332586	0.0196106
Abca9	46	10	29.669	26.8222	4.64226	4.55986	34	21	18.6858	51.3595	4.35505	4.99834	42	32	24.6727	22.7392	4.52253	4.47139	5	14	5.29719	12.491	3.86149	4.15424	23.9671	-0.232018	0.763288	0.999837	FALSE	no	down	23.9671	0.260991	0.731437	0.886297	FALSE	no	up	23.9671	1.66028	0.0413684	0.182442	FALSE	no	up	23.9671	0.493009	0.512109	0.693225
Abcb10	204	56	131.576	150.205	7.02838	7.1357	312	53	171.469	129.622	7.25265	7.01586	207	138	121.601	98.0627	6.96331	6.79314	131	117	138.786	104.389	7.07253	6.84206	130.714	-0.120696	0.763046	0.999837	FALSE	no	down	130.714	0.349228	0.377665	0.657092	FALSE	no	up	130.714	0.2056	0.606033	0.819899	FALSE	no	up	130.714	0.469925	0.232254	0.428143
Abcb1a	2963	936	1911.07	2510.56	10.6287	10.8932	4894	1238	2689.65	3027.76	10.9634	11.0804	292	298	171.534	211.758	8.7254	8.85202	1226	733	1298.87	653.993	10.2657	9.66841	1559.4	-0.371847	0.284408	0.999837	FALSE	no	down	1559.4	3.52731	1.11132e-23	2.20306e-20	FALSE	yes	up	1559.4	1.17813	0.00071273	0.0127576	FALSE	yes	up	1559.4	3.89916	1.26374e-28	2.22685e-25
Abcb1b	50	5	32.249	13.4111	4.65904	4.18527	30	8	16.4874	19.5655	4.24953	4.34976	41	54	24.0853	38.3723	4.4692	4.77964	5	30	5.29719	26.7664	3.82921	4.53295	22.0293	0.425577	0.62677	0.999837	FALSE	no	up	22.0293	-0.382425	0.649426	0.842922	FALSE	no	down	22.0293	0.56358	0.514865	0.756251	FALSE	no	up	22.0293	-0.808001	0.341092	0.544312
Abcb4	7	2	4.51485	5.36445	1.80697	1.82636	6	0	3.29749	0	1.73578	1.57148	11	0	6.4619	0	1.91146	1.51107	5	3	5.29719	2.67664	1.84333	1.69891	3.45157	1.29343	0.525118	0.999837	FALSE	no	up	3.45157	0.582536	0.761142	0.899408	FALSE	no	up	3.45157	0.300785	0.876094	0.955144	FALSE	no	up	3.45157	-0.710892	0.722912	0.84448
Abcb6	200	55	128.996	147.522	7.2338	7.34779	289	64	158.829	156.524	7.4027	7.39438	268	244	157.435	173.386	7.39545	7.47628	331	313	350.674	279.263	8.1038	7.89398	194.079	-0.201872	0.574198	0.999837	FALSE	no	down	194.079	-0.269462	0.443953	0.711076	FALSE	no	down	194.079	-1.19829	0.000635116	0.0116543	FALSE	yes	down	194.079	-0.0675903	0.84621	0.917773
Abcb7	492	85	317.33	227.989	8.18183	7.89416	516	204	283.584	498.921	8.08175	8.59471	274	233	160.96	165.57	7.60511	7.62824	209	285	221.423	254.281	7.86801	7.98616	266.257	-0.493472	0.186612	0.999837	FALSE	no	down	266.257	0.752757	0.0441032	0.194681	FALSE	no	up	266.257	0.209264	0.575906	0.799343	FALSE	no	up	266.257	1.24623	0.000782848	0.00630213
Abcb8	355	120	228.968	321.867	7.91618	8.20829	466	75	256.105	183.427	8.01126	7.74292	663	276	389.476	196.125	8.37994	7.78975	352	230	372.922	205.209	8.3406	7.82648	269.262	0.304414	0.483099	0.999837	FALSE	no	up	269.262	-0.099522	0.81647	0.925421	FALSE	no	down	269.262	-0.0784605	0.855291	0.94655	FALSE	no	down	269.262	-0.403936	0.347059	0.550948
Abcb9	52	15	33.5389	40.2334	5.22413	5.35071	50	7	27.4791	17.1198	5.09389	4.895	95	59	55.8073	41.9253	5.59115	5.37828	44	98	46.6153	87.4371	5.45359	5.95052	43.7695	0.641474	0.307703	0.999837	FALSE	no	up	43.7695	-0.427178	0.470772	0.732005	FALSE	no	down	43.7695	-0.8849	0.1359	0.378843	FALSE	no	down	43.7695	-1.06865	0.0773427	0.202707
Abcc1	534	121	344.419	324.549	8.37708	8.32428	658	122	361.625	298.374	8.42051	8.25207	608	510	357.167	362.405	8.40941	8.4223	230	278	243.671	248.036	8.0801	8.09454	317.531	0.0138327	0.964719	0.999837	FALSE	no	up	317.531	-0.102417	0.739884	0.890747	FALSE	no	down	317.531	0.446791	0.152275	0.403026	FALSE	no	up	317.531	-0.116249	0.705623	0.833307
Abcc10	205	50	132.221	134.111	6.9958	7.00493	268	39	147.288	95.3819	7.08766	6.73777	169	113	99.2783	80.2977	6.76142	6.59799	200	119	211.888	106.174	7.40605	6.81585	125.83	0.109729	0.808783	0.999837	FALSE	no	up	125.83	0.566735	0.206303	0.486868	FALSE	no	up	125.83	-0.254154	0.569808	0.795194	FALSE	no	down	125.83	0.457006	0.307695	0.513116
Abcc2	7	5	4.51485	13.4111	1.65676	1.9846	5	1	2.74791	2.44569	1.54119	1.52917	5	0	2.93723	0	1.55453	1.32981	2	0	2.11888	0	1.50104	1.3392	3.52196	1.71935	0.371574	0.999837	FALSE	no	up	3.52196	2.52531	0.184756	0.460019	FALSE	no	up	3.52196	3.07807	0.131544	0.371269	FALSE	no	up	3.52196	0.805954	0.685482	0.820767
Abcc3	1897	539	1223.53	1445.72	10.3039	10.4534	2713	391	1491.01	956.264	10.4818	10.0908	1551	1458	911.128	1036.05	10.0484	10.1583	2010	2095	2129.47	1869.19	10.8142	10.691	1382.8	0.117834	0.700581	0.999837	FALSE	no	up	1382.8	0.453141	0.13802	0.388343	FALSE	no	up	1382.8	-0.585032	0.0552611	0.218722	FALSE	no	down	1382.8	0.335306	0.272339	0.474165
Abcc4	252	73	162.535	195.802	7.34345	7.49955	252	51	138.495	124.73	7.20988	7.13188	416	264	244.377	187.598	7.70073	7.46619	85	220	90.0523	196.287	6.87756	7.50521	167.485	0.430466	0.318864	0.999837	FALSE	no	up	167.485	-0.278911	0.509052	0.761106	FALSE	no	down	167.485	0.311365	0.465922	0.7218	FALSE	no	up	167.485	-0.709377	0.0947778	0.234527
Abcc5	193	38	124.481	101.925	6.89263	6.73141	158	28	86.8339	68.4793	6.60094	6.44125	300	226	176.234	160.595	7.19351	7.11085	80	134	84.7551	119.557	6.58491	6.85865	115.357	0.535979	0.205	0.999837	FALSE	no	up	115.357	-0.558452	0.168884	0.435785	FALSE	no	down	115.357	0.160612	0.697443	0.873952	FALSE	no	up	115.357	-1.09443	0.0077036	0.0367322
Abcc6	79	22	50.9533	59.0089	5.72078	5.82975	231	20	126.953	48.9138	6.48447	5.6962	41	2	24.0853	1.4212	5.21041	4.38245	139	113	147.262	100.82	6.61291	6.27516	69.9273	-0.712381	0.325011	0.999837	FALSE	no	down	69.9273	2.07879	0.00543233	0.0467959	FALSE	yes	up	69.9273	-1.18065	0.0999865	0.314308	FALSE	no	down	69.9273	2.79117	0.00015788	0.0017436
Abcc8	17	4	10.9646	10.7289	4.04953	4.09916	32	8	17.5866	19.5655	4.27834	4.3422	52	34	30.5472	24.1604	4.61409	4.46244	28	30	29.6643	26.7664	4.58816	4.52451	21.248	-0.758183	0.341422	0.999837	FALSE	no	down	21.248	-1.33203	0.0815102	0.284374	FALSE	no	down	21.248	-1.3742	0.0750818	0.26549	FALSE	no	down	21.248	-0.573849	0.428857	0.625977
Abcc9	371	98	239.287	262.858	7.92096	8.00156	396	138	217.634	337.505	7.83977	8.22198	468	685	274.925	486.76	8.04205	8.56685	99	212	104.884	189.15	7.27071	7.72315	264.125	-0.135062	0.746302	0.999837	FALSE	no	down	264.125	-0.603536	0.143892	0.397974	FALSE	no	down	264.125	0.766084	0.067573	0.248987	FALSE	no	up	264.125	-0.468474	0.254962	0.454907
Abcd1	373	110	240.577	295.045	8.02303	8.19792	499	89	274.241	217.666	8.13462	7.94412	551	483	323.683	343.219	8.27957	8.33159	416	273	440.726	243.575	8.5582	8.03384	297.342	0.10503	0.778511	0.999837	FALSE	no	up	297.342	-0.324498	0.377857	0.657353	FALSE	no	down	297.342	-0.360187	0.329342	0.606359	FALSE	no	down	297.342	-0.429527	0.242736	0.441175
Abcd2	43	2	27.7341	5.36445	3.81908	3.06219	19	9	10.4421	22.0112	3.26613	3.60999	15	5	8.81169	3.55299	3.19193	2.90922	0	9	0	8.02993	2.69391	3.15664	10.7433	0.147621	0.904271	0.999837	FALSE	no	up	10.7433	1.48841	0.227532	0.510377	FALSE	no	up	10.7433	2.08606	0.105371	0.325875	FALSE	no	up	10.7433	1.34078	0.276919	0.478731
Abcd3	955	279	615.955	748.34	9.30173	9.47507	1202	364	660.597	890.231	9.36374	9.63399	1039	909	610.356	645.934	9.29368	9.34378	436	765	461.915	682.544	9.05487	9.39289	664.484	-0.183777	0.568191	0.999837	FALSE	no	down	664.484	0.114878	0.720096	0.879815	FALSE	no	up	664.484	0.248477	0.439857	0.701023	FALSE	no	up	664.484	0.298656	0.350353	0.553963
Abcd4	144	32	92.877	85.8312	6.63287	6.57982	225	48	123.656	117.393	6.86677	6.82074	201	90	118.077	63.9539	6.82805	6.35096	166	125	175.867	111.527	7.16923	6.78058	111.148	-0.428576	0.351553	0.999837	FALSE	no	down	111.148	-0.0235466	0.958704	0.983347	FALSE	no	down	111.148	-0.677321	0.136053	0.379003	FALSE	no	down	111.148	0.405029	0.366332	0.57075
Abce1	822	174	530.173	466.707	8.97599	8.86193	909	345	499.57	843.763	8.9226	9.40544	830	743	487.58	527.975	8.90089	8.9722	154	477	163.154	425.586	8.02051	8.78102	493.063	-0.42185	0.313892	0.999837	FALSE	no	down	493.063	-0.0244865	0.953255	0.980183	FALSE	no	down	493.063	0.759847	0.0705845	0.255625	FALSE	no	up	493.063	0.397363	0.339919	0.542987
Abcf1	971	235	626.275	630.323	9.47005	9.47758	1423	223	782.055	545.389	9.6624	9.35693	1725	1382	1013.34	982.048	9.89527	9.86658	1280	1358	1356.08	1211.63	10.1665	10.0605	893.393	-0.0879329	0.767089	0.999837	FALSE	no	down	893.393	-0.667361	0.0232891	0.127844	FALSE	no	down	893.393	-1.03101	0.000460836	0.0094327	FALSE	yes	down	893.393	-0.579428	0.048338	0.146248
Abcf2	374	92	241.222	246.765	7.94654	7.96664	382	80	209.94	195.655	7.82854	7.77473	684	603	401.813	428.491	8.40282	8.46226	230	182	243.671	162.383	7.95538	7.62017	266.243	0.26155	0.450008	0.999837	FALSE	no	up	266.243	-0.767854	0.0230947	0.127292	FALSE	no	down	266.243	0.266124	0.437753	0.698933	FALSE	no	up	266.243	-1.0294	0.00237188	0.0150885
Abcf3	308	70	198.654	187.756	7.87785	7.84153	547	84	300.621	205.438	8.22692	7.91125	568	588	333.669	417.832	8.31883	8.52175	471	397	498.996	354.209	8.68552	8.37182	312.147	-0.402209	0.262985	0.999837	FALSE	no	down	312.147	-0.955826	0.00687335	0.0554166	FALSE	no	down	312.147	-1.13857	0.00131719	0.0192528	FALSE	yes	down	312.147	-0.553617	0.113586	0.265715
Abcg1	184	34	118.676	91.1956	6.93992	6.74297	276	34	151.685	83.1534	7.14565	6.67491	304	274	178.583	194.704	7.28746	7.36352	125	120	132.43	107.066	7.03039	6.85737	132.187	-0.179691	0.675301	0.999837	FALSE	no	down	132.187	-0.81075	0.0529116	0.217954	FALSE	no	down	132.187	-0.169442	0.689861	0.869674	FALSE	no	down	132.187	-0.631059	0.128563	0.286905
Abcg2	581	127	374.733	340.642	8.54937	8.46731	873	252	479.785	616.314	8.77091	8.99964	313	323	183.87	229.523	7.96123	8.13623	416	563	440.726	502.317	8.69346	8.81246	395.989	-0.605096	0.0567479	0.999837	FALSE	no	down	395.989	0.79611	0.012392	0.0834147	FALSE	no	up	395.989	-0.395042	0.2121	0.481421	FALSE	no	down	395.989	1.40121	8.88609e-06	0.000156236
Abcg3	35	2	22.5743	5.36445	4.33269	3.80375	17	6	9.34289	14.6741	3.87441	4.10723	35	68	20.5606	48.3207	4.27621	4.86292	6	45	6.35663	40.1497	3.76331	4.7182	20.9179	0.388245	0.699691	0.999837	FALSE	no	up	20.9179	-1.18178	0.215863	0.49838	FALSE	no	down	20.9179	-0.626606	0.517096	0.758368	FALSE	no	down	20.9179	-1.57002	0.103158	0.248141
Abcg4	13	4	8.38473	10.7289	3.33719	3.4379	14	5	7.69414	12.2284	3.30395	3.48691	29	16	17.0359	11.3696	3.6627	3.46215	8	14	8.47551	12.491	3.34622	3.50367	11.051	-0.0321853	0.975266	0.999837	FALSE	no	down	11.051	-0.610231	0.537828	0.777852	FALSE	no	down	11.051	-0.173893	0.863958	0.950171	FALSE	no	down	11.051	-0.578046	0.555614	0.727562
Abcg5	181	67	116.741	179.709	6.83541	7.19859	382	51	209.94	124.73	7.35237	6.88784	136	36	79.8926	25.5816	6.52997	5.78846	223	64	236.255	57.1018	7.45824	6.28642	128.744	-0.19793	0.747769	0.999837	FALSE	no	down	128.744	1.4746	0.0171161	0.104253	FALSE	no	up	128.744	0.00633283	0.991768	0.997532	FALSE	no	up	128.744	1.67253	0.0066696	0.0330955
Abcg8	110	42	70.9477	112.653	5.9827	6.34859	193	29	106.069	70.925	6.3223	5.97167	79	23	46.4082	16.3438	5.65571	5.01811	80	12	84.7551	10.7066	6.12522	4.84915	64.8511	0.0265714	0.970907	0.999837	FALSE	no	up	64.8511	1.52922	0.036596	0.173298	FALSE	no	up	64.8511	0.93682	0.200341	0.466894	FALSE	no	up	64.8511	1.50265	0.0396985	0.126118
Abhd1	318	112	205.103	300.409	7.8991	8.22154	628	104	345.137	254.352	8.34448	8.08047	366	417	215.005	296.32	7.93757	8.2098	417	413	441.786	368.485	8.5679	8.40279	303.325	-0.274357	0.44873	0.999837	FALSE	no	down	303.325	-0.0329896	0.926764	0.972575	FALSE	no	down	303.325	-0.697625	0.0518026	0.210593	FALSE	no	down	303.325	0.241368	0.49847	0.682899
Abhd10	156	34	100.617	91.1956	6.76787	6.70085	179	48	98.3751	117.393	6.74963	6.89338	170	204	99.8658	144.962	6.76172	7.06932	127	231	134.549	206.102	7.00552	7.37774	124.132	-0.148931	0.729895	0.999837	FALSE	no	down	124.132	-0.342295	0.417094	0.689893	FALSE	no	down	124.132	-0.822333	0.0515188	0.20978	FALSE	no	down	124.132	-0.193364	0.643819	0.790763
Abhd11	606	218	390.857	584.725	8.84145	9.18804	1005	158	552.33	386.419	9.13762	8.8357	1287	815	756.043	579.138	9.42086	9.17956	769	799	814.708	712.88	9.48963	9.36667	597.137	0.0353655	0.91694	0.999837	FALSE	no	up	597.137	-0.46395	0.167129	0.433111	FALSE	no	down	597.137	-0.657641	0.0505268	0.207411	FALSE	no	down	597.137	-0.499316	0.136599	0.299031
Abhd11os	349	170	225.098	455.978	8.14627	8.74572	914	124	502.318	303.265	8.83524	8.39396	627	341	368.328	242.314	8.55783	8.20569	809	457	857.086	407.742	9.33976	8.64722	420.266	-0.266194	0.552379	0.999837	FALSE	no	down	420.266	0.141546	0.751085	0.894988	FALSE	no	up	420.266	-0.907635	0.0416378	0.183303	FALSE	no	down	420.266	0.40774	0.359329	0.562864
Abhd12	462	92	297.98	246.765	8.27434	8.11915	495	93	272.043	227.449	8.1964	8.05276	769	628	451.746	446.256	8.64473	8.63333	422	347	447.083	309.599	8.63447	8.30748	337.365	0.125427	0.711312	0.999837	FALSE	no	up	337.365	-0.712106	0.032118	0.159026	FALSE	no	down	337.365	-0.463934	0.164921	0.420294	FALSE	no	down	337.365	-0.837532	0.0116762	0.0500216
Abhd13	532	127	343.129	340.642	8.34574	8.33757	708	285	389.104	697.021	8.45917	9.00438	351	346	206.193	245.867	7.90955	8.05613	172	220	182.223	196.287	7.81209	7.87072	325.058	-0.655351	0.0662942	0.999837	FALSE	no	down	325.058	0.59782	0.0940826	0.309491	FALSE	no	up	325.058	0.853052	0.0179274	0.107004	FALSE	no	up	325.058	1.25317	0.000402384	0.00373838
Abhd14a	160	41	103.197	109.971	6.70663	6.7573	210	40	115.412	97.8276	6.79847	6.66615	186	119	109.265	84.5613	6.75324	6.54901	89	158	94.29	140.97	6.63509	6.96646	106.937	-0.0171484	0.968139	0.999837	FALSE	no	down	106.937	0.13092	0.756119	0.896747	FALSE	no	up	106.937	-0.149585	0.723924	0.887113	FALSE	no	down	106.937	0.148068	0.724157	0.844691
Abhd14b	908	365	585.641	979.012	9.40757	9.8581	2150	244	1181.6	596.748	10.0326	9.42558	1489	579	874.707	411.437	9.75681	9.12034	1409	1268	1492.75	1131.33	10.2539	9.99183	906.653	-0.196042	0.643402	0.999837	FALSE	no	down	906.653	0.276711	0.512669	0.763132	FALSE	no	up	906.653	-0.751316	0.075246	0.265893	FALSE	no	down	906.653	0.472753	0.262719	0.463761
Abhd15	28	1	18.0594	2.68222	3.62054	3.03741	15	1	8.24372	2.44569	3.24338	3.01786	32	42	18.7983	29.8452	3.64523	3.93375	3	6	3.17832	5.35329	2.99207	3.1053	11.0758	0.940201	0.421248	0.999837	FALSE	no	up	11.0758	-1.08398	0.316122	0.602144	FALSE	no	down	11.0758	1.41569	0.227707	0.499471	FALSE	no	up	11.0758	-2.02418	0.070946	0.191773
Abhd16a	534	135	344.419	362.1	8.37652	8.41932	586	123	322.055	300.82	8.31738	8.25845	524	406	307.822	288.503	8.27788	8.22184	353	263	373.982	234.653	8.44952	8.04791	316.794	0.177251	0.602804	0.999837	FALSE	no	up	316.794	0.242582	0.471428	0.73222	FALSE	no	up	316.794	0.214958	0.525333	0.763781	FALSE	no	up	316.794	0.0653311	0.846263	0.917773
Abhd17a	639	180	412.142	482.8	8.73466	8.87355	617	141	339.092	344.842	8.56747	8.58453	1003	706	589.208	501.683	9.05485	8.90856	556	439	589.048	391.682	9.05409	8.69068	456.312	0.383494	0.240937	0.999837	FALSE	no	up	456.312	-0.291002	0.366365	0.647503	FALSE	no	down	456.312	-0.136153	0.673795	0.860918	FALSE	no	down	456.312	-0.674496	0.036852	0.119541
Abhd17b	292	52	188.334	139.476	7.39008	7.13204	290	118	159.379	288.591	7.24493	7.76863	206	230	121.014	163.438	7.01424	7.26629	51	117	54.0314	104.389	6.42681	6.89713	152.331	-0.418717	0.353456	0.999837	FALSE	no	down	152.331	0.218877	0.625856	0.829998	FALSE	no	up	152.331	1.05759	0.020868	0.118331	FALSE	no	up	152.331	0.637594	0.152206	0.322532
Abhd17c	1804	607	1163.54	1628.11	10.0624	10.3773	2389	514	1312.95	1257.08	10.1749	10.1331	1268	739	744.881	525.133	9.66304	9.37005	610	699	646.257	623.658	9.54214	9.51204	987.702	0.114947	0.70834	0.999837	FALSE	no	up	987.702	1.13186	0.000227585	0.00446139	FALSE	yes	up	987.702	1.13258	0.000234929	0.00587479	FALSE	yes	up	987.702	1.01692	0.00092485	0.00721751
Abhd2	1530	360	986.818	965.601	9.71975	9.69718	1524	415	837.562	1014.96	9.56658	9.74436	730	634	428.835	450.52	8.9769	9.01839	562	299	595.404	266.772	9.25845	8.60152	693.309	0.0782422	0.830255	0.999837	FALSE	no	up	693.309	1.15108	0.00160282	0.0191842	FALSE	yes	up	693.309	1.18112	0.00124754	0.0187178	FALSE	yes	up	693.309	1.07284	0.00326228	0.0193262
Abhd3	8	2	5.15983	5.36445	2.00668	1.99626	11	4	6.0454	9.78276	2.05666	2.17761	4	4	2.34978	2.8424	1.833	1.86753	0	2	0	1.78443	1.68154	1.80099	4.16613	-0.555655	0.72209	0.999837	FALSE	no	down	4.16613	1.0177	0.520858	0.768623	FALSE	no	up	4.16613	2.49211	0.172514	0.430501	FALSE	no	up	4.16613	1.57336	0.310038	0.515559
Abhd4	1039	289	670.133	775.163	9.43935	9.56849	1212	216	666.093	528.269	9.434	9.23643	1380	862	810.675	612.536	9.60921	9.36092	1070	896	1133.6	799.425	9.91896	9.59651	749.487	0.266812	0.405238	0.999837	FALSE	no	up	749.487	0.0188472	0.952749	0.98	FALSE	no	up	749.487	-0.42205	0.184756	0.448102	FALSE	no	down	749.487	-0.247965	0.436055	0.632558
Abhd5	454	125	292.821	335.278	8.21854	8.33594	684	179	375.914	437.778	8.43947	8.57502	425	383	249.664	272.159	8.08224	8.1556	246	293	260.622	261.419	8.11915	8.12153	310.707	-0.374578	0.232724	0.999837	FALSE	no	down	310.707	0.261159	0.402667	0.678484	FALSE	no	up	310.707	0.260222	0.407472	0.674251	FALSE	no	up	310.707	0.635737	0.0399787	0.126779
Abhd6	175	44	112.871	118.018	6.8464	6.88298	250	63	137.395	154.078	7.0103	7.1021	214	198	125.713	140.699	6.9354	7.03013	70	110	74.1607	98.1436	6.52301	6.7347	120.135	-0.332521	0.402293	0.999837	FALSE	no	down	120.135	-0.209539	0.591618	0.813462	FALSE	no	down	120.135	0.416041	0.297128	0.573982	FALSE	no	up	120.135	0.122982	0.749784	0.859154
Abhd8	107	12	69.0128	32.1867	6.07926	5.59012	79	18	43.4169	44.0224	5.73665	5.76904	204	153	119.839	108.722	6.53626	6.45118	67	79	70.9824	70.485	6.1006	6.0954	69.8333	0.286941	0.580768	0.999837	FALSE	no	up	69.8333	-1.10125	0.0257318	0.137679	FALSE	no	down	69.8333	-0.408736	0.415759	0.67998	FALSE	no	down	69.8333	-1.38819	0.00515209	0.0272633
Abi1	1030	306	664.328	820.761	9.22938	9.42403	1138	341	625.424	833.98	9.17408	9.43945	699	620	410.625	440.571	8.80111	8.8619	257	310	272.276	276.587	8.46377	8.4755	543.069	0.0265473	0.930356	0.999837	FALSE	no	up	543.069	0.798443	0.00838931	0.0637805	FALSE	no	up	543.069	1.43125	2.98747e-06	0.000269195	FALSE	yes	up	543.069	0.771895	0.0107419	0.0468912
Abi2	181	37	116.741	99.2423	6.6724	6.53031	134	72	73.6439	176.09	6.29656	7.01957	122	144	71.6684	102.326	6.27564	6.56115	33	67	34.9615	59.7784	5.7871	6.14153	91.8064	-0.163953	0.749782	0.999837	FALSE	no	down	91.8064	0.321833	0.527723	0.771493	FALSE	no	up	91.8064	1.1924	0.0225579	0.123821	FALSE	no	up	91.8064	0.485786	0.337762	0.540932
Abi3	194	44	125.126	118.018	7.10101	7.06232	272	51	149.486	124.73	7.24757	7.10418	304	496	178.583	352.457	7.39928	8.01902	164	114	173.748	101.712	7.37494	6.93875	165.483	-0.179286	0.688202	0.999837	FALSE	no	down	165.483	-1.12215	0.0103126	0.0734386	FALSE	no	down	165.483	-0.173925	0.694577	0.872298	FALSE	no	down	165.483	-0.942865	0.0299602	0.102445
Abi3bp	405	112	261.217	300.409	7.74371	7.86349	297	119	163.226	291.037	7.32536	7.8352	287	268	168.597	190.441	7.35316	7.45897	17	94	18.0105	83.8682	5.93399	6.79438	184.601	0.316636	0.538667	0.999837	FALSE	no	up	184.601	0.642836	0.209334	0.490866	FALSE	no	up	184.601	2.44909	3.43029e-06	0.000292479	FALSE	yes	up	184.601	0.3262	0.524662	0.702815
Abl1	1399	300	902.326	804.667	9.79193	9.69019	1730	336	950.776	821.752	9.83909	9.70863	1551	1085	911.128	771	9.80067	9.65227	932	856	987.397	763.736	9.87313	9.64406	864.098	-0.0546986	0.852175	0.999837	FALSE	no	down	864.098	0.0233162	0.936347	0.975225	FALSE	no	up	864.098	-0.0340345	0.907391	0.965258	FALSE	no	down	864.098	0.0780148	0.788987	0.884966
Abl2	464	67	299.27	179.709	8.11714	7.68775	375	74	206.093	180.981	7.79416	7.69259	449	478	263.763	339.666	8.00563	8.23098	220	353	233.076	314.952	7.89877	8.16244	252.189	0.322619	0.393767	0.999837	FALSE	no	up	252.189	-0.310823	0.40223	0.678181	FALSE	no	down	252.189	-0.173474	0.641907	0.842977	FALSE	no	down	252.189	-0.633443	0.0887359	0.223198
Ablim1	1274	228	821.703	611.547	9.72258	9.4699	1675	324	920.549	792.403	9.82392	9.69109	1671	2028	981.622	1441.09	9.88197	10.2392	936	779	991.634	695.035	9.89106	9.57661	906.949	-0.253831	0.443658	0.999837	FALSE	no	down	906.949	-0.75143	0.0225729	0.125503	FALSE	no	down	906.949	-0.228769	0.488778	0.738031	FALSE	no	down	906.949	-0.497599	0.129969	0.288849
Ablim2	47	19	30.314	50.9623	5.14188	5.49294	74	9	40.669	22.0112	5.34112	4.99075	68	33	39.9463	23.4498	5.3284	4.98498	79	58	83.6956	51.7485	5.89606	5.51591	42.8496	0.265478	0.677652	0.999837	FALSE	no	up	42.8496	0.305512	0.622809	0.828895	FALSE	no	up	42.8496	-0.78312	0.203694	0.470751	FALSE	no	down	42.8496	0.0400342	0.948794	0.972526
Ablim3	44	7	28.3791	18.7756	4.81185	4.59812	45	8	24.7312	19.5655	4.72487	4.61427	89	52	52.2827	36.9511	5.24505	4.98868	15	38	15.8916	33.9042	4.48838	4.92806	28.8101	0.109751	0.87903	0.999837	FALSE	no	up	28.8101	-0.874943	0.203418	0.483297	FALSE	no	down	28.8101	-0.0393146	0.955601	0.982369	FALSE	no	down	28.8101	-0.984694	0.151379	0.321511
Abo	90	17	58.0481	45.5978	5.87406	5.71176	120	17	65.9498	41.5767	5.97296	5.65089	29	89	17.0359	63.2433	5.09638	5.93987	127	112	134.549	99.9281	6.56912	6.31116	65.7411	-0.065778	0.914998	0.999837	FALSE	no	down	65.7411	0.393996	0.517164	0.766556	FALSE	no	up	65.7411	-1.15892	0.0540027	0.215454	FALSE	no	down	65.7411	0.459774	0.447132	0.6419
Abr	1703	475	1098.4	1274.06	10.0837	10.218	2015	409	1107.41	1000.29	10.091	10.0003	1499	1298	880.581	922.357	9.88794	9.92847	1363	994	1444.01	886.862	10.3346	9.89426	1076.75	0.167346	0.591847	0.999837	FALSE	no	up	1076.75	0.394117	0.205033	0.485298	FALSE	no	up	1076.75	0.0240807	0.938316	0.976043	FALSE	no	up	1076.75	0.226771	0.465904	0.656721
Abracl	384	139	247.672	372.829	8.09047	8.44047	619	213	340.191	520.932	8.36156	8.73576	509	451	299.01	320.48	8.24898	8.30915	180	322	190.699	287.293	7.88859	8.21485	322.388	-0.476854	0.201	0.999837	FALSE	no	down	322.388	-0.0117764	0.974681	0.990138	FALSE	no	down	322.388	0.360634	0.334686	0.611493	FALSE	no	up	322.388	0.465078	0.206901	0.395235
Abt1	249	63	160.6	168.98	7.53354	7.58142	398	39	218.733	95.3819	7.79127	7.16012	512	386	300.772	274.291	8.07197	7.98912	355	365	376.101	325.658	8.27553	8.1434	240.065	0.0251078	0.950666	0.999837	FALSE	no	up	240.065	-0.806132	0.0424494	0.189702	FALSE	no	down	240.065	-1.09285	0.00603216	0.0526893	FALSE	no	down	240.065	-0.83124	0.0359178	0.117302
Abtb1	220	55	141.895	147.522	7.22822	7.26294	311	21	170.92	51.3595	7.385	6.534	343	235	201.494	166.991	7.52801	7.36504	400	152	423.775	135.617	8.21245	7.19156	179.947	0.336671	0.54259	0.999837	FALSE	no	up	179.947	-0.350127	0.520045	0.768159	FALSE	no	down	179.947	-0.950449	0.0807559	0.277029	FALSE	no	down	179.947	-0.686797	0.208165	0.396789
Abtb2	405	93	261.217	249.447	7.91902	7.87576	362	63	198.949	154.078	7.68279	7.47885	295	298	173.296	211.758	7.56734	7.73603	255	254	270.157	226.623	7.94821	7.79434	218.191	0.51885	0.139454	0.999837	FALSE	no	up	218.191	0.410396	0.233238	0.517084	FALSE	no	up	218.191	0.0427834	0.901341	0.963637	FALSE	no	up	218.191	-0.108454	0.7545	0.861828
Acaa1a	433	157	279.276	421.109	8.28134	8.63709	698	79	383.608	193.209	8.55543	7.99312	520	392	305.472	278.555	8.35719	8.27929	760	528	805.173	471.089	9.24593	8.7399	392.186	0.249982	0.538832	0.999837	FALSE	no	up	392.186	0.251114	0.533407	0.775372	FALSE	no	up	392.186	-0.875873	0.0294678	0.147796	FALSE	no	down	392.186	0.00113171	0.997763	0.998246
Acaa2	965	347	622.405	930.732	9.45099	9.80479	2084	327	1145.33	799.74	9.99629	9.6694	1347	531	791.289	377.328	9.65974	9.04404	1143	1307	1210.94	1166.12	10.0481	10.0129	880.486	-0.333678	0.379378	0.999837	FALSE	no	down	880.486	0.404165	0.286278	0.572318	FALSE	no	up	880.486	-0.619399	0.101861	0.318421	FALSE	no	down	880.486	0.737843	0.0510636	0.151782
Acaca	560	157	361.188	421.109	8.5539	8.68797	568	123	312.162	300.82	8.42894	8.40129	795	415	467.019	294.899	8.78113	8.38142	430	773	455.559	689.682	8.75846	9.14125	412.805	0.345779	0.331942	0.999837	FALSE	no	up	412.805	0.0324264	0.926592	0.972575	FALSE	no	up	412.805	-0.555352	0.114586	0.342852	FALSE	no	down	412.805	-0.313352	0.374435	0.578318
Acacb	153	26	98.6818	69.7378	6.74997	6.50864	158	26	86.8339	63.5879	6.64909	6.44439	273	286	160.373	203.231	7.15575	7.36566	117	259	123.954	231.084	6.93552	7.48151	129.685	0.164809	0.72124	0.999837	FALSE	no	up	129.685	-1.0816	0.0151348	0.0961473	FALSE	no	down	129.685	-1.05013	0.0189405	0.111404	FALSE	no	down	129.685	-1.24641	0.00512873	0.0271937
Acad10	145	52	93.522	139.476	6.64907	6.97206	245	45	134.647	110.056	6.94905	6.78014	153	91	89.8792	64.6645	6.61754	6.37038	136	139	144.084	124.018	7.00521	6.87879	112.543	-0.111954	0.793396	0.999837	FALSE	no	down	112.543	0.561519	0.185078	0.460416	FALSE	no	up	112.543	-0.23019	0.585734	0.806835	FALSE	no	down	112.543	0.673473	0.109633	0.258614
Acad11	978	248	630.79	665.192	9.18243	9.22926	1466	314	805.687	767.946	9.41007	9.36246	429	441	252.014	313.374	8.40187	8.57607	440	464	466.153	413.988	8.91187	8.80915	539.393	-0.282524	0.334415	0.999837	FALSE	no	down	539.393	1.19611	4.58276e-05	0.00121943	FALSE	yes	up	539.393	0.557182	0.0574854	0.224167	FALSE	no	up	539.393	1.47863	4.22763e-07	1.18666e-05
Acad12	103	19	66.4328	50.9623	5.88224	5.67724	146	12	80.2389	29.3483	6.03719	5.33136	47	23	27.6099	16.3438	5.25414	4.96633	139	63	147.262	56.2095	6.56232	5.75057	59.3009	0.0595048	0.925267	0.999837	FALSE	no	up	59.3009	1.42866	0.0251556	0.135235	FALSE	no	up	59.3009	-0.773879	0.213242	0.483185	FALSE	no	down	59.3009	1.36915	0.031531	0.106348
Acad8	208	48	134.156	128.747	7.05579	7.02218	295	53	162.127	129.622	7.21701	7.02755	167	119	98.1034	84.5613	6.80214	6.68879	191	157	202.353	140.078	7.40991	7.0918	134.968	-0.160843	0.686791	0.999837	FALSE	no	down	134.968	0.527267	0.182576	0.456884	FALSE	no	up	134.968	-0.376559	0.338906	0.615658	FALSE	no	down	134.968	0.68811	0.0796754	0.206973
Acad9	412	103	265.731	276.269	8.13281	8.16734	496	121	272.592	295.928	8.15438	8.22545	521	476	306.059	338.245	8.25437	8.34215	332	379	351.734	338.149	8.37642	8.34177	305.589	-0.0669129	0.831165	0.999837	FALSE	no	down	305.589	-0.251335	0.415653	0.688586	FALSE	no	down	305.589	-0.350104	0.258955	0.533998	FALSE	no	down	305.589	-0.184422	0.548556	0.722795
Acadl	1258	471	811.384	1263.33	9.80654	10.2004	1880	430	1033.21	1051.65	10.0187	10.0345	1744	1468	1024.51	1043.16	10.0111	10.0273	1062	1174	1125.12	1047.46	10.0953	10.0309	1049.98	-0.0138807	0.963259	0.999837	FALSE	no	down	1049.98	-0.00218117	0.994198	0.997536	FALSE	no	down	1049.98	-0.0735168	0.806689	0.92611	FALSE	no	down	1049.98	0.0116996	0.968857	0.983666
Acadm	738	240	475.995	643.734	8.92338	9.19288	1358	304	746.332	743.489	9.3319	9.32596	551	378	323.683	268.606	8.59523	8.44558	497	531	526.541	473.766	9.01267	8.91933	525.268	-0.420798	0.168724	0.999837	FALSE	no	down	525.268	0.909422	0.00296925	0.0305576	FALSE	no	up	525.268	0.154263	0.613828	0.825884	FALSE	no	up	525.268	1.33022	1.25117e-05	0.000209749
Acads	1481	457	955.214	1225.78	9.8219	10.0515	1637	362	899.665	885.339	9.7675	9.75267	851	697	499.916	495.287	9.25976	9.2524	1316	706	1394.22	629.904	10.1748	9.45378	873.165	0.286243	0.432862	0.999837	FALSE	no	up	873.165	1.12928	0.00194472	0.0221561	FALSE	yes	up	873.165	0.105774	0.771349	0.910978	FALSE	no	up	873.165	0.843042	0.0207869	0.0779152
Acadsb	356	76	229.613	203.849	7.86686	7.7695	504	125	276.989	305.711	8.02985	8.11354	331	280	194.445	198.968	7.72735	7.7465	252	288	266.978	256.958	7.99711	7.96392	241.689	-0.414684	0.204712	0.999837	FALSE	no	down	241.689	0.147525	0.649222	0.842761	FALSE	no	up	241.689	-0.265752	0.413565	0.678607	FALSE	no	down	241.689	0.562209	0.0795609	0.206753
Acadvl	694	163	447.616	437.202	8.9768	8.95991	1079	187	592.999	457.344	9.22088	8.99728	839	734	492.867	521.58	9.05906	9.10817	1360	908	1440.84	810.131	10.0565	9.50385	650.072	-0.252682	0.461092	0.999837	FALSE	no	down	650.072	-0.196464	0.563994	0.794209	FALSE	no	down	650.072	-1.34585	7.51249e-05	0.00266695	FALSE	yes	down	650.072	0.0562178	0.868359	0.928549
Acan	10	0	6.44979	0	0.809674	0.445916	0	0	0	0	0.411957	0.443286	5	2	2.93723	1.4212	0.61782	0.518256	0	1	0	0.892215	0.422794	0.482782	1.46255	4.02117	0.200406	0.999837	FALSE	no	up	1.46255	0.664359	0.815326	0.924998	FALSE	no	up	1.46255	2.86188	0.360534	0.635905	FALSE	no	up	1.46255	-3.35681	0.280988	0.483416
Acap1	166	8	107.067	21.4578	6.90583	5.99021	115	5	63.2019	12.2284	6.50097	5.79872	504	963	296.073	684.307	7.80911	8.64426	258	283	273.335	252.497	7.73046	7.65693	213.771	0.754213	0.485367	0.999837	FALSE	no	up	213.771	-2.9045	0.00630941	0.0520879	FALSE	no	down	213.771	-2.00586	0.059545	0.229372	FALSE	no	down	213.771	-3.65871	0.000624444	0.00527468
Acap2	1757	515	1133.23	1381.35	9.99453	10.1791	2124	622	1167.31	1521.22	10.0222	10.2713	951	725	558.661	515.184	9.36926	9.3025	614	529	650.495	471.982	9.49832	9.23182	924.928	-0.0960712	0.752688	0.999837	FALSE	no	down	924.928	1.2248	5.94966e-05	0.00152187	FALSE	yes	up	924.928	1.1618	0.000146422	0.00422971	FALSE	yes	up	924.928	1.32087	1.45959e-05	0.00024062
Acap3	255	56	164.47	150.205	7.38174	7.30907	261	49	143.441	119.839	7.26768	7.13214	465	230	273.162	163.438	7.82823	7.37647	239	153	253.206	136.509	7.75763	7.22817	175.534	0.251764	0.559499	0.999837	FALSE	no	up	175.534	-0.468994	0.266351	0.553228	FALSE	no	down	175.534	-0.301643	0.477298	0.729657	FALSE	no	down	175.534	-0.720758	0.0882105	0.222412
Acat1	1097	358	707.542	960.236	9.56821	9.83934	2046	499	1124.44	1220.4	9.98514	10.0603	1075	701	631.504	498.13	9.47028	9.27253	841	1093	890.988	975.191	9.77215	9.85393	876.054	-0.496668	0.0958666	0.999837	FALSE	no	down	876.054	0.555401	0.0624056	0.240567	FALSE	no	up	876.054	-0.168529	0.571552	0.796437	FALSE	no	down	876.054	1.05207	0.000393458	0.00366403
Acat2	374	82	241.222	219.942	8.08764	8.01825	445	97	244.564	237.232	8.09888	8.07835	729	487	428.248	346.062	8.58914	8.39751	348	736	368.685	656.67	8.4535	8.98978	342.828	-0.0599801	0.869625	0.999837	FALSE	no	down	342.828	-0.74353	0.0384922	0.177973	FALSE	no	down	342.828	-1.14937	0.00139207	0.0199539	FALSE	yes	down	342.828	-0.68355	0.0561651	0.162229
Acat3	1	0	0.644979	0	0.389203	0.372069	2	0	1.09916	0	0.42166	0.368045	5	9	2.93723	6.39539	0.544302	0.731261	0	0	0	0	0.348533	0.345401	1.3846	-0.437012	0.891284	0.999837	FALSE	no	down	1.3846	-3.02394	0.314747	0.600971	FALSE	no	down	1.3846	1.6797	0.612289	0.824653	FALSE	no	up	1.3846	-2.58693	0.382654	0.585903
Acbd3	797	210	514.048	563.267	8.9858	9.06636	1105	296	607.288	723.924	9.13507	9.29104	606	578	355.992	410.726	8.67276	8.79103	441	459	467.212	409.527	8.90182	8.78874	506.498	-0.303917	0.306991	0.999837	FALSE	no	down	506.498	0.488163	0.0997935	0.320629	FALSE	no	up	506.498	0.294744	0.321871	0.599125	FALSE	no	up	506.498	0.79208	0.00729009	0.0352884
Acbd4	145	39	93.522	104.607	6.59933	6.68875	205	41	112.664	100.273	6.75105	6.65575	260	149	152.736	105.879	7.01072	6.69964	83	77	87.9334	68.7005	6.55166	6.36398	103.289	-0.12151	0.777745	0.999837	FALSE	no	down	103.289	-0.395084	0.347558	0.630082	FALSE	no	down	103.289	0.332062	0.439678	0.70089	FALSE	no	up	103.289	-0.273574	0.512127	0.693225
Acbd5	264	68	170.274	182.391	7.30596	7.36032	361	147	198.399	359.516	7.44082	7.98133	159	118	93.4039	83.8507	6.81213	6.73117	81	107	85.8145	95.467	6.75197	6.83126	158.64	-0.646051	0.10519	0.999837	FALSE	no	down	158.64	0.988121	0.0138261	0.0902711	FALSE	no	up	158.64	0.955532	0.0185438	0.109857	FALSE	no	up	158.64	1.63417	3.76403e-05	0.0005292
Acbd6	271	79	174.789	211.896	7.66825	7.83063	416	44	228.626	107.61	7.89176	7.31722	543	336	318.983	238.761	8.18415	7.92903	439	469	465.093	418.449	8.53135	8.43248	270.526	0.155604	0.697101	0.999837	FALSE	no	up	270.526	-0.53864	0.16933	0.436646	FALSE	no	down	270.526	-1.20148	0.0021633	0.0272078	FALSE	yes	down	270.526	-0.694244	0.0764929	0.201512
Accs	81	20	52.2433	53.6445	5.87439	5.90433	144	27	79.1398	66.0336	6.1895	6.0479	107	83	62.8567	58.9797	6.01011	5.96269	84	83	88.9928	74.0538	6.2803	6.13609	66.993	-0.473922	0.323415	0.999837	FALSE	no	down	66.993	-0.205992	0.661821	0.848928	FALSE	no	down	66.993	-0.624486	0.186199	0.449323	FALSE	no	down	66.993	0.26793	0.560543	0.731013
Acd	206	72	132.866	193.12	7.20462	7.51562	239	36	131.35	88.0448	7.195	6.90766	475	255	279.037	181.203	7.84718	7.46335	183	241	193.877	215.024	7.52117	7.61182	176.815	0.521602	0.205294	0.999837	FALSE	no	up	176.815	-0.519821	0.193032	0.470658	FALSE	no	down	176.815	-0.348473	0.385892	0.655443	FALSE	no	down	176.815	-1.04142	0.0097274	0.0436646
Ace	875	354	564.357	949.507	9.23438	9.70201	1756	238	965.065	582.074	9.71909	9.26216	1698	554	997.483	393.672	9.75006	8.93178	675	482	715.121	430.048	9.44359	9.00451	699.666	-0.0410944	0.926677	0.999837	FALSE	no	down	699.666	0.116193	0.794192	0.915541	FALSE	no	up	699.666	0.39805	0.372457	0.645763	FALSE	no	up	699.666	0.157287	0.723799	0.844691
Ace2	66	9	42.5686	24.14	5.10946	4.72906	125	32	68.6977	78.2621	5.49242	5.55905	23	7	13.5113	4.97419	4.38623	4.01791	21	21	22.2482	18.7365	4.66999	4.56863	34.1423	-1.08152	0.0992889	0.999837	FALSE	no	down	34.1423	1.88536	0.0066206	0.0538165	FALSE	no	up	34.1423	0.756774	0.264332	0.540281	FALSE	no	up	34.1423	2.96688	1.12701e-05	0.000191773
Ace3	1	4	0.644979	10.7289	0.924785	1.42329	10	0	5.49582	0	1.26602	0.919746	2	0	1.17489	0	0.967654	0.871183	2	0	2.11888	0	1.04115	0.878228	2.52043	0.802046	0.735047	0.999837	FALSE	no	up	2.52043	3.13638	0.209822	0.491212	FALSE	no	up	2.52043	2.36444	0.339295	0.616014	FALSE	no	up	2.52043	2.33433	0.356862	0.5604
Acer1	481	202	310.235	541.809	8.32287	8.8241	1284	202	705.663	494.029	9.08132	8.73868	117	93	68.7311	66.0857	7.20319	7.18362	818	430	866.621	383.652	9.28158	8.51046	429.603	-0.509635	0.223194	0.999837	FALSE	no	down	429.603	2.64847	5.66212e-10	8.16324e-08	FALSE	yes	up	429.603	-0.563513	0.176869	0.436706	FALSE	no	down	429.603	3.1581	1.15032e-13	1.70495e-11
Acer2	109	66	70.3027	177.027	6.48519	7.2276	240	65	131.9	158.97	6.98246	7.13585	322	167	189.158	118.67	7.2964	6.89409	57	116	60.388	103.497	6.38297	6.78319	126.239	-0.270388	0.588614	0.999837	FALSE	no	down	126.239	-0.360736	0.465143	0.727341	FALSE	no	down	126.239	0.546667	0.276061	0.553064	FALSE	no	up	126.239	-0.0903481	0.853833	0.921905
Acer3	180	46	116.096	123.382	6.79899	6.84469	198	78	108.817	190.764	6.74585	7.20451	140	170	82.2424	120.802	6.52542	6.83178	60	84	63.5663	74.946	6.3473	6.45902	110.077	-0.299368	0.499864	0.999837	FALSE	no	down	110.077	0.236099	0.591348	0.813431	FALSE	no	up	110.077	0.784549	0.0804023	0.276283	FALSE	no	up	110.077	0.535467	0.219051	0.4117
Ache	96	38	61.918	101.925	6.16527	6.54968	126	21	69.2473	51.3595	6.24862	6.05458	151	125	88.7043	88.8249	6.4429	6.44388	123	120	130.311	107.066	6.7616	6.59615	87.4194	0.369159	0.432175	0.999837	FALSE	no	up	87.4194	-0.158843	0.725989	0.882761	FALSE	no	down	87.4194	-0.576907	0.204109	0.471311	FALSE	no	down	87.4194	-0.528002	0.247341	0.44627
Acin1	1472	371	949.409	995.105	10.005	10.0466	1943	361	1067.84	882.894	10.108	9.94345	2468	1772	1449.82	1259.18	10.385	10.2558	1448	1479	1534.07	1319.59	10.4373	10.2984	1182.24	-0.00906206	0.974198	0.999837	FALSE	no	down	1182.24	-0.479415	0.0849163	0.291491	FALSE	no	down	1182.24	-0.554167	0.0467295	0.197419	FALSE	no	down	1182.24	-0.470353	0.0905911	0.226642
Ackr1	100	16	64.4979	42.9156	6.00713	5.73144	110	26	60.454	63.5879	5.9571	5.99648	251	188	147.449	133.593	6.70659	6.61633	26	39	27.5454	34.7964	5.4334	5.57094	71.8548	-0.158752	0.74459	0.999837	FALSE	no	down	71.8548	-1.34397	0.00409731	0.0389564	FALSE	yes	down	71.8548	0.825158	0.0967381	0.309339	FALSE	no	up	71.8548	-1.18522	0.0103947	0.0458988
Ackr2	39	10	25.1542	26.8222	4.30801	4.31376	9	9	4.94623	22.0112	3.54648	4.20248	43	60	25.2602	42.6359	4.3118	4.67912	2	8	2.11888	7.13772	3.42633	3.68433	19.5108	1.11605	0.223103	0.999837	FALSE	no	up	19.5108	-0.388255	0.652501	0.844322	FALSE	no	down	19.5108	2.45831	0.0111567	0.0778759	FALSE	no	up	19.5108	-1.50431	0.0918715	0.228995
Ackr3	237	31	152.86	83.1489	6.83766	6.30992	123	59	67.5985	144.296	6.14959	6.76894	137	145	80.4801	103.037	6.28782	6.49159	9	57	9.53495	50.8562	5.0898	5.93989	86.4764	0.201136	0.74498	0.999837	FALSE	no	up	86.4764	0.3832	0.531601	0.774044	FALSE	no	up	86.4764	1.97269	0.00184209	0.0242841	FALSE	yes	up	86.4764	0.182064	0.766437	0.86883
Ackr4	31	5	19.9944	13.4111	4.00839	3.79643	36	12	19.7849	29.3483	4.00367	4.205	13	5	7.63679	3.55299	3.54874	3.3374	15	14	15.8916	12.491	3.87712	3.75912	15.2639	-0.482964	0.581095	0.999837	FALSE	no	down	15.2639	1.60631	0.0769905	0.273704	FALSE	no	up	15.2639	0.280217	0.750626	0.900771	FALSE	no	up	15.2639	2.08927	0.0190449	0.0728669
Acly	3841	1194	2477.36	3202.58	11.1822	11.4222	4123	1437	2265.93	3514.46	11.1004	11.5111	2331	1669	1369.34	1185.99	10.658	10.5387	1962	1717	2078.62	1531.93	11.0222	10.7536	2203.27	-0.0245394	0.938509	0.999837	FALSE	no	down	2203.27	1.15091	0.000296628	0.00547004	FALSE	yes	up	2203.27	0.652505	0.0402665	0.179644	FALSE	no	up	2203.27	1.17545	0.000218465	0.00227421
Acnat1	300	77	193.494	206.531	7.56488	7.61864	270	101	148.387	247.015	7.34351	7.77218	263	205	154.498	145.673	7.37628	7.32917	149	271	157.856	241.79	7.39471	7.75742	186.906	0.0370926	0.925344	0.999837	FALSE	no	up	186.906	0.4109	0.294296	0.581615	FALSE	no	up	186.906	-0.0035448	0.992795	0.997816	FALSE	no	down	186.906	0.373807	0.339048	0.542393
Aco1	1316	371	848.793	995.105	9.72666	9.86925	1712	322	940.884	787.512	9.8193	9.66047	1603	1115	941.675	792.318	9.82005	9.6655	705	828	746.904	738.754	9.61383	9.60423	848.993	0.0865425	0.762226	0.999837	FALSE	no	up	848.993	0.0852074	0.7644	0.900641	FALSE	no	up	848.993	0.308457	0.27968	0.55603	FALSE	no	up	848.993	-0.00133513	0.996251	0.997635
Aco2	5997	1868	3867.94	5010.39	12.0887	12.3167	9258	1464	5088.03	3580.49	12.3305	12.0229	9487	6195	5573.1	4402.16	12.4129	12.2015	8217	8276	8705.41	7383.97	12.8309	12.674	5451.44	0.0322543	0.914444	0.999837	FALSE	no	up	5451.44	-0.169098	0.572793	0.800064	FALSE	no	down	5451.44	-0.858703	0.00418423	0.0413279	FALSE	no	down	5451.44	-0.201352	0.501821	0.6853
Acot1	18	9	11.6096	24.14	4.12268	4.49021	42	7	23.0824	17.1198	4.4719	4.3208	67	18	39.3589	12.7908	4.81352	4.16549	21	33	22.2482	29.4431	4.44923	4.62009	22.4741	-0.286544	0.732666	0.999837	FALSE	no	down	22.4741	-0.638618	0.43188	0.702481	FALSE	no	down	22.4741	-0.622009	0.448528	0.708063	FALSE	no	down	22.4741	-0.352074	0.659163	0.802277
Acot11	471	146	303.785	391.605	8.35873	8.57851	748	145	411.087	354.625	8.62243	8.49238	577	479	338.956	340.377	8.45266	8.45634	454	392	480.985	349.748	8.76377	8.47998	371.396	-0.154353	0.638419	0.999837	FALSE	no	down	371.396	0.0234261	0.942626	0.977193	FALSE	no	up	371.396	-0.265932	0.414934	0.679307	FALSE	no	down	371.396	0.177779	0.583326	0.748158
Acot13	222	73	143.185	195.802	7.19775	7.46024	382	77	209.94	188.318	7.52761	7.42733	200	134	117.489	95.2203	7.03614	6.87288	126	185	133.489	165.06	7.14056	7.31738	156.063	-0.257191	0.498676	0.999837	FALSE	no	down	156.063	0.651733	0.0852268	0.291988	FALSE	no	up	156.063	0.162687	0.667955	0.857186	FALSE	no	up	156.063	0.908924	0.0155089	0.061969
Acot2	124	8	79.9774	21.4578	5.74155	4.82886	107	17	58.8052	41.5767	5.49102	5.21382	43	18	25.2602	12.7908	4.88839	4.52438	18	46	19.0699	41.0419	4.73524	5.21461	37.4975	0.0595992	0.93351	0.999837	FALSE	no	up	37.4975	1.47169	0.0405725	0.184258	FALSE	no	up	37.4975	0.812183	0.257627	0.533214	FALSE	no	up	37.4975	1.41209	0.0489946	0.147551
Acot4	22	10	14.1895	26.8222	4.08345	4.42132	51	9	28.0287	22.0112	4.47743	4.31331	38	12	22.3229	8.52719	4.33329	3.86394	24	12	25.4265	10.7066	4.40821	3.96036	19.7544	-0.36964	0.665361	0.999837	FALSE	no	down	19.7544	0.339091	0.688739	0.863524	FALSE	no	up	19.7544	0.126962	0.881836	0.956575	FALSE	no	up	19.7544	0.70873	0.394639	0.596737
Acot6	29	3	18.7044	8.04667	3.61414	3.21227	17	15	9.34289	36.6853	3.25737	3.98996	8	8	4.69957	5.68479	3.01125	3.07316	6	3	6.35663	2.67664	3.11787	2.90096	11.5246	-0.638414	0.546596	0.999837	FALSE	no	down	11.5246	1.43929	0.185923	0.461361	FALSE	no	up	11.5246	1.65407	0.143864	0.391076	FALSE	no	up	11.5246	2.0777	0.0514433	0.152444
Acot7	1410	370	909.421	992.423	10.0731	10.1484	1767	261	971.111	638.325	10.1284	9.78985	3434	3172	2017.29	2254.02	10.7853	10.8907	2032	2524	2152.78	2251.95	10.8467	10.8897	1523.41	0.231079	0.437419	0.999837	FALSE	no	up	1523.41	-1.16881	7.39172e-05	0.00181745	FALSE	yes	down	1523.41	-1.21327	3.94539e-05	0.00161417	FALSE	yes	down	1523.41	-1.39989	2.09323e-06	4.62102e-05
Acot8	211	66	136.091	177.027	7.19558	7.41406	350	36	192.354	88.0448	7.48804	6.87568	296	236	173.884	167.701	7.40075	7.36978	246	159	260.622	141.862	7.75703	7.23012	167.198	0.111801	0.806072	0.999837	FALSE	no	up	167.198	-0.138047	0.758121	0.897778	FALSE	no	down	167.198	-0.372753	0.406957	0.673654	FALSE	no	down	167.198	-0.249848	0.576994	0.743101
Acot9	383	57	247.027	152.887	7.92864	7.53984	399	85	219.283	207.884	7.82608	7.78326	400	588	234.978	417.832	7.88536	8.40356	178	345	188.58	307.814	7.70046	8.12276	247.036	-0.0771731	0.853536	0.999837	FALSE	no	down	247.036	-0.686029	0.095926	0.312765	FALSE	no	down	247.036	-0.293269	0.479225	0.731193	FALSE	no	down	247.036	-0.608856	0.138118	0.301586
Acox1	1999	722	1289.31	1936.57	10.385	10.7552	3834	705	2107.1	1724.21	10.8354	10.6475	2133	1638	1253.02	1163.96	10.3597	10.2951	1214	1040	1286.16	927.903	10.3829	10.1013	1461.03	-0.253515	0.419455	0.999837	FALSE	no	down	1461.03	0.412564	0.188324	0.464439	FALSE	no	up	1461.03	0.539506	0.0859416	0.287784	FALSE	no	up	1461.03	0.666079	0.0334405	0.111168
Acox2	2	1	1.28996	2.68222	1.23092	1.31958	8	1	4.39665	2.44569	1.42606	1.30851	5	4	2.93723	2.8424	1.33908	1.33268	0	4	0	3.56886	1.15014	1.37424	2.52038	-0.956678	0.651704	0.999837	FALSE	no	down	2.52038	-0.659429	0.75114	0.894988	FALSE	no	down	2.52038	0.00532794	0.998028	0.999185	FALSE	no	up	2.52038	0.297249	0.880493	0.934646
Acox3	577	111	372.153	297.727	8.52242	8.33281	587	124	322.604	303.265	8.39816	8.34776	669	638	393.001	453.362	8.5706	8.6978	404	383	428.013	341.718	8.64612	8.44793	363.981	0.104993	0.744131	0.999837	FALSE	no	up	363.981	-0.327397	0.301232	0.588476	FALSE	no	down	363.981	-0.190058	0.550485	0.78025	FALSE	no	down	363.981	-0.43239	0.1718	0.350158
Acp1	135	59	87.0722	158.251	6.2991	6.79988	211	69	115.962	168.753	6.54454	6.86123	102	59	59.9195	41.9253	6.0004	5.74107	8	43	8.47551	38.3652	4.97088	5.68438	84.8404	-0.225691	0.692265	0.999837	FALSE	no	down	84.8404	1.24386	0.0297838	0.151294	FALSE	no	up	84.8404	2.34896	8.48759e-05	0.00288851	FALSE	yes	up	84.8404	1.46955	0.0098918	0.0441774
Acp2	653	114	421.171	305.774	8.71683	8.44627	761	183	418.232	447.561	8.71066	8.77009	693	664	407.1	471.838	8.68695	8.8178	443	493	469.331	439.862	8.81284	8.75517	422.609	-0.236793	0.451992	0.999837	FALSE	no	down	422.609	-0.260475	0.403361	0.678795	FALSE	no	down	422.609	-0.309443	0.322571	0.599936	FALSE	no	down	422.609	-0.0236821	0.939109	0.96665
Acp5	2996	936	1932.36	2510.56	10.9807	11.2159	3315	691	1821.86	1689.97	10.9292	10.8653	3781	3808	2221.13	2705.96	11.1049	11.2847	2560	2239	2712.16	1997.67	11.2867	11.0101	2198.96	0.336511	0.253262	0.999837	FALSE	no	up	2198.96	-0.151215	0.606428	0.821342	FALSE	no	down	2198.96	-0.0860515	0.769595	0.909859	FALSE	no	down	2198.96	-0.487726	0.0967856	0.237927
Acp6	329	90	212.198	241.4	7.81863	7.92884	541	83	297.324	202.992	8.11123	7.78482	371	273	217.942	193.994	7.8411	7.74395	330	329	349.615	293.539	8.25656	8.09938	251.125	-0.165671	0.636685	0.999837	FALSE	no	down	251.125	0.131558	0.704571	0.871931	FALSE	no	up	251.125	-0.51015	0.141291	0.387379	FALSE	no	down	251.125	0.297229	0.388857	0.591775
Acpp	741	182	477.93	488.165	8.33021	8.33916	455	68	250.06	166.307	7.7098	7.34395	126	22	74.0182	15.6332	6.6983	5.83949	113	130	119.717	115.988	7.07122	7.04503	213.477	1.20348	0.0168425	0.737108	FALSE	no	up	213.477	3.41975	2.21768e-11	4.23737e-09	FALSE	yes	up	213.477	2.03505	5.55682e-05	0.00208335	FALSE	yes	up	213.477	2.21626	1.66423e-05	0.000267678
Acr	7	1	4.51485	2.68222	1.50354	1.39911	6	0	3.29749	0	1.43686	1.2677	8	2	4.69957	1.4212	1.5142	1.32111	0	5	0	4.46107	1.23503	1.49702	2.63455	0.920695	0.676494	0.999837	FALSE	no	up	2.63455	0.270267	0.897345	0.960256	FALSE	no	up	2.63455	0.71057	0.740854	0.89586	FALSE	no	up	2.63455	-0.650428	0.763099	0.866532
Acrbp	27	16	17.4144	42.9156	5.17419	5.73782	83	23	45.6153	56.2508	5.75437	5.91537	98	130	57.5697	92.3779	5.92594	6.3034	129	159	136.668	141.862	6.63955	6.67497	73.8342	-0.872702	0.121385	0.999837	FALSE	no	down	73.8342	-1.44833	0.00797652	0.0614672	FALSE	no	down	73.8342	-2.34411	1.65873e-05	0.000910233	FALSE	yes	down	73.8342	-0.575625	0.269378	0.471478
Acsbg1	13	2	8.38473	5.36445	3.26338	3.16313	4	3	2.19833	7.33707	2.89944	3.23841	41	47	24.0853	33.3981	3.81746	4.03489	8	5	8.47551	4.46107	3.27167	3.06573	11.7131	0.858026	0.461123	0.999837	FALSE	no	up	11.7131	-1.99334	0.0532267	0.218496	FALSE	no	down	11.7131	0.167759	0.878168	0.955679	FALSE	no	up	11.7131	-2.85137	0.00843644	0.0392702
Acsf2	613	295	395.372	791.256	8.62521	9.2626	686	137	377.013	335.059	8.58347	8.48315	641	478	376.553	339.666	8.58241	8.49314	338	345	358.09	307.814	8.5389	8.4096	410.103	0.720137	0.0488963	0.981853	FALSE	no	up	410.103	0.715026	0.0484874	0.206512	FALSE	no	up	410.103	0.820745	0.0241445	0.129755	FALSE	no	up	410.103	-0.00511152	0.988804	0.993787
Acsf3	155	47	99.9718	126.065	6.79425	6.98288	234	30	128.602	73.3707	6.99927	6.5781	198	140	116.314	99.4838	6.91616	6.79066	299	152	316.772	135.617	7.80678	7.04357	137.024	0.117253	0.808489	0.999837	FALSE	no	up	137.024	0.0528303	0.911506	0.966326	FALSE	no	up	137.024	-1.01236	0.0325152	0.157306	FALSE	no	down	137.024	-0.064423	0.892106	0.940873
Acsl1	443	103	285.726	276.269	7.98356	7.94876	546	152	300.072	371.745	8.02825	8.21936	325	197	190.92	139.988	7.63037	7.37573	73	191	77.339	170.413	6.9426	7.53582	226.559	-0.25087	0.537167	0.999837	FALSE	no	down	226.559	0.764168	0.0597767	0.234201	FALSE	no	up	226.559	1.17832	0.00413987	0.0411632	FALSE	yes	up	226.559	1.01504	0.0120259	0.0511175
Acsl3	744	272	479.864	729.565	8.82941	9.2144	1291	275	709.51	672.564	9.19185	9.138	273	215	160.373	152.779	7.92962	7.89579	532	352	563.621	314.06	8.97567	8.45981	472.792	-0.201488	0.574711	0.999837	FALSE	no	down	472.792	1.94105	8.21186e-08	6.71299e-06	FALSE	yes	up	472.792	0.455702	0.204573	0.472039	FALSE	no	up	472.792	2.14254	2.97721e-09	1.75523e-07
Acsl4	392	80	252.832	214.578	7.87468	7.73068	288	141	158.28	344.842	7.47522	8.1503	327	477	192.095	338.956	7.63648	8.14009	86	210	91.1117	187.365	7.0576	7.61576	222.507	-0.0819495	0.861518	0.999837	FALSE	no	down	222.507	-0.178456	0.701721	0.870878	FALSE	no	down	222.507	0.749128	0.111716	0.337724	FALSE	no	up	222.507	-0.0965061	0.835519	0.912569
Acsl5	883	265	569.517	710.789	9.18851	9.38528	940	292	516.607	714.141	9.10373	9.38962	1083	892	636.204	633.854	9.28669	9.28336	491	648	520.184	578.155	9.10998	9.2018	609.931	0.0592919	0.846849	0.999837	FALSE	no	up	609.931	0.00597797	0.984345	0.993235	FALSE	no	up	609.931	0.215294	0.481609	0.732787	FALSE	no	up	609.931	-0.0533139	0.860958	0.926
Acsl6	1	2	0.644979	5.36445	1.43813	1.71528	12	3	6.59498	7.33707	1.81782	1.80325	6	4	3.52467	2.8424	1.6407	1.59664	0	1	0	0.892215	1.40528	1.46511	3.40009	-1.47514	0.419968	0.999837	FALSE	no	down	3.40009	-0.354904	0.846159	0.938431	FALSE	no	down	3.40009	2.37865	0.294189	0.570572	FALSE	no	up	3.40009	1.12023	0.514611	0.695341
Acsm3	2653	848	1711.13	2274.53	10.5696	10.8399	3946	1466	2168.65	3585.38	10.7952	11.2916	889	412	522.239	292.767	9.54872	9.13375	889	951	941.841	848.496	10.0314	9.94213	1543.13	-0.529534	0.136626	0.999837	FALSE	no	down	1543.13	2.28723	1.54299e-10	2.60322e-08	FALSE	yes	up	1543.13	1.15299	0.00122337	0.0185659	FALSE	yes	up	1543.13	2.81676	2.94849e-15	5.919e-13
Acss1	518	150	334.099	402.334	8.4013	8.56414	735	142	403.942	347.288	8.56954	8.43509	397	227	233.216	161.306	8.09693	7.80735	558	483	591.167	430.94	8.91996	8.62758	363.036	-0.0400526	0.907186	0.999837	FALSE	no	down	363.036	0.892462	0.00920132	0.0679191	FALSE	no	up	363.036	-0.478759	0.159795	0.413253	FALSE	no	down	363.036	0.932514	0.00637349	0.0319359
Acss2	1319	432	850.727	1158.72	9.75374	10.0336	2071	407	1138.18	995.395	10.0182	9.89457	934	439	548.674	311.953	9.3769	8.93675	1541	1161	1632.59	1035.86	10.3595	9.93133	959.014	-0.0915061	0.798443	0.999837	FALSE	no	down	959.014	1.21878	0.000674851	0.0102032	FALSE	yes	up	959.014	-0.412513	0.248389	0.522095	FALSE	no	down	959.014	1.31029	0.000253599	0.00256005
Acss3	6	1	3.86987	2.68222	1.32635	1.2476	1	0	0.549582	0	1.10216	1.10956	12	0	7.04935	0	1.49864	1.06438	1	5	1.05944	4.46107	1.14957	1.35569	2.45894	2.72965	0.274954	0.999837	FALSE	no	up	2.45894	-0.0856422	0.969122	0.987824	FALSE	no	down	2.45894	0.267123	0.90556	0.964806	FALSE	no	up	2.45894	-2.81529	0.248932	0.448106
Acta1	69	17	44.5036	45.5978	5.71873	5.75542	76	8	41.7682	19.5655	5.67287	5.29767	155	69	91.0541	49.0313	6.2751	5.78881	169	123	179.045	109.742	6.87096	6.43166	72.5385	0.464299	0.419096	0.999837	FALSE	no	up	72.5385	-0.642099	0.238926	0.522351	FALSE	no	down	72.5385	-1.68133	0.00195364	0.0252248	FALSE	yes	down	72.5385	-1.1064	0.0450309	0.138588
Acta2	25116	6175	16199.3	16562.7	13.8411	13.8618	24047	4728	13215.8	11563.2	13.6526	13.5316	16769	8978	9850.88	6379.76	13.3896	13.0231	11198	18446	11863.6	16457.8	13.5547	13.8559	12761.6	0.402719	0.185761	0.999837	FALSE	no	up	12761.6	1.01323	0.000868599	0.0122773	FALSE	yes	up	12761.6	0.210079	0.489903	0.738955	FALSE	no	up	12761.6	0.610511	0.0448336	0.138249
Actb	37300	8144	24057.7	21844	14.6413	14.5584	41577	7621	22850	18638.6	14.5967	14.4278	52202	65658	30665.8	46656.5	14.8583	15.2422	33269	37199	35246.5	33189.5	14.9858	14.9306	29143.6	0.145748	0.616249	0.999837	FALSE	no	up	29143.6	-0.752248	0.00966504	0.0703171	FALSE	no	down	29143.6	-0.576127	0.0475217	0.199959	FALSE	no	down	29143.6	-0.897996	0.00200873	0.0132249
Actc1	588	312	379.248	836.854	8.61741	9.34112	813	255	446.81	623.651	8.76186	9.06362	656	300	385.364	213.18	8.63132	8.14283	244	471	258.503	420.233	8.29667	8.70736	445.48	0.178522	0.67972	0.999837	FALSE	no	up	445.48	1.01155	0.0191176	0.112625	FALSE	no	up	445.48	0.83017	0.0549475	0.217995	FALSE	no	up	445.48	0.833026	0.0536777	0.157149
Actg1	12305	4763	7936.47	12775.4	12.9091	13.3574	13580	3599	7463.32	8802.04	12.8531	13.0044	11346	10940	6665.16	7773.95	12.7513	12.8902	4316	5385	4572.54	4804.58	12.4247	12.4664	7599.18	0.348211	0.245744	0.999837	FALSE	no	up	7599.18	0.519732	0.0830154	0.287762	FALSE	no	up	7599.18	1.14246	0.000140195	0.00411733	FALSE	yes	up	7599.18	0.171521	0.567326	0.735849
Actg2	11354	4267	7323.09	11445	12.6721	13.1033	11261	3028	6188.84	7405.55	12.5151	12.6824	4540	1726	2667	1226.49	11.785	11.2107	4825	8464	5111.79	7551.71	12.3409	12.7011	6114.94	0.465039	0.22022	0.999837	FALSE	no	up	6114.94	2.26841	2.26496e-09	2.82909e-07	FALSE	yes	up	6114.94	0.567059	0.13485	0.376776	FALSE	no	up	6114.94	1.80337	2.02024e-06	4.48098e-05
Actl10	0	0	0	0	-0.13226	-0.0979443	2	0	1.09916	0	-0.0522093	-0.102911	2	0	1.17489	0	-0.0469909	-0.131299	0	6	0	5.35329	-0.126617	0.192185	0.953418	-1.65273	0.685468	0.999837	FALSE	no	down	0.953418	-1.29975	0.748422	0.894083	FALSE	no	down	0.953418	-3.47439	0.380087	0.651583	FALSE	no	down	0.953418	0.352974	0.929023	0.961772
Actl6a	296	70	190.914	187.756	7.60762	7.59495	323	101	177.515	247.015	7.54621	7.8278	358	306	210.306	217.443	7.69036	7.71915	145	268	153.619	239.114	7.42853	7.80186	202.96	-0.14813	0.693935	0.999837	FALSE	no	down	202.96	-0.174782	0.637685	0.836086	FALSE	no	down	202.96	-0.0537119	0.885752	0.958201	FALSE	no	down	202.96	-0.0266517	0.942419	0.968733
Actl6b	1	0	0.644979	0	1.82814	1.86126	18	0	9.89247	0	2.33758	1.85453	14	5	8.22424	3.55299	2.26324	2.0207	5	7	5.29719	6.2455	2.11458	2.16351	4.23217	-3.25977	0.111473	0.999837	FALSE	no	down	4.23217	-3.35187	0.0957702	0.312514	FALSE	no	down	4.23217	-3.31942	0.101584	0.318007	FALSE	no	down	4.23217	-0.0921009	0.955819	0.976153
Actl9	6	1	3.86987	2.68222	0.49588	0.396912	4	0	2.19833	0	0.393127	0.26026	0	1	0	0.710599	0.231626	0.288121	1	0	1.05944	0	0.314309	0.237736	1.31506	1.37459	0.63535	0.999837	FALSE	no	up	1.31506	3.30036	0.278065	0.565487	FALSE	no	up	1.31506	2.71702	0.372215	0.645555	FALSE	no	up	1.31506	1.92577	0.539491	0.715307
Actn1	2570	466	1657.6	1249.92	10.6216	10.3686	1956	327	1074.98	799.74	10.237	9.99252	2749	2683	1614.89	1906.54	10.5977	10.7509	1492	2331	1580.68	2079.75	10.5782	10.8324	1495.51	0.631574	0.0405844	0.932776	FALSE	no	up	1495.51	-0.273175	0.37261	0.652953	FALSE	no	down	1495.51	-0.329324	0.282877	0.559267	FALSE	no	down	1495.51	-0.904749	0.00322143	0.0191702
Actn2	3	5	1.93494	13.4111	2.19699	2.70615	4	0	2.19833	0	2.21168	2.15016	11	9	6.4619	6.39539	2.46888	2.46435	11	5	11.6538	4.46107	2.69067	2.36019	5.81457	2.21649	0.184029	0.999837	FALSE	no	up	5.81457	0.0983005	0.945497	0.978367	FALSE	no	up	5.81457	-0.220375	0.878821	0.955679	FALSE	no	down	5.81457	-2.11819	0.193901	0.378891
Actn3	12	3	7.73975	8.04667	2.45964	2.44216	7	0	3.84707	0	2.25656	2.08679	10	11	5.87446	7.81659	2.36887	2.46203	2	6	2.11888	5.35329	2.16274	2.3406	5.09959	1.68801	0.280026	0.999837	FALSE	no	up	5.09959	0.203947	0.885668	0.95531	FALSE	no	up	5.09959	1.0628	0.471845	0.726234	FALSE	no	up	5.09959	-1.48406	0.331697	0.535603
Actn4	6147	1419	3964.69	3806.08	11.9846	11.9482	5312	975	2919.38	2384.55	11.7166	11.5479	10567	9135	6207.54	6491.32	12.3986	12.4411	5263	4327	5575.82	3860.61	12.2973	11.9608	4401.25	0.549875	0.0546513	0.999273	FALSE	no	up	4401.25	-0.708366	0.0130368	0.0866086	FALSE	no	down	4401.25	-0.279871	0.326954	0.604472	FALSE	no	down	4401.25	-1.25824	1.05181e-05	0.000180722
Actr10	732	242	472.125	649.098	8.95114	9.2335	949	325	521.553	794.849	9.03843	9.42003	779	749	457.62	532.239	8.92403	9.05638	492	441	521.244	393.467	9.03795	8.79541	542.774	-0.231107	0.49648	0.999837	FALSE	no	down	542.774	0.172567	0.610091	0.823161	FALSE	no	up	542.774	0.286895	0.398314	0.665494	FALSE	no	up	542.774	0.403674	0.231485	0.427472
Actr1a	2197	474	1417.02	1271.37	10.6322	10.541	2482	467	1364.06	1142.14	10.5995	10.4516	4186	3829	2459.05	2720.88	11.1271	11.222	2835	3047	3003.51	2718.58	11.3156	11.2211	2012.08	0.100182	0.71106	0.999837	FALSE	no	up	2012.08	-0.944457	0.000438972	0.00732806	FALSE	no	down	2012.08	-1.08806	5.18038e-05	0.00197966	FALSE	yes	down	2012.08	-1.04464	0.000100417	0.00119737
Actr1b	1394	357	899.101	957.554	9.70113	9.75786	1350	305	741.935	745.935	9.52707	9.53177	1310	876	769.554	622.485	9.55982	9.37232	718	513	760.677	457.706	9.54935	9.11231	744.368	0.318558	0.323855	0.999837	FALSE	no	up	744.368	0.414235	0.197175	0.475931	FALSE	no	up	744.368	0.60773	0.059337	0.228904	FALSE	no	up	744.368	0.0956765	0.766044	0.868446
Actr2	1903	481	1227.4	1290.15	10.2982	10.3427	2429	618	1334.93	1511.44	10.3733	10.4857	2066	2606	1213.66	1851.82	10.2882	10.6748	913	1395	967.267	1244.64	10.0908	10.3106	1330.16	-0.176429	0.566712	0.999837	FALSE	no	down	1330.16	-0.284465	0.353992	0.637008	FALSE	no	down	1330.16	0.185788	0.545959	0.777162	FALSE	no	up	1330.16	-0.108036	0.724441	0.844834
Actr3	4350	1205	2805.66	3232.08	11.4837	11.6116	5761	1711	3166.14	4184.57	11.5929	11.8512	4120	4797	2420.28	3408.74	11.3529	11.6605	1825	3380	1933.48	3015.69	11.16	11.5487	3020.83	-0.283527	0.378424	0.999837	FALSE	no	down	3020.83	0.0501695	0.876033	0.952161	FALSE	no	up	3020.83	0.28592	0.374384	0.647207	FALSE	no	up	3020.83	0.333697	0.299101	0.503336
Actr3b	5	2	3.2249	5.36445	3.24316	3.44658	17	7	9.34289	17.1198	3.55966	3.83389	55	24	32.3095	17.0544	4.25219	3.85045	17	13	18.0105	11.5988	3.87588	3.6574	14.2531	-1.67969	0.116095	0.999837	FALSE	no	down	14.2531	-2.65552	0.00987242	0.0713613	FALSE	no	down	14.2531	-1.9105	0.0685951	0.251345	FALSE	no	down	14.2531	-0.975832	0.281791	0.484122
Actr5	69	17	44.5036	45.5978	5.7474	5.78519	104	17	57.1565	41.5767	5.92714	5.72516	153	94	89.8792	66.7963	6.28378	6.04582	90	113	95.3495	100.82	6.3294	6.37726	67.71	-0.169789	0.735864	0.999837	FALSE	no	down	67.71	-0.802909	0.0970466	0.315187	FALSE	no	down	67.71	-1.1259	0.0204344	0.11695	FALSE	no	down	67.71	-0.63312	0.184456	0.36699
Actr6	34	9	21.9293	24.14	4.26374	4.29858	49	15	26.9295	36.6853	4.39503	4.56268	20	21	11.7489	14.9226	3.9285	4.04746	3	16	3.17832	14.2754	3.55271	4.0268	19.2262	-0.453462	0.583385	0.999837	FALSE	no	down	19.2262	0.782029	0.34561	0.62928	FALSE	no	up	19.2262	1.36888	0.114249	0.342314	FALSE	no	up	19.2262	1.23549	0.129649	0.288577
Actr8	333	103	214.778	276.269	7.88382	8.0981	438	93	240.717	227.449	7.97969	7.93451	448	350	263.176	248.71	8.05626	8.0077	354	396	375.041	353.317	8.37056	8.3166	274.932	0.0511615	0.876296	0.999837	FALSE	no	up	274.932	-0.0746691	0.817189	0.925898	FALSE	no	down	274.932	-0.583089	0.0712567	0.2573	FALSE	no	down	274.932	-0.125831	0.696236	0.827543
Acvr1	208	52	134.156	139.476	6.84778	6.86992	245	51	134.647	124.73	6.85147	6.77702	148	99	86.942	70.3493	6.48687	6.32288	51	54	54.0314	48.1796	6.13542	6.05452	99.0639	0.0696389	0.864826	0.999837	FALSE	no	up	99.0639	0.794687	0.050157	0.210545	FALSE	no	up	99.0639	1.41964	0.000712354	0.0127576	FALSE	yes	up	99.0639	0.725048	0.073349	0.196111
Acvr1b	732	256	472.125	686.649	8.86773	9.20675	1387	324	762.27	792.403	9.30813	9.34181	467	348	274.337	247.288	8.40647	8.32407	489	283	518.065	252.497	8.95059	8.34135	500.704	-0.430557	0.246999	0.999837	FALSE	no	down	500.704	1.14418	0.00214252	0.0238438	FALSE	yes	up	500.704	0.583175	0.117743	0.347264	FALSE	no	up	500.704	1.57474	2.23789e-05	0.000340602
Acvr1c	35	6	22.5743	16.0933	4.20064	4.00682	34	12	18.6858	29.3483	4.08984	4.33087	25	4	14.6861	2.8424	3.95891	3.42201	16	18	16.951	16.0599	4.0339	4.00585	17.1551	-0.248768	0.782911	0.999837	FALSE	no	down	17.1551	1.15475	0.204756	0.485021	FALSE	no	up	17.1551	0.259012	0.774134	0.912465	FALSE	no	up	17.1551	1.40351	0.118966	0.273234
Acvr2a	323	73	208.328	195.802	7.60272	7.54626	378	161	207.742	393.756	7.60041	8.17921	199	205	116.902	145.673	7.12118	7.29865	113	133	119.717	118.665	7.14264	7.13477	188.323	-0.551359	0.163177	0.999837	FALSE	no	down	188.323	0.626024	0.113394	0.346297	FALSE	no	up	188.323	0.764531	0.0557624	0.219711	FALSE	no	up	188.323	1.17738	0.00263511	0.0164088
Acvr2b	20	8	12.8996	21.4578	3.62348	3.85577	22	1	12.0908	2.44569	3.59283	3.22826	12	14	7.04935	9.94838	3.37321	3.50701	21	15	22.2482	13.3832	3.91027	3.64012	12.6904	1.01104	0.324546	0.999837	FALSE	no	up	12.6904	0.97269	0.322938	0.608535	FALSE	no	up	12.6904	-0.0951491	0.922066	0.970729	FALSE	no	down	12.6904	-0.0383523	0.969955	0.984166
Acvrl1	286	53	184.464	142.158	7.53149	7.32191	268	60	147.288	146.741	7.34349	7.34607	486	378	285.499	268.606	7.91723	7.86146	136	238	144.084	212.347	7.32724	7.6525	191.398	0.168212	0.653928	0.999837	FALSE	no	up	191.398	-0.745897	0.0410203	0.185604	FALSE	no	down	191.398	-0.111233	0.763366	0.906807	FALSE	no	down	191.398	-0.914109	0.0122975	0.0519515
Acy1	295	98	190.269	262.858	7.85142	8.12187	465	37	255.555	90.4905	8.0955	7.33648	657	382	385.952	271.449	8.45854	8.14728	604	762	639.901	679.868	8.93187	8.99114	347.043	0.337672	0.436613	0.999837	FALSE	no	up	347.043	-0.549062	0.198122	0.477091	FALSE	no	down	347.043	-1.55401	0.000264758	0.00637873	FALSE	yes	down	347.043	-0.886734	0.038187	0.122642
Acy3	191	87	123.191	233.353	7.05466	7.5963	354	40	194.552	97.8276	7.44263	6.88451	164	141	96.3411	100.194	6.85979	6.89096	247	161	261.681	143.647	7.70757	7.18146	156.348	0.234301	0.620892	0.999837	FALSE	no	up	156.348	0.835251	0.07576	0.270603	FALSE	no	up	156.348	-0.207534	0.657692	0.852049	FALSE	no	down	156.348	0.60095	0.201889	0.388941
Acyp1	79	12	50.9533	32.1867	5.28099	4.94257	119	16	65.4002	39.131	5.47959	5.06856	20	26	11.7489	18.4756	4.37889	4.60796	17	29	18.0105	25.8742	4.60262	4.80687	32.7226	-0.325697	0.615364	0.999837	FALSE	no	down	32.7226	1.50265	0.0231002	0.127292	FALSE	no	up	32.7226	0.95392	0.149837	0.399497	FALSE	no	up	32.7226	1.82834	0.0051556	0.0272633
Acyp2	81	11	52.2433	29.5045	5.49702	5.11579	106	23	58.2557	56.2508	5.58199	5.53596	89	63	52.2827	44.7677	5.49809	5.38165	19	18	20.1293	16.0599	4.87941	4.75878	41.1867	-0.433709	0.455568	0.999837	FALSE	no	down	41.1867	-0.193425	0.734931	0.887749	FALSE	no	down	41.1867	1.23476	0.0419831	0.184129	FALSE	no	up	41.1867	0.240284	0.668301	0.808885
Ada	165	27	106.422	72.42	6.64848	6.35116	88	19	48.3632	46.4681	6.04436	6.05361	295	303	173.296	215.311	7.07347	7.27201	60	112	63.5663	99.9281	6.24563	6.59598	103.222	0.940503	0.0433131	0.950071	FALSE	no	up	103.222	-1.08872	0.0127347	0.0852148	FALSE	no	down	103.222	0.156271	0.726708	0.888774	FALSE	no	up	103.222	-2.02923	6.48377e-06	0.000119288
Adal	164	43	105.777	115.336	6.69039	6.7574	150	70	82.4372	171.198	6.4907	7.0917	140	125	82.2424	88.8249	6.48901	6.54977	82	101	86.874	90.1137	6.53327	6.56154	102.85	-0.163871	0.718972	0.999837	FALSE	no	down	102.85	0.364963	0.418241	0.690854	FALSE	no	up	102.85	0.315199	0.488284	0.737706	FALSE	no	up	102.85	0.528834	0.237522	0.434922
Adam10	1069	292	689.483	783.209	9.39556	9.50995	1179	392	647.957	958.71	9.34003	9.69664	1059	897	622.105	637.407	9.3039	9.32545	359	667	380.338	595.107	8.88742	9.26489	664.29	-0.121759	0.714817	0.999837	FALSE	no	down	664.29	0.223247	0.501246	0.756883	FALSE	no	up	664.29	0.590925	0.0763817	0.268827	FALSE	no	up	664.29	0.345006	0.29778	0.501687
Adam11	37	18	23.8642	48.28	4.7223	5.16271	28	5	15.3883	12.2284	4.48955	4.45336	100	28	58.7446	19.8968	5.32962	4.62092	34	34	36.0209	30.3353	4.98286	4.87084	30.5948	1.29559	0.0913462	0.999837	FALSE	no	up	30.5948	-0.18484	0.795834	0.916634	FALSE	no	down	30.5948	0.0662992	0.927013	0.973094	FALSE	no	up	30.5948	-1.48043	0.0477957	0.144932
Adam12	279	5	179.949	13.4111	6.67706	4.82449	22	3	12.0908	7.33707	4.64828	4.62932	233	97	136.875	68.9281	6.41764	5.80623	15	67	15.8916	59.7784	4.81535	5.6873	61.7826	3.28314	0.00018783	0.106216	FALSE	no	up	61.7826	-0.0511719	0.949265	0.978974	FALSE	no	down	61.7826	1.38758	0.0892983	0.294815	FALSE	no	up	61.7826	-3.33431	0.00013392	0.00152029
Adam15	1343	310	866.207	831.489	9.70559	9.66834	1083	175	595.197	427.996	9.37511	9.10684	1520	860	892.917	611.115	9.73317	9.39785	1441	986	1526.65	879.724	10.2369	9.71955	828.912	0.723966	0.0410681	0.932776	FALSE	no	up	828.912	0.174957	0.618616	0.827803	FALSE	no	up	828.912	-0.502233	0.152907	0.404155	FALSE	no	down	828.912	-0.549009	0.119687	0.274493
Adam17	260	53	167.695	142.158	7.44931	7.3201	253	60	139.044	146.741	7.29495	7.34427	395	395	232.041	280.687	7.72921	7.89971	157	278	166.332	248.036	7.44301	7.78775	190.342	0.131503	0.728181	0.999837	FALSE	no	up	190.342	-0.714954	0.0521322	0.215753	FALSE	no	down	190.342	-0.410012	0.269351	0.545896	FALSE	no	down	190.342	-0.846457	0.0214044	0.0796836
Adam19	565	61	364.413	163.616	8.37361	7.70732	349	73	191.804	178.535	7.82142	7.77271	655	747	384.777	530.817	8.42312	8.72229	177	534	187.521	476.443	7.80528	8.62	309.741	0.529127	0.258287	0.999837	FALSE	no	up	309.741	-0.773943	0.0931034	0.307502	FALSE	no	down	309.741	-0.312207	0.499738	0.745132	FALSE	no	down	309.741	-1.30307	0.00487379	0.026148
Adam1a	7	0	4.51485	0	2.48248	2.29883	17	5	9.34289	12.2284	2.71609	2.78356	11	6	6.4619	4.26359	2.58388	2.46947	5	7	5.29719	6.2455	2.52616	2.57232	6.0443	-1.88069	0.190969	0.999837	FALSE	no	down	6.0443	-0.897689	0.531382	0.773943	FALSE	no	down	6.0443	-1.00145	0.490257	0.739124	FALSE	no	down	6.0443	0.983003	0.450406	0.644209
Adam22	62	11	39.9887	29.5045	5.20254	5.00898	69	16	37.9211	39.131	5.16593	5.17974	77	38	45.2333	27.0028	5.29034	4.94392	28	31	29.6643	27.6587	5.00424	4.96012	34.513	-0.114569	0.854998	0.999837	FALSE	no	down	34.513	-0.0281094	0.963363	0.98593	FALSE	no	down	34.513	0.30999	0.620191	0.83064	FALSE	no	up	34.513	0.0864595	0.886556	0.938077
Adam23	252	41	162.535	109.971	7.21698	6.89552	203	70	111.565	171.198	6.90117	7.2565	426	255	250.252	181.203	7.60488	7.31193	55	91	58.2691	81.1916	6.42321	6.65583	140.773	-0.00683645	0.987267	0.999837	FALSE	no	down	140.773	-0.641004	0.126513	0.368884	FALSE	no	down	140.773	0.986062	0.0227274	0.124287	FALSE	no	up	140.773	-0.634167	0.129275	0.28798
Adam28	0	0	0	0	-0.0865358	-0.0522672	0	0	0	0	-0.0880536	-0.0573722	9	0	5.28701	0	0.247675	-0.0855288	0	3	0	2.67664	-0.0806268	0.0929017	0.995457	0.181966	0.967276	0.999837	FALSE	no	up	0.995457	-3.45409	0.413584	0.686232	FALSE	no	down	0.995457	-2.47862	0.5628	0.789373	FALSE	no	down	0.995457	-3.63606	0.389405	0.592097
Adam3	1	0	0.644979	0	0.243732	0.227736	5	0	2.74791	0	0.381707	0.222079	3	6	1.76234	4.26359	0.319297	0.464703	0	0	0	0	0.203841	0.201246	1.17735	-1.42838	0.667991	0.999837	FALSE	no	down	1.17735	-2.39366	0.457532	0.721487	FALSE	no	down	1.17735	1.67798	0.63147	0.837222	FALSE	no	up	1.17735	-0.965282	0.756891	0.86326
Adam33	82	25	52.8883	67.0556	5.6038	5.76958	132	11	72.5448	26.9026	5.85495	5.1696	31	20	18.2108	14.212	4.9077	4.79048	76	73	80.5173	65.1317	5.93457	5.76408	49.6829	0.183176	0.75564	0.999837	FALSE	no	up	49.6829	1.86599	0.00187321	0.0215114	FALSE	yes	up	49.6829	-0.296539	0.607097	0.820728	FALSE	no	down	49.6829	1.68281	0.00506828	0.0269544
Adam4	20	4	12.8996	10.7289	3.63722	3.56255	16	11	8.79331	26.9026	3.46545	4.00894	6	18	3.52467	12.7908	3.18706	3.63293	7	27	7.41607	24.0898	3.41355	3.981	13.3932	-0.495371	0.640755	0.999837	FALSE	no	down	13.3932	0.565845	0.593569	0.814873	FALSE	no	up	13.3932	-0.403707	0.700927	0.875828	FALSE	no	down	13.3932	1.06122	0.306909	0.51234
Adam5	2	0	1.28996	0	0.269959	0.210808	6	0	3.29749	0	0.394409	0.205277	4	3	2.34978	2.1318	0.337504	0.322803	0	0	0	0	0.187237	0.184766	1.13363	-1.04396	0.752809	0.999837	FALSE	no	down	1.13363	-1.34585	0.677722	0.857588	FALSE	no	down	1.13363	2.30187	0.511061	0.752917	FALSE	no	up	1.13363	-0.30189	0.923726	0.958272
Adam8	123	7	79.3324	18.7756	6.01302	5.08836	33	10	18.1362	24.4569	4.97719	5.20622	302	175	177.409	124.355	6.73779	6.40539	25	46	26.486	41.0419	5.21406	5.49901	63.749	1.3385	0.0381472	0.927943	FALSE	no	up	63.749	-1.53098	0.0102372	0.0731973	FALSE	no	down	63.749	0.625339	0.311003	0.587447	FALSE	no	up	63.749	-2.86948	4.36249e-06	8.71343e-05
Adam9	711	154	458.58	413.062	8.62039	8.52068	546	244	300.072	596.748	8.23835	8.86393	496	484	291.373	343.93	8.21274	8.35858	104	187	110.182	166.844	7.45073	7.75426	335.099	-0.0242973	0.949806	0.999837	FALSE	no	down	335.099	0.459066	0.232216	0.515858	FALSE	no	up	335.099	1.65379	2.33543e-05	0.00113621	FALSE	yes	up	335.099	0.483364	0.207744	0.396178
Adamdec1	2388	696	1540.21	1866.83	10.6505	10.823	3827	1159	2103.25	2834.55	10.9327	11.213	2338	2712	1373.45	1927.14	10.55	10.8522	663	2485	702.408	2217.15	10.0017	10.9815	1820.62	-0.535353	0.209583	0.999837	FALSE	no	down	1820.62	0.0449524	0.916043	0.967957	FALSE	no	up	1820.62	0.221331	0.60401	0.818228	FALSE	no	up	1820.62	0.580306	0.173095	0.352072
Adamts1	246	28	158.665	75.1023	6.88777	6.24918	72	25	39.5699	61.1422	5.77546	6.09886	223	287	131	203.942	6.71635	7.11946	19	53	20.1293	47.2874	5.40264	5.90397	92.1048	1.28565	0.0191161	0.754135	FALSE	no	up	92.1048	-0.486368	0.354363	0.637315	FALSE	no	down	92.1048	1.81611	0.000943849	0.0155436	FALSE	yes	up	92.1048	-1.77201	0.00102262	0.00777454
Adamts10	188	42	121.256	112.653	6.79607	6.72997	114	39	62.6523	95.3819	6.27421	6.59908	266	199	156.261	141.409	7.0155	6.92744	74	65	78.3984	57.994	6.44538	6.2231	103.251	0.61006	0.161671	0.999837	FALSE	no	up	103.251	-0.343019	0.413504	0.686232	FALSE	no	down	103.251	0.78625	0.0685338	0.251243	FALSE	no	up	103.251	-0.953079	0.0249499	0.0891976
Adamts12	33	8	21.2843	21.4578	4.15047	4.13091	8	4	4.39665	9.78276	3.47673	3.79149	57	42	33.4844	29.8452	4.44849	4.36584	6	14	6.35663	12.491	3.61228	3.86467	17.3873	1.76364	0.0538569	0.996406	FALSE	no	up	17.3873	-0.56858	0.482968	0.742189	FALSE	no	down	17.3873	1.16941	0.17468	0.433529	FALSE	no	up	17.3873	-2.33222	0.00843265	0.0392641
Adamts13	5	2	3.2249	5.36445	2.2749	2.39658	11	1	6.0454	2.44569	2.43452	2.26577	21	1	12.3364	0.710599	2.71337	2.10822	8	6	8.47551	5.35329	2.54349	2.39724	5.49452	-0.153135	0.923775	0.999837	FALSE	no	down	5.49452	-0.684972	0.655568	0.846013	FALSE	no	down	5.49452	-0.753201	0.627034	0.83403	FALSE	no	down	5.49452	-0.531837	0.725268	0.845488
Adamts14	38	5	24.5092	13.4111	4.54561	4.25273	8	1	4.39665	2.44569	3.78963	3.86302	115	68	67.5563	48.3207	5.29216	5.02454	24	30	25.4265	26.7664	4.56696	4.60077	26.6041	2.38175	0.00691567	0.553303	FALSE	no	up	26.6041	-1.53709	0.0283726	0.146402	FALSE	no	down	26.6041	-0.3857	0.592345	0.811647	FALSE	no	down	26.6041	-3.91884	3.43486e-06	7.15814e-05
Adamts15	187	62	120.611	166.298	7.09317	7.35812	279	114	153.333	278.809	7.29012	7.8105	214	91	125.713	64.6645	7.12628	6.63072	305	194	323.129	173.09	7.95402	7.39292	175.706	-0.588206	0.214094	0.999837	FALSE	no	down	175.706	0.573886	0.225428	0.508254	FALSE	no	up	175.706	-0.803959	0.087337	0.290555	FALSE	no	down	175.706	1.16209	0.0131278	0.0546583
Adamts16	1	0	0.644979	0	0.424332	0.407055	8	2	4.39665	4.89138	0.67965	0.654445	1	0	0.587446	0	0.419051	0.374085	0	2	0	1.78443	0.381898	0.50768	1.53811	-3.01145	0.281402	0.999837	FALSE	no	down	1.53811	0.859765	0.780278	0.908548	FALSE	no	up	1.53811	-0.669975	0.81932	0.931441	FALSE	no	down	1.53811	3.87122	0.177515	0.357578
Adamts17	9	0	5.80481	0	2.4052	2.13798	9	0	4.94623	0	2.35961	2.12997	18	9	10.574	6.39539	2.62443	2.43458	11	3	11.6538	2.67664	2.65298	2.23328	5.25637	0.215566	0.901134	0.999837	FALSE	no	up	5.25637	-1.29181	0.426407	0.698377	FALSE	no	down	5.25637	-1.03639	0.5283	0.765702	FALSE	no	down	5.25637	-1.50737	0.354598	0.558459
Adamts19	7	3	4.51485	8.04667	2.34825	2.50407	4	2	2.19833	4.89138	2.1966	2.37463	30	7	17.6234	4.97419	2.91197	2.37508	0	5	0	4.46107	2.06347	2.34684	5.83873	0.889881	0.571119	0.999837	FALSE	no	up	5.83873	-0.913526	0.529911	0.773062	FALSE	no	down	5.83873	1.39166	0.378505	0.650348	FALSE	no	up	5.83873	-1.80341	0.230955	0.42674
Adamts2	251	61	161.89	163.616	7.39558	7.4065	192	51	105.52	124.73	7.05126	7.19153	677	444	397.701	315.506	8.2049	7.98677	77	259	81.5768	231.084	6.86834	7.7029	197.703	0.508672	0.268711	0.999837	FALSE	no	up	197.703	-1.13243	0.0114316	0.0792019	FALSE	no	down	197.703	0.0538094	0.90541	0.964758	FALSE	no	up	197.703	-1.6411	0.000271727	0.00270757
Adamts20	7	0	4.51485	0	1.54712	1.30441	5	3	2.74791	7.33707	1.4412	1.64324	2	3	1.17489	2.1318	1.33343	1.40143	2	3	2.11888	2.67664	1.40288	1.4367	2.83775	-0.828434	0.667773	0.999837	FALSE	no	down	2.83775	0.709634	0.717023	0.877695	FALSE	no	up	2.83775	0.161169	0.934495	0.974946	FALSE	no	up	2.83775	1.53807	0.415403	0.614369
Adamts3	12	3	7.73975	8.04667	3.52855	3.59226	17	3	9.34289	7.33707	3.60049	3.56131	57	49	33.4844	34.8193	4.32375	4.34756	5	18	5.29719	16.0599	3.42524	3.85992	15.2659	-0.125454	0.89958	0.999837	FALSE	no	down	15.2659	-2.12011	0.021662	0.121995	FALSE	no	down	15.2659	-0.457011	0.634977	0.839811	FALSE	no	down	15.2659	-1.99466	0.0277292	0.0963814
Adamts4	21	0	13.5446	0	4.04573	3.52729	10	1	5.49582	2.44569	3.60575	3.62782	181	235	106.328	166.991	5.6963	6.13916	11	4	11.6538	3.56886	3.97602	3.51895	38.7534	0.930867	0.329823	0.999837	FALSE	no	up	38.7534	-3.98112	8.65173e-07	4.84833e-05	FALSE	yes	down	38.7534	0.208347	0.814098	0.929222	FALSE	no	up	38.7534	-4.91199	1.45316e-08	6.88434e-07
Adamts5	188	2	121.256	5.36445	6.05347	4.28498	39	16	21.4337	39.131	4.71007	5.09855	48	53	28.1974	37.6617	4.88463	5.08486	17	28	18.0105	24.982	4.62243	4.80872	37.0046	1.15883	0.17852	0.999837	FALSE	no	up	37.0046	1.0021	0.235182	0.518742	FALSE	no	up	37.0046	1.61377	0.0605167	0.231557	FALSE	no	up	37.0046	-0.156736	0.855127	0.922611
Adamts6	44	4	28.3791	10.7289	4.29117	3.78641	34	7	18.6858	17.1198	4.03532	3.9766	36	27	21.148	19.1862	4.10718	4.04875	2	12	2.11888	10.7066	3.35716	3.75958	16.0092	0.194474	0.833814	0.999837	FALSE	no	up	16.0092	0.0299588	0.973492	0.989811	FALSE	no	up	16.0092	1.65832	0.0862943	0.288422	FALSE	no	up	16.0092	-0.164515	0.855367	0.922686
Adamts7	65	9	41.9236	24.14	5.302	4.96584	36	5	19.7849	12.2284	4.81042	4.66543	125	156	73.4307	110.853	5.74233	6.09682	19	47	20.1293	41.9341	4.83561	5.30115	43.0531	1.02441	0.12821	0.999837	FALSE	no	up	43.0531	-1.42397	0.0211871	0.120346	FALSE	no	down	43.0531	0.137787	0.828996	0.936198	FALSE	no	up	43.0531	-2.44838	0.000143854	0.00161457
Adamts8	9	3	5.80481	8.04667	3.5801	3.75185	44	9	24.1816	22.0112	4.24019	4.15832	34	19	19.9732	13.5014	4.12343	3.91286	9	38	9.53495	33.9042	3.76704	4.45563	17.1197	-1.81085	0.0589953	0.999837	FALSE	no	down	17.1197	-1.34178	0.156676	0.41767	FALSE	no	down	17.1197	-1.72353	0.0698245	0.254207	FALSE	no	down	17.1197	0.46907	0.586178	0.75054
Adamts9	80	9	51.5983	24.14	5.71447	5.26536	32	13	17.5866	31.794	5.01979	5.40687	184	226	108.09	160.595	6.32162	6.6793	28	105	29.6643	93.6826	5.33801	6.19368	64.6439	0.757284	0.25284	0.999837	FALSE	no	up	64.6439	-1.76186	0.00449752	0.0413942	FALSE	yes	down	64.6439	-0.645076	0.305294	0.581805	FALSE	no	down	64.6439	-2.51914	7.27807e-05	0.000914603
Adamtsl1	75	9	48.3734	24.14	5.06469	4.58457	49	12	26.9295	29.3483	4.65434	4.6964	30	31	17.6234	22.0286	4.40246	4.53026	13	20	13.7727	17.8443	4.28867	4.41358	25.0075	0.427524	0.545979	0.999837	FALSE	no	up	25.0075	0.926427	0.183205	0.457695	FALSE	no	up	25.0075	1.24713	0.0820571	0.279318	FALSE	no	up	25.0075	0.498903	0.47718	0.664989
Adamtsl2	6	0	3.86987	0	3.24264	3.22138	12	1	6.59498	2.44569	3.43169	3.33384	329	35	193.27	24.871	6.11172	4.2287	7	14	7.41607	12.491	3.5157	3.76909	31.3698	-0.926553	0.441947	0.999837	FALSE	no	down	31.3698	-5.34031	1.20561e-06	6.52552e-05	FALSE	yes	down	31.3698	-1.89156	0.0977882	0.3112	FALSE	no	down	31.3698	-4.41376	7.45967e-06	0.000134741
Adamtsl3	44	4	28.3791	10.7289	4.00277	3.46831	17	3	9.34289	7.33707	3.40526	3.34661	8	13	4.69957	9.23779	3.17422	3.40222	11	15	11.6538	13.3832	3.5012	3.56573	11.8453	1.26345	0.213694	0.999837	FALSE	no	up	11.8453	1.5656	0.111968	0.343724	FALSE	no	up	11.8453	0.710234	0.467099	0.722776	FALSE	no	up	11.8453	0.302151	0.768184	0.870008
Adamtsl4	256	101	165.115	270.905	7.34405	7.77392	243	48	133.548	117.393	7.16672	7.07106	468	215	274.925	152.779	7.79665	7.27845	99	134	104.884	119.557	6.97726	7.07857	167.388	0.76971	0.0704517	0.999837	FALSE	no	up	167.388	0.00675954	0.987015	0.994557	FALSE	no	up	167.388	0.937688	0.0264083	0.137522	FALSE	no	up	167.388	-0.762951	0.069302	0.188842
Adamtsl5	220	29	141.895	77.7845	6.91628	6.43026	239	21	131.35	51.3595	6.84989	6.14672	247	72	145.099	51.1631	6.9361	6.11571	94	126	99.5872	112.419	6.61723	6.71688	101.332	0.250412	0.662467	0.999837	FALSE	no	up	101.332	0.183814	0.745237	0.893101	FALSE	no	up	101.332	0.0749202	0.89508	0.961493	FALSE	no	up	101.332	-0.0665981	0.906428	0.948523
Adap1	446	144	287.661	386.24	8.26421	8.52	633	92	347.885	225.003	8.42879	8.06578	755	564	443.521	400.778	8.64637	8.55452	423	273	448.142	243.575	8.65516	8.12527	347.851	0.211277	0.584449	0.999837	FALSE	no	up	347.851	-0.334351	0.380916	0.659529	FALSE	no	down	347.851	-0.0451379	0.906266	0.964876	FALSE	no	down	347.851	-0.545627	0.153027	0.32339
Adap2	52	14	33.5389	37.5511	4.94183	5.00221	39	12	21.4337	29.3483	4.65682	4.85073	68	69	39.9463	49.0313	5.06508	5.21488	10	22	10.5944	19.6287	4.32851	4.61208	30.1341	0.512679	0.444394	0.999837	FALSE	no	up	30.1341	-0.333683	0.601495	0.819126	FALSE	no	down	30.1341	1.21278	0.0736402	0.262205	FALSE	no	up	30.1341	-0.846361	0.19131	0.375741
Adar	931	179	600.476	480.118	9.23	9.03657	813	156	446.81	381.527	8.9732	8.84563	863	1403	506.966	996.97	9.08145	9.69667	875	769	927.009	686.113	9.62747	9.34958	628.249	0.384218	0.296901	0.999837	FALSE	no	up	628.249	-0.471666	0.195736	0.474002	FALSE	no	down	628.249	-0.573038	0.116477	0.345342	FALSE	no	down	628.249	-0.855884	0.0191279	0.0730787
Adarb1	62	12	39.9887	32.1867	5.41566	5.29418	85	24	46.7144	58.6965	5.52598	5.68477	107	57	62.8567	40.5041	5.75032	5.4248	37	54	39.1992	48.1796	5.40395	5.54795	46.0408	-0.500995	0.379525	0.999837	FALSE	no	down	46.0408	-0.495308	0.37396	0.654	FALSE	no	down	46.0408	-0.252185	0.655997	0.850454	FALSE	no	down	46.0408	0.0056866	0.991656	0.99517
Adat1	38	10	24.5092	26.8222	4.84648	4.91598	63	12	34.6236	29.3483	5.06747	4.96505	62	57	36.4216	40.5041	5.10204	5.17561	33	39	34.9615	34.7964	5.07281	5.07005	32.7484	-0.348494	0.581663	0.999837	FALSE	no	down	32.7484	-0.595426	0.330405	0.615661	FALSE	no	down	32.7484	-0.455037	0.463793	0.720437	FALSE	no	down	32.7484	-0.246932	0.679664	0.817442
Adat2	78	9	50.3084	24.14	5.62838	5.19614	110	28	60.454	68.4793	5.76796	5.85074	109	35	64.0316	24.871	5.81262	5.16147	46	71	48.7342	63.3473	5.60495	5.80209	50.5457	-0.718893	0.246083	0.999837	FALSE	no	down	50.5457	-0.195274	0.750214	0.894694	FALSE	no	down	50.5457	-0.525962	0.393034	0.660941	FALSE	no	down	50.5457	0.523619	0.381795	0.585126
Adat3	43	13	27.7341	34.8689	5.0466	5.20267	46	6	25.2808	14.6741	4.98769	4.77143	115	77	67.5563	54.7161	5.68907	5.5218	52	49	55.0908	43.7185	5.52348	5.35383	40.4549	0.537377	0.392021	0.999837	FALSE	no	up	40.4549	-0.996047	0.0883541	0.298023	FALSE	no	down	40.4549	-0.685795	0.247149	0.520454	FALSE	no	down	40.4549	-1.53342	0.0100434	0.0446424
Adck1	214	38	138.026	101.925	6.94432	6.69244	156	29	85.7347	70.925	6.55346	6.42461	217	142	127.476	100.905	6.87674	6.68325	133	102	140.905	91.0059	6.96036	6.60137	107.113	0.618006	0.163173	0.999837	FALSE	no	up	107.113	0.0896755	0.834476	0.932577	FALSE	no	up	107.113	0.0711709	0.869282	0.952528	FALSE	no	up	107.113	-0.52833	0.224095	0.418001
Adck2	199	58	128.351	155.569	7.01124	7.16891	276	54	151.685	132.067	7.15207	7.03454	237	148	139.225	105.169	7.07921	6.84975	143	100	151.5	89.2215	7.14999	6.72321	131.598	-0.0185982	0.964716	0.999837	FALSE	no	down	131.598	0.203349	0.623807	0.829257	FALSE	no	up	131.598	0.229615	0.5829	0.804474	FALSE	no	up	131.598	0.221947	0.591046	0.753548
Adck3	594	214	383.118	573.996	8.47892	8.84857	993	161	545.735	393.756	8.80597	8.5015	291	149	170.947	105.879	7.79822	7.44767	468	222	495.817	198.072	8.71475	7.91627	358.415	0.0150864	0.972569	0.999837	FALSE	no	up	358.415	1.78145	5.26329e-05	0.00136837	FALSE	yes	up	358.415	0.458956	0.295095	0.571574	FALSE	no	up	358.415	1.76637	6.00261e-05	0.000782857
Adck4	340	85	219.293	227.989	8.00485	8.04261	446	61	245.113	149.187	8.0966	7.71874	777	544	456.445	386.566	8.64418	8.49259	689	461	729.953	411.311	9.0871	8.54846	353.232	0.157286	0.684276	0.999837	FALSE	no	up	353.232	-0.916404	0.0156502	0.0984124	FALSE	no	down	353.232	-1.35226	0.000364815	0.00794387	FALSE	yes	down	353.232	-1.07369	0.00462961	0.0251442
Adck5	386	119	248.962	319.185	8.01964	8.23489	531	54	291.828	132.067	8.15758	7.52519	303	266	177.996	189.019	7.74065	7.78977	645	455	683.338	405.958	8.94993	8.45457	306.044	0.386725	0.353387	0.999837	FALSE	no	up	306.044	0.622846	0.131286	0.376969	FALSE	no	up	306.044	-0.946102	0.0211916	0.119316	FALSE	no	down	306.044	0.236122	0.568409	0.736712
Adcy1	25	4	16.1245	10.7289	3.78651	3.60415	42	7	23.0824	17.1198	3.99379	3.79756	22	18	12.9238	12.7908	3.67495	3.66994	6	7	6.35663	6.2455	3.40809	3.39699	13.1715	-0.559235	0.539429	0.999837	FALSE	no	down	13.1715	0.110898	0.902086	0.962339	FALSE	no	up	13.1715	1.14028	0.234737	0.507479	FALSE	no	up	13.1715	0.670132	0.44541	0.640423
Adcy2	19	0	12.2546	0	3.07444	2.53546	6	2	3.29749	4.89138	2.63105	2.75726	36	21	21.148	14.9226	3.3729	3.17125	2	5	2.11888	4.46107	2.57876	2.71109	7.88676	0.866165	0.530475	0.999837	FALSE	no	up	7.88676	-1.34181	0.289475	0.576369	FALSE	no	down	7.88676	1.10044	0.42126	0.684716	FALSE	no	up	7.88676	-2.20798	0.0927513	0.230592
Adcy3	124	12	79.9774	32.1867	5.83291	5.15807	56	19	30.7766	46.4681	5.11477	5.39347	87	81	51.1078	57.5585	5.47538	5.56571	13	25	13.7727	22.3054	4.68568	4.92259	41.7691	0.632435	0.314069	0.999837	FALSE	no	up	41.7691	0.102757	0.86567	0.948487	FALSE	no	up	41.7691	1.68548	0.00868067	0.0664095	FALSE	no	up	41.7691	-0.529678	0.389639	0.592251
Adcy4	57	3	36.7638	8.04667	5.15005	4.49077	39	8	21.4337	19.5655	4.80169	4.79513	111	104	65.2065	73.9023	5.58434	5.68422	22	63	23.3076	56.2095	4.86048	5.46198	38.0545	0.252954	0.733083	0.999837	FALSE	no	up	38.0545	-1.49824	0.0327594	0.161095	FALSE	no	down	38.0545	-0.697269	0.328005	0.605217	FALSE	no	down	38.0545	-1.75119	0.0129164	0.0539199
Adcy5	229	52	147.7	139.476	6.97363	6.91415	186	71	102.222	173.644	6.66187	7.10512	167	105	98.1034	74.6129	6.62832	6.41336	68	51	72.0418	45.503	6.38939	6.06577	106.663	0.0882109	0.844102	0.999837	FALSE	no	up	106.663	0.735033	0.0985913	0.318185	FALSE	no	up	106.663	1.29626	0.00443558	0.0427222	FALSE	yes	up	106.663	0.646822	0.145567	0.312556
Adcy6	2446	818	1577.62	2194.06	10.6578	10.9582	4276	803	2350.01	1963.89	11.0232	10.8558	2118	1015	1244.21	721.258	10.4498	10.0042	2943	1425	3117.93	1271.41	11.2934	10.4686	1805.05	-0.196114	0.628821	0.999837	FALSE	no	down	1805.05	0.938418	0.0207082	0.11856	FALSE	no	up	1805.05	-0.220113	0.587155	0.808237	FALSE	no	down	1805.05	1.13453	0.00513628	0.0272156
Adcy7	228	22	147.055	59.0089	7.02166	6.32685	149	28	81.8877	68.4793	6.5396	6.4235	216	362	126.888	257.237	6.89527	7.52841	75	142	79.4579	126.695	6.51976	6.89327	118.339	0.487088	0.353562	0.999837	FALSE	no	up	118.339	-0.852848	0.0943073	0.309909	FALSE	no	down	118.339	0.0415579	0.935796	0.97513	FALSE	no	up	118.339	-1.33994	0.00906248	0.0413707
Adcy9	241	61	155.44	163.616	7.24895	7.28993	269	80	147.837	195.655	7.20675	7.44062	192	170	112.79	120.802	6.9874	7.04176	144	163	152.559	145.431	7.23299	7.19307	149.266	-0.0929212	0.802764	0.999837	FALSE	no	down	149.266	0.446744	0.224868	0.507643	FALSE	no	up	149.266	0.0953544	0.796352	0.922119	FALSE	no	up	149.266	0.539665	0.140312	0.304989
Adcyap1	7	1	4.51485	2.68222	2.08014	1.99533	8	1	4.39665	2.44569	2.07376	1.98219	9	13	5.28701	9.23779	2.12243	2.30748	4	1	4.23775	0.892215	2.06444	1.86214	4.21177	0.0653012	0.968426	0.999837	FALSE	no	up	4.21177	-0.939354	0.547319	0.78353	FALSE	no	down	4.21177	0.582702	0.725065	0.88783	FALSE	no	up	4.21177	-1.00465	0.517688	0.69791
Adcyap1r1	112	16	72.2377	42.9156	6.04288	5.67424	82	16	45.0657	39.131	5.68803	5.61497	189	82	111.027	58.2691	6.40052	5.87641	65	60	68.8635	53.5329	6.00358	5.81379	61.3803	0.479254	0.389105	0.999837	FALSE	no	up	61.3803	-0.516465	0.33274	0.617835	FALSE	no	down	61.3803	-0.0440924	0.935072	0.975056	FALSE	no	down	61.3803	-0.995719	0.0646837	0.179622
Add1	3036	898	1958.16	2408.64	10.9048	11.0949	3889	729	2137.32	1782.91	10.9847	10.8204	3102	2149	1822.26	1527.08	10.8399	10.6832	1858	1540	1968.44	1374.01	10.9095	10.5919	1872.35	0.152571	0.611013	0.999837	FALSE	no	up	1872.35	0.380983	0.203083	0.482959	FALSE	no	up	1872.35	0.384359	0.19962	0.465692	FALSE	no	up	1872.35	0.228412	0.445406	0.640423
Add2	24	9	15.4795	24.14	4.0248	4.25214	19	11	10.4421	26.9026	3.83517	4.31785	15	22	8.81169	15.6332	3.76613	4.0302	26	15	27.5454	13.3832	4.35605	3.9542	17.7922	0.133989	0.879558	0.999837	FALSE	no	up	17.7922	0.658251	0.44909	0.714785	FALSE	no	up	17.7922	-0.0852016	0.921661	0.970729	FALSE	no	down	17.7922	0.524262	0.54622	0.721094
Add3	2125	500	1370.58	1341.11	10.2761	10.255	2673	541	1469.03	1323.12	10.3409	10.2426	1081	894	635.029	635.275	9.59917	9.59968	1203	796	1274.5	710.203	10.2087	9.69272	1094.86	-0.0429737	0.893851	0.999837	FALSE	no	down	1094.86	1.09426	0.000677949	0.0102371	FALSE	yes	up	1094.86	0.451199	0.161058	0.414835	FALSE	no	up	1094.86	1.13723	0.000408523	0.00377467
Adgb	14	1	9.02971	2.68222	2.80209	2.52514	16	4	8.79331	9.78276	2.79304	2.80709	10	12	5.87446	8.52719	2.65261	2.77909	2	6	2.11888	5.35329	2.45233	2.62754	6.52023	-0.52206	0.689104	0.999837	FALSE	no	down	6.52023	-0.161705	0.899568	0.96134	FALSE	no	down	6.52023	0.766247	0.569632	0.795132	FALSE	no	up	6.52023	0.360355	0.772716	0.873637
Adgra1	3	0	1.93494	0	1.4007	1.31856	1	0	0.549582	0	1.29986	1.31381	11	12	6.4619	8.52719	1.66186	1.75484	3	2	3.17832	1.78443	1.47815	1.39335	2.80454	1.31835	0.57889	0.999837	FALSE	no	up	2.80454	-2.56944	0.209894	0.491212	FALSE	no	down	2.80454	-0.968338	0.64877	0.847294	FALSE	no	down	2.80454	-3.88779	0.07107	0.192043
Adgra2	1673	481	1079.05	1290.15	10.0265	10.1896	2119	539	1164.56	1318.23	10.0961	10.2097	1026	727	602.719	516.605	9.52137	9.39662	1188	1114	1258.61	993.927	10.1675	9.95244	1027.98	-0.0686104	0.812348	0.999837	FALSE	no	down	1027.98	1.07871	0.000189033	0.00384344	FALSE	yes	up	1027.98	0.0704097	0.807137	0.926245	FALSE	no	up	1027.98	1.14732	7.02223e-05	0.000886669
Adgra3	666	73	429.556	195.802	8.36811	7.66054	328	82	180.263	200.547	7.5892	7.68026	423	327	248.49	232.366	7.8653	7.80626	131	171	138.786	152.569	7.37879	7.45327	222.297	0.743003	0.0640346	0.999837	FALSE	no	up	222.297	0.401425	0.30929	0.596411	FALSE	no	up	222.297	1.12391	0.00496343	0.0462758	FALSE	yes	up	222.297	-0.341578	0.390847	0.593246
Adgrb1	4	5	2.57992	13.4111	2.49361	2.96874	10	2	5.49582	4.89138	2.66714	2.65481	27	9	15.861	6.39539	3.11004	2.71576	3	6	3.17832	5.35329	2.54544	2.66266	7.14578	0.436579	0.745814	0.999837	FALSE	no	up	7.14578	-0.651402	0.608151	0.822161	FALSE	no	down	7.14578	0.728532	0.586073	0.807097	FALSE	no	up	7.14578	-1.08798	0.397735	0.599551
Adgrb2	26	23	16.7695	61.6911	4.58234	5.42637	44	10	24.1816	24.4569	4.79125	4.81622	126	25	74.0182	17.765	5.61299	4.61521	18	43	19.0699	38.3652	4.66226	5.0983	34.5397	0.617731	0.450224	0.999837	FALSE	no	up	34.5397	-0.303486	0.700984	0.870771	FALSE	no	down	34.5397	0.372347	0.642966	0.843385	FALSE	no	up	34.5397	-0.921217	0.249537	0.448861
Adgrb3	8	2	5.15983	5.36445	2.44182	2.45505	20	6	10.9916	14.6741	2.72343	2.79901	7	3	4.11212	2.1318	2.38045	2.25675	3	3	3.17832	2.67664	2.33292	2.29834	6.03612	-1.27086	0.329974	0.999837	FALSE	no	down	6.03612	0.73664	0.583047	0.806982	FALSE	no	up	6.03612	0.843885	0.543914	0.775644	FALSE	no	up	6.03612	2.0075	0.115588	0.268357
Adgrd1	203	36	130.931	96.5601	7.01805	6.78049	154	44	84.6356	107.61	6.66749	6.86189	572	202	336.019	143.541	7.87075	7.09566	66	173	69.9229	154.353	6.53152	7.15745	140.447	0.271697	0.595363	0.999837	FALSE	no	up	140.447	-1.06194	0.0333213	0.162899	FALSE	no	down	140.447	0.03244	0.948799	0.97926	FALSE	no	up	140.447	-1.33363	0.00766302	0.0365846
Adgre1	168	24	108.356	64.3734	6.4089	5.97763	57	50	31.3262	122.284	5.46712	6.49464	84	160	49.3454	113.696	5.77885	6.45002	21	50	22.2482	44.6107	5.28557	5.70937	69.5301	0.243	0.711638	0.999837	FALSE	no	up	69.5301	0.105893	0.870235	0.950262	FALSE	no	up	69.5301	1.38424	0.0373609	0.171413	FALSE	no	up	69.5301	-0.137107	0.832712	0.910883
Adgre4	7	0	4.51485	0	1.98804	1.7595	9	4	4.94623	9.78276	2.01394	2.19736	6	16	3.52467	11.3696	1.92786	2.31768	0	0	0	0	1.69785	1.68879	4.26726	-1.38812	0.440319	0.999837	FALSE	no	down	4.26726	-1.44497	0.413449	0.686232	FALSE	no	down	4.26726	3.93006	0.0821741	0.279596	FALSE	no	up	4.26726	-0.0568561	0.972761	0.98613
Adgre5	1013	251	653.364	673.238	9.26688	9.29286	753	222	413.835	542.943	8.86622	9.10126	943	1189	553.961	844.902	9.11883	9.50421	405	523	429.073	466.628	8.89752	8.96903	572.243	0.478452	0.140285	0.999837	FALSE	no	up	572.243	-0.0766372	0.811292	0.923248	FALSE	no	down	572.243	0.565761	0.0798469	0.275221	FALSE	no	up	572.243	-0.555089	0.0846946	0.216222
Adgrf1	65	20	41.9236	53.6445	5.61255	5.79573	45	9	24.7312	22.0112	5.26826	5.27499	174	226	102.216	160.595	6.31453	6.71709	46	83	48.7342	74.0538	5.72273	6.04252	65.9887	0.984605	0.0768491	0.999837	FALSE	no	up	65.9887	-1.48553	0.00350641	0.0347813	FALSE	yes	down	65.9887	-0.392345	0.450425	0.709646	FALSE	no	down	65.9887	-2.47013	3.21502e-06	6.75325e-05
Adgrf5	181	35	116.741	93.8778	6.79676	6.62238	224	66	123.106	161.415	6.8416	7.06557	230	182	135.113	129.329	6.92079	6.88294	31	101	32.8426	90.1137	5.9021	6.58665	110.317	-0.409225	0.398701	0.999837	FALSE	no	down	110.317	-0.315577	0.510162	0.761832	FALSE	no	down	110.317	0.781565	0.11131	0.337011	FALSE	no	up	110.317	0.0936482	0.84341	0.915881
Adgrg1	530	181	341.839	485.483	8.49188	8.80056	705	96	387.455	234.786	8.6009	8.18629	1116	338	655.589	240.182	9.08126	8.19765	424	516	449.202	460.383	8.73211	8.75435	406.865	0.393005	0.37353	0.999837	FALSE	no	up	406.865	-0.122343	0.779907	0.90845	FALSE	no	down	406.865	-0.143444	0.743655	0.897458	FALSE	no	down	406.865	-0.515348	0.240055	0.437893
Adgrg2	23	3	14.8345	8.04667	2.73626	2.42413	10	2	5.49582	4.89138	2.3295	2.29546	9	4	5.28701	2.8424	2.31767	2.17151	0	2	0	1.78443	1.98956	2.10699	5.39778	1.16503	0.411829	0.999837	FALSE	no	up	5.39778	1.52587	0.270224	0.557194	FALSE	no	up	5.39778	3.65131	0.0299852	0.149446	FALSE	no	up	5.39778	0.360835	0.800631	0.892661
Adgrg3	13	7	8.38473	18.7756	3.87623	4.26971	31	9	17.037	22.0112	4.21029	4.35237	80	71	46.9957	50.4525	4.89187	4.94384	10	7	10.5944	6.2455	3.98804	3.78903	22.5621	-0.626819	0.437889	0.999837	FALSE	no	down	22.5621	-1.97671	0.0103072	0.0734386	FALSE	no	down	22.5621	0.56685	0.498419	0.744677	FALSE	no	up	22.5621	-1.34989	0.067895	0.186081
Adgrg5	81	10	52.2433	26.8222	5.58823	5.16348	49	8	26.9295	19.5655	5.12547	5.00251	72	202	42.2961	143.541	5.43144	6.44357	37	56	39.1992	49.964	5.37899	5.55345	50.0701	0.780416	0.256086	0.999837	FALSE	no	up	50.0701	-1.17872	0.0692447	0.256332	FALSE	no	down	50.0701	-0.123616	0.851558	0.945155	FALSE	no	down	50.0701	-1.95914	0.00314678	0.0188391
Adgrg6	60	11	38.6987	29.5045	5.13131	4.95403	47	22	25.8303	53.8052	4.86317	5.34897	43	44	25.2602	31.2664	4.84976	4.98597	32	28	33.902	24.982	5.0391	4.84621	32.9062	-0.134953	0.837229	0.999837	FALSE	no	down	32.9062	0.298946	0.64367	0.839402	FALSE	no	up	32.9062	0.241344	0.71229	0.882093	FALSE	no	up	32.9062	0.433899	0.497859	0.682531
Adgrg7	3101	732	2000.08	1963.39	10.7584	10.7399	4244	1747	2332.42	4272.62	10.9054	11.5055	908	744	533.401	528.686	9.621	9.61465	1095	668	1160.09	596	10.2602	9.7071	1673.34	-0.734824	0.0461067	0.965787	FALSE	no	down	1673.34	1.89996	2.72396e-07	1.85405e-05	FALSE	yes	up	1673.34	1.17518	0.00146479	0.020485	FALSE	yes	up	1673.34	2.63478	9.29324e-13	1.2385e-10
Adgrl1	407	80	262.506	214.578	7.79739	7.61253	252	73	138.495	178.535	7.24489	7.45647	373	289	219.117	205.363	7.63555	7.57825	103	115	109.122	102.605	7.05886	7.01075	178.79	0.616875	0.0869694	0.999837	FALSE	no	up	178.79	0.178267	0.612279	0.8245	FALSE	no	up	178.79	1.18255	0.00104456	0.0166657	FALSE	yes	up	178.79	-0.438608	0.216903	0.408729
Adgrl2	729	178	470.19	477.436	8.77133	8.78321	789	124	433.62	303.265	8.69851	8.39057	700	489	411.212	347.483	8.65121	8.50381	368	343	389.873	306.03	8.6041	8.3957	392.389	0.350008	0.286764	0.999837	FALSE	no	up	392.389	0.319945	0.325007	0.610987	FALSE	no	up	392.389	0.445792	0.172562	0.430501	FALSE	no	up	392.389	-0.0300631	0.92649	0.960215
Adgrl3	89	9	57.4031	24.14	5.24121	4.62617	37	14	20.3345	34.2396	4.51896	4.83463	60	45	35.2467	31.977	4.87515	4.80624	9	9	9.53495	8.02993	4.16949	4.09745	27.6132	0.690219	0.331966	0.999837	FALSE	no	up	27.6132	0.336139	0.62475	0.829391	FALSE	no	up	27.6132	2.27681	0.00251549	0.0298784	FALSE	yes	up	27.6132	-0.35408	0.612235	0.768772
Adgrl4	68	16	43.8586	42.9156	5.37984	5.35914	58	32	31.8757	78.2621	5.1586	5.80335	70	61	41.1212	43.3465	5.33369	5.37115	22	31	23.3076	27.6587	4.97443	5.0721	41.5432	-0.279001	0.648347	0.999837	FALSE	no	down	41.5432	0.0411657	0.945495	0.978367	FALSE	no	up	41.5432	0.767529	0.21688	0.488288	FALSE	no	up	41.5432	0.320167	0.590208	0.753266
Adgrv1	11	5	7.09477	13.4111	2.63688	2.84765	14	2	7.69414	4.89138	2.66712	2.53384	17	2	9.98658	1.4212	2.77091	2.30496	3	4	3.17832	3.56886	2.43004	2.44894	6.40579	0.601746	0.657962	0.999837	FALSE	no	up	6.40579	0.778555	0.556027	0.789156	FALSE	no	up	6.40579	1.54822	0.265281	0.541522	FALSE	no	up	6.40579	0.176809	0.895209	0.942284
Adh1	23158	6962	14936.4	18673.6	13.8307	14.0376	40108	6429	22042.6	15723.3	14.1952	13.8777	16255	4763	9548.93	3384.58	13.4349	12.6347	27379	14223	29006.4	12690	14.4623	13.6835	15750.7	-0.16842	0.705693	0.999837	FALSE	no	down	15750.7	1.37761	0.00200943	0.0226815	FALSE	yes	up	15750.7	-0.311105	0.485397	0.735598	FALSE	no	down	15750.7	1.54603	0.000527007	0.00462975
Adh5	503	143	324.424	383.558	8.20639	8.35415	541	143	297.324	349.734	8.12839	8.27081	560	378	328.97	268.606	8.21904	8.03861	88	158	93.2306	140.97	7.20892	7.50784	273.352	0.129753	0.709396	0.999837	FALSE	no	up	273.352	0.238083	0.489729	0.747292	FALSE	no	up	273.352	1.58662	7.31549e-06	0.000498514	FALSE	yes	up	273.352	0.108329	0.75322	0.861234
Adh6a	9	3	5.80481	8.04667	1.25829	1.29489	1	0	0.549582	0	0.89996	0.904167	1	0	0.587446	0	0.904205	0.858135	4	0	4.23775	0	1.15634	0.864767	2.40328	3.76365	0.127601	0.999837	FALSE	no	up	2.40328	4.43483	0.0833163	0.28837	FALSE	no	up	2.40328	1.71655	0.444527	0.704994	FALSE	no	up	2.40328	0.671183	0.810828	0.898716
Adh7	19	0	12.2546	0	2.20725	1.60396	7	3	3.84707	7.33707	1.80078	1.94754	5	1	2.93723	0.710599	1.74263	1.58707	2	1	2.11888	0.892215	1.6943	1.60724	3.76221	0.322158	0.855551	0.999837	FALSE	no	up	3.76221	1.86798	0.29854	0.585669	FALSE	no	up	3.76221	2.18018	0.246875	0.520152	FALSE	no	up	3.76221	1.54582	0.39161	0.593913
Adhfe1	27	1	17.4144	2.68222	3.57006	3.02086	29	3	15.9379	7.33707	3.52447	3.20393	23	5	13.5113	3.55299	3.43932	2.98488	6	16	6.35663	14.2754	3.14336	3.46166	10.1335	-0.139638	0.906685	0.999837	FALSE	no	down	10.1335	0.358743	0.759949	0.898534	FALSE	no	up	10.1335	0.0875073	0.940999	0.976613	FALSE	no	up	10.1335	0.498381	0.668316	0.808885
Adi1	1007	269	649.494	721.518	9.33086	9.42464	1145	403	629.271	985.613	9.30269	9.71209	1040	611	610.944	434.176	9.27649	8.98282	604	586	639.901	522.838	9.31758	9.14064	649.219	-0.231237	0.489287	0.999837	FALSE	no	down	649.219	0.388942	0.243513	0.528083	FALSE	no	up	649.219	0.236018	0.480025	0.73171	FALSE	no	up	649.219	0.620179	0.0622602	0.174833
Adig	26	5	16.7695	13.4111	3.62134	3.48743	16	1	8.79331	2.44569	3.32077	3.08115	25	12	14.6861	8.52719	3.55272	3.31047	5	19	5.29719	16.9521	3.16593	3.62219	10.8603	1.27614	0.254289	0.999837	FALSE	no	up	10.8603	0.393695	0.707182	0.873083	FALSE	no	up	10.8603	0.448421	0.673274	0.860737	FALSE	no	up	10.8603	-0.882449	0.421682	0.619037
Adipoq	176	12	113.516	32.1867	5.70699	4.58673	37	0	20.3345	0	4.30797	3.54643	45	0	26.4351	0	4.4862	3.26801	0	56	0	49.964	3.34729	4.96738	30.3046	2.82228	0.437888	0.999837	FALSE	no	up	30.3046	2.46321	0.496761	0.753244	FALSE	no	up	30.3046	1.54508	0.669778	0.858615	FALSE	no	up	30.3046	-0.359065	0.92146	0.957191
Adipor1	3182	789	2052.32	2116.27	11.0299	11.0575	4222	891	2320.33	2179.11	11.1407	11.0838	3410	2579	2003.19	1832.63	11.0083	10.9295	2610	2332	2765.13	2080.65	11.3023	11.0422	2168.71	-0.111011	0.685659	0.999837	FALSE	no	down	2168.71	0.119669	0.661895	0.848928	FALSE	no	up	2168.71	-0.217269	0.427433	0.690642	FALSE	no	down	2168.71	0.23068	0.398823	0.600536
Adipor2	2638	785	1701.45	2105.55	10.7332	10.9262	3461	706	1902.1	1726.66	10.834	10.7464	2357	1780	1384.61	1264.87	10.5521	10.4757	2223	1599	2355.13	1426.65	11.0288	10.5779	1733.38	0.0666517	0.831021	0.999837	FALSE	no	up	1733.38	0.521133	0.0946441	0.310372	FALSE	no	up	1733.38	0.00817443	0.979087	0.991699	FALSE	no	up	1733.38	0.454481	0.144837	0.311681
Adk	425	116	274.116	311.138	7.97658	8.0858	547	195	300.621	476.909	8.05979	8.48241	237	182	139.225	129.329	7.40525	7.34853	154	155	163.154	138.293	7.53417	7.40182	241.598	-0.401535	0.259257	0.999837	FALSE	no	down	241.598	1.1183	0.00175639	0.0204362	FALSE	yes	up	241.598	0.953056	0.00808191	0.0632631	FALSE	no	up	241.598	1.51983	1.85159e-05	0.000292183
Adm	103	28	66.4328	75.1023	5.94332	6.02803	97	8	53.3094	19.5655	5.77479	5.2136	153	135	89.8792	95.9309	6.18926	6.24292	45	37	47.6747	33.012	5.69516	5.44665	60.1133	0.851267	0.128779	0.999837	FALSE	no	up	60.1133	-0.401215	0.45249	0.717461	FALSE	no	down	60.1133	0.805689	0.143378	0.390153	FALSE	no	up	60.1133	-1.25248	0.0218218	0.0808581
Adm2	24	0	15.4795	0	2.72479	2.02372	1	0	0.549582	0	1.96033	2.01554	13	19	7.63679	13.5014	2.40514	2.65094	4	1	4.23775	0.892215	2.22236	2.00637	5.28715	4.06323	0.0404943	0.932776	FALSE	no	up	5.28715	-0.316283	0.84072	0.935978	FALSE	no	down	5.28715	1.74606	0.297923	0.574796	FALSE	no	up	5.28715	-4.37951	0.0247629	0.088649
Adnp	53	7	34.1839	18.7756	4.49154	4.10046	32	10	17.5866	24.4569	4.07502	4.24272	18	22	10.574	15.6332	3.82253	4.01139	12	7	12.7133	6.2455	3.91305	3.64137	17.5211	0.411181	0.621575	0.999837	FALSE	no	up	17.5211	1.06529	0.195129	0.473179	FALSE	no	up	17.5211	1.54	0.0719203	0.25873	FALSE	no	up	17.5211	0.654109	0.429851	0.627122
Adnp2	245	43	158.02	115.336	7.03778	6.76322	188	47	103.321	114.947	6.67679	6.76098	159	154	93.4039	109.432	6.59516	6.72384	76	64	80.5173	57.1018	6.48053	6.22805	104.01	0.351274	0.408594	0.999837	FALSE	no	up	104.01	0.450312	0.2802	0.567145	FALSE	no	up	104.01	1.01246	0.0176359	0.105983	FALSE	no	up	104.01	0.0990379	0.813116	0.900003
Ado	291	77	187.689	206.531	7.60571	7.68681	372	99	204.444	242.123	7.67823	7.82211	343	298	201.494	211.758	7.6658	7.70837	165	247	174.807	220.377	7.54724	7.74264	206.153	-0.176874	0.611534	0.999837	FALSE	no	down	206.153	-0.0738491	0.829677	0.931133	FALSE	no	down	206.153	-0.0108052	0.975087	0.990081	FALSE	no	down	206.153	0.103025	0.762477	0.866259
Adora1	59	8	38.0538	21.4578	4.80902	4.43213	16	3	8.79331	7.33707	3.98869	4.02091	53	67	31.1346	47.6101	4.66961	4.97278	16	19	16.951	16.9521	4.30225	4.30033	23.5362	1.89545	0.0176434	0.738673	FALSE	no	up	23.5362	-0.352002	0.619325	0.827988	FALSE	no	down	23.5362	0.861657	0.242991	0.515118	FALSE	no	up	23.5362	-2.24745	0.00381	0.0217114
Adora2a	39	5	25.1542	13.4111	4.42313	4.09493	22	1	12.0908	2.44569	4.00909	3.69473	55	79	32.3095	56.1373	4.59294	5.00703	28	5	29.6643	4.46107	4.52543	3.67337	21.9592	1.26714	0.201706	0.999837	FALSE	no	up	21.9592	-1.14596	0.210566	0.492095	FALSE	no	down	21.9592	0.239321	0.798908	0.923394	FALSE	no	up	21.9592	-2.41309	0.0118655	0.0505574
Adora2b	53	0	34.1839	0	3.53455	2.27403	4	0	2.19833	0	2.31092	2.26282	10	26	5.87446	18.4756	2.56446	3.11183	1	1	1.05944	0.892215	2.25393	2.22901	7.83549	3.62092	0.0308802	0.868967	FALSE	no	up	7.83549	0.572686	0.687941	0.863206	FALSE	no	up	7.83549	4.21546	0.0152453	0.0962543	FALSE	no	up	7.83549	-3.04824	0.0673611	0.185112
Adpgk	302	55	194.784	147.522	7.59954	7.37434	331	65	181.912	158.97	7.5413	7.43287	415	465	243.79	330.428	7.79544	8.07108	124	227	131.37	202.533	7.27675	7.63293	198.914	0.0145011	0.97025	0.999837	FALSE	no	up	198.914	-0.729746	0.0552127	0.223657	FALSE	no	down	198.914	0.0495149	0.897794	0.962685	FALSE	no	up	198.914	-0.744247	0.049868	0.149387
Adprh	476	122	307.01	327.231	8.32491	8.38064	674	100	370.418	244.569	8.48894	8.13822	609	589	357.754	418.543	8.45815	8.59815	334	430	353.852	383.652	8.44839	8.51994	345.379	0.0250789	0.940222	0.999837	FALSE	no	up	345.379	-0.293959	0.372714	0.653063	FALSE	no	down	345.379	-0.220614	0.505477	0.749092	FALSE	no	down	345.379	-0.319038	0.332338	0.535886
Adprhl2	134	37	86.4272	99.2423	6.33678	6.43963	169	24	92.8793	58.6965	6.39589	6.04776	135	107	79.3052	76.0341	6.26791	6.2345	70	47	74.1607	41.9341	6.215	5.80483	76.0849	0.249677	0.610589	0.999837	FALSE	no	up	76.0849	0.247578	0.605938	0.820939	FALSE	no	up	76.0849	0.672972	0.168793	0.425578	FALSE	no	up	76.0849	-0.00209966	0.996517	0.997715
Adprm	207	52	133.511	139.476	7.08819	7.12462	410	64	225.328	156.524	7.54312	7.21946	141	182	82.8298	129.329	6.71134	7.06196	152	136	161.035	121.341	7.24562	7.01023	143.672	-0.50284	0.222954	0.999837	FALSE	no	down	143.672	0.363238	0.376711	0.65644	FALSE	no	up	143.672	-0.0500617	0.903268	0.964082	FALSE	no	down	143.672	0.866078	0.032779	0.109533
Adra1a	7	0	4.51485	0	0.878683	0.620279	2	1	1.09916	2.44569	0.66541	0.743227	4	1	2.34978	0.710599	0.750647	0.639068	2	0	2.11888	0	0.732959	0.590697	1.65487	0.61206	0.814332	0.999837	FALSE	no	up	1.65487	0.720374	0.775669	0.906321	FALSE	no	up	1.65487	1.2948	0.62287	0.832068	FALSE	no	up	1.65487	0.108313	0.966372	0.982405
Adra1b	15	0	9.67469	0	2.41282	1.94963	3	1	1.64874	2.44569	1.97921	2.06539	6	9	3.52467	6.39539	2.10265	2.26001	10	3	10.5944	2.67664	2.43792	2.05516	4.62003	1.50618	0.39222	0.999837	FALSE	no	up	4.62003	0.155761	0.922593	0.97113	FALSE	no	up	4.62003	-0.259289	0.871932	0.95327	FALSE	no	down	4.62003	-1.35041	0.431553	0.628645
Adra1d	22	2	14.1895	5.36445	2.10059	1.64645	5	2	2.74791	4.89138	1.51775	1.6277	2	0	1.17489	0	1.39668	1.30102	0	0	0	0	1.31894	1.31076	3.54602	1.45828	0.429412	0.999837	FALSE	no	up	3.54602	4.04059	0.0464985	0.201096	FALSE	no	up	3.54602	5.81493	0.0100334	0.0725869	FALSE	no	up	3.54602	2.58231	0.215164	0.406225
Adra2a	96	35	61.918	93.8778	5.84262	6.15899	45	11	24.7312	26.9026	5.20997	5.30816	58	99	34.0718	70.3493	5.41112	5.9431	100	50	105.944	44.6107	6.27994	5.59866	57.8007	1.58085	0.0107679	0.633549	FALSE	no	up	57.8007	0.557621	0.341252	0.625439	FALSE	no	up	57.8007	0.0301211	0.959034	0.983594	FALSE	no	up	57.8007	-1.02323	0.0950609	0.234861
Adra2c	1	3	0.644979	8.04667	1.38202	1.75804	7	0	3.84707	0	1.59815	1.38992	8	5	4.69957	3.55299	1.64759	1.57907	2	2	2.11888	1.78443	1.4914	1.46818	3.08682	0.726104	0.715328	0.999837	FALSE	no	up	3.08682	-0.115524	0.951013	0.979295	FALSE	no	down	3.08682	0.969273	0.623251	0.832068	FALSE	no	up	3.08682	-0.841628	0.662277	0.804461
Adrb1	1	2	0.644979	5.36445	1.42234	1.73135	11	7	6.0454	17.1198	1.8157	2.20046	0	2	0	1.4212	1.35807	1.49178	1	1	1.05944	0.892215	1.47341	1.4543	4.06844	-2.17718	0.223633	0.999837	FALSE	no	down	4.06844	1.86705	0.353905	0.636925	FALSE	no	up	4.06844	1.35196	0.504767	0.748561	FALSE	no	up	4.06844	4.04423	0.0327177	0.109374
Adrb2	98	10	63.208	26.8222	5.78814	5.22795	76	10	41.7682	24.4569	5.47711	5.17568	121	167	71.0809	118.67	5.88252	6.31684	34	37	36.0209	33.012	5.37903	5.31999	51.8799	0.457247	0.453955	0.999837	FALSE	no	up	51.8799	-1.00519	0.084219	0.28985	FALSE	no	down	51.8799	0.452886	0.451095	0.710278	FALSE	no	up	51.8799	-1.46243	0.0129131	0.0539199
Adrb3	37	7	23.8642	18.7756	3.95258	3.77215	26	4	14.2891	9.78276	3.66068	3.49822	12	4	7.04935	2.8424	3.35514	3.12589	7	21	7.41607	18.7365	3.38504	3.80199	12.8445	0.801373	0.412643	0.999837	FALSE	no	up	12.8445	2.11092	0.0328242	0.161363	FALSE	no	up	12.8445	0.714413	0.456508	0.714441	FALSE	no	up	12.8445	1.30955	0.194019	0.378937
Adrbk1	2077	437	1339.62	1172.13	10.5665	10.455	2372	400	1303.61	978.276	10.5431	10.3071	4081	4499	2397.37	3196.98	11.0881	11.361	2903	2777	3075.55	2477.68	11.3236	11.1188	1992.65	0.136343	0.650106	0.999837	FALSE	no	up	1992.65	-1.15338	0.00011294	0.00258459	FALSE	yes	down	1992.65	-1.14273	0.000132017	0.00394286	FALSE	yes	down	1992.65	-1.28972	1.57629e-05	0.000256394
Adrbk2	116	26	74.8176	69.7378	6.25582	6.20673	95	44	52.2103	107.61	5.98618	6.54104	114	167	66.9688	118.67	6.17024	6.63346	78	79	82.6362	70.485	6.3338	6.21021	80.392	-0.0908687	0.860737	0.999837	FALSE	no	down	80.392	-0.353192	0.485666	0.7441	FALSE	no	down	80.392	-0.0766415	0.88111	0.95644	FALSE	no	down	80.392	-0.262323	0.602185	0.762337
Adrm1	822	245	530.173	657.145	9.29119	9.47492	1423	199	782.055	486.692	9.62632	9.22407	2053	1470	1206.03	1044.58	10.0235	9.88913	892	1161	945.019	1035.86	9.79686	9.88127	835.944	-0.111107	0.729308	0.999837	FALSE	no	down	835.944	-0.92807	0.00354572	0.0349985	FALSE	no	down	835.944	-0.743896	0.0196786	0.113899	FALSE	no	down	835.944	-0.816963	0.0100855	0.0447937
Adsl	392	107	252.832	286.998	7.95411	8.06298	501	139	275.34	339.951	8.029	8.21395	412	279	242.028	198.257	7.91622	7.74683	157	228	166.332	203.425	7.60438	7.76863	245.645	-0.186375	0.584251	0.999837	FALSE	no	down	245.645	0.287189	0.395339	0.672862	FALSE	no	up	245.645	0.538627	0.114679	0.342922	FALSE	no	up	245.645	0.473564	0.15872	0.332104
Adss	650	156	419.236	418.427	8.85869	8.85961	1035	214	568.817	523.377	9.12487	9.0512	911	1167	535.163	829.269	9.07062	9.47046	503	655	532.898	584.401	9.06689	9.14897	551.449	-0.384855	0.229147	0.999837	FALSE	no	down	551.449	-0.703191	0.0266381	0.140443	FALSE	no	down	551.449	-0.415713	0.191836	0.456003	FALSE	no	down	551.449	-0.318336	0.312636	0.517736
Adssl1	11	3	7.09477	8.04667	3.29192	3.36812	11	3	6.0454	7.33707	3.23373	3.3382	35	55	20.5606	39.0829	3.80636	4.23615	4	10	4.23775	8.92215	3.15652	3.38308	12.6659	0.191568	0.857616	0.999837	FALSE	no	up	12.6659	-1.99697	0.0417097	0.187493	FALSE	no	down	12.6659	0.167982	0.872268	0.953428	FALSE	no	up	12.6659	-2.18854	0.0258285	0.0914156
Adtrp	277	95	178.659	254.811	7.65942	7.95962	658	202	361.625	494.029	8.27533	8.56197	177	204	103.978	144.962	7.2395	7.4919	324	258	343.258	230.191	8.22626	7.87255	263.939	-0.990608	0.00914754	0.606991	FALSE	no	down	263.939	0.784933	0.0401446	0.183209	FALSE	no	up	263.939	-0.419404	0.269725	0.546276	FALSE	no	down	263.939	1.77554	2.47881e-06	5.37776e-05
Aebp1	1062	45	684.968	120.7	8.98181	7.50708	322	77	176.965	188.318	7.7723	7.8302	1399	752	821.836	534.37	9.15952	8.7433	136	242	144.084	215.916	7.61749	7.93476	360.895	1.16086	0.0320047	0.880633	FALSE	no	up	360.895	-0.733466	0.170006	0.437188	FALSE	no	down	360.895	1.1793	0.0286296	0.144798	FALSE	no	up	360.895	-1.89432	0.000434009	0.00395571
Aebp2	413	99	266.376	265.54	8.10565	8.1043	599	149	329.199	364.408	8.29027	8.37779	455	459	267.288	326.165	8.10854	8.28196	226	309	239.433	275.694	8.0163	8.13526	291.763	-0.378671	0.240692	0.999837	FALSE	no	down	291.763	-0.157133	0.622882	0.828895	FALSE	no	down	291.763	0.0457643	0.887022	0.958719	FALSE	no	up	291.763	0.221538	0.484086	0.670374
Aen	149	29	96.1019	77.7845	6.3961	6.22004	92	30	50.5615	73.3707	5.89695	6.17645	155	167	91.0541	118.67	6.35173	6.57463	31	65	32.8426	57.994	5.62063	5.99923	74.7974	0.53724	0.282083	0.999837	FALSE	no	up	74.7974	-0.254496	0.597403	0.816914	FALSE	no	down	74.7974	0.945554	0.0576001	0.224363	FALSE	no	up	74.7974	-0.791736	0.10415	0.249618
Aes	3213	1096	2072.32	2939.72	11.1961	11.5049	4516	808	2481.91	1976.12	11.3534	11.1562	6277	4317	3687.4	3067.66	11.7134	11.5436	4632	2819	4907.32	2515.15	11.9845	11.3652	2955.95	0.166094	0.635737	0.999837	FALSE	no	up	2955.95	-0.432332	0.216674	0.498934	FALSE	no	down	2955.95	-0.568046	0.104644	0.324638	FALSE	no	down	2955.95	-0.598426	0.0872659	0.220585
AF251705	99	11	63.8529	29.5045	5.98146	5.4939	68	13	37.3716	31.794	5.59037	5.52909	189	238	111.027	169.123	6.43912	6.81621	32	109	33.902	97.2514	5.53712	6.32237	71.7283	0.476807	0.435859	0.999837	FALSE	no	up	71.7283	-1.52366	0.00885225	0.0663145	FALSE	no	down	71.7283	-0.435141	0.461628	0.718961	FALSE	no	down	71.7283	-2.00047	0.000674708	0.0056169
AF357399	1	4	0.644979	10.7289	1.74536	2.25085	13	2	7.14456	4.89138	2.15647	2.01938	8	9	4.69957	6.39539	2.0216	2.11401	0	1	0	0.892215	1.71718	1.77553	4.42462	-0.31084	0.852861	0.999837	FALSE	no	down	4.42462	-0.160326	0.922213	0.971012	FALSE	no	down	4.42462	3.36922	0.115442	0.344047	FALSE	no	up	4.42462	0.150514	0.925805	0.959756
AF529169	20	8	12.8996	21.4578	2.93052	3.13299	23	4	12.6404	9.78276	2.92343	2.75757	0	0	0	0	2.15658	2.17057	5	0	5.29719	0	2.55982	2.18935	7.75971	0.572284	0.667776	0.999837	FALSE	no	up	7.75971	7.14946	0.000214103	0.00423788	FALSE	yes	up	7.75971	2.71369	0.0576011	0.224363	FALSE	no	up	7.75971	6.57717	0.00069531	0.00573125
Afap1	571	111	368.283	297.727	8.30092	8.10541	436	66	239.618	161.415	7.91783	7.59796	489	301	287.261	213.89	8.0765	7.82104	248	203	262.741	181.12	7.99759	7.68347	251.507	0.71993	0.0553429	0.999837	FALSE	no	up	251.507	0.416437	0.259692	0.546505	FALSE	no	up	251.507	0.593892	0.110393	0.33595	FALSE	no	up	251.507	-0.303494	0.415329	0.614369
Afap1l1	52	20	33.5389	53.6445	5.30892	5.63597	75	25	41.2186	61.1422	5.45011	5.73241	159	54	93.4039	38.3723	6.09394	5.4008	11	83	11.6538	74.0538	4.76606	5.89601	50.8785	-0.24081	0.745755	0.999837	FALSE	no	down	50.8785	-0.627825	0.389518	0.667679	FALSE	no	down	50.8785	-0.0128809	0.986087	0.99544	FALSE	no	down	50.8785	-0.387015	0.592707	0.754818
Afap1l2	105	17	67.7228	45.5978	6.07056	5.80107	101	25	55.5077	61.1422	5.91966	5.99614	117	183	68.7311	130.04	6.08208	6.61167	53	74	56.1502	66.0239	5.93058	6.05099	68.8644	0.00262683	0.996011	0.999837	FALSE	no	up	68.8644	-0.772441	0.128356	0.372115	FALSE	no	down	68.8644	-0.073988	0.886318	0.958545	FALSE	no	down	68.8644	-0.775067	0.125099	0.282447
Aff1	1852	406	1194.5	1088.98	10.0513	9.96443	1925	364	1057.94	890.231	9.93884	9.78181	1051	1041	617.405	739.733	9.46246	9.61799	924	612	978.921	546.035	9.86766	9.36009	889.219	0.227968	0.493511	0.999837	FALSE	no	up	889.219	0.752008	0.0235286	0.12858	FALSE	no	up	889.219	0.584432	0.0788522	0.273696	FALSE	no	up	889.219	0.524041	0.114651	0.267194
Aff2	23	2	14.8345	5.36445	3.0064	2.61309	6	3	3.29749	7.33707	2.48081	2.69192	8	10	4.69957	7.10599	2.56484	2.69063	4	6	4.23775	5.35329	2.54625	2.60315	6.52877	1.12596	0.389928	0.999837	FALSE	no	up	6.52877	0.859942	0.490234	0.747704	FALSE	no	up	6.52877	1.15188	0.369829	0.643219	FALSE	no	up	6.52877	-0.266017	0.837382	0.913548
Aff3	176	14	113.516	37.5511	6.62442	5.83685	126	15	69.2473	36.6853	6.22198	5.81846	183	301	107.503	213.89	6.57845	7.19316	49	114	51.9125	101.712	6.01368	6.53058	91.5022	0.523301	0.382703	0.999837	FALSE	no	up	91.5022	-1.03384	0.074839	0.268981	FALSE	no	down	91.5022	0.026768	0.963691	0.985821	FALSE	no	up	91.5022	-1.55714	0.00780037	0.0371044
Aff4	2076	526	1338.98	1410.85	10.1996	10.2474	1805	674	991.995	1648.39	9.92335	10.3955	1188	1019	697.885	724.1	9.61424	9.64593	625	592	662.149	528.191	9.57005	9.38294	1000.32	0.0633565	0.841958	0.999837	FALSE	no	up	1000.32	0.950906	0.0027362	0.0286993	FALSE	no	up	1000.32	1.20786	0.000149886	0.00428297	FALSE	yes	up	1000.32	0.887549	0.00515257	0.0272633
Afg3l1	388	92	250.252	246.765	8.09432	8.08627	385	111	211.589	271.471	7.95504	8.16511	706	587	414.737	417.122	8.53776	8.54279	346	416	366.566	371.161	8.42567	8.43699	318.708	0.0562858	0.860778	0.999837	FALSE	no	up	318.708	-0.742202	0.0179975	0.107951	FALSE	no	down	318.708	-0.569009	0.0713357	0.257526	FALSE	no	down	318.708	-0.798487	0.0107538	0.0469174
Afg3l2	1102	311	710.767	834.172	9.49879	9.64165	1684	316	925.495	772.838	9.73724	9.57321	1201	910	705.522	646.645	9.49223	9.41571	819	620	867.68	553.173	9.67792	9.2816	752.037	-0.142688	0.653254	0.999837	FALSE	no	down	752.037	0.189025	0.550156	0.785408	FALSE	no	up	752.037	0.118446	0.708689	0.880504	FALSE	no	up	752.037	0.331713	0.293395	0.497186
Afm	134	53	86.4272	142.158	6.32551	6.73642	232	50	127.503	122.284	6.65995	6.60682	36	4	21.148	2.8424	5.35022	4.72565	108	123	114.419	109.742	6.56058	6.5258	90.8156	-0.149837	0.792072	0.999837	FALSE	no	down	90.8156	3.20372	1.18939e-07	9.20121e-06	FALSE	yes	up	90.8156	0.00795141	0.988786	0.996388	FALSE	no	up	90.8156	3.35355	2.64173e-08	1.16376e-06
Afmid	225	62	145.12	166.298	7.25958	7.37288	355	54	195.101	132.067	7.50984	7.18877	272	199	159.785	141.409	7.3394	7.23856	193	210	204.472	187.365	7.54932	7.47449	166.452	-0.103499	0.784063	0.999837	FALSE	no	down	166.452	0.038329	0.917897	0.968654	FALSE	no	up	166.452	-0.340243	0.361376	0.636431	FALSE	no	down	166.452	0.141828	0.70116	0.830448
Afp	1	0	0.644979	0	1.37153	1.38516	2	0	1.09916	0	1.40353	1.37988	10	18	5.87446	12.7908	1.70616	2.0097	1	4	1.05944	3.56886	1.41311	1.57124	3.12971	-0.486508	0.838036	0.999837	FALSE	no	down	3.12971	-4.01158	0.0588935	0.232048	FALSE	no	down	3.12971	-2.01764	0.360616	0.635905	FALSE	no	down	3.12971	-3.52508	0.0848511	0.216482
Aftph	1078	220	695.287	590.089	9.3833	9.23766	1205	338	662.246	826.643	9.33964	9.53823	819	782	481.118	555.688	9.06206	9.1848	593	686	628.247	612.059	9.29261	9.26949	631.422	-0.202709	0.491734	0.999837	FALSE	no	down	631.422	0.314773	0.283572	0.570345	FALSE	no	up	631.422	0.0559818	0.84904	0.943576	FALSE	no	up	631.422	0.517482	0.0769448	0.202149
Aga	278	75	179.304	201.167	7.4851	7.58156	456	73	250.609	178.535	7.77838	7.48149	240	152	140.987	108.011	7.28489	7.07527	166	261	175.867	232.868	7.46874	7.7119	183.419	-0.195507	0.605325	0.999837	FALSE	no	down	183.419	0.603855	0.108627	0.337588	FALSE	no	up	183.419	-0.111002	0.76769	0.909092	FALSE	no	down	183.419	0.799362	0.0325495	0.109029
Agap1	1461	308	942.314	826.125	9.76116	9.64062	1575	340	865.591	831.534	9.68348	9.64655	915	597	537.513	424.228	9.26504	9.06996	881	948	933.365	845.82	9.75217	9.66238	775.811	0.0613076	0.831043	0.999837	FALSE	no	up	775.811	0.880942	0.00211693	0.0236092	FALSE	no	up	775.811	-0.00582975	0.983748	0.994313	FALSE	no	down	775.811	0.819634	0.00421682	0.0234073
Agap2	26	5	16.7695	13.4111	4.258	4.18236	27	2	14.8387	4.89138	4.19028	3.88482	50	114	29.3723	81.0083	4.60515	5.39305	20	16	21.1888	14.2754	4.39355	4.17717	24.4694	0.490278	0.572836	0.999837	FALSE	no	up	24.4694	-1.83912	0.0221096	0.124031	FALSE	no	down	24.4694	-0.199613	0.810221	0.927211	FALSE	no	down	24.4694	-2.3294	0.00437921	0.0240895
Agap3	338	70	218.003	187.756	7.82333	7.70303	348	55	191.254	134.513	7.71309	7.44465	678	351	398.288	249.42	8.36137	7.93915	346	288	366.566	256.958	8.28326	7.96501	250.345	0.304782	0.435555	0.999837	FALSE	no	up	250.345	-0.668354	0.080156	0.281113	FALSE	no	down	250.345	-0.611519	0.110806	0.336367	FALSE	no	down	250.345	-0.973136	0.0110729	0.0479666
Agbl2	10	2	6.44979	5.36445	1.95571	1.86386	0	5	0	12.2284	1.50322	2.14734	1	3	0.587446	2.1318	1.55795	1.68404	0	7	0	6.2455	1.53408	1.93818	4.12593	0.096413	0.961367	0.999837	FALSE	no	up	4.12593	2.14874	0.294402	0.581653	FALSE	no	up	4.12593	0.911985	0.649144	0.847294	FALSE	no	up	4.12593	2.05233	0.315973	0.52081
Agbl3	24	9	15.4795	24.14	3.70607	3.91218	38	4	20.8841	9.78276	3.87658	3.5043	15	14	8.81169	9.94838	3.44525	3.49653	9	4	9.53495	3.56886	3.48283	3.19054	12.7688	0.26549	0.782386	0.999837	FALSE	no	up	12.7688	1.04218	0.273757	0.561863	FALSE	no	up	12.7688	1.57519	0.113621	0.341142	FALSE	no	up	12.7688	0.776689	0.416206	0.614925
Agbl5	233	60	150.28	160.933	7.24546	7.30202	252	59	138.495	144.296	7.17763	7.21311	313	190	183.87	135.014	7.41706	7.15706	172	159	182.223	141.862	7.40843	7.19781	154.622	0.136411	0.721802	0.999837	FALSE	no	up	154.622	-0.041011	0.912916	0.96682	FALSE	no	down	154.622	-0.0616359	0.870375	0.952921	FALSE	no	down	154.622	-0.177422	0.635951	0.785213
Ager	14	2	9.02971	5.36445	3.80339	3.73368	30	1	16.4874	2.44569	4.08488	3.60588	45	50	26.4351	35.5299	4.36647	4.56396	33	22	34.9615	19.6287	4.54418	4.18129	18.7353	-0.501273	0.608171	0.999837	FALSE	no	down	18.7353	-2.01441	0.029076	0.148795	FALSE	no	down	18.7353	-1.82925	0.0495182	0.204828	FALSE	no	down	18.7353	-1.51314	0.0880535	0.222186
Agfg1	483	96	311.525	257.493	8.18211	8.01491	465	119	255.555	291.037	8.00818	8.12028	405	465	237.915	330.428	7.94674	8.23483	166	280	175.867	249.82	7.69815	7.98871	263.705	0.0712247	0.841952	0.999837	FALSE	no	up	263.705	0.0104764	0.976309	0.990297	FALSE	no	up	263.705	0.424945	0.232794	0.505045	FALSE	no	up	263.705	-0.0607484	0.863105	0.926805
Agfg2	322	115	207.683	308.456	7.54048	7.89045	310	79	170.37	193.209	7.36802	7.47303	171	140	100.453	99.4838	6.93734	6.93087	151	118	159.975	105.281	7.31423	6.97572	168.114	0.496268	0.202247	0.999837	FALSE	no	up	168.114	1.3525	0.000478814	0.00782836	FALSE	yes	up	168.114	0.94729	0.0147438	0.0939423	FALSE	no	up	168.114	0.856231	0.027901	0.096802
Aggf1	245	95	158.02	254.811	7.39183	7.79942	387	90	212.688	220.112	7.64508	7.67185	372	276	218.53	196.125	7.66877	7.57451	123	127	130.311	113.311	7.23701	7.12721	187.989	-0.0917683	0.805743	0.999837	FALSE	no	down	187.989	-0.0319791	0.930795	0.973344	FALSE	no	down	187.989	0.736677	0.0495154	0.204828	FALSE	no	up	187.989	0.0597892	0.870428	0.929409
Agk	104	18	67.0778	48.28	5.76124	5.50158	71	24	39.0203	58.6965	5.3556	5.64164	84	60	49.3454	42.6359	5.52486	5.41829	18	37	19.0699	33.012	4.9314	5.24517	44.6422	0.300478	0.602227	0.999837	FALSE	no	up	44.6422	0.350969	0.532951	0.774994	FALSE	no	up	44.6422	1.16522	0.0459744	0.195314	FALSE	no	up	44.6422	0.0504904	0.928822	0.961683
Agl	357	93	230.258	249.447	7.79663	7.86394	415	109	228.076	266.58	7.78841	7.92234	296	190	173.884	135.014	7.55779	7.354	179	276	189.639	246.251	7.63083	7.85511	214.894	-0.0410758	0.907309	0.999837	FALSE	no	down	214.894	0.629697	0.072285	0.263291	FALSE	no	up	214.894	0.132874	0.704826	0.878415	FALSE	no	up	214.894	0.670773	0.0547014	0.159293
Agmat	10	4	6.44979	10.7289	2.54478	2.70638	7	12	3.84707	29.3483	2.38122	3.26866	3	3	1.76234	2.1318	2.22639	2.26236	3	2	3.17832	1.78443	2.34903	2.24546	7.40386	-0.911122	0.481793	0.999837	FALSE	no	down	7.40386	2.09386	0.131726	0.37785	FALSE	no	up	7.40386	1.75268	0.214602	0.48495	FALSE	no	up	7.40386	3.00498	0.0264833	0.0930642
Agmo	38	6	24.5092	16.0933	3.80545	3.50708	35	9	19.2354	22.0112	3.65553	3.6798	8	3	4.69957	2.1318	3.03067	2.86941	6	0	6.35663	0	3.1384	2.72795	11.8796	0.0117437	0.991231	0.999837	FALSE	no	up	11.8796	2.58306	0.0216408	0.121962	FALSE	no	up	11.8796	2.75185	0.0200166	0.115266	FALSE	no	up	11.8796	2.57132	0.0218621	0.0809258
Ago1	1021	193	658.524	517.669	9.31364	9.10205	1054	233	579.259	569.846	9.19921	9.18514	850	707	499.329	502.393	9.06956	9.07494	804	785	851.789	700.389	9.54948	9.36928	609.9	0.040146	0.892388	0.999837	FALSE	no	up	609.9	0.238648	0.41784	0.690593	FALSE	no	up	609.9	-0.392806	0.182262	0.444417	FALSE	no	down	609.9	0.198502	0.499861	0.683859
Ago2	1568	351	1011.33	941.461	9.84407	9.77721	1310	365	719.952	892.677	9.53684	9.72893	1484	1192	871.769	847.034	9.70803	9.68195	723	425	765.974	379.191	9.59178	9.00252	803.673	0.280132	0.423301	0.999837	FALSE	no	up	803.673	0.185021	0.595211	0.815362	FALSE	no	up	803.673	0.772108	0.0272319	0.140355	FALSE	no	up	803.673	-0.0951109	0.784901	0.881568
Ago3	276	45	178.014	120.7	7.21846	6.88199	236	78	129.701	190.764	6.94405	7.27012	109	159	64.0316	112.985	6.39037	6.829	88	85	93.2306	75.8383	6.67584	6.51749	120.658	-0.0650892	0.884301	0.999837	FALSE	no	down	120.658	0.776873	0.0810259	0.283287	FALSE	no	up	120.658	0.841678	0.0615121	0.234387	FALSE	no	up	120.658	0.841962	0.057677	0.165736
Ago4	114	42	73.5276	112.653	6.11636	6.45146	163	24	89.5818	58.6965	6.27724	5.94654	88	33	51.6952	23.4498	5.84758	5.34168	77	67	81.5768	59.7784	6.19774	5.95634	68.8699	0.277655	0.606606	0.999837	FALSE	no	up	68.8699	1.27827	0.0174455	0.105478	FALSE	no	up	68.8699	0.375001	0.482902	0.733628	FALSE	no	up	68.8699	1.00062	0.0634451	0.177268
Agpat1	1762	545	1136.45	1461.81	10.1949	10.4218	2024	304	1112.35	743.489	10.1759	9.83383	2116	1812	1243.04	1287.61	10.275	10.3067	2234	1082	2366.79	965.376	10.8777	10.0522	1289.61	0.479602	0.220993	0.999837	FALSE	no	up	1289.61	0.0361354	0.926258	0.972575	FALSE	no	up	1289.61	-0.36042	0.356051	0.632037	FALSE	no	down	1289.61	-0.443466	0.25654	0.456567
Agpat2	1088	339	701.737	909.274	9.71519	9.93678	1931	313	1061.24	765.501	10.0721	9.7899	2098	2331	1232.46	1656.41	10.2069	10.4813	1300	1585	1377.27	1414.16	10.3087	10.3332	1139.76	-0.191571	0.53796	0.999837	FALSE	no	down	1139.76	-0.847393	0.00611512	0.050908	FALSE	no	down	1139.76	-0.798119	0.00991944	0.0720625	FALSE	no	down	1139.76	-0.655822	0.0334437	0.111168
Agpat3	619	199	399.242	533.763	8.7015	8.95771	651	127	357.778	310.603	8.60716	8.49267	942	803	553.374	570.611	8.99218	9.02012	408	509	432.251	454.137	8.77092	8.81441	451.47	0.465027	0.133063	0.999837	FALSE	no	up	451.47	-0.278643	0.359771	0.642089	FALSE	no	down	451.47	0.0637618	0.834962	0.938992	FALSE	no	up	451.47	-0.74367	0.0149664	0.060333
Agpat4	547	180	352.804	482.8	8.62511	8.89692	651	117	357.778	286.146	8.63681	8.45743	626	636	367.741	451.941	8.66019	8.83878	1042	721	1103.93	643.287	9.67421	9.15752	505.804	0.359471	0.316796	0.999837	FALSE	no	up	505.804	0.0191874	0.956878	0.982464	FALSE	no	up	505.804	-1.0725	0.00246005	0.0295337	FALSE	yes	down	505.804	-0.340283	0.338744	0.541983
Agpat5	405	105	261.217	281.634	8.05238	8.11719	566	185	311.063	452.452	8.20533	8.54206	360	340	211.48	241.604	7.87333	7.98554	202	288	214.007	256.958	7.88425	8.03833	278.802	-0.483499	0.157281	0.999837	FALSE	no	down	278.802	0.257698	0.448994	0.714785	FALSE	no	up	278.802	0.200534	0.558005	0.786124	FALSE	no	up	278.802	0.741196	0.0279527	0.0969601
Agpat6	860	199	554.682	533.763	9.28846	9.25853	1101	217	605.089	530.715	9.36286	9.25345	1503	1282	882.931	910.988	9.69864	9.72721	1099	1196	1164.32	1067.09	9.9554	9.87357	781.197	-0.0642626	0.818497	0.999837	FALSE	no	down	781.197	-0.719438	0.00929831	0.0684278	FALSE	no	down	781.197	-1.03419	0.000187761	0.00495502	FALSE	yes	down	781.197	-0.655176	0.0175424	0.0681375
Agpat9	82	13	52.8883	34.8689	5.88063	5.63594	80	20	43.9665	48.9138	5.74743	5.83946	127	222	74.6056	157.753	6.14408	6.78474	60	109	63.5663	97.2514	6.01908	6.35929	71.7267	-0.0288973	0.958734	0.999837	FALSE	no	down	71.7267	-1.36011	0.0110993	0.0775452	FALSE	no	down	71.7267	-0.833806	0.123859	0.358348	FALSE	no	down	71.7267	-1.33122	0.0123081	0.0519825
Agps	550	130	354.739	348.689	8.5052	8.49125	637	191	350.083	467.127	8.49371	8.74691	711	599	417.674	425.649	8.64889	8.66564	278	426	294.524	380.084	8.34809	8.56546	379.821	-0.205775	0.522377	0.999837	FALSE	no	down	379.821	-0.260928	0.412448	0.685637	FALSE	no	down	379.821	0.060133	0.851201	0.944991	FALSE	no	up	379.821	-0.055153	0.861771	0.926125
Agr2	8913	3172	5748.7	8508.01	12.6166	12.9693	14917	4329	8198.11	10587.4	12.9352	13.1741	10373	10839	6093.57	7702.18	12.6678	12.878	4653	8369	4929.57	7466.95	12.484	12.8498	7404.31	-0.398403	0.217723	0.999837	FALSE	no	down	7404.31	0.0466519	0.885199	0.9551	FALSE	no	up	7404.31	0.200833	0.534366	0.769361	FALSE	no	up	7404.31	0.445055	0.168236	0.345289
Agr3	5	1	3.2249	2.68222	2.08671	2.08145	20	4	10.9916	9.78276	2.48134	2.37898	2	2	1.17489	1.4212	1.94423	1.96741	4	6	4.23775	5.35329	2.14937	2.21011	4.85858	-1.78881	0.22561	0.999837	FALSE	no	down	4.85858	1.22531	0.443788	0.711076	FALSE	no	up	4.85858	-0.668324	0.655972	0.850454	FALSE	no	down	4.85858	3.01412	0.0429843	0.13369
Agrn	773	186	498.569	498.894	8.95848	8.95901	1148	207	630.92	506.258	9.17082	8.97189	883	543	518.715	385.855	8.99368	8.73629	556	429	589.048	382.76	9.10778	8.72972	501.377	-0.19401	0.563382	0.999837	FALSE	no	down	501.377	0.140466	0.674068	0.856118	FALSE	no	up	501.377	0.0385643	0.90832	0.965573	FALSE	no	up	501.377	0.334476	0.315052	0.519917
Agrp	3	0	1.93494	0	0.757713	0.652104	2	1	1.09916	2.44569	0.697212	0.778935	0	1	0	0.710599	0.61099	0.669791	1	8	1.05944	7.13772	0.698567	1.04816	1.79844	-0.446902	0.864585	0.999837	FALSE	no	down	1.79844	1.8577	0.51079	0.76198	FALSE	no	up	1.79844	-1.76495	0.481117	0.732319	FALSE	no	down	1.79844	2.3046	0.404884	0.605932
Agt	243	60	156.73	160.933	7.19636	7.21444	237	42	130.251	102.719	7.04012	6.85573	331	98	194.445	69.6387	7.38504	6.55612	125	173	132.43	154.353	7.05399	7.1828	137.687	0.43403	0.365644	0.999837	FALSE	no	up	137.687	0.262354	0.578183	0.803627	FALSE	no	up	137.687	0.145819	0.758315	0.904016	FALSE	no	up	137.687	-0.171676	0.717265	0.840806
Agtpbp1	113	22	72.8826	59.0089	6.18526	6.03484	104	37	57.1565	90.4905	6.00016	6.35083	148	155	86.942	110.143	6.32608	6.52211	39	90	41.3181	80.2993	5.78028	6.2613	74.7801	-0.111243	0.82923	0.999837	FALSE	no	down	74.7801	-0.561013	0.264373	0.551791	FALSE	no	down	74.7801	0.129352	0.800651	0.924056	FALSE	no	up	74.7801	-0.44977	0.367179	0.571339
Agtr1a	40	21	25.7992	56.3267	4.57495	5.09628	55	21	30.227	51.3595	4.6822	5.03044	43	14	25.2602	9.94838	4.56155	4.06226	6	8	6.35663	7.13772	3.92283	3.9475	26.5519	-0.00836627	0.991083	0.999837	FALSE	no	down	26.5519	1.16254	0.120816	0.359133	FALSE	no	up	26.5519	2.55147	0.00187345	0.0244939	FALSE	yes	up	26.5519	1.1709	0.116768	0.26999
Agtr1b	4	2	2.57992	5.36445	1.74118	1.88518	12	4	6.59498	9.78276	1.98144	2.0698	2	2	1.17489	1.4212	1.63841	1.6608	0	5	0	4.46107	1.56863	1.85808	3.92241	-1.10971	0.51474	0.999837	FALSE	no	down	3.92241	1.52583	0.396564	0.673497	FALSE	no	up	3.92241	0.706706	0.691086	0.87025	FALSE	no	up	3.92241	2.63554	0.128573	0.286905
Agtr2	3	0	1.93494	0	0.56548	0.456989	6	1	3.29749	2.44569	0.654837	0.58259	0	0	0	0	0.42244	0.425384	0	5	0	4.46107	0.432881	0.713942	1.5174	-1.30147	0.664521	0.999837	FALSE	no	down	1.5174	3.31048	0.308759	0.595972	FALSE	no	up	1.5174	-0.933319	0.755034	0.90207	FALSE	no	down	1.5174	4.61194	0.142245	0.307757
Agtrap	407	104	262.506	278.951	8.24863	8.30338	481	88	264.349	215.221	8.25416	8.09643	964	642	566.298	456.205	8.9264	8.72766	605	585	640.96	521.946	9.04168	8.85036	400.804	0.160558	0.621311	0.999837	FALSE	no	up	400.804	-0.92083	0.00373155	0.0362614	FALSE	no	down	400.804	-1.1056	0.000511672	0.0100448	FALSE	yes	down	400.804	-1.08139	0.000660708	0.00552283
Ahctf1	631	137	406.982	367.465	8.54535	8.45211	682	239	374.815	584.52	8.47134	8.87659	489	412	287.261	292.767	8.23813	8.25453	218	207	230.958	184.688	8.05601	7.87635	341.182	-0.293899	0.386081	0.999837	FALSE	no	down	341.182	0.420549	0.213138	0.494609	FALSE	no	up	341.182	0.90241	0.00824164	0.064165	FALSE	no	up	341.182	0.714448	0.0335361	0.111344
Ahcy	210	83	135.446	222.625	7.03373	7.45898	271	75	148.937	183.427	7.11468	7.28841	146	111	85.7671	78.8765	6.66547	6.60316	107	99	113.36	88.3293	6.8869	6.69016	132.096	0.092909	0.820613	0.999837	FALSE	no	up	132.096	1.09508	0.00737737	0.0583795	FALSE	no	up	132.096	0.804683	0.0502513	0.20677	FALSE	no	up	132.096	1.00217	0.0140945	0.0576837
Ahcyl1	1693	377	1091.95	1011.2	10.0558	9.98676	2047	472	1124.99	1154.37	10.0829	10.1058	1831	1484	1075.61	1054.53	10.0422	10.0244	755	1003	799.876	894.892	9.7811	9.87852	1025.93	-0.114093	0.671131	0.999837	FALSE	no	down	1025.93	-0.0168861	0.949644	0.978974	FALSE	no	down	1025.93	0.312768	0.243949	0.516153	FALSE	no	up	1025.93	0.0972064	0.715678	0.839679
Ahcyl2	3635	1208	2344.5	3240.13	11.1408	11.4419	4132	1352	2270.87	3306.57	11.1117	11.4613	1928	2550	1132.6	1812.03	10.512	10.9096	2166	1577	2294.74	1407.02	11.1212	10.6915	2226.06	0.00196811	0.995603	0.999837	FALSE	no	up	2226.06	0.922227	0.00978459	0.0710178	FALSE	no	up	2226.06	0.592123	0.0973021	0.310486	FALSE	no	up	2226.06	0.920259	0.00992437	0.0443104
Ahdc1	380	68	245.092	182.391	7.85089	7.60028	387	52	212.688	127.176	7.72751	7.31851	400	261	234.978	185.466	7.81398	7.61126	317	232	335.842	206.994	8.13343	7.70427	216.328	0.318928	0.434165	0.999837	FALSE	no	up	216.328	0.0357726	0.928933	0.973134	FALSE	no	up	216.328	-0.330769	0.410334	0.676173	FALSE	no	down	216.328	-0.283155	0.481424	0.668512
Ahi1	106	23	68.3678	61.6911	6.31042	6.25493	114	40	62.6523	97.8276	6.24482	6.58937	192	192	112.79	136.435	6.70806	6.86954	141	108	149.381	96.3592	6.94632	6.57811	98.1879	-0.255353	0.585025	0.999837	FALSE	no	down	98.1879	-0.927094	0.0409105	0.185169	FALSE	no	down	98.1879	-0.90524	0.0474189	0.199633	FALSE	no	down	98.1879	-0.671741	0.133036	0.293725
Ahnak	23280	5478	15015.1	14693.2	13.8584	13.8388	29316	7304	16111.5	17863.3	13.9228	14.0181	18191	17827	10686.2	12667.8	13.557	13.7058	16039	15466	16992.3	13799	13.9718	13.7821	14728.6	-0.193443	0.464255	0.999837	FALSE	no	down	14728.6	0.347245	0.188826	0.464567	FALSE	no	up	14728.6	-0.0516001	0.845192	0.942582	FALSE	no	down	14728.6	0.540688	0.0407114	0.128614
Ahr	417	109	268.956	292.362	7.89042	7.95986	468	143	257.204	349.734	7.85048	8.12452	172	220	101.041	156.332	7.07937	7.42215	117	150	123.954	133.832	7.23847	7.29753	210.427	-0.105321	0.774576	0.999837	FALSE	no	down	210.427	1.12392	0.00226171	0.0247997	FALSE	yes	up	210.427	1.11877	0.00260726	0.0305832	FALSE	yes	up	210.427	1.22924	0.000803635	0.00642705
Ahrr	43	5	27.7341	13.4111	3.69051	3.2769	8	9	4.39665	22.0112	2.90823	3.51665	5	8	2.93723	5.68479	2.8281	2.97959	6	1	6.35663	0.892215	3.01766	2.72578	10.428	0.792076	0.496044	0.999837	FALSE	no	up	10.428	2.30167	0.051139	0.213256	FALSE	no	up	10.428	2.57375	0.0368962	0.169901	FALSE	no	up	10.428	1.50959	0.207306	0.395676
Ahsa1	339	79	218.648	211.896	7.84698	7.82344	326	75	179.164	183.427	7.68084	7.70601	670	760	393.589	540.055	8.37004	8.66947	204	209	216.125	186.473	7.83768	7.71469	266.172	0.251234	0.465362	0.999837	FALSE	no	up	266.172	-1.11425	0.000859272	0.0122108	FALSE	yes	down	266.172	0.099506	0.769548	0.909859	FALSE	no	up	266.172	-1.36549	4.58966e-05	0.00062318
Ahsa2	133	28	85.7822	75.1023	6.47254	6.37758	130	33	71.4456	80.7077	6.32964	6.42954	136	318	79.8926	225.97	6.41628	7.31474	60	126	63.5663	112.419	6.24638	6.69282	99.3608	0.0967422	0.858175	0.999837	FALSE	no	up	99.3608	-0.916207	0.0823004	0.286103	FALSE	no	down	99.3608	-0.12384	0.816607	0.929956	FALSE	no	down	99.3608	-1.01295	0.0543919	0.158654
AI118078	4	4	2.57992	10.7289	2.74708	3.15269	7	4	3.84707	9.78276	2.82376	3.12088	36	21	21.148	14.9226	3.53303	3.33175	6	5	6.35663	4.46107	2.97466	2.87229	9.22837	-0.111905	0.927807	0.999837	FALSE	no	down	9.22837	-1.65263	0.154056	0.414268	FALSE	no	down	9.22837	0.0921171	0.939947	0.976441	FALSE	no	up	9.22837	-1.54073	0.177042	0.357005
AI182371	6	1	3.86987	2.68222	2.30147	2.26729	16	2	8.79331	4.89138	2.55176	2.36236	10	3	5.87446	2.1318	2.41125	2.19635	9	5	9.53495	4.46107	2.57206	2.33665	5.27988	-1.05682	0.476146	0.999837	FALSE	no	down	5.27988	-0.238878	0.871095	0.950546	FALSE	no	down	5.27988	-1.02643	0.483471	0.733917	FALSE	no	down	5.27988	0.817938	0.55655	0.728125
AI314180	1488	393	959.729	1054.11	9.79567	9.88104	1757	477	965.615	1166.59	9.80134	9.97581	1045	743	613.881	527.975	9.39789	9.27015	612	614	648.376	547.82	9.44539	9.30136	810.513	-0.0810534	0.777986	0.999837	FALSE	no	down	810.513	0.816554	0.00444258	0.0411021	FALSE	no	up	810.513	0.750203	0.00917156	0.0684801	FALSE	no	up	810.513	0.897607	0.00173587	0.0117646
AI413582	254	42	163.825	112.653	7.40175	7.11283	288	38	158.28	92.9362	7.37282	6.97291	416	422	244.377	299.873	7.74934	7.93507	174	255	184.342	227.515	7.50163	7.6848	185.475	0.128026	0.753158	0.999837	FALSE	no	up	185.475	-0.95276	0.016126	0.100134	FALSE	no	down	185.475	-0.551941	0.166633	0.422788	FALSE	no	down	185.475	-1.08079	0.00630807	0.0317184
AI414108	91	29	58.6931	77.7845	6.21864	6.43741	168	32	92.3297	78.2621	6.56261	6.44084	157	142	92.229	100.905	6.56177	6.63448	130	194	137.727	173.09	6.89406	7.09562	101.378	-0.368429	0.398799	0.999837	FALSE	no	down	101.378	-0.532441	0.210711	0.492362	FALSE	no	down	101.378	-1.22055	0.00406783	0.0407349	FALSE	yes	down	101.378	-0.164012	0.694352	0.826182
AI427809	37	7	23.8642	18.7756	4.2491	4.09711	37	7	20.3345	17.1198	4.15437	4.05392	20	30	11.7489	21.318	3.86975	4.18033	9	13	9.53495	11.5988	3.79331	3.86933	16.7868	0.192707	0.817124	0.999837	FALSE	no	up	16.7868	0.395632	0.626484	0.83023	FALSE	no	up	16.7868	1.03316	0.221959	0.493489	FALSE	no	up	16.7868	0.202925	0.803091	0.893796
AI429214	32	11	20.6393	29.5045	4.51461	4.72301	45	16	24.7312	39.131	4.62322	4.9045	15	40	8.81169	28.424	4.10306	4.7114	35	22	37.0803	19.6287	4.8868	4.48841	25.9938	-0.349022	0.65585	0.999837	FALSE	no	down	25.9938	0.403811	0.6031	0.819995	FALSE	no	up	25.9938	-0.207497	0.789239	0.918578	FALSE	no	down	25.9938	0.752833	0.324946	0.528708
AI450353	13	2	8.38473	5.36445	3.23189	3.13321	16	7	8.79331	17.1198	3.24942	3.51917	9	22	5.28701	15.6332	3.08243	3.50647	12	9	12.7133	8.02993	3.4026	3.2183	10.1657	-0.786298	0.483731	0.999837	FALSE	no	down	10.1657	-0.532779	0.628208	0.831536	FALSE	no	down	10.1657	-0.523945	0.638489	0.841362	FALSE	no	down	10.1657	0.253519	0.810292	0.898498
AI463170	24	4	15.4795	10.7289	3.42202	3.22937	33	2	18.1362	4.89138	3.51165	3.008	24	1	14.0987	0.710599	3.37475	2.69864	4	10	4.23775	8.92215	2.94161	3.16585	9.65065	0.131528	0.917493	0.999837	FALSE	no	up	9.65065	0.83447	0.507088	0.760149	FALSE	no	up	9.65065	1.01114	0.430539	0.693102	FALSE	no	up	9.65065	0.702942	0.576029	0.742401
AI464131	242	75	156.085	201.167	7.15432	7.3685	349	53	191.804	129.622	7.33641	6.99499	184	47	108.09	33.3981	6.84624	6.032	166	105	175.867	93.6826	7.25707	6.73384	136.214	0.132315	0.801021	0.999837	FALSE	no	up	136.214	1.3234	0.0117352	0.0808114	FALSE	no	up	136.214	0.4006	0.443942	0.704823	FALSE	no	up	136.214	1.19108	0.0232906	0.0847377
AI467606	325	82	209.618	219.942	7.87584	7.91994	372	100	204.444	244.569	7.85493	8.0072	347	490	203.844	348.193	7.85261	8.31517	408	504	432.251	449.676	8.51213	8.54925	289.067	-0.0577874	0.873786	0.999837	FALSE	no	down	289.067	-0.363035	0.31043	0.597248	FALSE	no	down	289.067	-1.04045	0.00362962	0.0381459	FALSE	yes	down	289.067	-0.305247	0.391839	0.594196
AI504432	18	3	11.6096	8.04667	3.2988	3.15519	13	7	7.14456	17.1198	3.09966	3.45356	13	29	7.63679	20.6074	3.12437	3.60046	1	7	1.05944	6.2455	2.7721	3.06022	9.93372	-0.187272	0.871858	0.999837	FALSE	no	down	9.93372	-0.47934	0.670749	0.854617	FALSE	no	down	9.93372	1.43711	0.239873	0.513084	FALSE	no	up	9.93372	-0.292067	0.793107	0.887768
AI506816	247	82	159.31	219.942	7.40847	7.68039	265	66	145.639	161.415	7.33449	7.42234	257	330	150.974	234.498	7.36403	7.73997	160	312	169.51	278.371	7.46062	7.89321	189.957	0.294724	0.472728	0.999837	FALSE	no	up	189.957	-0.0377044	0.925429	0.972559	FALSE	no	down	189.957	-0.257235	0.52441	0.762922	FALSE	no	down	189.957	-0.332429	0.410471	0.610032
AI593442	10	0	6.44979	0	0.821144	0.456622	1	0	0.549582	0	0.465088	0.45396	1	3	0.587446	2.1318	0.468457	0.576109	2	0	2.11888	0	0.572619	0.429871	1.47969	2.79008	0.345574	0.999837	FALSE	no	up	1.47969	1.36592	0.622229	0.828895	FALSE	no	up	1.47969	1.74386	0.5416	0.77417	FALSE	no	up	1.47969	-1.42416	0.63071	0.781501
AI597479	167	43	107.712	115.336	6.81677	6.87355	228	63	125.305	154.078	6.94091	7.11039	130	161	76.3679	114.406	6.549	6.86582	122	169	129.251	150.784	6.96626	7.09685	121.655	-0.317535	0.441033	0.999837	FALSE	no	down	121.655	0.222559	0.585234	0.808258	FALSE	no	up	121.655	-0.33449	0.412304	0.677391	FALSE	no	down	121.655	0.540094	0.180177	0.361105
AI607873	56	8	36.1188	21.4578	5.03736	4.72799	44	12	24.1816	29.3483	4.77076	4.8973	46	122	27.0225	86.6931	4.84145	5.72608	7	42	7.41607	37.473	4.24049	5.0615	33.7139	0.159308	0.845063	0.999837	FALSE	no	up	33.7139	-0.940257	0.233076	0.516972	FALSE	no	down	33.7139	0.386302	0.633049	0.838304	FALSE	no	up	33.7139	-1.09956	0.163165	0.338121
AI661453	861	216	555.327	579.36	9.26222	9.30021	1080	135	593.548	330.168	9.31949	8.84522	2027	1669	1190.75	1185.99	9.95439	9.95044	1057	694	1119.83	619.197	9.89556	9.35645	771.771	0.28326	0.443154	0.999837	FALSE	no	up	771.771	-1.06753	0.00350799	0.0347813	FALSE	yes	down	771.771	-0.616194	0.0927043	0.30131	FALSE	no	down	771.771	-1.35079	0.000224161	0.00230842
AI662270	92	6	59.3381	16.0933	5.74721	4.99625	42	17	23.0824	41.5767	5.09083	5.48773	114	215	66.9688	152.779	5.84418	6.56242	16	91	16.951	81.1916	4.94579	5.9995	57.2476	0.340779	0.655017	0.999837	FALSE	no	up	57.2476	-1.46728	0.0461563	0.200162	FALSE	no	down	57.2476	-0.311894	0.675722	0.862269	FALSE	no	down	57.2476	-1.80805	0.0144733	0.0589147
AI837181	600	185	386.987	496.211	8.57175	8.79306	701	71	385.257	173.644	8.5678	7.92445	912	389	535.75	276.423	8.86657	8.28229	451	400	477.807	356.886	8.76071	8.50062	386.121	0.63507	0.138471	0.999837	FALSE	no	up	386.121	0.115414	0.785624	0.910894	FALSE	no	up	386.121	0.0772596	0.855826	0.946947	FALSE	no	up	386.121	-0.519656	0.222611	0.41627
AI839979	3	0	1.93494	0	1.05909	0.961897	2	0	1.09916	0	0.997299	0.957876	0	14	0	9.94838	0.91027	1.48909	0	6	0	5.35329	0.926072	1.2627	2.29197	0.610192	0.836047	0.999837	FALSE	no	up	2.29197	-2.05547	0.453644	0.718054	FALSE	no	down	2.29197	-1.18053	0.671788	0.859948	FALSE	no	down	2.29197	-2.66566	0.334777	0.538386
AI846148	148	38	95.4569	101.925	6.58805	6.63966	150	22	82.4372	53.8052	6.47117	6.18226	216	167	126.888	118.67	6.8248	6.76755	169	66	179.045	58.8862	7.12376	6.22233	102.139	0.501598	0.344136	0.999837	FALSE	no	up	102.139	-0.318937	0.536017	0.7771	FALSE	no	down	102.139	-0.26911	0.603632	0.818066	FALSE	no	down	102.139	-0.820536	0.114223	0.266468
AI847159	4	0	2.57992	0	1.2277	1.09795	2	0	1.09916	0	1.12886	1.09399	4	6	2.34978	4.26359	1.2133	1.32531	6	2	6.35663	1.78443	1.42331	1.17828	2.30419	0.985796	0.685174	0.999837	FALSE	no	up	2.30419	-1.05908	0.631008	0.83286	FALSE	no	down	2.30419	-1.35456	0.540919	0.7736	FALSE	no	down	2.30419	-2.04488	0.368722	0.572673
AI854703	844	334	544.362	895.863	9.12716	9.57936	1032	315	567.168	770.392	9.16339	9.43926	504	268	296.073	190.441	8.61819	8.28902	1243	774	1316.88	690.574	9.95237	9.3402	658.969	0.104173	0.792087	0.999837	FALSE	no	up	658.969	1.55802	8.26446e-05	0.00200407	FALSE	yes	up	658.969	-0.485244	0.217573	0.489016	FALSE	no	down	658.969	1.45384	0.000238496	0.00242937
AI987944	65	14	41.9236	37.5511	5.27126	5.1893	58	37	31.8757	90.4905	5.08013	5.84963	44	52	25.8476	36.9511	4.94476	5.18136	17	31	18.0105	27.6587	4.75034	4.99075	38.7886	-0.556956	0.396394	0.999837	FALSE	no	down	38.7886	0.351581	0.590844	0.813055	FALSE	no	up	38.7886	0.803463	0.231227	0.503159	FALSE	no	up	38.7886	0.908538	0.157256	0.330103
Aicda	50	5	32.249	13.4111	4.56084	4.03673	27	1	14.8387	2.44569	4.06001	3.61426	21	145	12.3364	103.037	3.96152	5.52594	4	16	4.23775	14.2754	3.5934	4.04333	24.6039	1.28751	0.219376	0.999837	FALSE	no	up	24.6039	-1.28374	0.191728	0.469013	FALSE	no	down	24.6039	1.34002	0.193868	0.458931	FALSE	no	up	24.6039	-2.57125	0.0117459	0.0502096
Aida	311	67	200.589	179.709	7.51155	7.413	295	89	162.127	217.666	7.32781	7.57828	247	259	145.099	184.045	7.23465	7.43634	90	132	95.3495	117.772	6.90491	7.06626	162.795	0.0236594	0.950001	0.999837	FALSE	no	up	162.795	0.215498	0.562632	0.793559	FALSE	no	up	162.795	0.839838	0.0268651	0.13905	FALSE	no	up	162.795	0.191839	0.60534	0.764825
Aif1	77	10	49.6634	26.8222	5.95811	5.63658	76	18	41.7682	44.0224	5.83433	5.90546	181	483	106.328	343.219	6.56074	7.65508	56	187	59.3286	166.844	6.09274	6.95862	104.749	-0.10748	0.866114	0.999837	FALSE	no	down	104.749	-2.5001	4.51516e-05	0.00120752	FALSE	yes	down	104.749	-1.51334	0.0142865	0.0918032	FALSE	no	down	104.749	-2.39262	8.22637e-05	0.00102003
Aif1l	45	5	29.0241	13.4111	3.804	3.31228	8	3	4.39665	7.33707	2.92036	3.09872	16	11	9.39913	7.81659	3.18103	3.10758	3	6	3.17832	5.35329	2.87021	2.98577	9.98953	1.99469	0.0689192	0.999837	FALSE	no	up	9.98953	1.34784	0.186671	0.46206	FALSE	no	up	9.98953	2.35167	0.0317592	0.155023	FALSE	no	up	9.98953	-0.646854	0.555907	0.727764
Aifm1	319	135	205.748	362.1	7.72571	8.22261	421	123	231.374	300.82	7.82663	8.05516	426	279	250.252	198.257	7.89517	7.69434	102	210	108.063	187.365	7.21698	7.64719	230.497	0.0839658	0.837294	0.999837	FALSE	no	up	230.497	0.321767	0.427535	0.699426	FALSE	no	up	230.497	0.922	0.0246184	0.131279	FALSE	no	up	230.497	0.237801	0.557291	0.728676
Aifm2	127	28	81.9123	75.1023	6.50534	6.45225	231	24	126.953	58.6965	6.86176	6.28209	213	114	125.126	81.0083	6.84934	6.49709	173	146	183.283	130.263	7.17996	6.88247	107.793	-0.280868	0.563842	0.999837	FALSE	no	down	107.793	-0.387624	0.416928	0.689762	FALSE	no	down	107.793	-0.989661	0.0381884	0.173632	FALSE	no	down	107.793	-0.106756	0.821107	0.90451
Aifm3	4	0	2.57992	0	1.51476	1.39771	8	1	4.39665	2.44569	1.61946	1.51294	7	6	4.11212	4.26359	1.60353	1.61037	2	3	2.11888	2.67664	1.48951	1.52114	2.82419	-1.12646	0.573019	0.999837	FALSE	no	down	2.82419	-1.35594	0.484491	0.743233	FALSE	no	down	2.82419	-0.555091	0.781959	0.915329	FALSE	no	down	2.82419	-0.229487	0.899032	0.944304
Aig1	347	112	223.808	300.409	7.64706	7.9057	432	98	237.419	239.678	7.70012	7.70272	235	147	138.05	104.458	7.23405	7.01373	106	110	112.3	98.1436	7.07191	6.96805	181.783	0.123303	0.734578	0.999837	FALSE	no	up	181.783	1.09751	0.00247803	0.0265714	FALSE	yes	up	181.783	1.30488	0.000395458	0.00842953	FALSE	yes	up	181.783	0.974211	0.00720006	0.0349619
Aim1	1030	249	664.328	667.874	9.59224	9.59854	1452	295	797.993	721.478	9.74361	9.66057	1564	1676	918.765	1190.96	9.8659	10.0991	1484	1661	1572.21	1481.97	10.3506	10.2975	1001.95	-0.192237	0.499835	0.999837	FALSE	no	down	1001.95	-0.663103	0.0189087	0.111643	FALSE	no	down	1001.95	-1.19706	2.26708e-05	0.00112355	FALSE	yes	down	1001.95	-0.470867	0.0944457	0.233814
Aim1l	289	107	186.399	286.998	7.80545	8.16699	655	93	359.976	227.449	8.36779	7.97219	397	417	233.216	296.32	7.98941	8.19481	398	397	421.657	354.209	8.51092	8.3528	295.778	-0.346425	0.355484	0.999837	FALSE	no	down	295.778	-0.180628	0.626831	0.830417	FALSE	no	down	295.778	-0.731909	0.0488852	0.203483	FALSE	no	down	295.778	0.165798	0.652997	0.796974
Aim2	263	80	169.63	214.578	7.59041	7.78776	453	141	248.96	344.842	7.91478	8.20189	262	245	153.911	174.097	7.51167	7.61186	260	364	275.454	324.766	8.00322	8.15126	238.28	-0.629827	0.0749298	0.999837	FALSE	no	down	238.28	0.214139	0.543241	0.781042	FALSE	no	up	238.28	-0.658786	0.0606821	0.232005	FALSE	no	down	238.28	0.843966	0.0150746	0.0605695
Aimp1	433	107	279.276	286.998	8.28739	8.31373	783	154	430.322	376.636	8.66301	8.54408	612	563	359.517	400.067	8.50347	8.5977	454	412	480.985	367.593	8.76336	8.52294	372.674	-0.517134	0.103574	0.999837	FALSE	no	down	372.674	-0.42486	0.176874	0.448018	FALSE	no	down	372.674	-0.584147	0.0641694	0.240753	FALSE	no	down	372.674	0.0922743	0.766855	0.869055
Aimp2	560	180	361.188	482.8	8.49047	8.74575	712	147	391.302	359.516	8.56115	8.48634	591	541	347.18	384.434	8.45589	8.54539	276	306	292.405	273.018	8.30973	8.25293	361.481	0.155013	0.623695	0.999837	FALSE	no	up	361.481	0.195859	0.530847	0.773422	FALSE	no	up	361.481	0.56765	0.071802	0.258562	FALSE	no	up	361.481	0.0408461	0.896012	0.942532
Aip	572	167	368.928	447.931	8.70565	8.87249	922	159	506.714	388.865	8.97967	8.7524	938	772	551.024	548.582	9.05447	9.05044	612	688	648.376	613.844	9.20192	9.15197	509.283	-0.149374	0.625178	0.999837	FALSE	no	down	509.283	-0.436559	0.148658	0.405916	FALSE	no	down	509.283	-0.635405	0.0359249	0.166637	FALSE	no	down	509.283	-0.287185	0.340036	0.543068
Aire	3	0	1.93494	0	1.66453	1.59411	6	0	3.29749	0	1.75019	1.58851	7	8	4.11212	5.68479	1.79817	1.88167	9	3	9.53495	2.67664	2.048	1.714	3.40512	-0.670185	0.750823	0.999837	FALSE	no	down	3.40512	-1.94188	0.327564	0.612978	FALSE	no	down	3.40512	-2.25414	0.257517	0.533154	FALSE	no	down	3.40512	-1.2717	0.497548	0.682362
Airn	59	18	38.0538	48.28	5.17152	5.32482	102	24	56.0573	58.6965	5.46084	5.47025	29	24	17.0359	17.0544	4.67411	4.67912	31	30	32.8426	26.7664	5.07066	4.93931	36.8484	-0.431209	0.45802	0.999837	FALSE	no	down	36.8484	1.31644	0.0264427	0.139831	FALSE	no	up	36.8484	0.512761	0.383557	0.653506	FALSE	no	up	36.8484	1.74765	0.00272042	0.0168418
Ajap1	2	2	1.28996	5.36445	1.43601	1.66676	0	3	0	7.33707	1.32596	1.75663	5	12	2.93723	8.52719	1.55412	1.86486	0	2	0	1.78443	1.35114	1.47703	3.40504	-0.0637866	0.975838	0.999837	FALSE	no	down	3.40504	-0.921795	0.649069	0.842761	FALSE	no	down	3.40504	1.71029	0.448121	0.707779	FALSE	no	up	3.40504	-0.858008	0.669211	0.809721
Ajuba	134	4	86.4272	10.7289	5.71981	4.43636	25	11	13.7395	26.9026	4.44591	4.83824	77	65	45.2333	46.1889	5.1954	5.20945	15	29	15.8916	25.8742	4.53725	4.8076	33.8733	1.40101	0.0818295	0.999837	FALSE	no	up	33.8733	0.162219	0.83272	0.932113	FALSE	no	up	33.8733	1.2879	0.102889	0.320952	FALSE	no	up	33.8733	-1.23879	0.118738	0.272869
AK010878	16	8	10.3197	21.4578	3.67476	4.01289	23	10	12.6404	24.4569	3.76374	4.08658	26	13	15.2736	9.23779	3.85739	3.63184	9	17	9.53495	15.1677	3.65064	3.85275	14.7611	-0.243289	0.791866	0.999837	FALSE	no	down	14.7611	0.287792	0.751278	0.894988	FALSE	no	up	14.7611	0.275791	0.765019	0.907913	FALSE	no	up	14.7611	0.531081	0.552823	0.725764
Ak1	144	26	92.877	69.7378	6.38617	6.16184	94	26	51.6607	63.5879	5.93957	6.09569	166	135	97.516	95.9309	6.42592	6.41202	57	75	60.388	66.9161	6.05341	6.12847	74.8268	0.5438	0.244196	0.999837	FALSE	no	up	74.8268	-0.226359	0.612919	0.824871	FALSE	no	down	74.8268	0.3764	0.410474	0.676334	FALSE	no	up	74.8268	-0.77016	0.0894197	0.224562
Ak2	1650	414	1064.22	1110.44	10.3222	10.3594	2834	399	1557.51	975.83	10.6506	10.2526	3631	2889	2133.02	2052.92	10.9365	10.901	2948	2785	3123.22	2484.82	11.2982	11.0794	1812.75	-0.226343	0.461242	0.999837	FALSE	no	down	1812.75	-0.945412	0.00198698	0.0225082	FALSE	no	down	1812.75	-1.36723	7.79004e-06	0.000514905	FALSE	yes	down	1812.75	-0.719069	0.0184526	0.0709088
Ak3	4980	1519	3212	4074.3	11.6157	11.8352	7285	1867	4003.7	4566.1	11.8192	11.9429	3763	2489	2210.56	1768.68	11.2846	11.0965	2754	2667	2917.69	2379.54	11.5288	11.3484	3141.57	-0.234765	0.40907	0.999837	FALSE	no	down	3141.57	0.871336	0.0021809	0.0241529	FALSE	no	up	3141.57	0.458838	0.106689	0.328093	FALSE	no	up	3141.57	1.1061	9.91163e-05	0.00118543
Ak4	96	23	61.918	61.6911	6.50798	6.54371	90	33	49.4623	80.7077	6.35406	6.71968	393	477	230.866	338.956	7.58027	7.94014	226	393	239.433	350.64	7.61141	7.97163	176.709	-0.018677	0.966537	0.999837	FALSE	no	down	176.709	-2.20349	1.78605e-07	1.25332e-05	FALSE	yes	down	176.709	-2.25569	9.9273e-08	2.2817e-05	FALSE	yes	down	176.709	-2.18482	1.82351e-07	5.88981e-06
Ak5	34	0	21.9293	0	3.39569	2.54595	13	4	7.14456	9.78276	2.85704	2.95808	14	12	8.22424	8.52719	2.9092	2.92237	3	4	3.17832	3.56886	2.65218	2.66934	7.7944	0.54405	0.679495	0.999837	FALSE	no	up	7.7944	0.52938	0.679544	0.858033	FALSE	no	up	7.7944	1.83894	0.177732	0.437701	FALSE	no	up	7.7944	-0.0146696	0.990971	0.994706
Ak6	32	3	20.6393	8.04667	4.39054	4.03797	26	10	14.2891	24.4569	4.19133	4.48248	34	56	19.9732	39.7935	4.3715	4.81716	21	29	22.2482	25.8742	4.43384	4.52537	21.9151	-0.260376	0.753511	0.999837	FALSE	no	down	21.9151	-0.942285	0.236864	0.520352	FALSE	no	down	21.9151	-0.634656	0.432607	0.695037	FALSE	no	down	21.9151	-0.681909	0.383106	0.58644
Ak7	33	5	21.2843	13.4111	4.38882	4.17694	41	14	22.5328	34.2396	4.42369	4.66785	19	11	11.1615	7.81659	4.04908	3.91066	49	23	51.9125	20.5209	4.99744	4.36721	22.8599	-0.620614	0.436684	0.999837	FALSE	no	down	22.8599	0.919806	0.255858	0.542595	FALSE	no	up	22.8599	-1.00174	0.200618	0.467265	FALSE	no	down	22.8599	1.54042	0.0506797	0.150907
Ak8	11	1	7.09477	2.68222	1.64095	1.39648	2	0	1.09916	0	1.28851	1.25945	7	8	4.11212	5.68479	1.48468	1.56842	1	0	1.05944	0	1.29579	1.21726	2.71656	2.66998	0.220241	0.999837	FALSE	no	up	2.71656	0.0668788	0.972048	0.989528	FALSE	no	up	2.71656	3.3641	0.150522	0.400587	FALSE	no	up	2.71656	-2.6031	0.22314	0.416884
Akap1	801	252	516.628	675.92	9.02501	9.26548	1200	180	659.498	440.224	9.24471	8.88696	900	444	528.701	315.506	9.04546	8.6073	610	597	646.257	532.652	9.22581	9.05205	539.423	0.103633	0.772875	0.999837	FALSE	no	up	539.423	0.49217	0.16853	0.435296	FALSE	no	up	539.423	0.011583	0.974161	0.98986	FALSE	no	up	539.423	0.388536	0.276854	0.478731
Akap10	391	82	252.187	219.942	7.79743	7.67231	452	122	248.411	298.374	7.78415	7.94365	197	174	115.727	123.644	7.14235	7.1949	153	138	162.094	123.126	7.41487	7.19264	192.938	-0.197115	0.576827	0.999837	FALSE	no	down	192.938	0.987271	0.00521297	0.0455453	FALSE	no	up	192.938	0.735937	0.0384398	0.174276	FALSE	no	up	192.938	1.18439	0.000748533	0.00607212
Akap11	692	160	446.326	429.156	8.74166	8.70593	849	268	466.595	655.445	8.78161	9.0916	509	456	299.01	324.033	8.3942	8.46222	296	402	313.594	358.67	8.43503	8.54937	411.603	-0.347876	0.270256	0.999837	FALSE	no	down	411.603	0.492346	0.11764	0.353477	FALSE	no	up	411.603	0.381899	0.226834	0.49901	FALSE	no	up	411.603	0.840222	0.00724477	0.0351364
Akap12	572	70	368.928	187.756	8.20853	7.60747	314	78	172.569	190.764	7.53468	7.62038	397	346	233.216	245.867	7.79232	7.83866	86	266	91.1117	237.329	7.0444	7.80728	215.943	0.635806	0.169105	0.999837	FALSE	no	up	215.943	0.233282	0.609241	0.822857	FALSE	no	up	215.943	0.774622	0.0922132	0.300622	FALSE	no	up	215.943	-0.402523	0.380413	0.583911
Akap13	3312	764	2136.17	2049.22	11.0736	11.0366	4174	689	2293.95	1685.08	11.1379	10.8669	3394	3817	1993.79	2712.36	11.0122	11.2906	2509	2380	2658.13	2123.47	11.2721	11.0683	2206.52	0.070855	0.813327	0.999837	FALSE	no	up	2206.52	-0.168713	0.572892	0.800132	FALSE	no	down	2206.52	-0.191664	0.522171	0.761202	FALSE	no	down	2206.52	-0.239568	0.423261	0.620722
Akap17b	27	5	17.4144	13.4111	3.95409	3.82518	14	7	7.69414	17.1198	3.5801	3.93261	20	31	11.7489	22.0286	3.75548	4.08841	6	29	6.35663	25.8742	3.53715	4.18388	15.206	0.43217	0.662347	0.999837	FALSE	no	up	15.206	-0.102316	0.914092	0.967232	FALSE	no	down	15.206	-0.0492449	0.959097	0.983595	FALSE	no	down	15.206	-0.534486	0.577057	0.743122
Akap5	7	2	4.51485	5.36445	1.76769	1.78571	4	0	2.19833	0	1.63035	1.53756	9	7	5.28701	4.97419	1.80941	1.79129	2	2	2.11888	1.78443	1.63111	1.60867	3.28027	1.76782	0.348965	0.999837	FALSE	no	up	3.28027	-0.0728074	0.96539	0.987037	FALSE	no	down	3.28027	1.32529	0.459083	0.716947	FALSE	no	up	3.28027	-1.84062	0.316031	0.52081
Akap6	68	22	43.8586	59.0089	5.40261	5.60591	111	22	61.0036	53.8052	5.65208	5.54059	62	38	36.4216	27.0028	5.27195	5.07884	29	31	30.7237	27.6587	5.16373	5.09651	42.4354	-0.1961	0.725971	0.999837	FALSE	no	down	42.4354	0.667051	0.230281	0.513526	FALSE	no	up	42.4354	0.790831	0.163895	0.418755	FALSE	no	up	42.4354	0.863151	0.116669	0.269912
Akap7	611	121	394.082	324.549	8.75942	8.60225	936	250	514.408	611.422	8.9914	9.14561	735	678	431.773	481.786	8.83776	8.93344	601	793	636.723	707.526	9.18365	9.28104	512.784	-0.634082	0.0360709	0.924148	FALSE	no	down	512.784	-0.337287	0.261621	0.548871	FALSE	no	down	512.784	-0.894998	0.00289916	0.0323787	FALSE	no	down	512.784	0.296794	0.318114	0.522903
Akap8	484	118	312.17	316.502	8.34815	8.36121	761	155	418.232	379.082	8.60515	8.51679	567	456	333.082	324.033	8.40408	8.38027	294	450	311.475	401.497	8.34654	8.56848	349.509	-0.347085	0.26952	0.999837	FALSE	no	down	349.509	-0.0645857	0.835794	0.93341	FALSE	no	down	349.509	-0.183133	0.55831	0.786414	FALSE	no	down	349.509	0.2825	0.360842	0.56408
Akap8l	322	65	207.683	174.345	7.77474	7.63885	544	65	298.972	158.97	8.08972	7.56863	440	344	258.476	244.446	7.96188	7.91336	352	251	372.922	223.946	8.28297	7.83837	242.47	-0.275975	0.496833	0.999837	FALSE	no	down	242.47	-0.388536	0.333138	0.618443	FALSE	no	down	242.47	-0.634139	0.115008	0.343617	FALSE	no	down	242.47	-0.11256	0.777725	0.876729
Akap9	1309	417	844.278	1118.49	9.74804	10.0019	2435	554	1338.23	1354.91	10.1705	10.1808	1148	727	674.388	516.605	9.55196	9.3293	817	775	865.561	691.467	9.77021	9.57366	925.491	-0.460998	0.127872	0.999837	FALSE	no	down	925.491	0.715531	0.0181103	0.108276	FALSE	no	up	925.491	0.329748	0.276541	0.553438	FALSE	no	up	925.491	1.17653	9.66868e-05	0.00116075
Akip1	155	36	99.9718	96.5601	6.8298	6.81422	190	41	104.421	100.273	6.86371	6.84105	263	239	154.498	169.833	7.1874	7.26878	145	264	153.619	235.545	7.18168	7.55945	139.34	-0.0589342	0.884754	0.999837	FALSE	no	down	139.34	-0.719165	0.0681119	0.254042	FALSE	no	down	139.34	-0.984312	0.0128286	0.0852675	FALSE	no	down	139.34	-0.660231	0.0917102	0.22872
Akirin1	443	107	285.726	286.998	8.01587	8.0159	412	134	226.428	327.722	7.81103	8.13526	357	348	209.718	247.288	7.74516	7.88767	130	141	137.727	125.802	7.40324	7.33241	230.926	0.0631094	0.856156	0.999837	FALSE	no	up	230.926	0.326005	0.344015	0.628023	FALSE	no	up	230.926	1.12037	0.00142848	0.020173	FALSE	yes	up	230.926	0.262895	0.444745	0.639747
Akirin2	209	63	134.801	168.98	7.14979	7.33653	257	75	141.242	183.427	7.18804	7.40564	247	206	145.099	146.383	7.21043	7.21784	128	191	135.608	170.413	7.15534	7.34586	153.244	-0.0954527	0.802338	0.999837	FALSE	no	down	153.244	0.0441487	0.906356	0.963928	FALSE	no	up	153.244	-0.0274595	0.942081	0.976981	FALSE	no	down	153.244	0.139601	0.708263	0.834746
Akna	362	51	233.482	136.793	7.83077	7.39697	178	42	97.8255	102.719	7.12806	7.18627	637	1070	374.203	760.341	8.25874	8.95046	175	258	185.402	230.191	7.63362	7.81825	265.12	0.911767	0.0337345	0.893148	FALSE	no	up	265.12	-1.59129	0.000119161	0.00268412	FALSE	yes	down	265.12	-0.143864	0.730713	0.890154	FALSE	no	down	265.12	-2.50306	2.62045e-09	1.55647e-07
Akr1a1	4758	1051	3068.81	2819.02	11.7609	11.689	6527	935	3587.12	2286.72	11.8969	11.5153	9322	6430	5476.17	4569.15	12.2817	12.1143	6733	7994	7133.2	7132.37	12.5326	12.5325	4509.07	0.00149249	0.995979	0.999837	FALSE	no	up	4509.07	-0.770252	0.00914622	0.0676223	FALSE	no	down	4509.07	-1.27623	1.57045e-05	0.000872325	FALSE	yes	down	4509.07	-0.771745	0.00898948	0.0411412
Akr1b10	95	35	61.273	93.8778	6.0953	6.42189	128	26	70.3464	63.5879	6.19956	6.13141	157	150	92.229	106.59	6.41494	6.53432	51	100	54.0314	89.2215	6.00743	6.38703	78.8946	0.167626	0.730954	0.999837	FALSE	no	up	78.8946	-0.392849	0.40555	0.680533	FALSE	no	down	78.8946	0.0755563	0.874927	0.954887	FALSE	no	up	78.8946	-0.560476	0.235478	0.432077
Akr1b7	18	6	11.6096	16.0933	3.18555	3.29865	19	4	10.4421	9.78276	3.13885	3.09703	6	4	3.52467	2.8424	2.78622	2.74923	4	14	4.23775	12.491	2.84456	3.2154	8.87795	0.416942	0.707497	0.999837	FALSE	no	up	8.87795	2.08703	0.0679197	0.253623	FALSE	no	up	8.87795	0.685827	0.534031	0.769158	FALSE	no	up	8.87795	1.67009	0.147268	0.315144
Akr1b8	379	107	244.447	286.998	8.28623	8.42125	403	113	221.481	276.363	8.20861	8.39037	1128	1386	662.639	984.89	9.15305	9.53143	427	992	452.38	885.077	8.80455	9.42764	501.784	0.0965594	0.802295	0.999837	FALSE	no	up	501.784	-1.6382	1.52468e-05	0.000522454	FALSE	yes	down	501.784	-1.33858	0.000422703	0.00888792	FALSE	yes	down	501.784	-1.73476	4.56343e-06	9.03513e-05
Akr1c12	457	110	294.755	295.045	8.39421	8.39942	1072	164	589.152	401.093	9.00562	8.65814	557	513	327.207	364.537	8.48199	8.57471	453	700	479.926	624.55	8.81747	9.05942	422.033	-0.757687	0.0220967	0.789517	FALSE	no	down	422.033	-0.229783	0.485426	0.743947	FALSE	no	down	422.033	-0.905678	0.00594097	0.0521982	FALSE	no	down	422.033	0.527904	0.104773	0.250594
Akr1c13	771	177	497.279	474.754	9.16582	9.13051	2266	475	1245.35	1161.7	9.99466	9.92641	659	679	387.127	482.497	8.96045	9.14065	939	1053	994.813	939.502	9.78186	9.72882	772.878	-1.30749	4.35217e-06	0.00986014	FALSE	yes	down	772.878	0.162947	0.567637	0.79615	FALSE	no	up	772.878	-0.990906	0.000489553	0.0098173	FALSE	no	down	772.878	1.47043	1.71643e-07	5.60102e-06
Akr1c14	699	272	450.84	729.565	8.51618	8.97988	1182	710	649.605	1736.44	8.87212	9.88402	103	41	60.5069	29.1346	6.89398	6.50356	69	112	73.1013	99.9281	7.02769	7.23899	478.64	-1.01591	0.0268438	0.830687	FALSE	no	down	478.64	3.7071	4.96192e-15	2.01772e-12	FALSE	yes	up	478.64	2.76244	4.19782e-09	1.95803e-06	FALSE	yes	up	478.64	4.72301	1.39089e-23	1.1029e-20
Akr1c18	3	0	1.93494	0	1.66692	1.59684	9	1	4.94623	2.44569	1.84595	1.71334	4	5	2.34978	3.55299	1.69302	1.76679	6	6	6.35663	5.35329	1.90834	1.86237	3.36744	-1.59498	0.410331	0.999837	FALSE	no	down	3.36744	-1.18922	0.53213	0.774508	FALSE	no	down	3.36744	-2.18069	0.248271	0.521915	FALSE	no	down	3.36744	0.405762	0.812558	0.899697
Akr1c19	202	69	130.286	185.073	7.29404	7.58625	1238	330	680.382	807.077	8.80643	8.97126	127	78	74.6056	55.4267	6.87605	6.68212	203	159	215.066	141.862	7.71402	7.36376	286.222	-2.25897	8.63469e-10	6.84688e-06	FALSE	yes	down	286.222	1.25146	0.000972493	0.0133994	FALSE	yes	up	286.222	-0.200243	0.591602	0.811449	FALSE	no	down	286.222	3.51043	1.48214e-21	8.39475e-19
Akr1c21	0	0	0	0	-0.338882	-0.300734	0	0	0	0	-0.340311	-0.305478	0	10	0	7.10599	-0.339736	0.100372	0	0	0	0	-0.333351	-0.33546	0.888249	0.181975	0.970761	0.999837	FALSE	no	up	0.888249	-3.87381	0.416789	0.689748	FALSE	no	down	0.888249	0.43599	0.930024	0.973769	FALSE	no	up	0.888249	-4.05579	0.395227	0.597114
Akr1cl	3	0	1.93494	0	1.01696	0.923747	4	0	2.19833	0	1.03394	0.920279	2	8	1.17489	5.68479	0.965899	1.22796	3	2	3.17832	1.78443	1.08905	1.00789	1.99446	-0.133048	0.958168	0.999837	FALSE	no	down	1.99446	-1.47775	0.533593	0.775499	FALSE	no	down	1.99446	-1.01278	0.675343	0.861993	FALSE	no	down	1.99446	-1.3447	0.565926	0.734995
Akr1e1	140	31	90.2971	83.1489	6.68531	6.63662	244	59	134.098	144.296	7.00573	7.06352	171	159	100.453	112.985	6.76881	6.8637	161	175	170.57	156.138	7.21091	7.13474	123.998	-0.668845	0.0886184	0.999837	FALSE	no	down	123.998	-0.289887	0.454274	0.718422	FALSE	no	down	123.998	-0.90431	0.0195311	0.113542	FALSE	no	down	123.998	0.378958	0.315548	0.520411
Akr7a5	445	136	287.016	364.782	8.23921	8.44747	656	55	360.526	134.513	8.43842	7.65484	648	335	380.665	238.051	8.48695	8.08169	563	461	596.464	411.311	8.90132	8.55641	346.666	0.365075	0.408739	0.999837	FALSE	no	up	346.666	0.0686327	0.875356	0.952161	FALSE	no	up	346.666	-0.633975	0.147179	0.39615	FALSE	no	down	346.666	-0.296442	0.49898	0.683361
Akt1	2073	549	1337.04	1472.54	10.4204	10.5069	2083	479	1144.78	1171.49	10.2838	10.3046	3858	2185	2266.37	1552.66	10.9074	10.555	1381	1382	1463.08	1233.04	10.5011	10.3489	1455.12	0.277674	0.346943	0.999837	FALSE	no	up	1455.12	-0.444268	0.1302	0.375342	FALSE	no	down	1455.12	0.0584453	0.842558	0.941459	FALSE	no	up	1455.12	-0.721942	0.0139867	0.0573906
Akt1s1	1063	237	685.613	635.687	9.45905	9.39368	1203	152	661.147	371.745	9.42703	8.95265	1938	1096	1138.47	778.816	9.92316	9.57264	1014	860	1074.27	767.305	9.86809	9.55924	764.132	0.3448	0.336043	0.999837	FALSE	no	up	764.132	-0.536036	0.131365	0.37707	FALSE	no	down	764.132	-0.477256	0.179861	0.440663	FALSE	no	down	764.132	-0.880836	0.0132974	0.0552339
Akt2	599	152	386.342	407.698	8.57164	8.61839	489	88	268.745	215.221	8.25997	8.08804	1000	770	587.446	547.161	8.95357	8.88712	314	388	332.664	346.179	8.44123	8.47554	386.432	0.699075	0.0240464	0.8103	FALSE	no	up	386.432	-0.517238	0.0866344	0.295089	FALSE	no	down	386.432	0.223775	0.462904	0.719866	FALSE	no	up	386.432	-1.21631	6.62855e-05	0.000848444
Akt3	300	34	193.494	91.1956	7.48923	6.8952	173	61	95.0776	149.187	6.90565	7.26828	246	607	144.512	431.334	7.23989	8.2323	117	219	123.954	195.395	7.11591	7.49728	178.019	0.266	0.616978	0.999837	FALSE	no	up	178.019	-0.98851	0.0583924	0.231107	FALSE	no	down	178.019	-0.140473	0.789456	0.918578	FALSE	no	down	178.019	-1.25451	0.0164786	0.0649762
Aktip	401	127	258.637	340.642	8.04305	8.28112	600	171	329.749	418.213	8.25537	8.46171	342	270	200.906	191.862	7.83376	7.79785	249	258	263.8	230.191	8.06011	7.94499	279.25	-0.323956	0.332562	0.999837	FALSE	no	down	279.25	0.596913	0.0733863	0.265645	FALSE	no	up	279.25	0.26693	0.424736	0.688249	FALSE	no	up	279.25	0.920869	0.00541158	0.0282682
Alad	2925	803	1886.56	2153.83	10.9988	11.1158	3718	470	2043.34	1149.47	11.0689	10.5867	6389	4342	3753.19	3085.42	11.6296	11.4441	2421	3202	2564.9	2856.87	11.2733	11.3725	2436.7	0.333873	0.298194	0.999837	FALSE	no	up	2436.7	-0.760235	0.0174213	0.105372	FALSE	no	down	2436.7	-0.425293	0.183852	0.446716	FALSE	no	down	2436.7	-1.09411	0.000626187	0.0052851
Alas1	1077	244	694.643	654.463	9.75112	9.70616	1534	418	843.058	1022.3	9.91267	10.0799	3573	2698	2098.94	1917.2	10.7431	10.6562	1261	1844	1335.95	1645.24	10.3188	10.5115	1276.47	-0.46208	0.102764	0.999837	FALSE	no	down	1276.47	-1.5722	2.17649e-08	2.1176e-06	FALSE	yes	down	1276.47	-1.14245	4.93869e-05	0.00190104	FALSE	yes	down	1276.47	-1.11012	7.07143e-05	0.000891461
Alas2	7	1	4.51485	2.68222	2.99195	2.9744	28	2	15.3883	4.89138	3.47963	3.06436	43	11	25.2602	7.81659	3.77404	3.16847	1	26	1.05944	23.1976	2.80027	3.70856	10.6013	-1.48804	0.280752	0.999837	FALSE	no	down	10.6013	-2.1179	0.115295	0.348944	FALSE	no	down	10.6013	-1.67853	0.217281	0.488775	FALSE	no	down	10.6013	-0.629869	0.613829	0.769908
Alb	67	19	43.2136	50.9623	4.76436	4.83184	62	19	34.0741	46.4681	4.58526	4.76649	4	1	2.34978	0.710599	3.39227	3.28565	8	8	8.47551	7.13772	3.78793	3.71457	24.174	0.236874	0.736997	0.999837	FALSE	no	up	24.174	4.88464	2.07719e-07	1.43852e-05	FALSE	yes	up	24.174	2.5858	0.000767296	0.0134459	FALSE	yes	up	24.174	4.64777	8.00185e-07	2.02072e-05
Alcam	547	132	352.804	354.054	8.21143	8.20862	599	167	329.199	408.43	8.14788	8.342	190	174	111.615	123.644	7.24039	7.31911	154	152	163.154	135.617	7.5396	7.39187	247.314	-0.0539239	0.870258	0.999837	FALSE	no	down	247.314	1.58775	1.80858e-06	9.10547e-05	FALSE	yes	up	247.314	1.24361	0.000198241	0.00515394	FALSE	yes	up	247.314	1.64167	7.43152e-07	1.90094e-05
Aldh16a1	477	97	307.655	260.176	8.38679	8.25229	613	74	336.894	180.981	8.46443	7.97198	901	735	529.289	522.29	8.86829	8.85584	636	470	673.803	419.341	9.09339	8.6566	403.803	0.116718	0.759043	0.999837	FALSE	no	up	403.803	-0.882882	0.0184377	0.109761	FALSE	no	down	403.803	-0.938009	0.0124631	0.0838217	FALSE	no	down	403.803	-0.9996	0.0075922	0.0363871
Aldh18a1	588	83	379.248	222.625	8.32404	7.8517	298	70	163.775	171.198	7.59539	7.63839	558	540	327.795	383.723	8.1907	8.33471	124	313	131.37	279.263	7.42651	8.04678	257.375	0.862546	0.0398965	0.932776	FALSE	no	up	257.375	-0.226154	0.582424	0.806625	FALSE	no	down	257.375	0.564088	0.174045	0.432494	FALSE	no	up	257.375	-1.0887	0.0087698	0.0403716
Aldh1a1	293	65	188.979	174.345	7.57503	7.50882	724	216	397.897	528.269	8.2512	8.51671	127	103	74.6056	73.1917	6.8501	6.8393	171	237	181.164	211.455	7.53929	7.67201	228.738	-1.33686	9.97664e-05	0.0832735	FALSE	no	down	228.738	1.30285	0.00021397	0.00423788	FALSE	yes	up	228.738	-0.107319	0.756612	0.903135	FALSE	no	down	228.738	2.63971	1.62007e-14	2.79268e-12
Aldh1a2	20	6	12.8996	16.0933	3.84191	3.9503	9	5	4.94623	12.2284	3.4752	3.83371	30	47	17.6234	33.3981	4.00556	4.40647	5	35	5.29719	31.2275	3.52535	4.35549	16.7142	0.868998	0.400577	0.999837	FALSE	no	up	16.7142	-0.83588	0.384182	0.66276	FALSE	no	down	16.7142	-0.3671	0.706632	0.879284	FALSE	no	down	16.7142	-1.70488	0.085771	0.218027
Aldh1a3	73	14	47.0835	37.5511	6.1495	6.07058	141	45	77.491	110.056	6.50409	6.78579	390	607	229.104	431.334	7.43493	8.03609	35	229	37.0803	204.317	6.01474	7.32689	146.752	-1.11371	0.0718248	0.999837	FALSE	no	down	146.752	-2.94412	1.23933e-06	6.61014e-05	FALSE	yes	down	146.752	-1.49678	0.0145096	0.0928227	FALSE	no	down	146.752	-1.83041	0.00189926	0.012645
Aldh1a7	37	19	23.8642	50.9623	4.70741	5.21637	130	29	71.4456	70.925	5.53252	5.48318	9	3	5.28701	2.1318	4.00596	3.83325	39	25	41.3181	22.3054	5.08435	4.66772	36.0299	-0.996069	0.132291	0.999837	FALSE	no	down	36.0299	3.23837	2.67988e-05	0.000812622	FALSE	yes	up	36.0299	0.171736	0.797725	0.922631	FALSE	no	up	36.0299	4.23444	2.09702e-08	9.63962e-07
Aldh1b1	900	353	580.481	946.825	9.16899	9.61753	1396	319	767.216	780.175	9.42273	9.43647	565	285	331.907	202.521	8.6927	8.31442	665	673	704.527	600.461	9.34378	9.19918	614.264	-0.0264377	0.939962	0.999837	FALSE	no	down	614.264	1.50573	1.86584e-05	0.000608854	FALSE	yes	up	614.264	0.219364	0.531286	0.76766	FALSE	no	up	614.264	1.53217	1.30003e-05	0.000217252
Aldh1l1	1279	377	824.928	1011.2	9.85162	10.0294	2220	281	1220.07	687.239	10.1976	9.70014	2267	902	1331.74	640.96	10.2777	9.64045	2030	1727	2150.66	1540.86	10.7312	10.4131	1175.96	-0.062459	0.873563	0.999837	FALSE	no	down	1175.96	-0.106132	0.786217	0.911316	FALSE	no	down	1175.96	-1.00959	0.00984592	0.0717915	FALSE	no	down	1175.96	-0.0436734	0.911059	0.950901
Aldh1l2	271	4	174.789	10.7289	6.53909	4.6264	37	8	20.3345	19.5655	4.82148	4.85482	39	77	22.9104	54.7161	4.89458	5.51061	35	47	37.0803	41.9341	5.21701	5.30579	47.7574	2.2565	0.00708245	0.553303	FALSE	no	up	47.7574	1.30293	0.105528	0.331515	FALSE	no	up	47.7574	1.27375	0.115858	0.344403	FALSE	no	up	47.7574	-0.953571	0.255014	0.454907
Aldh2	3501	1317	2258.07	3532.49	11.0713	11.4926	4316	866	2371.99	2117.97	11.1166	11.0127	2050	1308	1204.26	929.463	10.5208	10.3109	2769	1834	2933.59	1636.32	11.3153	10.7826	2123.02	0.36449	0.295444	0.999837	FALSE	no	up	2123.02	1.43822	3.638e-05	0.00102478	FALSE	yes	up	2123.02	0.339875	0.328773	0.605857	FALSE	no	up	2123.02	1.07373	0.0020586	0.0134739
Aldh3a1	47	8	30.314	21.4578	4.6858	4.47086	43	1	23.632	2.44569	4.52537	3.87528	47	81	27.6099	57.5585	4.62441	5.15661	15	19	15.8916	16.9521	4.30571	4.33636	24.4827	0.83191	0.331774	0.999837	FALSE	no	up	24.4827	-0.688023	0.395858	0.673078	FALSE	no	down	24.4827	0.683476	0.414819	0.679187	FALSE	no	up	24.4827	-1.51993	0.0671877	0.184763
Aldh3a2	1122	322	723.667	863.676	9.40553	9.56672	1235	417	678.733	1019.85	9.34739	9.72302	920	663	540.45	471.127	9.14494	9.02656	324	524	343.258	467.521	8.76554	9.02022	638.536	-0.0945229	0.771823	0.999837	FALSE	no	down	638.536	0.646571	0.0467937	0.201713	FALSE	no	up	638.536	0.965152	0.00316206	0.034271	FALSE	no	up	638.536	0.741093	0.0224638	0.0825426
Aldh3b1	62	13	39.9887	34.8689	5.44925	5.37704	69	14	37.9211	34.2396	5.41179	5.36396	107	158	62.8567	112.275	5.78502	6.26699	35	51	37.0803	45.503	5.40093	5.54129	50.5916	0.057164	0.920918	0.999837	FALSE	no	up	50.5916	-1.20797	0.0276242	0.144094	FALSE	no	down	50.5916	-0.127748	0.820669	0.93222	FALSE	no	down	50.5916	-1.26514	0.0204933	0.0770331
Aldh3b2	153	49	98.6818	131.429	6.62956	6.86097	194	34	106.619	83.1534	6.69311	6.49925	85	66	49.9329	46.8995	6.11666	6.07681	157	200	166.332	178.443	7.07313	7.13726	107.686	0.235516	0.572561	0.999837	FALSE	no	up	107.686	1.22601	0.00321228	0.0324077	FALSE	yes	up	107.686	-0.605713	0.136009	0.379003	FALSE	no	down	107.686	0.990498	0.0175192	0.0680805
Aldh4a1	196	48	126.416	128.747	6.70787	6.70917	215	37	118.16	90.4905	6.65009	6.42169	101	35	59.332	24.871	6.09628	5.53582	102	55	108.063	49.0718	6.57114	5.96338	88.1438	0.276943	0.601344	0.999837	FALSE	no	up	88.1438	1.59244	0.00274604	0.0287455	FALSE	yes	up	88.1438	0.702946	0.183825	0.446716	FALSE	no	up	88.1438	1.3155	0.0135424	0.0560024
Aldh5a1	234	55	150.925	147.522	7.18503	7.16399	242	59	132.999	144.296	7.07887	7.14603	257	97	150.974	68.9281	7.18537	6.57302	147	204	155.737	182.012	7.21112	7.3459	141.674	0.111643	0.798576	0.999837	FALSE	no	up	141.674	0.438391	0.310402	0.597248	FALSE	no	up	141.674	-0.177901	0.680509	0.864585	FALSE	no	down	141.674	0.326748	0.449224	0.643447
Aldh6a1	416	119	268.311	319.185	7.73867	7.89071	480	166	263.799	405.984	7.72335	8.1238	98	87	57.5697	61.8221	6.47928	6.53099	67	67	70.9824	59.7784	6.63415	6.51185	188.429	-0.182171	0.621382	0.999837	FALSE	no	down	188.429	2.29302	1.29297e-09	1.76048e-07	FALSE	yes	up	188.429	2.16315	1.68409e-08	5.80609e-06	FALSE	yes	up	188.429	2.47519	4.79377e-11	4.39447e-09
Aldh7a1	163	30	105.132	80.4667	6.82889	6.63854	116	27	63.7515	66.0336	6.44929	6.50115	299	330	175.646	234.498	7.26232	7.52214	137	261	145.143	232.868	7.09553	7.51467	137.942	0.542582	0.214296	0.999837	FALSE	no	up	137.942	-1.12048	0.00696882	0.0559588	FALSE	no	down	137.942	-1.00548	0.0160843	0.09961	FALSE	no	down	137.942	-1.66306	7.7794e-05	0.000968394
Aldh9a1	363	90	234.127	241.4	7.81138	7.83582	433	135	237.969	330.168	7.82572	8.11434	432	289	253.777	205.363	7.88237	7.69806	135	124	143.024	110.635	7.40111	7.20297	219.558	-0.245214	0.493067	0.999837	FALSE	no	down	219.558	0.0483847	0.891397	0.957639	FALSE	no	up	219.558	0.90705	0.0120927	0.0821577	FALSE	no	up	219.558	0.293599	0.404299	0.60557
Aldoa	16096	5500	10381.6	14752.2	13.5803	13.8869	28167	3410	15480.1	8339.8	13.9301	13.3989	36308	26481	21329	18817.4	14.2257	14.1087	25230	19392	26729.6	17301.8	14.4407	14.0313	16641.4	0.0765466	0.827953	0.999837	FALSE	no	up	16641.4	-0.675985	0.0548605	0.2228	FALSE	no	down	16641.4	-0.809227	0.0215444	0.120591	FALSE	no	down	16641.4	-0.752532	0.0325612	0.109029
Aldob	909	285	586.286	764.434	9.02671	9.2729	1515	420	832.616	1027.19	9.35907	9.56023	121	108	71.0809	76.7447	7.41737	7.4644	486	587	514.887	523.73	8.9071	8.92274	549.621	-0.464383	0.124597	0.999837	FALSE	no	down	549.621	3.18616	4.02557e-24	9.60323e-21	FALSE	yes	up	549.621	0.372511	0.218728	0.490568	FALSE	no	up	549.621	3.65054	2.07087e-31	5.47366e-28
Aldoc	182	93	117.386	249.447	7.06345	7.69973	403	45	221.481	110.056	7.60098	7.02281	268	126	157.435	89.5355	7.30411	6.85548	195	200	206.59	178.443	7.53773	7.41064	166.297	0.0948337	0.843318	0.999837	FALSE	no	up	166.297	0.54224	0.254794	0.541271	FALSE	no	up	166.297	-0.0961309	0.839939	0.94052	FALSE	no	down	166.297	0.447406	0.347021	0.550948
Alg1	313	79	201.878	211.896	7.87658	7.92209	485	61	266.547	149.187	8.10935	7.65152	686	421	402.988	299.162	8.47659	8.20955	508	463	538.195	413.095	8.74496	8.49872	310.369	-0.035718	0.924681	0.999837	FALSE	no	down	310.369	-0.766012	0.0389268	0.178919	FALSE	no	down	310.369	-1.203	0.00119338	0.0182329	FALSE	yes	down	310.369	-0.730294	0.0482017	0.14594
[truncated: 14,704 more rows]
[truncated: 17 more columns]
