# Supplementary material for: Heat Shock Factor 1-dependent extracellular matrix remodeling mediates the transition from chronic intestinal inflammation to colon cancer
Source: Nat Commun. 2020 Dec 7;11:6245. doi: 10.1038/s41467-020-20054-x (PMC7721883; doi:10.1038/s41467-020-20054-x)
Supplement: Supplementary file 9 — Supplementary Data 6 [file 41467_2020_20054_MOESM9_ESM.xlsx]

## Sheet: Read me
Supplementary Data 6. Differentially expressed genes betweenWT and Hsf1 null mice from Day 0 and Day 15 of the AOM-DSS protocol. This Table contains 3 sheets. Sheet 1 includes all differentially expressed genes with padj=<0.005, Log2 fold change of >1 and base mean >5; Sheet 2 contains the significantly DE genes between WT and hsf1 null at day 0; and Sheet 3 contains the significantly DE genes be…

## Sheet: Resultslfc1padj005
gene names	0_WT_434	0_WT_435	0_KO_445	0_KO_446	15_WT_488	15_WT_489	15_KO_496	15_KO_511	WT-KO 0	WT- KO 15
0610005C13Rik	7.17074	7.33766	8.47742	7.66277	5.43493	5.35514	7.78948	6.44717	-0.815895	-1.72329
0610009B22Rik	6.69064	6.98362	6.95389	7.57663	6.38774	6.48611	6.22234	6.52481	-0.428131	0.0633488
0610011F06Rik	9.27046	9.32399	9.27554	8.96179	9.22417	8.97036	10.2867	9.58072	0.178558	-0.836441
1010001N08Rik	4.71232	5.16357	4.94454	4.94075	4.31365	3.91084	4.79288	4.61528	-0.00470154	-0.591836
1110008P14Rik	8.0036	8.56274	8.04054	7.85382	9.25573	9.23344	8.28156	8.40125	0.335994	0.903174
1110032A03Rik	7.8293	7.96341	8.12802	8.21037	7.49141	7.56761	8.40063	8.30389	-0.272836	-0.822746
1110059G10Rik	6.9063	7.10044	7.15542	7.19793	6.82522	6.93163	6.49657	6.55176	-0.173311	0.354262
1190002F15Rik	4.52005	4.38765	4.53158	4.00509	4.75267	4.72402	5.3595	5.31212	0.185513	-0.597462
1190002N15Rik	6.90528	7.0089	6.97181	7.32866	6.41251	6.02824	5.76852	6.43555	-0.193143	0.118338
1600012H06Rik	7.78807	8.00776	7.87194	8.06679	7.58518	7.58017	7.21213	7.23714	-0.0714494	0.358042
1600014C10Rik	7.72377	7.34907	7.58035	7.58913	7.84399	8.58231	8.03828	8.22717	-0.0483186	0.0804305
1700001L05Rik	7.31235	7.2302	7.44253	7.59749	6.89042	6.84966	6.79067	6.66097	-0.248739	0.144217
1700017B05Rik	8.05378	7.5192	7.48751	7.40719	8.66689	8.5812	7.65973	7.95471	0.339139	0.816828
1700019D03Rik	7.52609	8.03098	7.19748	7.62363	6.81265	6.95487	7.12878	6.73924	0.367981	-0.0502525
1700019G17Rik	6.43529	6.79214	6.82188	7.18152	5.5106	5.99805	6.5925	5.8418	-0.387982	-0.462825
1700037H04Rik	7.51344	7.63731	7.68973	7.34471	8.02118	7.56261	8.50085	7.96371	0.0581522	-0.440383
1700066B19Rik	6.3459	6.35462	6.32162	6.34015	7.08283	7.42048	6.39983	6.51586	0.0193736	0.793816
1700096K18Rik	5.09773	5.60522	5.14469	5.28308	4.55765	4.35608	4.4872	4.92809	0.137589	-0.250779
1810019D21Rik	7.42359	7.92493	7.98049	7.69467	8.16448	7.44012	8.79842	8.82149	-0.163317	-1.00765
1810022K09Rik	5.972	6.47482	6.40249	6.81581	6.13251	5.95391	5.5581	5.91508	-0.385737	0.30662
1810037I17Rik	9.07266	9.015	9.43568	9.49268	9.24915	9.4759	10.0986	10.1371	-0.420355	-0.755311
1810041L15Rik	6.54246	6.9656	6.41112	6.81306	6.11591	5.68854	6.23034	6.2278	0.141944	-0.326842
1810063I02Rik	3.36506	3.38007	3.5942	3.68156	3.12878	2.84448	4.20501	3.76015	-0.265314	-0.995953
2010001A14Rik	6.20149	6.38302	6.79215	6.66466	6.00552	5.72116	7.14894	6.61201	-0.436146	-1.01714
2010010A06Rik	4.61732	4.98991	4.87959	4.68952	3.92625	3.9604	5.37821	4.753	0.0190589	-1.12228
2010111I01Rik	9.35638	9.20085	9.36739	9.27866	9.39928	9.36503	10.0621	9.85469	-0.0444074	-0.576216
2010300C02Rik	9.05788	9.38385	9.41292	9.04284	8.67699	8.22759	9.45591	9.05613	-0.00701378	-0.80373
2010315B03Rik	5.69348	5.51043	5.90375	6.34443	5.03777	5.18771	5.15176	5.25081	-0.522134	-0.0885485
2210011C24Rik	4.98807	4.90768	5.36224	5.02103	4.92943	4.87911	5.87986	5.72861	-0.243759	-0.899964
2210015D19Rik	7.30852	7.54965	7.40244	7.79716	7.26129	7.12674	6.73546	6.54489	-0.170713	0.553842
2310001H17Rik	6.26097	6.55354	6.72468	6.4145	6.48983	6.5982	7.30426	7.24927	-0.162335	-0.732755
2310007B03Rik	6.24846	6.75236	6.65631	6.08104	5.86983	5.2646	6.84916	6.13119	0.131735	-0.922957
2310022A10Rik	7.4767	7.29394	7.39562	6.96905	7.97502	7.66902	7.74154	8.09259	0.202982	-0.0950492
2310034G01Rik	7.31064	7.38797	7.83956	7.54289	7.34417	7.38449	8.2899	8.13629	-0.34192	-0.848764
2310035C23Rik	9.22296	9.34039	9.40392	9.53622	8.59655	8.63898	8.69488	8.64962	-0.188399	-0.0544875
2310079G19Rik	5.26966	6.10046	4.97648	4.61162	5.12336	5.4552	6.73689	5.91976	0.891006	-1.03904
2510009E07Rik	8.16288	8.17404	8.14123	8.46344	7.44519	7.38177	8.22165	8.10837	-0.133876	-0.75153
2610015P09Rik	5.88018	5.71926	6.35074	6.18113	6.3473	6.0674	7.51141	6.99765	-0.466217	-1.04718
2610301B20Rik	6.12192	5.84809	6.2471	6.44502	5.90036	5.96867	5.17286	5.32876	-0.361054	0.683709
2610318N02Rik	5.7151	5.42473	5.63042	5.27047	6.51801	5.98179	6.38427	6.47601	0.119467	-0.180242
2610507I01Rik	6.18925	6.14996	4.68817	5.6796	5.83074	5.78619	6.56498	6.71733	0.98572	-0.83269
2610524H06Rik	6.16079	6.03912	5.98177	6.0748	7.06932	6.93739	6.39655	6.96317	0.0716683	0.323494
2610528A11Rik	10.589	11.1182	10.9991	10.8062	11.405	11.4691	10.2564	10.8245	-0.0489866	0.896646
2810013P06Rik	6.32273	6.37456	6.81905	6.30242	5.58929	5.43401	6.29925	6.2201	-0.212091	-0.748027
2810459M11Rik	7.52519	7.53166	7.73805	7.8781	7.18909	7.03321	7.99306	7.81911	-0.279649	-0.794935
2810474O19Rik	7.60723	7.64807	7.34809	7.87134	7.18103	7.19287	6.95445	6.84053	0.0179355	0.289464
2900008C10Rik	2.90644	3.2377	2.6655	2.90369	3.40638	3.5297	3.56866	3.21162	0.287472	0.0778981
2900026A02Rik	10.311	10.5254	10.6638	10.2032	10.1013	9.82001	11.0367	10.5292	-0.0152535	-0.822274
3110062M04Rik	6.10186	6.27818	5.70576	5.56926	6.6077	6.72231	6.4236	6.78881	0.552513	0.0588003
4632428N05Rik	7.4585	7.22304	7.04594	7.07193	7.95671	8.09403	6.75906	7.19096	0.281835	1.05035
4732456N10Rik	3.80492	4.23511	3.8083	4.19996	7.81923	8.25737	4.54781	6.36073	0.0158908	2.58403
4732471J01Rik	6.74556	6.31589	6.78083	6.72866	6.88901	7.15563	7.9711	8.46527	-0.224019	-1.19586
4930503L19Rik	4.69671	4.23082	3.99585	4.46826	4.16887	4.47767	3.33377	3.63825	0.231709	0.837258
4930539E08Rik	9.53269	9.82346	8.93341	8.51738	8.14554	8.04252	9.6995	8.63961	0.952677	-1.07553
4931406C07Rik	8.63703	8.55147	9.13001	9.47065	8.18198	8.27587	8.69998	8.61785	-0.706084	-0.42999
4933412E12Rik	5.07868	4.90924	4.7282	4.66671	5.27083	6.038	5.04503	6.03841	0.2965	0.112699
4933431E20Rik	6.51538	6.6308	6.55972	6.76875	6.05036	5.42626	6.95631	6.68274	-0.0911461	-1.08122
4933439C10Rik	6.55342	6.40912	6.78357	6.43089	7.5275	6.70415	7.59946	7.97969	-0.12596	-0.673753
5033404E19Rik	5.88424	6.51404	5.91302	6.06693	4.24366	4.07813	6.12963	5.19906	0.209168	-1.50345
5330417C22Rik	8.87156	9.13088	8.75324	8.80827	8.62554	8.29756	9.29019	9.30123	0.220464	-0.834159
5430427M07Rik	3.84362	4.28799	3.98623	4.33198	3.1425	2.96873	4.27445	3.07219	-0.0932983	-0.617707
5730408K05Rik	4.36354	4.61138	4.52299	4.63285	4.78381	5.56645	5.20529	5.88229	-0.0904581	-0.368661
5930430L01Rik	5.33569	5.33443	5.71998	5.68531	4.63288	4.45276	5.21696	4.5006	-0.367586	-0.315955
6330403A02Rik	7.86474	7.98065	7.7479	8.02878	7.30294	7.18955	7.78726	7.39238	0.0343621	-0.343574
6330416G13Rik	8.0941	7.92363	8.13483	8.14969	8.32064	8.70549	8.68003	8.82673	-0.133393	-0.240316
8030462N17Rik	6.43791	6.20203	6.02951	6.46309	5.66508	5.99667	5.47587	5.38929	0.0736699	0.398299
9030617O03Rik	7.37929	7.42674	7.33803	7.39234	6.79451	6.62778	6.98524	6.92873	0.0378322	-0.245843
9030619P08Rik	7.24769	7.6364	7.92668	8.02878	6.0124	6.00399	7.36575	6.47376	-0.535687	-0.91156
9130209A04Rik	3.44237	3.44169	3.88749	3.32136	3.07478	2.8627	2.8386	2.86356	-0.162397	0.11766
9230105E05Rik	6.49166	6.64923	6.98736	7.12182	6.344	6.22985	7.10447	6.78306	-0.484149	-0.656837
9330151L19Rik	6.50861	6.70249	7.29996	7.00559	6.61183	6.5256	7.38219	7.32886	-0.547223	-0.786808
9430015G10Rik	7.20488	7.13804	7.03733	6.69883	7.65116	7.54912	7.81051	7.89733	0.303379	-0.253782
9430038I01Rik	7.28087	7.54855	7.69189	7.55008	7.1168	7.02654	8.10305	7.79996	-0.20628	-0.879834
9930021J03Rik	8.11085	8.06166	8.14779	8.29657	7.6301	7.68826	7.46527	7.53792	-0.135928	0.157588
A1cf	6.62309	6.87468	6.18828	6.76471	5.43656	5.68863	6.28291	5.93489	0.272393	-0.546303
A230046K03Rik	6.91206	6.75269	6.50944	7.11476	6.30806	6.54537	6.13929	6.1304	0.0202753	0.29187
A230050P20Rik	6.00418	6.26055	5.86381	5.68246	6.61225	6.5141	6.39729	6.57044	0.359227	0.0793093
A630001G21Rik	6.61524	5.91689	6.48203	6.08105	6.8935	7.45085	6.94171	6.83857	-0.0154805	0.282035
A630023P12Rik	1.92247	2.02746	1.91465	2.0191	2.59692	2.71229	2.48836	2.38171	0.00808622	0.219568
A930011G23Rik	3.02978	3.25905	2.73812	3.43723	2.54368	2.45775	3.36861	2.93604	0.0567397	-0.65161
A930015D03Rik	4.88992	5.264	5.1056	5.49531	4.73934	5.1462	4.32691	4.36181	-0.223497	0.598409
AA467197	12.1633	12.6044	12.6991	12.7671	11.7585	11.7142	12.346	11.8542	-0.349228	-0.363721
Aaas	7.46186	7.08888	7.03339	6.94689	8.24631	8.18665	7.25491	7.43538	0.285227	0.871336
Aadac	4.67981	4.92555	5.07268	5.53956	3.63882	3.9717	4.11566	4.25023	-0.503442	-0.377683
Aaed1	6.61849	6.75481	6.48563	7.10485	6.2315	5.95792	5.26798	5.42065	-0.108591	0.750397
Aamp	9.53675	9.63423	9.60581	9.11055	10.1832	10.2446	10.3691	10.2225	0.227312	-0.0819
Aars	9.10334	8.66559	8.82024	8.50514	9.5244	9.68817	9.25774	9.34386	0.221778	0.305485
Aarsd1	6.54917	6.35103	6.56561	6.62549	7.15635	7.14661	6.95566	7.15806	-0.145449	0.0946131
Aasdh	6.17746	6.35336	6.62138	6.31219	6.26911	6.24909	7.27348	7.0619	-0.201377	-0.908587
AB124611	5.81204	5.23057	5.69476	5.40086	6.61051	7.18749	5.82285	6.1683	-0.0265011	0.903428
Abat	11.0096	11.3761	11.4214	11.5128	9.54014	9.15963	10.7185	9.87143	-0.274261	-0.94508
Abca1	7.86675	7.19231	7.62035	7.65502	8.18626	8.6384	7.3939	7.75759	-0.108151	0.836578
Abca7	8.38366	8.32028	8.25307	8.0908	8.46495	8.76995	9.07948	8.67122	0.180035	-0.257899
Abca8a	5.6227	5.57675	6.03362	6.63528	5.31235	4.27816	4.94374	5.49801	-0.734724	-0.425619
Abca8b	3.99565	4.25956	4.10153	4.66567	3.57474	3.39506	3.6323	3.42076	-0.255993	-0.0416255
Abcb1a	10.6287	10.8932	10.9634	11.0804	8.7254	8.85202	10.2657	9.66841	-0.260962	-1.17834
Abcc3	10.3039	10.4534	10.4818	10.0908	10.0484	10.1583	10.8142	10.691	0.0923698	-0.649268
Abcc6	5.72078	5.82975	6.48447	5.6962	5.21041	4.38245	6.61291	6.27516	-0.315072	-1.6476
Abcc9	7.92096	8.00156	7.83977	8.22198	8.04205	8.56685	7.27071	7.72315	-0.0696148	0.807514
Abce1	8.97599	8.86193	8.9226	9.40544	8.90089	8.9722	8.02051	8.78102	-0.24506	0.53578
Abcf2	7.94654	7.96664	7.82854	7.77473	8.40282	8.46226	7.95538	7.62017	0.154955	0.644766
Abcg2	8.54937	8.46731	8.77091	8.99964	7.96123	8.13623	8.69346	8.81246	-0.376936	-0.704234
Abhd13	8.34574	8.33757	8.45917	9.00438	7.90955	8.05613	7.81209	7.87072	-0.390119	0.141441
Abhd17b	7.39008	7.13204	7.24493	7.76863	7.01424	7.26629	6.42681	6.89713	-0.245723	0.478298
Abhd17c	10.0624	10.3773	10.1749	10.1331	9.66304	9.37005	9.54214	9.51204	0.0658275	-0.0105426
Abhd2	9.71975	9.69718	9.56658	9.74436	8.9769	9.01839	9.25845	8.60152	0.0529912	0.0676595
Abi1	9.22938	9.42403	9.17408	9.43945	8.80111	8.8619	8.46377	8.4755	0.0199407	0.361866
Abi3bp	7.74371	7.86349	7.32536	7.8352	7.35316	7.45897	5.93399	6.79438	0.22332	1.04188
Abt1	7.53354	7.58142	7.79127	7.16012	8.07197	7.98912	8.27553	8.1434	0.0817848	-0.178922
Acaa1a	8.28134	8.63709	8.55543	7.99312	8.35719	8.27929	9.24593	8.7399	0.184939	-0.674675
Acacb	6.74997	6.50864	6.64909	6.44439	7.15575	7.36566	6.93552	7.48151	0.0825622	0.0521889
Acad11	9.18243	9.22926	9.41007	9.36246	8.40187	8.57607	8.91187	8.80915	-0.180421	-0.37154
Acad12	5.88224	5.67724	6.03719	5.33136	5.25414	4.96633	6.56232	5.75057	0.095464	-1.04621
Acads	9.8219	10.0515	9.7675	9.75267	9.25976	9.2524	10.1748	9.45378	0.176634	-0.55822
Acadvl	8.9768	8.95991	9.22088	8.99728	9.05906	9.10817	10.0565	9.50385	-0.140723	-0.696545
Acap2	9.99453	10.1791	10.0222	10.2713	9.36926	9.3025	9.49832	9.23182	-0.0599677	-0.0291886
Acat2	8.08764	8.01825	8.09888	8.07835	8.58914	8.39751	8.4535	8.98978	-0.0356711	-0.228314
Acbd5	7.30596	7.36032	7.44082	7.98133	6.81213	6.73117	6.75197	6.83126	-0.377938	-0.0199621
Acbd6	7.66825	7.83063	7.89176	7.31722	8.18415	7.92903	8.53135	8.43248	0.144947	-0.425326
Ace2	5.10946	4.72906	5.49242	5.55905	4.38623	4.01791	4.66999	4.56863	-0.60648	-0.417238
Acer1	8.32287	8.8241	9.08132	8.73868	7.20319	7.18362	9.28158	8.51046	-0.336514	-1.70261
Ackr1	6.00713	5.73144	5.9571	5.99648	6.70659	6.61633	5.4334	5.57094	-0.107508	1.15929
Ackr2	4.30801	4.31376	3.54648	4.20248	4.3118	4.67912	3.42633	3.68433	0.436408	0.940131
Ackr3	6.83766	6.30992	6.14959	6.76894	6.28782	6.49159	5.0898	5.93989	0.114529	0.87486
Acly	11.1822	11.4222	11.1004	11.5111	10.658	10.5387	11.0222	10.7536	-0.00352217	-0.289569
Acot7	10.0731	10.1484	10.1284	9.78985	10.7853	10.8907	10.8467	10.8897	0.151604	-0.0301937
Acp1	6.2991	6.79988	6.54454	6.86123	6.0004	5.74107	4.97088	5.68438	-0.1534	0.5431
Acpp	8.33021	8.33916	7.7098	7.34395	6.6983	5.83949	7.07122	7.04503	0.807812	-0.789228
Acrbp	5.17419	5.73782	5.75437	5.91537	5.92594	6.3034	6.63955	6.67497	-0.37886	-0.542589
Acsl1	7.98356	7.94876	8.02825	8.21936	7.63037	7.37573	6.9426	7.53582	-0.157647	0.263842
Acsl3	8.82941	9.2144	9.19185	9.138	7.92962	7.89579	8.97567	8.45981	-0.143019	-0.805035
Acsm3	10.5696	10.8399	10.7952	11.2916	9.54872	9.13375	10.0314	9.94213	-0.338693	-0.645518
Acss1	8.4013	8.56414	8.56954	8.43509	8.09693	7.80735	8.91996	8.62758	-0.0195991	-0.82163
Acss2	9.75374	10.0336	10.0182	9.89457	9.3769	8.93675	10.3595	9.93133	-0.0627075	-0.98857
Acta1	5.71873	5.75542	5.67287	5.29767	6.2751	5.78881	6.87096	6.43166	0.251801	-0.619351
Acta2	13.8411	13.8618	13.6526	13.5316	13.3896	13.0231	13.5547	13.8559	0.259327	-0.498955
Actg2	12.6721	13.1033	12.5151	12.6824	11.785	11.2107	12.3409	12.7011	0.288944	-1.02311
Actr1a	10.6322	10.541	10.5995	10.4516	11.1271	11.222	11.3156	11.2211	0.0610533	-0.0938317
Acvr1	6.84778	6.86992	6.85147	6.77702	6.48687	6.32288	6.13542	6.05452	0.0446014	0.309902
Acvr1b	8.86773	9.20675	9.30813	9.34181	8.40647	8.32407	8.95059	8.34135	-0.287727	-0.280698
Acvr2a	7.60272	7.54626	7.60041	8.17921	7.12118	7.29865	7.14264	7.13477	-0.315318	0.0712129
Acy1	7.85142	8.12187	8.0955	7.33648	8.45854	8.14728	8.93187	8.99114	0.270656	-0.658596
Acyp2	5.49702	5.11579	5.58199	5.53596	5.49809	5.38165	4.87941	4.75878	-0.252572	0.62078
Ada	6.64848	6.35116	6.04436	6.05361	7.07347	7.27201	6.24563	6.59598	0.450838	0.751937
Adam15	9.70559	9.66834	9.37511	9.10684	9.73317	9.39785	10.2369	9.71955	0.445989	-0.412723
Adam23	7.21698	6.89552	6.90117	7.2565	7.60488	7.31193	6.42321	6.65583	-0.0225817	0.918889
Adam33	5.6038	5.76958	5.85495	5.1696	4.9077	4.79048	5.93457	5.76408	0.174416	-1.00024
Adam8	6.01302	5.08836	4.97719	5.20622	6.73779	6.40539	5.21406	5.49901	0.458982	1.21506
Adam9	8.62039	8.52068	8.23835	8.86393	8.21274	8.35858	7.45073	7.75426	0.0193952	0.683164
Adamts1	6.88777	6.24918	5.77546	6.09886	6.71635	7.11946	5.40264	5.90397	0.631311	1.2646
Adamts14	4.54561	4.25273	3.78963	3.86302	5.29216	5.02454	4.56696	4.60077	0.572843	0.574488
Adamts15	7.09317	7.35812	7.29012	7.8105	7.12628	6.63072	7.95402	7.39292	-0.324668	-0.794966
Adamts4	4.04573	3.52729	3.60575	3.62782	5.6963	6.13916	3.97602	3.51895	0.169725	2.17024
Adamts9	5.71447	5.26536	5.01979	5.40687	6.32162	6.6793	5.33801	6.19368	0.276585	0.734619
Adamtsl2	3.24264	3.22138	3.43169	3.33384	6.11172	4.2287	3.5157	3.76909	-0.150753	1.52781
Adck3	8.47892	8.84857	8.80597	8.5015	7.79822	7.44767	8.71475	7.91627	0.0100117	-0.692567
Adck4	8.00485	8.04261	8.0966	7.71874	8.64418	8.49259	9.0871	8.54846	0.116061	-0.249395
Adck5	8.01964	8.23489	8.15758	7.52519	7.74065	7.78977	8.94993	8.45457	0.285881	-0.937037
Add3	10.2761	10.255	10.3409	10.2426	9.59917	9.59968	10.2087	9.69272	-0.0262307	-0.351271
Adgra2	10.0265	10.1896	10.0961	10.2097	9.52137	9.39662	10.1675	9.95244	-0.044832	-0.600953
Adgrf1	5.61255	5.79573	5.26826	5.27499	6.31453	6.71709	5.72273	6.04252	0.432514	0.633185
Adgrg3	3.87623	4.26971	4.21029	4.35237	4.89187	4.94384	3.98804	3.78903	-0.208358	1.02932
Adgrg7	10.7584	10.7399	10.9054	11.5055	9.621	9.61465	10.2602	9.7071	-0.456279	-0.365844
Adh1	13.8307	14.0376	14.1952	13.8777	13.4349	12.6347	14.4623	13.6835	-0.102294	-1.03808
Adh5	8.20639	8.35415	8.12839	8.27081	8.21904	8.03861	7.20892	7.50784	0.0806711	0.770445
Adk	7.97658	8.0858	8.05979	8.48241	7.40525	7.34853	7.53417	7.40182	-0.239912	-0.0911057
Adrbk1	10.5665	10.455	10.5431	10.3071	11.0881	11.361	11.3236	11.1188	0.0855927	0.00332647
Adtrp	7.65942	7.95962	8.27533	8.56197	7.2395	7.4919	8.22626	7.87255	-0.609126	-0.683708
Aebp1	8.98181	7.50708	7.7723	7.8302	9.15952	8.7433	7.61749	7.93476	0.443197	1.17529
AF529169	2.93052	3.13299	2.92343	2.75757	2.15658	2.17057	2.55982	2.18935	0.191257	-0.211011
Aff4	10.1996	10.2474	9.92335	10.3955	9.61424	9.64593	9.57005	9.38294	0.0640616	0.153593
Afm	6.32551	6.73642	6.65995	6.60682	5.35022	4.72565	6.56058	6.5258	-0.102418	-1.50526
Agfg2	7.54048	7.89045	7.36802	7.47303	6.93734	6.93087	7.31423	6.97572	0.29494	-0.210872
Agpat4	8.62511	8.89692	8.63681	8.45743	8.66019	8.83878	9.67421	9.15752	0.213897	-0.666377
Agtr1a	4.57495	5.09628	4.6822	5.03044	4.56155	4.06226	3.92283	3.9475	-0.0207052	0.376739
Agtrap	8.24863	8.30338	8.25416	8.09643	8.9264	8.72766	9.04168	8.85036	0.100708	-0.118991
Ahctf1	8.54535	8.45211	8.47134	8.87659	8.23813	8.25453	8.05601	7.87635	-0.175235	0.280147
Ahr	7.89042	7.95986	7.85048	8.12452	7.07937	7.42215	7.23847	7.29753	-0.062365	-0.0172375
Ahsa1	7.84698	7.82344	7.68084	7.70601	8.37004	8.66947	7.83768	7.71469	0.141784	0.743572
AI661453	9.26222	9.30021	9.31949	8.84522	9.95439	9.95044	9.89556	9.35645	0.198858	0.326408
AI854703	9.12716	9.57936	9.16339	9.43926	8.61819	8.28902	9.95237	9.3402	0.0519376	-1.19268
Aif1	5.95811	5.63658	5.83433	5.90546	6.56074	7.65508	6.09274	6.95862	-0.0725521	0.58223
Aig1	7.64706	7.9057	7.70012	7.70272	7.23405	7.01373	7.07191	6.96805	0.0749626	0.103907
Aim1	9.59224	9.59854	9.74361	9.66057	9.8659	10.0991	10.3506	10.2975	-0.106702	-0.341553
Ak2	10.3222	10.3594	10.6506	10.2526	10.9365	10.901	11.2982	11.0794	-0.11076	-0.27007
Ak4	6.50798	6.54371	6.35406	6.71968	7.58027	7.94014	7.61141	7.97163	-0.0110258	-0.0313098
Akirin1	8.01587	8.0159	7.81103	8.13526	7.74516	7.88767	7.40324	7.33241	0.0427394	0.448591
Akna	7.83077	7.39697	7.12806	7.18627	8.25874	8.95046	7.63362	7.81825	0.456707	0.878662
Akr1a1	11.7609	11.689	11.8969	11.5153	12.2817	12.1143	12.5326	12.5325	0.018805	-0.334572
Akr1b8	8.28623	8.42125	8.20861	8.39037	9.15305	9.53143	8.80455	9.42764	0.0542539	0.226146
Akr1c13	9.16582	9.13051	9.99466	9.92641	8.96045	9.14065	9.78186	9.72882	-0.812372	-0.704794
Akr1c14	8.51618	8.97988	8.87212	9.88402	6.89398	6.50356	7.02769	7.23899	-0.630046	-0.43457
Akr1c19	7.29404	7.58625	8.80643	8.97126	6.87605	6.68212	7.71402	7.36376	-1.4487	-0.759811
Alas1	9.75112	9.70616	9.91267	10.0799	10.7431	10.6562	10.3188	10.5115	-0.267624	0.284504
Alb	4.76436	4.83184	4.58526	4.76649	3.39227	3.28565	3.78793	3.71457	0.122222	-0.412288
Alcam	8.21143	8.20862	8.14788	8.342	7.24039	7.31911	7.5396	7.39187	-0.0349132	-0.185987
Aldh16a1	8.38679	8.25229	8.46443	7.97198	8.86829	8.85584	9.09339	8.6566	0.101339	-0.0129313
Aldh1a1	7.57503	7.50882	8.2512	8.51671	6.8501	6.8393	7.53929	7.67201	-0.842031	-0.760951
Aldh1a3	6.1495	6.07058	6.50409	6.78579	7.43493	8.03609	6.01474	7.32689	-0.534901	1.06469
Aldh1a7	4.70741	5.21637	5.53252	5.48318	4.00596	3.83325	5.08435	4.66772	-0.545961	-0.956429
Aldh1b1	9.16899	9.61753	9.42273	9.43647	8.6927	8.31442	9.34378	9.19918	-0.0363358	-0.767922
Aldh2	11.0713	11.4926	11.1166	11.0127	10.5208	10.3109	11.3153	10.7826	0.217311	-0.633113
Aldh3a2	9.40553	9.56672	9.34739	9.72302	9.14494	9.02656	8.76554	9.02022	-0.04908	0.192869
Aldh3b2	6.62956	6.86097	6.69311	6.49925	6.11666	6.07681	7.07313	7.13726	0.149089	-1.00846
Aldh4a1	6.70787	6.70917	6.65009	6.42169	6.09628	5.53582	6.57114	5.96338	0.172635	-0.451215
Aldh6a1	7.73867	7.89071	7.72335	8.1238	6.47928	6.53099	6.63415	6.51185	-0.10889	-0.0678622
Aldh7a1	6.82889	6.63854	6.44929	6.50115	7.26232	7.52214	7.09553	7.51467	0.258494	0.0871317
Aldh9a1	7.81138	7.83582	7.82572	8.11434	7.88237	7.69806	7.40111	7.20297	-0.146432	0.488173
Aldob	9.02671	9.2729	9.35907	9.56023	7.41737	7.4644	8.9071	8.92274	-0.309842	-1.47403
Alg1	7.87658	7.92209	8.10935	7.65152	8.47659	8.20955	8.74496	8.49872	0.0188959	-0.278771
Alg10b	8.16183	8.17721	7.61334	8.39974	7.69727	7.52994	7.26127	7.04347	0.162982	0.461235
Alg11	7.18429	7.10986	7.44615	7.68674	6.84565	6.82032	6.69047	6.66628	-0.419374	0.154609
Alg14	7.23054	7.49701	7.22863	7.47066	7.20936	7.3314	6.51429	6.86832	0.0141319	0.579073
Alg3	7.44778	7.33232	7.23635	7.00726	8.06661	8.29629	8.06935	8.11837	0.268242	0.0875915
Alkbh2	5.69111	5.63185	5.51879	5.3126	5.55462	6.20923	6.2416	6.33271	0.245781	-0.405228
Alox5ap	6.21385	5.19057	5.56701	5.64324	6.43102	7.32852	5.85749	6.02861	0.0970842	0.936724
Alpl	6.17767	6.49394	5.73863	5.90035	8.18219	8.7036	5.69902	6.18308	0.516313	2.50184
Als2cr12	2.03506	2.50516	2.36458	2.17698	1.83018	1.83979	2.20344	2.30149	-0.000672533	-0.417479
Alyref	6.87184	6.84894	7.05826	6.65293	7.66593	7.77134	7.14038	7.49092	0.00478671	0.402982
Amn1	5.42027	5.75866	5.79411	6.24616	5.05216	5.02168	5.23398	5.08199	-0.430669	-0.121068
Anapc15	7.09247	7.11747	7.01451	6.68364	7.99844	8.10627	7.47714	8.04975	0.255901	0.288913
Angpt1	3.9638	3.81692	3.61526	4.23083	3.4159	3.61501	3.13504	3.20974	-0.0326845	0.343067
Angptl2	7.9562	8.06945	7.91976	8.06661	7.64947	7.34572	7.17665	7.29963	0.0196358	0.259455
Angptl4	5.02616	4.6532	4.87611	4.82002	6.31372	6.38024	4.66145	5.45067	-0.00838478	1.29092
Angptl7	5.60903	5.50444	5.93861	5.75515	5.48404	4.62437	4.91449	5.01071	-0.290141	0.0916085
Ank	8.7237	9.25346	9.01792	9.25609	7.64806	7.53626	8.52903	8.14756	-0.148426	-0.746137
Ank1	5.27245	5.21872	5.24434	5.5674	4.6086	4.34393	5.06709	5.10226	-0.160286	-0.608412
Ank3	9.1736	9.15185	9.2272	9.18917	8.41609	8.35115	9.5566	9.13601	-0.0454585	-0.962683
Ankle1	4.54663	4.39918	3.82432	3.79812	4.73793	4.49144	4.5772	4.71152	0.661687	-0.0296721
Ankrd13c	8.43279	8.6196	8.35466	9.01612	8.15627	8.18117	7.92444	7.87137	-0.159198	0.270816
Ankrd28	7.93535	7.74346	7.73327	8.03718	7.35456	7.32954	6.84987	7.15096	-0.0458155	0.341635
Ankrd49	5.09489	5.28305	5.04698	5.47579	4.62372	4.59954	4.38959	4.55815	-0.0724229	0.137755
Anks4b	8.22235	8.36186	8.2488	8.48026	7.38857	7.42399	8.17442	7.9304	-0.0724256	-0.646127
Ano1	10.9689	11.2526	10.8835	11.1409	9.73491	9.43211	10.2661	9.78434	0.0985247	-0.441733
Ano7	8.19575	8.51133	8.55624	8.18062	8.23613	8.08475	8.98857	8.96032	-0.0148889	-0.814002
Anp32a	9.63765	9.63307	9.98863	9.77891	10.359	10.2938	10.9158	10.9101	-0.248411	-0.586555
Antxr1	8.25205	8.07044	7.68835	8.17177	8.43582	8.38977	7.17706	7.74909	0.231186	0.949719
Anxa1	10.2598	10.2014	10.4094	10.7236	10.2545	10.4577	9.41375	10.1466	-0.335948	0.575942
Anxa2	13.0035	13.0414	13.1128	12.7953	13.7895	14.0115	13.4657	13.6689	0.0684191	0.333194
Anxa5	9.25532	8.71154	8.74429	8.57446	9.46934	9.79719	8.98861	9.61323	0.324056	0.332344
Anxa8	8.6139	8.38068	9.34357	8.9465	9.46255	9.53917	8.30991	9.75643	-0.647745	0.467691
Aoah	3.6575	3.78016	3.62502	3.91995	4.48652	5.15754	3.79043	4.03711	-0.0536525	0.908263
Aoc1	10.9378	11.1409	11.2292	10.8567	10.2966	9.7123	11.4907	10.7433	-0.00359442	-1.11256
Ap1m1	8.21306	8.14676	8.0372	7.84541	8.62788	8.63921	8.03469	7.89531	0.238606	0.668545
Ap1s1	9.58004	9.61339	9.30637	8.95806	10.6006	10.5354	10.4614	10.3378	0.464495	0.168371
Ap1s3	7.45737	7.98416	7.53546	7.98899	6.98015	6.9018	6.66212	6.54139	-0.0414667	0.339217
Ap2s1	10.4885	10.6778	10.4875	10.165	11.3952	11.2514	11.2708	11.2033	0.256927	0.0862271
Ap5m1	7.17075	7.46589	7.46744	7.69635	6.68247	6.82693	6.94266	6.92585	-0.263579	-0.17956
Apeh	8.68089	8.66089	8.66964	8.38533	9.09533	9.16013	9.30555	9.07589	0.143402	-0.062993
Aplp1	7.57139	7.54257	7.54859	7.14132	8.31991	8.46948	7.99587	7.95535	0.212024	0.419088
Apob	4.03785	3.64752	3.51011	3.91923	3.0258	3.30014	4.52239	3.8904	0.128015	-1.04342
Apobec1	9.779	9.61058	9.78374	10.1334	9.12887	9.62041	9.09855	9.12763	-0.263777	0.261553
Apobec3	8.09769	7.87419	8.03693	8.1291	8.41125	8.7817	8.42603	8.38591	-0.0970778	0.190502
Apoc1	6.06493	5.19368	5.04816	4.63659	5.90471	5.23367	4.78811	6.57443	0.78693	-0.112082
Apoe	11.8082	11.3224	11.5424	11.2474	13.1161	13.1741	11.8676	12.4758	0.170399	0.973389
Apol10a	2.87486	3.00793	3.29975	3.49674	2.63484	2.67559	5.81923	4.93617	-0.456847	-2.72249
Apol7a	4.72824	5.06055	4.44377	4.46577	4.74133	5.30485	5.81773	5.53807	0.439625	-0.654809
Apol7c	2.41802	2.61662	3.17943	3.55487	2.40833	2.42857	3.41724	3.99385	-0.84983	-1.2871
Apol9b	4.18384	3.81169	3.8217	3.78241	3.85092	5.77421	5.48036	4.82467	0.195711	-0.339948
Apold1	4.37277	4.66533	4.35074	4.35109	4.54597	4.03417	3.52538	3.73369	0.168138	0.660537
App	11.4025	11.5412	11.4215	11.3669	11.2183	11.3482	10.7283	10.7366	0.0776556	0.550814
Appl2	9.54591	9.69486	9.8962	9.7095	8.8135	8.56096	9.87124	9.49967	-0.18246	-0.998224
Aprt	10.3158	10.4149	10.5079	9.88901	11.3377	11.1702	10.9886	11.0395	0.166879	0.23991
Aqp1	8.93304	9.00803	9.09732	9.13152	9.15377	8.44792	8.13124	8.20892	-0.143886	0.630764
Aqp4	9.43987	9.52436	8.25028	9.21867	8.59052	8.4962	8.68437	8.78273	0.747637	-0.190191
Aqp8	10.4565	10.7719	11.0551	10.6407	8.63796	8.95889	11.4982	10.0748	-0.233726	-1.98807
Arc	4.12227	3.93372	4.02226	4.53062	5.01865	5.44204	4.34384	5.18037	-0.248446	0.468242
Arcn1	10.8563	10.9747	10.7583	11.0639	10.6424	10.5839	10.2713	10.3251	0.00445124	0.314954
Arf2	7.28462	7.15816	7.30759	7.33503	7.87023	7.96451	7.16367	7.54246	-0.0999234	0.564305
Arf5	10.3875	10.5373	10.4477	10.0336	11.0289	10.7489	11.0738	10.9657	0.22173	-0.130836
Arfgap1	8.69866	8.71213	8.80994	8.34311	9.07532	9.09862	9.35116	9.12223	0.128867	-0.149727
Arfgap3	10.5323	10.7969	10.6841	10.3474	10.1249	9.9652	10.3361	9.98072	0.148876	-0.113355
Arfgef3	7.54687	7.3859	7.12911	7.57936	6.88951	6.61999	7.02141	6.59045	0.112148	-0.0511811
Arg2	4.73053	4.3645	4.15355	4.60472	5.52888	5.62425	4.40289	4.94784	0.168383	0.901199
Arhgap12	8.15124	8.15636	8.31136	8.6883	7.36463	7.52876	7.82135	7.71535	-0.346028	-0.321659
Arhgap18	8.64985	8.77654	8.65856	9.11648	7.98628	7.91836	8.3305	8.36941	-0.174323	-0.397638
Arhgap21	10.1861	10.4072	10.3385	10.5338	9.68916	9.63686	9.57961	9.19129	-0.139506	0.277562
Arhgap27os3	4.74319	4.25774	4.06631	3.7627	4.4057	5.07904	4.77933	4.881	0.585962	-0.0877955
Arhgap29	6.98755	6.80336	6.68864	7.15545	6.70256	6.83654	6.07119	6.40056	-0.026595	0.533676
Arhgap30	6.52771	6.02302	6.02983	5.85227	6.72437	7.87518	6.34321	6.63984	0.334312	0.808251
Arhgap4	6.84632	5.9814	6.46148	5.93092	7.44761	8.12485	7.43259	7.30376	0.217662	0.418054
Arhgap42	8.44552	8.43137	8.4291	8.75775	7.86429	7.8037	7.83026	7.73125	-0.154978	0.0532412
Arhgap5	8.36654	8.31699	7.98933	9.14501	7.15171	7.16432	6.86288	7.10546	-0.225409	0.173845
Arhgap6	5.59768	5.87268	5.74186	6.32921	5.4598	5.48611	5.0266	4.95823	-0.300352	0.480544
Arhgap9	6.25994	5.47251	5.68034	5.57528	6.85224	7.37337	6.4927	6.71871	0.238416	0.507102
Arhgdia	11.7362	11.6406	11.558	11.1343	12.3696	12.2929	12.2569	11.888	0.342259	0.258757
Arhgef1	9.53985	9.37332	9.3569	8.92302	10.2105	10.1965	9.94513	9.76755	0.316624	0.347152
Arhgef17	8.13628	7.58686	7.5465	7.58306	8.10833	8.2889	7.31321	7.62615	0.296792	0.728928
Arhgef19	6.24462	6.19584	6.59063	6.54004	5.84601	5.94876	6.9965	6.26442	-0.345109	-0.733075
Arhgef26	7.04106	7.12793	7.37632	7.30276	6.95794	6.66406	6.30235	6.34706	-0.255042	0.486296
Arhgef6	7.09384	6.60921	6.52994	6.66739	6.99133	7.60554	6.39076	6.65307	0.252862	0.776518
Arid3a	6.13744	5.8351	5.32223	5.47834	6.85945	7.52217	5.72852	6.23555	0.585988	1.20878
Arid5a	6.4241	5.81468	5.84618	5.84455	7.49424	7.97399	6.51738	6.65594	0.274019	1.14746
Arl1	7.97265	8.53543	8.18119	8.49711	8.05987	8.12764	7.11571	7.53652	-0.0851128	0.767644
Arl13b	6.35673	6.31713	6.2759	6.34988	5.81465	5.863	5.41396	5.62051	0.0240424	0.321592
Arl2	7.69038	7.72023	7.61897	7.22088	8.06404	7.90097	8.36872	8.13121	0.285384	-0.267462
Arl4c	6.71425	6.24886	5.99818	6.09559	7.05123	6.96967	6.59168	6.75231	0.434673	0.338457
Arl5a	8.05964	7.62754	7.48714	8.43425	7.57315	7.57303	7.0215	7.1847	-0.117105	0.469991
Arl5b	6.9317	6.63948	6.81599	7.7892	6.33311	6.73241	6.39868	6.28376	-0.517004	0.191543
Arl8b	10.0359	10.1318	10.0872	10.3596	9.81403	9.70763	9.39893	9.65843	-0.139565	0.232154
Arntl	6.54357	6.40087	6.01026	6.50679	6.97634	6.83105	6.15826	5.98521	0.213697	0.831961
Arpc1b	10.2515	10.5123	10.0944	10.1511	10.4484	10.5428	9.81422	9.91662	0.259127	0.630194
Arrb2	7.79878	7.41561	7.45365	7.28542	8.68234	8.8744	7.88165	8.17516	0.237662	0.749963
Arrdc1	9.76582	9.8499	9.99952	9.26631	10.482	10.1532	10.6832	10.393	0.174944	-0.22052
Arrdc3	9.4692	9.50736	10.292	9.3477	8.97232	8.65195	9.19775	8.8214	-0.331581	-0.197438
Art3	5.68881	5.63727	6.22181	6.0449	5.32986	4.84573	5.14255	5.38583	-0.470315	-0.176392
Asah1	9.17822	9.08998	9.11401	9.34418	8.62699	8.66961	8.21694	8.29556	-0.0949935	0.392047
Ascc1	8.43542	8.45668	8.49123	8.66374	8.35403	8.22303	9.06897	8.75289	-0.131438	-0.622402
Ascc3	8.3248	8.22088	7.87193	8.41916	7.64212	7.64476	7.24383	7.29294	0.127296	0.375054
Asf1b	7.38477	6.98345	6.69836	6.89662	8.1123	8.09827	7.20671	8.09315	0.386618	0.455358
Asl	8.20347	8.26895	8.46857	7.98483	8.6049	8.54126	9.07361	8.95375	0.00950521	-0.440603
Asns	8.33862	7.81846	7.82086	7.74745	8.78896	9.16823	8.09358	8.39665	0.294381	0.733481
Aspn	4.70434	4.87133	4.77309	5.56834	4.17167	4.26812	4.28911	4.16807	-0.382877	-0.00869933
Asprv1	3.21993	3.19169	3.29843	3.38374	3.64416	4.69644	3.35733	3.57904	-0.135277	0.702113
Aspscr1	8.78106	8.86629	8.74106	8.4044	9.34806	9.19256	9.53612	9.29363	0.250948	-0.144564
Asxl2	8.69748	8.72482	8.51959	8.74173	8.28792	8.3202	8.12326	7.93069	0.0804933	0.277084
Atad1	8.9442	9.07956	9.09874	9.50873	8.39844	8.56336	8.32235	8.48321	-0.29186	0.0781204
Atad2b	7.91003	7.92373	8.0987	8.13127	7.74567	7.90302	7.34488	7.34634	-0.198109	0.478733
Ate1	7.81877	7.87075	7.89599	8.02579	7.59221	7.60604	7.37055	7.35578	-0.116132	0.235961
Atf2	8.9591	8.96145	9.0963	9.43742	8.6295	8.64171	8.37184	8.43107	-0.306582	0.23415
Atg101	7.91914	7.94593	8.10843	7.53839	8.66493	8.50213	9.17903	8.83375	0.109122	-0.422853
Atg3	7.17216	7.38646	7.45333	7.3794	7.1166	7.33492	6.92985	6.71994	-0.13706	0.400867
Atg4c	6.5181	6.66734	6.37424	6.68944	5.89145	5.87623	5.78562	5.79236	0.060884	0.0948454
Atg4d	8.68744	8.7969	9.01093	8.49788	9.09388	8.97881	9.88852	9.34356	-0.0122334	-0.579697
Atg9b	3.56253	3.76734	3.32996	4.17609	5.59062	5.44803	3.76725	4.13143	-0.0880893	1.56999
Atic	9.11218	8.96617	8.7895	8.6951	9.39497	9.5469	9.39021	9.51988	0.296873	0.0158909
Atoh1	7.75681	8.25856	7.59342	8.54552	6.94842	7.36365	7.99471	8.12581	-0.0617821	-0.904225
Atp10d	6.37391	5.90351	6.21855	6.21258	6.93881	7.5373	6.35838	6.90839	-0.0768575	0.60467
Atp11a	8.32424	7.96514	7.67017	7.98472	7.8206	8.31934	7.26734	7.33996	0.31724	0.766322
Atp11c	6.42603	6.19859	6.35307	6.92446	6.14307	6.37377	5.6902	5.65069	-0.326455	0.587973
Atp12a	11.3507	11.4364	11.5724	12.001	10.643	10.1805	12.004	11.5657	-0.393164	-1.37314
Atp13a1	9.64874	9.62806	9.59107	9.32918	10.168	10.0677	10.3863	10.09	0.178277	-0.120298
Atp13a3	10.2689	10.2034	9.89771	10.4365	9.41823	9.34095	9.11716	9.14767	0.0690592	0.247177
Atp1a3	4.83521	4.6725	4.48328	4.25304	5.14821	5.46786	5.11778	5.43103	0.385696	0.0336305
Atp1b1	13.0522	13.4036	13.6084	13.7864	12.7737	12.4789	12.9465	12.7917	-0.469455	-0.24279
Atp2a3	12.5638	12.7482	12.8059	12.2762	12.8836	12.8776	13.8102	13.4934	0.114942	-0.771161
Atp2b1	9.87391	10.1325	10.0655	10.256	9.23092	9.43033	9.58227	9.26593	-0.157562	-0.0934727
Atp2b4	9.45904	9.65915	9.29345	9.45959	8.79463	8.66967	8.89935	8.77955	0.182574	-0.1073
Atp2c2	9.35552	9.6874	9.8633	9.28476	9.32185	9.02568	10.3708	10.2533	-0.0525701	-1.13825
Atp5d	11.317	11.5429	11.4238	10.785	11.8117	11.3973	12.1161	11.7491	0.325557	-0.328077
Atp5j	9.57888	9.85747	10.0691	10.4072	9.44497	9.63159	9.37697	9.73513	-0.51996	-0.017771
Atp6v0d1	10.7705	10.8032	10.9988	10.5516	11.0439	10.9857	11.576	11.3395	0.0116811	-0.442974
Atp6v1f	10.1483	10.255	10.3633	9.95809	10.7255	10.8893	11.0851	11.0424	0.0409398	-0.256347
Atp8b1	11.0155	11.19	10.9605	11.342	10.5204	10.3416	10.4842	10.4763	-0.0484993	-0.0492454
Atp8b2	7.28372	6.33817	6.10861	6.46948	7.08648	7.25835	6.12954	6.29122	0.521898	0.962032
Atp9b	8.85139	8.70199	9.09154	8.66575	9.33914	9.28337	9.83915	9.43806	-0.101953	-0.327351
Atpaf1	5.42273	5.76717	5.82254	6.12341	5.03918	5.03531	4.75197	4.80892	-0.378029	0.256797
Atpif1	10.9249	11.0836	11.2266	11.2031	11.2368	11.1522	11.9152	11.7955	-0.210581	-0.660775
Atxn1	9.17046	9.23508	9.12145	9.24876	8.43236	8.38078	8.84658	8.06612	0.0176687	-0.0497803
Aurka	7.04157	6.88162	6.57504	6.49547	7.73889	7.87143	7.21985	7.56046	0.426342	0.414999
Avl9	9.37908	9.40904	9.37197	9.71122	8.58228	8.46502	8.75449	8.4127	-0.147542	-0.0599471
AW209491	5.69758	5.72514	5.8704	6.26379	5.37231	5.40745	4.92207	5.33893	-0.355735	0.259376
AW549877	8.73301	8.75359	8.9467	9.48357	8.18035	8.48888	8.40103	8.59347	-0.471833	-0.162633
Azin1	9.73928	10.2235	9.75189	10.3164	9.17354	9.74357	9.411	9.33039	-0.0527488	0.0878569
B230219D22Rik	8.18059	8.23518	7.90164	8.59962	7.46649	7.7126	7.30249	7.42071	-0.0427443	0.227949
B3gat3	7.58074	7.57074	7.45159	7.26879	7.88519	7.96449	8.12321	7.81756	0.215549	-0.0455484
B3gnt2	9.13166	9.15375	9.55721	9.66743	8.2523	8.58963	8.75091	8.46068	-0.469612	-0.184826
B3gnt5	9.06931	9.02917	9.03392	9.56841	8.30935	8.07953	8.61465	8.58435	-0.251929	-0.405057
B3gnt7	13.0867	13.7102	13.3146	13.0814	12.642	12.2268	13.6078	12.8946	0.200444	-0.816834
B3gnt9	5.79155	5.80836	5.55164	5.33966	6.10212	6.1183	4.97046	5.20993	0.354306	1.02002
B4galnt1	7.96142	7.30551	7.42451	6.91508	8.87825	9.39309	8.25581	8.4083	0.463669	0.803611
B4galnt3	8.46143	8.61859	8.48131	8.6186	7.74591	7.28887	8.57094	7.58328	-0.00994616	-0.559717
B630005N14Rik	7.5925	7.2964	7.23703	8.21472	6.7047	6.77735	6.58644	6.56204	-0.281423	0.166783
B9d2	6.16361	6.06753	6.05453	6.06943	6.77655	7.0056	6.67374	6.71032	0.0535882	0.199044
Bag2	7.15231	7.01775	6.67669	6.5536	6.75397	6.25117	5.68725	6.12835	0.46988	0.594767
Bag6	10.6537	10.8824	10.7995	10.2005	11.2007	10.7686	11.3583	11.1356	0.26804	-0.262279
Banf1	9.57794	9.51376	9.49124	9.26213	10.2621	10.0859	10.2024	10.2625	0.169166	-0.0584445
Batf	5.17307	4.81067	4.87644	5.08805	5.95981	7.10375	5.41484	5.89023	0.00961962	0.879242
Batf2	8.08311	8.19565	8.3465	7.94526	8.63979	9.20195	9.31308	8.88607	-0.0064964	-0.178703
Bbs9	5.65245	5.58897	5.31693	5.59237	5.74598	5.83709	5.02271	4.82141	0.166063	0.869477
Bbx	8.14851	7.93946	7.72187	8.16753	7.88609	7.67993	7.50716	7.13161	0.099289	0.463624
BC005537	9.36369	9.34491	8.88021	9.46219	8.77215	9.07796	8.62864	8.35726	0.183102	0.432104
BC005624	8.39916	8.50429	8.68301	8.41567	8.77617	9.07549	9.46768	9.3612	-0.0976141	-0.488604
BC016579	7.01054	7.50176	7.41304	7.48724	6.38516	6.39013	6.57994	6.28533	-0.193986	-0.0449918
BC021614	6.84927	6.69279	6.62636	6.17831	7.94291	7.12769	7.6121	7.72898	0.368701	-0.13524
BC021891	8.11663	8.34332	8.53317	8.29024	7.84197	7.85144	8.60364	8.47449	-0.181733	-0.692354
BC023829	6.85169	6.92264	6.75044	6.9951	6.86642	6.93032	5.8976	6.08647	0.0143949	0.906331
BC026585	5.83894	6.22786	6.12783	5.62005	5.34785	4.90091	6.2491	5.78877	0.159458	-0.894556
BC037034	8.77879	8.93392	8.7116	8.49727	9.03236	9.36476	9.75692	9.31441	0.251921	-0.337103
BC048403	6.3018	6.54093	6.20767	6.44628	6.27275	6.07423	5.58392	5.56848	0.0943897	0.597289
BC064078	8.4627	8.63369	8.41939	8.40503	8.03002	8.12508	8.85046	8.51358	0.135983	-0.604474
BC100530	1.54452	1.60006	1.46254	1.59087	2.13175	3.12782	1.51173	1.49746	0.0455869	1.12519
Bcas1	9.63289	9.92685	9.95262	9.59303	8.64304	8.54471	10.0806	9.36415	0.00704273	-1.1285
Bche	7.23687	7.02089	7.15348	7.41227	5.53347	5.22817	5.69064	5.72471	-0.153998	-0.326857
Bcl2l1	9.09671	8.95161	9.12937	8.65089	9.30022	9.49515	9.61892	9.57466	0.134031	-0.199104
Bcl2l12	6.04333	6.14082	6.11933	5.68179	6.65164	6.7165	7.04824	6.77822	0.191514	-0.229158
Bcl2l14	9.10554	9.13478	9.2392	9.09129	8.88725	8.67075	9.86046	9.31139	-0.045086	-0.806932
Bcl3	8.47834	8.87949	8.60594	8.25158	9.48019	9.802	8.99897	9.41657	0.250148	0.433324
Bclaf1	9.0557	8.89611	9.01412	9.47829	8.69875	8.76637	8.32865	8.39263	-0.270303	0.371918
Bco2	5.07957	5.31811	4.69399	4.55136	4.82651	4.79376	5.54905	5.32573	0.576165	-0.627254
Bdkrb1	3.46236	3.78245	2.83574	3.10723	4.71096	4.91716	3.10304	3.45142	0.650921	1.53683
Becn1	9.073	9.11335	9.52878	9.18953	9.42817	9.46653	10.051	9.99441	-0.26598	-0.575336
Best2	9.59559	9.86271	10.0077	9.50026	9.31329	8.52158	10.5223	9.87306	-0.024849	-1.28026
Bex4	3.54101	3.82651	4.21216	3.90268	2.72926	2.75106	3.41541	2.98333	-0.37366	-0.459214
Bfar	8.59048	8.65506	8.91281	8.93623	8.39272	8.53559	9.25543	9.17015	-0.301747	-0.748637
Bglap3	5.63599	5.80779	5.58359	5.74674	6.31583	7.16154	6.4546	5.9265	0.0567255	0.54814
Bgn	12.2172	11.085	11.0388	10.8499	12.5937	12.3453	11.1241	11.7803	0.706737	1.01731
Bhlha15	5.32617	5.27323	5.06962	4.90929	6.02778	6.23806	4.72842	4.88855	0.310244	1.32443
Bin2	6.02097	5.63858	5.27662	5.13288	6.67411	7.20169	5.35059	6.006	0.625026	1.25961
Birc5	7.92159	7.39653	7.31589	7.23055	8.98382	8.58572	8.24914	8.91025	0.385848	0.205073
Bivm	6.76141	6.59609	6.6499	7.05871	6.02046	6.06939	6.06029	6.12255	-0.175554	-0.0464949
Blk	6.11089	5.35399	5.91669	5.24747	6.55593	7.73376	6.67605	6.98013	0.15036	0.316756
Bmi1	6.88281	6.89591	6.79479	7.39179	7.05629	7.2115	6.16853	6.57389	-0.203926	0.762687
Bmp2	9.30079	9.67667	9.51933	9.17409	7.88585	8.2792	9.3654	8.36608	0.14202	-0.783218
Bmp2k	8.16209	7.751	7.68714	7.88984	7.61806	7.96873	7.14975	7.04373	0.16805	0.696651
Bmp3	6.19926	6.46834	6.76499	6.69898	5.75437	5.6957	6.1877	5.69354	-0.398179	-0.215581
Bmp8b	3.57848	3.80248	3.68791	3.98549	5.48548	6.56119	4.18347	4.53128	-0.146219	1.66596
Bmpr1a	9.23958	9.1923	9.06262	9.58472	8.58491	8.77925	8.35147	8.36498	-0.107728	0.323853
Bmpr2	9.49776	9.34095	9.23986	9.65742	8.71593	8.98611	8.88152	8.59272	-0.0292868	0.113898
Bnip1	7.47008	7.32305	7.63445	7.22262	7.86925	7.62856	8.34228	8.17729	-0.0319688	-0.510874
Bnip3	8.29983	8.91745	9.34082	9.02773	8.96502	8.28513	8.01344	7.57089	-0.575635	0.832912
Bnip3l	8.64353	8.85992	8.71867	8.90266	8.21	8.15491	7.71582	7.86109	-0.0589354	0.393998
Bnipl	5.93486	5.8647	5.91925	6.07739	5.51843	4.92652	6.33958	6.19567	-0.0985394	-1.04515
Bok	6.55957	6.54658	6.50422	6.35479	7.41559	7.21586	6.52696	7.15186	0.123571	0.476317
Bpgm	7.7672	7.58129	7.86189	7.74683	8.26148	8.46849	8.11617	8.59005	-0.130116	0.0118771
Bphl	6.93493	7.17349	7.19267	7.17119	6.40224	6.00605	6.71769	6.80065	-0.127726	-0.555023
Brd9	7.49638	7.54751	7.3468	7.41042	7.65679	7.77244	7.94524	8.05532	0.143336	-0.285663
Bri3	9.43358	10.0479	9.70713	9.47351	9.31796	8.37256	9.30074	9.10438	0.150426	-0.357297
Brms1	7.83866	7.83729	8.16189	7.75508	8.57874	8.52941	8.86745	8.51461	-0.120512	-0.136954
Brpf3	9.9849	10.1314	10.2881	9.89698	9.90721	9.9548	10.7679	10.3972	-0.034363	-0.651593
Bspry	9.51904	9.50042	9.84391	9.31599	9.85802	10.1167	10.3521	10.2357	-0.0702206	-0.306591
Bst2	7.10031	7.25077	6.85491	6.68747	7.62562	8.39501	7.22964	7.34387	0.404345	0.723558
Btbd3	7.86169	7.78127	7.53773	8.03838	7.4137	7.73798	6.78155	7.15466	0.0334252	0.60773
Btbd7	8.81904	8.66517	8.4673	8.9302	8.10469	8.16345	8.09255	7.9395	0.0433557	0.11804
Btf3l4	7.13279	7.31078	7.45428	7.53892	7.0164	6.86815	6.36319	6.83566	-0.274812	0.342846
Btg2	10.0068	10.4145	9.98916	9.73427	9.69222	10.0008	11.0115	10.2065	0.348949	-0.762503
Btk	6.04744	5.13271	5.42561	5.47741	6.35275	7.08059	6.36815	6.43351	0.138568	0.31584
Btla	6.82552	5.73775	6.55386	5.94541	7.11468	8.01939	6.23204	7.00451	0.0320043	0.94876
Btnl1	6.63818	6.95305	6.24295	6.46531	5.12678	5.91505	6.67223	5.59903	0.441481	-0.614719
Btnl4	6.86701	6.89435	6.79777	6.96733	5.94921	6.20862	6.91156	6.18558	-0.00186862	-0.469649
Bub1b	7.6212	7.40366	7.11365	7.14986	8.23002	7.95259	7.77783	8.01271	0.380673	0.196037
Bves	4.83409	4.95433	4.70784	4.89118	3.79875	3.83217	3.94309	4.57289	0.094704	-0.442529
Bvht	5.26337	5.30668	5.68211	5.51647	6.02106	5.9354	5.87914	6.04057	-0.314265	0.018373
C030013C21Rik	3.41908	3.05556	3.29165	3.16177	3.28571	3.39603	4.40073	4.25782	0.0106105	-0.988405
C130074G19Rik	8.05115	8.20478	8.70303	7.92324	8.60018	8.66483	9.17417	9.30475	-0.185169	-0.606955
C1d	7.44498	7.70872	7.71626	7.9834	7.36897	7.24826	6.7994	7.17676	-0.272981	0.320533
C1galt1	8.39961	8.33154	8.01753	9.07513	7.68087	8.07803	7.56669	7.53412	-0.180759	0.329043
C1qa	8.73013	8.32004	8.13156	8.23074	9.8759	9.89936	8.30864	8.63501	0.343934	1.41581
C1qb	9.3994	9.01424	8.73448	8.92812	10.273	10.2741	8.60465	9.41395	0.37552	1.26425
C1qc	9.15544	8.77007	8.54829	8.67243	10.0966	10.383	8.96841	9.53886	0.352394	0.986145
C1qtnf1	7.42416	7.3144	7.26457	7.21312	8.31164	8.33751	7.55577	7.83692	0.130435	0.628226
C1ra	7.60298	7.53526	7.22448	7.43539	8.23917	8.59495	6.99504	7.61691	0.239181	1.11109
C1s1	8.73962	8.54101	8.32149	8.61307	9.3074	9.6378	7.84903	8.56995	0.173032	1.26311
C2	6.77093	6.43367	6.3662	6.21892	7.47967	7.92188	7.79527	7.39893	0.309742	0.103677
C2cd4a	2.89209	2.78364	2.48255	2.64094	3.04563	3.61618	3.48256	3.1269	0.276123	0.0261764
C2cd4b	4.23556	4.26576	4.12667	3.82961	5.49738	6.08244	4.38617	4.90514	0.272521	1.14426
C3	10.7656	9.80663	9.99593	9.97779	12.4109	12.5038	10.4351	11.3484	0.299273	1.56557
C330007P06Rik	7.02647	7.04672	7.05088	7.34723	6.49845	6.74002	5.98401	6.16832	-0.162459	0.543074
C330018D20Rik	6.20435	6.36061	6.41666	7.02058	5.84897	6.04996	5.94607	6.07207	-0.436141	-0.0596025
C4b	9.37524	9.04138	8.92317	8.77188	11.3598	10.9553	9.08611	9.83885	0.360787	1.69506
C6	2.88579	2.82828	2.88379	2.81235	4.28621	4.10011	2.76286	3.52716	0.00896473	1.04814
Cables1	8.60631	9.07061	9.08569	8.90083	8.08604	7.93885	9.01231	8.18717	-0.154796	-0.587293
Cachd1	8.47327	8.42554	8.32621	8.38197	7.54235	6.98389	8.31956	7.53368	0.0953145	-0.663504
Cacna1d	5.78166	6.00615	5.65318	5.54726	6.36698	6.4821	5.02141	5.2882	0.293681	1.26974
Cacna1s	4.06675	3.87016	3.70629	3.82993	4.64648	4.84769	3.16573	3.27071	0.200348	1.52886
Cacna2d1	6.7705	7.02533	6.53525	7.12269	6.29254	6.4288	5.8532	5.79339	0.0689434	0.537372
Cacna2d2	5.79093	5.47357	5.61112	5.63399	4.90448	4.49396	5.27769	4.63234	0.00969353	-0.255796
Cactin	7.18488	7.13867	7.39797	6.99789	8.01572	7.97555	8.10224	8.30479	-0.0361542	-0.207883
Cad	8.82509	8.54142	8.19084	8.1852	8.87515	8.89528	8.02193	8.4099	0.495229	0.6693
Calcrl	6.34596	5.79556	5.93885	6.80804	5.78895	5.76665	4.96213	5.34345	-0.302686	0.62501
Calml4	8.85399	9.34268	9.6308	9.69276	8.58856	8.52681	9.46749	9.29157	-0.563446	-0.821842
Camk1d	9.96266	10.1671	10.0699	10.3789	9.18141	8.69068	9.54822	9.28034	-0.159523	-0.478234
Camk2n1	7.42405	7.55375	7.68606	7.75598	7.28634	7.08973	7.94518	7.9254	-0.232121	-0.747254
Camk2n2	5.48552	5.60318	5.59672	5.31851	6.60622	6.2692	6.14023	6.28241	0.086736	0.226392
Caml	8.0339	7.79043	7.99729	7.741	7.92171	8.44886	8.80639	8.71912	0.0430185	-0.577474
Cap2	6.32442	6.17483	6.10129	6.38647	5.47177	5.54597	5.71474	5.91533	0.00573948	-0.306165
Capg	9.08664	8.12973	8.4023	8.22502	10.2497	10.5154	9.25311	9.74056	0.294528	0.885732
Capn1	9.71297	9.77071	9.87271	9.3835	10.0246	10.0079	10.637	9.93668	0.113732	-0.270533
Capn13	9.1654	9.45337	9.20149	9.39717	8.67746	8.84057	9.82656	9.1409	0.0100549	-0.724719
Capn7	8.32355	8.473	8.55627	8.91889	8.2036	8.39375	7.92016	8.14678	-0.339306	0.265204
Capn9	8.23085	8.42007	8.41387	8.0513	7.70919	7.63504	9.26225	8.65263	0.0928727	-1.28533
Capns1	10.8182	10.8695	10.8827	10.3476	11.6935	11.7133	11.69	11.7207	0.228699	-0.00195267
Caprin1	10.285	10.2043	9.94561	10.3252	9.88313	10.0835	9.43541	9.63785	0.109208	0.446674
Capza1	8.72914	8.8425	8.49889	9.21124	8.29738	8.24388	7.60156	7.64349	-0.0692449	0.648104
Car1	12.6127	13.2405	14.0663	14.1282	11.8988	12.6844	12.8937	12.8145	-1.17064	-0.562508
Car12	7.23375	7.3529	6.8415	7.30607	7.51073	8.63425	7.1936	7.76531	0.219537	0.593031
Car14	3.3424	3.61495	4.27418	3.86856	2.95632	2.87696	3.67557	3.88992	-0.592694	-0.866105
Car2	11.4831	12.1176	12.3219	12.3059	11.151	10.7163	11.429	11.4158	-0.513505	-0.488782
Car4	12.2456	12.7276	13.0347	12.7926	10.9755	11.6378	13.6548	12.1023	-0.427006	-1.5719
Car8	3.66413	3.54829	3.69727	4.17751	3.28086	3.28712	3.01992	3.0982	-0.331176	0.224933
Card10	7.16397	7.58343	7.46651	7.12574	7.83582	7.38731	8.03578	7.95978	0.0775748	-0.386218
Cars	7.92802	7.55073	7.49741	7.50711	8.28007	8.65993	8.20771	8.23543	0.237112	0.248429
Cartpt	4.87176	5.18131	5.2684	4.91481	5.55056	6.31517	5.30261	5.09052	-0.06507	0.736296
Casd1	9.54593	9.63741	9.69969	10.0046	9.07709	8.69595	9.27183	9.30697	-0.260462	-0.40288
Casp12	5.68516	5.86375	5.98823	6.35322	5.37567	6.02949	5.08609	5.3777	-0.396271	0.470683
Casp14	8.82978	9.08487	9.15316	9.15328	7.0422	6.41471	9.06678	8.15469	-0.195895	-1.88228
Casp7	9.54003	9.86275	9.63969	10.01	9.15903	9.30062	8.91434	8.76502	-0.123441	0.390147
Casp8ap2	6.24167	5.84899	5.98601	6.74206	5.83844	6.08905	5.46956	5.3631	-0.318706	0.547419
Catsper4	3.55441	3.58573	3.67179	3.37432	2.96264	3.17529	4.1245	3.74745	0.0470195	-0.867012
Cav1	10.0205	9.60235	9.64799	10.0373	8.94946	8.79638	8.20423	8.6967	-0.0312095	0.422456
Cav2	6.49104	6.55606	6.07276	7.07824	5.48958	5.09147	4.81306	5.44588	-0.0519517	0.161057
Cbl	9.34037	9.17763	8.90903	9.08538	8.49303	8.53227	8.6978	8.36135	0.261799	-0.0169295
Cbll1	6.68296	6.77395	6.65132	7.03027	6.6344	6.35307	6.15721	6.19096	-0.112337	0.319647
Cbln3	5.26229	5.13059	5.53623	5.38261	4.46265	4.37175	5.32567	4.95412	-0.262974	-0.722694
Cbr2	8.4279	8.71536	8.42951	8.40558	9.03149	8.48537	9.85026	9.82508	0.154086	-1.07924
Cbx6	7.79062	7.61151	7.49353	7.38093	8.48459	8.1946	7.92682	8.21074	0.26383	0.270816
Cc2d1b	8.3724	8.32676	8.54476	7.92356	8.9998	8.86186	9.13589	9.16907	0.115426	-0.22165
Ccbl1	8.40995	8.63336	9.62156	9.14618	7.69905	7.43928	9.14291	8.02705	-0.862221	-1.01581
Ccdc109b	5.64361	5.41353	5.06254	5.35898	6.56006	6.70883	5.62984	6.20526	0.317811	0.716901
Ccdc124	8.185	8.29624	8.23138	8.10595	9.25857	9.00193	8.61847	8.62056	0.0719544	0.510735
Ccdc134	6.66626	6.24076	6.65723	6.35724	6.98745	7.42221	7.06476	7.35124	-0.0537214	-0.00316723
Ccdc163	7.03432	7.02871	7.2901	6.7887	7.16286	7.1865	7.91834	7.55503	-0.00788749	-0.562006
Ccdc186	7.06154	7.29709	6.90195	7.61259	6.58059	6.42393	6.58061	6.08208	-0.0779514	0.170917
Ccdc22	6.94417	7.08658	6.88937	6.78038	7.40208	7.33404	7.61506	7.42171	0.180503	-0.150325
Ccdc28a	7.86602	8.04376	8.4203	7.96738	7.87212	7.97499	8.82799	8.46843	-0.23895	-0.724649
Ccdc3	7.3877	7.27729	7.40433	7.67229	6.33422	6.2289	6.54797	7.25496	-0.20581	-0.619905
Ccdc61	6.3786	6.44906	6.80151	6.15586	7.0167	6.63863	7.51942	7.37349	-0.0648573	-0.618787
Ccdc85b	6.08836	6.61806	6.69072	5.98764	6.95705	6.69929	7.46315	7.42964	0.0140337	-0.618217
Ccdc88b	4.98304	4.60178	4.54343	4.30298	5.79954	6.38976	5.27759	5.60002	0.369206	0.655843
Ccdc9	8.17783	8.33205	8.61988	8.26532	8.76083	8.72152	9.42265	8.98469	-0.187665	-0.462498
Ccdc97	8.62457	8.65196	8.66181	8.1163	8.8722	8.74599	9.38161	8.97963	0.249207	-0.371527
Cchcr1	6.01673	6.08626	6.32031	6.0554	6.45556	6.52051	6.93276	6.90902	-0.136358	-0.432859
Cck	5.07491	4.21824	3.89299	4.09221	5.3473	5.41054	4.38496	5.22543	0.653973	0.573725
Ccl11	4.6971	4.79806	4.40656	5.20702	5.23644	6.24819	3.73636	4.35463	-0.0592105	1.69682
Ccl22	5.6412	5.50131	5.16472	4.47907	5.6505	6.34039	5.48733	6.28722	0.749361	0.10817
Ccl28	8.90451	8.89976	8.64657	9.04932	8.05196	7.5953	8.80055	8.48447	0.0541897	-0.818877
Ccl5	5.63011	4.80631	4.84187	4.761	5.27439	7.16802	5.31385	5.53627	0.416776	0.796149
Ccl6	10.4562	10.86	10.5237	11.0482	10.0612	9.98374	10.7708	10.6832	-0.127858	-0.704523
Ccm2	7.57266	7.46808	7.4235	7.23739	8.16262	8.39032	7.79046	7.87222	0.189925	0.445126
Ccna2	8.98963	8.84158	8.40806	8.75955	9.66878	9.42964	9.13372	9.60328	0.331801	0.180707
Ccnb2	8.84061	8.84247	8.63536	8.50465	9.51246	9.33998	9.41765	9.44043	0.271537	-0.00281556
Ccnc	7.27164	7.18345	7.41719	7.93099	7.09169	7.39275	6.70885	7.07963	-0.446544	0.347982
Ccnd3	9.4739	9.43805	9.49894	9.25763	9.97653	10.1385	10.0616	9.98129	0.0776918	0.0360735
Ccnf	6.83887	6.67707	6.2259	6.2347	7.79243	7.72652	7.12998	7.48143	0.527671	0.453773
Ccng1	9.48255	9.23922	9.35128	9.97022	8.96928	9.14298	8.70491	9.15925	-0.299868	0.124049
Ccni	10.9432	11.1576	11.1974	11.2855	10.3987	10.4482	10.9567	10.7863	-0.191014	-0.448078
Ccnjl	4.56978	4.88448	4.68285	4.99893	3.9115	3.94563	5.34014	4.67762	-0.113763	-1.08032
Ccnt2	7.99408	8.10395	8.04924	8.14274	7.5165	7.64553	7.46759	7.4407	-0.0469704	0.126865
Ccr1	6.07105	5.76033	5.55214	5.90615	5.53203	6.57263	4.98742	5.27616	0.186547	0.920536
Ccr10	4.29199	3.74412	3.79543	3.81002	4.94378	4.92173	3.75541	3.8925	0.215324	1.1088
Ccr2	4.35855	4.40465	4.56695	5.06857	4.77602	6.24953	4.02514	5.59941	-0.436158	0.700502
Ccr7	6.13723	5.84771	5.97849	5.70993	7.15122	7.22541	6.33984	6.04375	0.148262	0.996519
Ccrn4l	8.37701	8.85043	8.96046	8.90425	7.70315	7.706	8.6838	8.26474	-0.318634	-0.769697
Ccser1	6.65915	7.02432	6.70019	6.92994	6.19563	5.74431	6.05539	5.97431	0.0266777	-0.044877
Cct7	10.2345	10.2533	10.3356	10.0379	10.778	10.7013	10.7568	10.9187	0.0571266	-0.0980538
Cd109	7.17673	6.4183	6.26463	6.41113	6.02616	5.90574	5.83231	6.07155	0.459637	0.0140172
Cd14	9.64025	9.50874	9.77695	9.62474	10.5455	10.5533	9.77623	10.097	-0.126347	0.612751
Cd163	2.43126	2.41022	2.6731	3.66141	2.56474	2.3018	2.15046	2.35331	-0.746514	0.181388
Cd177	11.1269	10.6347	10.1866	10.1074	11.9222	11.6428	11.7541	12.0413	0.733801	-0.115239
Cd2	5.21245	4.95497	4.7879	4.84556	5.56972	6.34048	5.21694	5.4598	0.266978	0.616732
Cd200r2	5.44218	5.50077	5.14306	5.08144	4.44785	4.68104	5.69455	5.20329	0.359223	-0.884473
Cd247	4.22836	4.05114	4.00123	3.82104	4.88286	5.61016	4.49293	4.56039	0.22862	0.719851
Cd248	7.79327	6.73123	6.52858	6.45595	7.95866	6.91227	6.1556	6.62226	0.769985	1.04653
Cd24a	10.1863	10.2656	10.1132	10.6268	9.96022	9.98878	9.24154	9.69825	-0.144048	0.504607
Cd2bp2	8.40401	8.33566	8.4044	8.28605	8.88138	9.06096	9.20666	9.3538	0.0246119	-0.309064
Cd300lf	4.37716	4.31208	4.09478	3.88657	5.13944	5.95312	4.67476	5.39735	0.353953	0.510224
Cd302	5.78337	5.38137	5.69973	6.11961	5.36125	5.68314	4.53609	4.82644	-0.3273	0.840928
Cd3d	4.92659	4.25462	4.23536	4.39095	5.50266	5.9007	4.79851	5.21802	0.277451	0.693413
Cd3e	5.74149	5.38042	5.29396	5.02098	6.88547	7.14656	6.34152	6.65002	0.40349	0.520244
Cd3g	5.0325	4.82466	4.80671	4.48937	5.3976	6.4541	4.97844	5.55211	0.280543	0.660573
Cd4	6.45489	5.79503	5.62318	5.92604	7.09421	7.3097	5.90802	6.77186	0.350347	0.862017
Cd47	9.44302	9.05383	9.10449	9.36739	9.66925	9.87815	8.53839	8.94231	0.0124856	1.03335
Cd5	4.96304	4.09334	4.36764	4.2648	5.18835	5.93025	5.47374	5.50177	0.21197	0.0715401
Cd52	9.65833	8.78568	9.25223	8.92872	9.9249	11.3527	9.85597	10.2619	0.131525	0.5799
Cd53	8.04435	7.22717	7.54349	7.68327	7.89782	9.1787	6.84236	7.64664	0.0223807	1.29376
Cd55	7.51401	7.64757	7.72759	7.7832	7.63702	8.20401	6.95263	7.02538	-0.174607	0.931513
Cd6	4.74862	4.38069	4.68368	4.25708	5.42616	6.02936	5.09777	5.01583	0.0942735	0.670965
Cd68	7.76127	6.96388	6.78845	6.79176	8.28421	8.51344	7.21833	7.86066	0.572473	0.859333
Cd69	4.55751	4.02459	4.6103	4.34387	5.02405	5.75134	4.31203	5.00149	-0.186035	0.730936
Cd74	13.2194	12.609	12.4141	12.0629	13.0457	14.1162	13.8382	13.1998	0.675702	0.0619446
Cd86	5.72307	5.35071	5.33059	5.80727	5.92355	7.03617	5.52946	5.70552	-0.0320367	0.862368
Cd8a	4.28189	3.72859	3.43344	3.59394	4.51267	5.15236	4.10949	4.19363	0.491552	0.680956
Cd8b1	3.80159	3.19309	2.89273	2.91966	3.72378	4.63094	3.07536	2.96242	0.591141	1.15847
Cd9	11.6988	12.1188	12.1737	12.2361	11.3416	11.1855	11.4435	11.3784	-0.296112	-0.147401
Cda	7.14744	7.49132	7.76034	7.0286	5.98298	5.65124	7.85601	7.13726	-0.075087	-1.67953
Cdc14a	7.95026	8.22452	8.09843	8.22761	7.19303	7.18585	7.40489	7.15038	-0.0756252	-0.0881945
Cdc14b	7.40697	7.33608	7.44908	7.43193	6.97122	6.83498	6.78683	6.79204	-0.0689777	0.113664
Cdc20	8.26788	7.81522	7.66522	7.60778	8.95929	8.64644	9.0822	9.11134	0.405053	-0.2939
Cdc25b	8.48196	8.50691	8.13425	8.02403	9.15059	9.06641	8.63372	8.78061	0.415293	0.40133
Cdc27	8.24844	7.89667	7.60993	8.34375	7.5193	7.61955	7.22708	7.39825	0.0957132	0.256757
Cdc34	9.20311	9.15912	9.18112	8.86887	10.0243	10.0448	9.83266	9.88594	0.156121	0.175269
Cdc42ep2	6.41808	6.09798	6.1668	6.19658	7.27192	7.64103	6.54883	6.78475	0.0763432	0.789682
Cdca2	6.92735	6.67774	6.1703	6.31995	7.57193	7.1396	6.82355	6.94512	0.55742	0.471434
Cdca3	9.25246	9.46351	8.77122	8.69505	10.0851	9.84157	9.65705	9.60853	0.624852	0.330563
Cdca5	6.09564	5.35356	5.29322	5.07492	6.43564	6.28717	6.21454	6.38759	0.540528	0.0603386
Cdca8	7.37302	7.41472	7.01437	7.10613	8.11569	8.19949	7.34921	7.38785	0.333616	0.789057
Cdh2	6.63945	5.28576	5.00555	5.26491	4.74221	5.14387	4.76654	4.47661	0.82738	0.321465
Cdh3	5.66113	4.51863	4.03634	4.11329	4.2731	4.19073	4.72888	4.25517	1.01507	-0.26011
Cdh5	7.01089	6.72914	6.72103	6.63771	7.63887	7.60672	5.85204	6.55032	0.190638	1.42162
Cdhr2	11.0749	11.2553	11.3874	10.8774	10.7007	11.1427	12.1106	11.6066	0.0327148	-0.936932
Cdipt	10.4525	10.4364	10.6866	10.3278	10.7181	10.836	11.3997	11.2978	-0.0627289	-0.571764
Cdk1	8.40627	7.97804	7.9104	7.85432	9.10677	9.17421	8.73186	9.22406	0.309795	0.162523
Cdk10	7.37326	7.56449	7.36765	6.99573	7.70051	7.32504	8.05054	8.04335	0.287185	-0.53417
Cdk11b	9.17654	9.04281	9.4347	8.98051	9.81499	9.78653	10.2416	10.1958	-0.0979302	-0.417899
Cdk14	6.2884	5.9041	6.05414	6.02915	5.66537	5.89722	5.23766	5.32942	0.0546074	0.497756
Cdk2ap1	5.98269	6.42747	6.76047	6.10815	6.868	7.057	6.96069	6.94622	-0.229225	0.009041
Cdk8	7.43173	7.63829	7.69327	7.73789	7.4741	7.14527	6.94658	6.99853	-0.180568	0.337128
Cdkal1	6.73576	6.58017	6.6357	6.99447	6.48241	6.4134	5.87237	6.06895	-0.157118	0.477244
Cdkn2aip	6.29409	6.52452	6.35696	6.74285	6.18179	6.15013	5.77917	5.71445	-0.1406	0.419151
Cdkn2b	7.96588	8.02875	8.00608	8.12063	7.26761	7.14271	8.39954	7.66727	-0.0660381	-0.828244
Cdo1	8.29618	8.26738	8.21843	8.59738	7.43729	6.69111	7.68463	7.71392	-0.126126	-0.63507
Cdon	8.17672	8.38056	8.32513	8.29902	7.72417	7.78732	8.43056	8.31509	-0.033442	-0.617078
Cdx2	8.5046	9.02897	8.56376	8.3697	9.12124	9.00328	9.3207	9.10529	0.300058	-0.150735
Ceacam18	6.36962	6.48518	6.53109	6.46883	5.59156	5.59108	6.41381	5.58546	-0.0725643	-0.408317
Cebpb	7.65852	7.38514	7.26851	7.23914	8.19544	8.75285	7.59917	7.62146	0.268003	0.863833
Cebpd	9.14937	9.37934	9.28458	8.89169	9.49678	10.0541	9.11735	8.94873	0.176219	0.742376
Cela1	10.0597	10.5868	10.4254	10.3858	9.28529	8.73253	10.5659	9.67619	-0.082359	-1.11216
Celf5	5.64165	6.00537	5.88561	5.8039	6.29197	6.93861	6.4441	7.04437	-0.0212468	-0.128947
Cenpa	8.24722	8.10713	7.94732	7.72976	8.99211	8.70238	8.97588	8.95743	0.338638	-0.119415
Cenpe	7.2216	7.16827	7.08936	7.14942	8.03295	7.82303	8.07702	8.14574	0.075548	-0.183396
Cenpf	7.14503	7.04343	7.0206	6.90121	7.56632	7.61159	7.53037	7.70979	0.133329	-0.0311283
Cenph	4.89236	4.73052	4.57851	5.09067	5.58486	5.53972	5.6067	5.97626	-0.023149	-0.229187
Cep131	5.31494	5.60894	5.07851	5.30168	5.64133	5.79494	6.08636	6.15551	0.271847	-0.402796
Cep152	5.88861	5.93587	6.02049	5.90694	6.02737	6.23337	6.67341	6.77605	-0.0514753	-0.594358
Cep170	7.51172	6.37439	6.55729	6.83764	6.85307	7.47156	6.10465	6.31084	0.245589	0.95457
Cep250	7.18492	7.05247	7.35187	6.94765	7.90723	7.82115	7.82796	7.85967	-0.031065	0.0203737
Cept1	9.08677	9.13381	9.1941	9.61849	8.3576	8.56839	8.72745	9.04907	-0.296005	-0.425266
Cers3	1.94084	2.01027	1.86873	2.14018	3.11614	2.97808	1.9176	2.11918	-0.0289036	1.02872
Cers6	8.79391	8.95202	8.26158	8.88572	8.10499	7.88867	8.27059	8.07048	0.299313	-0.173705
Ces1c	3.41798	3.49375	3.77799	3.59071	2.77453	2.71499	2.98633	2.62178	-0.228485	-0.0592957
Ces1d	5.77554	5.57532	6.00273	6.40797	5.0113	4.61305	4.96556	4.96596	-0.529924	-0.153585
Ces1e	5.1646	4.94523	5.60135	5.49441	4.0949	3.93994	4.96341	4.98609	-0.492964	-0.957328
Ces2a	8.59332	8.77179	8.94733	8.76893	6.67619	6.48682	9.51557	7.85778	-0.175569	-2.10517
Ces2b	4.05245	3.98942	3.80651	4.36643	2.95866	2.98896	3.84982	3.26697	-0.065535	-0.584585
Ces2c	8.42423	8.74154	8.23843	9.04079	6.71092	6.64054	7.51992	6.66702	-0.0567218	-0.417739
Ces2e	8.75099	8.80541	8.62143	8.68289	8.28535	7.84617	9.28056	8.46104	0.126036	-0.805036
Ces2g	7.73139	8.00075	8.02228	7.84603	7.08969	6.07988	7.53948	7.21279	-0.0680808	-0.791357
Cetn3	6.26394	6.04493	6.45113	7.25612	5.80233	6.06883	5.76878	5.99887	-0.699188	0.0517522
Cfap20	7.76535	7.93088	7.92828	7.98449	7.44847	7.39527	7.17209	7.51274	-0.108267	0.0794574
Cfb	9.03813	9.09826	9.2259	9.05701	9.40219	9.97343	9.66835	9.39519	-0.0732618	0.156041
Cfh	6.09218	6.00209	6.03214	6.99998	6.64202	6.35115	5.08712	5.76435	-0.468924	1.07085
Cfl1	11.8571	11.5751	11.2412	11.1047	12.2687	12.5242	11.6159	11.8235	0.543134	0.676714
Cfl2	8.06827	8.14603	8.25539	8.71969	7.58981	7.69098	7.53725	7.83239	-0.380389	-0.0444257
Cfp	7.92842	7.29199	7.6104	7.26691	9.15946	9.64889	8.01443	8.58641	0.171553	1.10375
Cftr	9.45878	9.59749	9.46212	9.8154	8.89191	8.91841	9.87342	9.67009	-0.110626	-0.866592
Cgrrf1	7.70304	7.77426	8.26636	8.42912	7.48033	7.46984	7.65443	7.53991	-0.609092	-0.122082
Chaf1a	6.16566	6.20367	5.85787	6.32438	6.8502	6.74279	6.62741	6.91988	0.0935398	0.02285
Chaf1b	6.96203	6.54347	6.56624	6.75391	7.74554	7.6543	6.90902	7.5801	0.092678	0.45536
Chchd1	8.05558	8.57744	8.45348	8.95999	8.06566	8.14974	7.60635	7.66802	-0.390221	0.470515
Chchd3	8.69286	8.97786	8.80482	9.18465	8.28193	8.31801	8.15209	8.21835	-0.159373	0.114748
Chd1l	7.15155	7.04731	7.14652	6.68358	7.46776	7.26749	7.52089	7.69274	0.18438	-0.239192
Chd9	8.62514	8.55103	8.54985	9.02718	8.08536	8.27364	8.05524	8.22998	-0.200431	0.0368927
Chil1	3.24052	3.34471	2.96935	3.42237	3.99542	5.01169	2.9941	3.91333	0.0967546	1.04984
Chil3	2.04218	2.25217	2.09179	2.23741	4.2026	3.52863	2.10791	2.26114	-0.0174259	1.6811
Chl1	5.85482	6.00604	5.69238	6.42293	6.26608	6.76918	5.17329	5.357	-0.127222	1.25248
Chm	6.63018	6.57777	6.51825	7.07292	6.15959	6.2408	5.58306	5.86931	-0.191611	0.474015
Chmp4c	7.73209	8.07716	7.88616	7.83537	7.28761	7.0512	7.68667	7.46217	0.0438675	-0.405015
Chn2	4.84848	4.60831	4.90432	5.0228	5.89512	6.31338	5.26407	5.64458	-0.235168	0.649924
Chp1	10.9748	11.3959	11.0785	11.1204	10.334	10.4969	10.8751	10.4315	0.085935	-0.237871
Chpf	7.93681	7.53862	7.18969	7.00398	8.77575	8.33327	7.80694	7.90059	0.640879	0.700742
Chpf2	7.80574	7.34025	7.47056	6.91572	7.99223	8.05037	8.11415	8.01468	0.379859	-0.0431167
Chpt1	8.60317	8.83214	8.76947	9.26937	7.28422	6.8262	7.87424	7.72592	-0.301763	-0.744873
Chrdl1	6.18527	5.84719	5.99534	6.50416	5.18228	4.68481	4.41088	4.62134	-0.233521	0.417434
Chrdl2	5.14692	5.29924	5.13748	5.06453	6.923	7.59678	5.71166	6.61644	0.122071	1.09584
Chrm1	6.1316	6.06297	6.35471	6.14408	5.41063	5.08127	6.21973	5.68015	-0.152111	-0.703989
Chrm2	4.48701	5.08033	4.52819	5.24494	4.42841	3.86698	3.98927	3.95953	-0.102894	0.173293
Chst11	6.55728	6.01887	5.83393	5.85586	6.57537	7.09498	5.7225	6.08275	0.443177	0.932552
Chst3	6.26827	5.34321	5.4565	5.23777	6.14719	7.23878	6.34176	6.63351	0.458603	0.205351
Chsy1	6.69411	6.26502	5.94705	6.0017	6.60029	6.92672	5.64645	5.89673	0.50519	0.991917
Chtf18	5.7612	5.08367	5.37628	5.16171	6.59739	6.3385	5.93309	6.47507	0.153441	0.263867
Ciapin1	8.37048	8.15854	8.17349	8.2543	9.03588	9.07917	8.9726	9.03808	0.050611	0.0521868
Cipc	9.8243	10.2654	10.3165	10.228	9.22828	9.09116	10.2	9.78476	-0.227425	-0.832673
Cir1	5.05472	5.39368	5.33331	5.77309	4.55808	4.43583	4.52235	4.46614	-0.328998	0.00270826
Ciz1	8.87428	8.94958	8.96421	8.5759	9.28458	9.09937	9.50134	9.35248	0.141876	-0.234935
Ckap2	6.64153	6.67315	6.11528	6.58155	6.69853	6.68748	6.93665	7.06777	0.308926	-0.3092
Ckap2l	7.50684	7.1624	6.80942	6.90182	7.68317	7.59526	7.29762	7.58706	0.479002	0.196873
Ckap4	9.58482	9.21095	9.11462	8.91527	9.97612	9.80951	9.60575	10.0309	0.382939	0.0744749
Ckb	9.84823	9.89832	9.6903	9.39632	10.1314	10.1192	10.1961	10.4193	0.329959	-0.182376
Ckm	6.40615	6.84093	6.59726	6.44114	5.60729	4.98207	6.33085	5.63394	0.104336	-0.687712
Ckmt1	12.9634	13.4518	13.2697	13.1816	12.4281	12.3217	13.6508	12.9083	-0.0180398	-0.90464
Cks1b	7.85044	7.46852	7.26538	7.36998	8.44286	8.52601	7.78831	8.472	0.341804	0.354277
Cks2	8.3043	8.63203	8.30752	8.29794	8.76644	8.60841	7.41804	8.14023	0.165436	0.90829
Clca1	13.726	13.8155	13.4122	13.8696	11.9761	12.0208	13.9774	13.0927	0.129878	-1.53655
Clca3b	11.896	12.0403	11.7003	11.5867	13.3351	13.0319	12.0117	13.0479	0.324632	0.653685
Clca4b	7.8203	7.81024	6.98623	7.1186	11.0625	11.5566	7.96316	10.1517	0.762859	2.25211
Clcn5	6.26722	6.39068	5.8926	6.51852	5.63873	5.88367	5.27467	5.53204	0.123391	0.357839
Cldn1	5.10501	5.02654	4.61091	5.13142	5.48288	4.93178	3.89081	4.12902	0.19461	1.19741
Cldn23	8.37392	9.2023	8.24526	8.19966	7.89882	8.00574	8.49519	8.06246	0.565649	-0.326545
Cldn4	8.31644	8.53241	8.37344	7.62937	9.3508	8.84872	8.82414	8.89653	0.423021	0.239429
Cldn7	11.9601	12.3841	12.2622	11.6742	12.5746	12.5083	12.941	12.6993	0.203918	-0.278671
Cldn8	8.79818	9.02662	8.80565	9.65608	8.29826	7.91925	8.10859	7.80072	-0.318463	0.154096
Cldnd1	8.95676	9.21693	9.10178	9.40581	8.66703	8.93899	8.36358	8.32296	-0.166955	0.459742
Clec14a	6.09187	6.03961	5.77128	6.18002	5.15696	5.40545	5.82678	5.36596	0.0900938	-0.315164
Clec2d	8.42141	8.59847	8.70227	9.07862	7.63849	8.0716	8.70391	8.31034	-0.38051	-0.652081
Clec2e	6.7078	6.1456	8.14651	7.18713	5.15587	5.85976	6.84488	6.36116	-1.24012	-1.09521
Clec2h	11.111	11.4931	11.9769	11.6201	10.7936	10.6711	11.819	11.3303	-0.49647	-0.842296
Clec4a1	5.23032	4.67676	4.83077	5.33243	6.04582	6.95442	4.97544	5.55103	-0.128059	1.23688
Clec4n	6.80239	6.2013	6.05676	6.45166	7.02846	7.58915	5.93882	6.60248	0.247635	1.03815
Clic4	10.0853	9.94926	9.39454	9.58815	9.65672	10.096	8.99724	9.39123	0.525918	0.682117
Clic5	10.6647	10.8199	10.5061	10.8357	9.32268	9.46292	10.3106	9.52796	0.0714091	-0.526465
Clic6	8.97454	8.89269	9.52556	9.25801	8.08243	7.28785	9.08138	8.95126	-0.45817	-1.33118
Clip2	8.6378	8.57051	8.50631	8.38612	8.92827	9.06834	9.23088	8.93932	0.157938	-0.0867994
Clk2	7.66175	7.90751	8.46724	7.74704	8.46908	8.69386	8.89855	9.11047	-0.322514	-0.423039
Clmn	11.715	11.6865	11.5826	11.501	11.3182	11.1122	12.1803	11.6746	0.158957	-0.712263
Cln5	8.23647	8.12608	7.81062	8.28274	7.29138	7.59091	7.25511	7.28304	0.134595	0.172071
Clpb	7.951	8.07988	7.86253	7.63977	8.53681	8.34691	8.293	8.57485	0.264293	0.00793746
Clps	6.56537	6.9656	6.86323	6.8702	5.3444	4.96731	6.66665	6.35243	-0.101225	-1.35369
Clptm1l	10.2842	10.2641	10.4116	10.0754	10.8761	10.9565	10.543	10.5708	0.0305795	0.35945
Clpx	7.48142	7.54241	7.68469	7.8802	7.16065	7.16387	6.77312	6.98238	-0.27053	0.284513
Clrn3	9.90176	10.1822	10.1175	10.4662	9.12374	9.44633	9.71373	9.41228	-0.249834	-0.277973
Cltb	9.26138	9.47314	9.71655	9.27583	10.0666	9.92173	10.1821	10.0425	-0.128932	-0.118114
Clybl	8.91877	9.20389	9.50453	9.28331	8.42824	8.0767	9.81547	9.23617	-0.332595	-1.27335
Cma1	7.28917	7.57923	7.32214	7.15944	7.35266	6.51862	8.62869	7.95719	0.193411	-1.3573
Cmah	7.1744	6.51189	6.51047	6.79807	7.56597	8.33304	6.64945	7.62881	0.188873	0.810376
Cmbl	7.44962	7.44691	7.56761	7.89344	7.32677	7.2758	7.02803	7.12475	-0.282263	0.224894
Cmc2	7.46365	7.48808	7.60845	7.59344	7.96936	8.06976	8.30474	8.51214	-0.125082	-0.388879
Cmpk1	10.7643	11.2195	10.9728	11.3945	10.3074	10.3374	10.2287	10.5108	-0.191812	-0.0473274
Cmtm7	7.74634	7.06787	7.20127	7.38793	7.83714	8.20891	7.11549	7.33708	0.112507	0.796737
Cnbp	10.649	10.8555	10.9639	11.1406	10.5543	10.5405	10.0353	10.3957	-0.300001	0.331906
Cnep1r1	7.24187	7.38753	7.61763	7.90734	7.29961	7.33815	6.71249	6.96468	-0.447785	0.480297
Cnksr3	8.15537	8.59376	8.1609	8.05823	7.33434	7.3578	8.0023	7.57585	0.264997	-0.443007
Cnn1	11.9291	12.409	12.1843	12.043	11.3418	10.855	11.8174	11.8489	0.0553717	-0.734739
Cnn2	9.72029	8.72402	8.59214	8.46533	9.45016	9.9851	8.59802	8.9453	0.693425	0.945971
Cnnm4	11.3113	11.655	11.721	11.5144	10.9792	10.8712	11.7672	11.2721	-0.134552	-0.59444
Cnot7	8.56714	8.94008	8.68833	9.04004	8.41582	8.14673	8.06126	8.22081	-0.110567	0.14024
Cnp	8.53357	8.49325	8.38315	8.17017	9.27665	9.5612	8.93349	8.99422	0.236749	0.45507
Cnr1	4.55533	4.80036	4.84687	5.5098	4.2939	4.10601	4.13126	3.56409	-0.500486	0.352279
Cntn1	5.82642	5.54635	5.30266	6.04533	6.39961	5.84667	4.53233	5.12389	0.0123932	1.29503
Cntnap1	7.30102	7.00644	7.18414	6.83767	8.02418	8.20063	8.01661	7.93921	0.14283	0.1345
Cntrob	6.6969	6.74539	6.8261	6.5663	7.09722	6.95265	7.5619	7.65521	0.0249457	-0.583621
Coa6	7.13659	7.39102	7.24749	7.59554	7.08957	6.82605	6.0478	6.82205	-0.157714	0.522883
Cobl	9.50617	9.79014	9.83118	9.79673	8.81682	8.55421	9.26801	8.64238	-0.165799	-0.26968
Cog5	7.33845	7.324	7.12382	7.692	6.73184	6.88877	6.57659	6.35817	-0.0766825	0.342925
Col14a1	6.65411	6.28012	6.29885	6.53819	6.38517	5.81558	5.12709	5.86042	0.0485953	0.606618
Col16a1	7.41585	7.49882	7.60267	7.44212	8.47054	8.09223	8.08088	8.60068	-0.0650663	-0.0593945
Col18a1	8.48752	8.24085	8.13368	7.91085	10.8141	10.195	8.27103	9.21437	0.341924	1.76186
Col27a1	6.39325	6.08051	6.41805	6.41767	7.56804	7.29626	7.02111	7.29588	-0.180982	0.273657
Col3a1	11.2059	11.1073	10.7274	11.0234	11.664	11.7704	10.0561	11.0607	0.28123	1.1588
Col4a1	10.9237	10.5852	10.565	10.3296	12.0649	12.0763	10.5143	11.4403	0.307179	1.09328
Col4a2	10.4175	10.3117	10.2482	9.92706	11.6363	11.4164	10.2086	11.039	0.276965	0.90256
Col4a5	6.00036	5.45269	5.79178	5.96767	4.97683	5.02016	5.27002	5.33977	-0.153203	-0.306401
Col5a1	9.99477	9.26221	8.77293	8.79951	10.4993	10.1395	8.88911	10.0635	0.84227	0.84307
Col5a3	6.77618	6.76539	6.5174	6.04046	8.42977	7.65767	6.87198	7.44595	0.491858	0.884756
Col6a2	10.3722	10.2382	9.91548	9.77685	11.3295	10.6644	10.0894	10.9988	0.459026	0.452881
Col6a4	6.76622	6.43527	6.30074	6.42804	7.45705	7.57757	7.0025	7.92668	0.236353	0.0527154
Col6a5	5.58037	5.60237	5.70532	6.03335	6.599	6.54716	5.24526	5.98297	-0.277963	0.958969
Colec12	7.40927	6.92024	6.89201	7.48191	6.95908	7.54782	5.88193	6.64024	-0.0222075	0.992362
Colq	5.44668	4.9071	4.87399	4.56733	5.88571	6.47006	5.66073	5.69405	0.456232	0.500493
Commd8	7.361	7.43708	7.50726	7.78491	7.10214	7.132	6.78006	6.88314	-0.247043	0.285469
Comtd1	7.72465	7.97783	7.86783	7.44531	8.23721	8.00248	8.78078	8.85367	0.194664	-0.697374
Copb1	10.1667	10.2164	10.1631	10.4819	9.76238	9.74768	9.3269	9.65709	-0.13091	0.263035
Cops2	8.50845	8.52884	8.6817	9.05447	7.97767	8.03601	7.54014	7.61102	-0.34944	0.431256
Cops5	7.95524	8.19214	8.18068	8.46793	7.81309	8.00428	7.34965	7.89504	-0.250609	0.286343
Copz1	10.8602	10.8347	10.8495	10.7836	11.2838	11.27	11.4482	11.4706	0.030884	-0.182504
Coq10b	8.60383	9.03348	9.21189	9.46002	7.36512	7.9156	7.93784	7.86496	-0.517294	-0.261044
Cotl1	10.1465	10.2382	9.98601	9.5709	10.5908	10.7001	10.5359	10.3159	0.41388	0.219566
Cox10	8.54172	8.46408	8.51437	8.1014	8.66303	8.34234	9.30603	8.92585	0.195017	-0.613257
Cox14	9.80445	9.97781	10.0873	9.77717	9.93258	10.0841	10.8147	10.4363	-0.041121	-0.61718
Cox17	9.91169	10.1936	10.5964	10.2749	10.1572	10.2778	11.1265	10.8036	-0.382993	-0.747549
Cox4i1	13.215	13.5166	13.5153	13.4635	13.2669	13.1159	14.1281	13.6585	-0.123685	-0.701892
Cox6a1	12.7951	13.0615	12.9863	12.716	12.9152	12.7925	13.8283	13.3797	0.0771616	-0.750135
Cox6b2	4.84126	5.09188	4.87771	4.92601	6.15236	6.24541	5.30733	6.04389	0.064711	0.523275
Cox7a1	8.2392	8.61178	8.81148	8.82443	7.89448	7.90356	9.0695	8.80359	-0.392468	-1.03753
Cox7a2	11.07	11.1092	11.5543	11.8312	10.7586	10.9013	11.4682	11.61	-0.603166	-0.709211
Cox7a2l	9.51005	9.56226	10.1425	9.75014	9.67745	9.48789	10.497	10.2248	-0.410192	-0.778242
Cox7b	11.1391	11.2998	11.529	11.9524	10.7454	10.9265	10.9727	11.0578	-0.521251	-0.179287
Cp	7.00216	6.56857	6.96348	6.98608	7.839	8.63833	7.18651	7.32153	-0.189412	0.984645
Cpe	9.19714	9.27706	9.41138	9.43115	8.7532	8.41308	8.93764	9.02327	-0.18417	-0.39732
Cpeb2	7.50873	7.68739	7.35819	7.71462	7.02524	7.28095	6.7372	6.92458	0.0616557	0.322203
Cpeb4	9.31066	9.32755	9.34019	9.80305	8.70758	8.78683	8.66498	8.52944	-0.252515	0.149996
Cped1	6.64542	6.48346	6.171	6.90636	6.0125	5.65048	4.80778	4.77557	0.0257568	1.03981
Cpm	9.25899	9.75539	9.28216	9.21025	7.5555	8.336	9.32793	8.42718	0.260985	-0.931802
Cpne2	7.4075	7.21927	6.92169	7.16363	7.91481	7.72043	7.68699	7.80857	0.270727	0.0698467
Cpq	7.75167	7.96753	7.79105	7.83585	7.22473	7.31648	7.63008	7.34431	0.0461483	-0.216586
Cps1	6.04531	6.11225	6.19417	6.47689	4.41219	4.37894	5.158	5.5678	-0.256749	-0.967338
Cpsf4	7.61269	7.64874	7.72912	7.61153	8.38787	8.21555	8.27903	8.05605	-0.0396114	0.134169
Cpxm1	4.6554	4.38098	4.38298	4.51568	5.9154	6.60501	4.86231	5.76818	0.0688557	0.944964
Cpz	2.37547	2.60254	2.28512	2.43553	4.4166	3.18127	2.48716	2.76993	0.128681	1.17039
Crabp1	6.20127	3.80377	4.07155	3.65854	3.70943	3.41952	4.35057	3.85277	1.13748	-0.537195
Cracr2b	7.44994	7.86144	7.82505	7.48267	8.15027	7.61137	8.54311	8.29025	0.00182965	-0.535863
Crb3	8.30877	8.73017	8.41213	8.15851	8.97511	9.0224	9.18083	8.75587	0.234155	0.030406
Crbn	7.94936	7.77138	8.02058	8.32555	7.39671	7.51196	7.21155	7.28257	-0.312693	0.207276
Crcp	6.75694	6.71819	6.89476	6.8665	7.25043	7.48473	7.11169	7.27992	-0.143062	0.171775
Creb3l2	7.66884	7.26429	6.89494	6.96486	7.35102	7.36386	6.79753	6.59057	0.536662	0.663392
Crebl2	6.88521	7.36799	6.87854	7.47735	6.35613	6.70776	6.66597	5.75183	-0.0513439	0.323045
Crebrf	9.25411	9.14838	9.43857	9.58155	8.55011	8.85648	9.58099	9.1672	-0.308813	-0.6708
Creld1	6.88985	6.38742	6.49214	6.67382	7.27468	7.58634	7.49314	7.25613	0.0556538	0.0558782
Creld2	9.10897	8.57497	8.63237	8.77442	9.51017	9.87813	9.27033	9.77481	0.138575	0.171581
Crim1	8.87694	8.76817	8.51329	8.54234	7.73304	8.02608	8.21191	7.89807	0.294738	-0.175431
Crip3	2.33734	2.42117	2.40916	2.4103	2.96519	3.32905	2.81402	3.11616	-0.0304784	0.182029
Crispld2	8.12156	7.77246	7.79255	7.9192	9.4889	8.73957	7.70671	8.04324	0.0911338	1.23927
Crlf2	5.8972	5.22212	5.20016	4.63303	6.35922	6.35558	5.79633	5.84568	0.643069	0.536394
Crlf3	6.94399	6.70885	6.78209	6.7555	7.01901	7.42313	6.54429	6.561	0.0576258	0.668426
Crls1	7.82156	7.97804	7.65333	8.46762	7.37723	7.40165	7.00189	7.35378	-0.160677	0.211607
Crocc	5.56079	5.70193	5.80856	5.34346	5.91217	5.61636	6.68806	6.34815	0.0553504	-0.753844
Crot	7.82589	7.83525	7.83819	8.48892	7.35119	7.2543	7.19071	7.21606	-0.33299	0.0993571
Crtap	8.01393	7.69838	7.52237	7.56667	8.29287	7.93827	7.26309	7.5899	0.311635	0.68908
Cry2	8.59438	8.72127	9.34618	8.9781	8.13817	7.65016	9.19008	8.63015	-0.504316	-1.01595
Csad	7.71759	8.0126	7.85601	7.98219	7.13645	6.99449	7.55714	7.36574	-0.0540051	-0.395976
Cse1l	8.54928	8.16912	8.20996	8.79968	8.31508	8.36653	7.59519	8.02989	-0.145617	0.528264
Csf1r	8.69727	8.09582	7.98611	8.04127	8.97044	9.804	7.92267	8.46666	0.382858	1.19255
Csf2rb	7.01925	6.46755	6.23023	6.34853	7.23955	8.15592	6.09779	6.71076	0.454015	1.29346
Csf2rb2	5.79988	5.4264	4.71419	5.07434	5.88516	6.96099	5.03772	5.18499	0.718878	1.31172
Csf3	2.08519	2.33773	2.06099	2.32095	3.93721	4.46614	2.16797	2.23692	0.0204907	1.99923
Csgalnact2	6.80975	6.37945	6.44949	7.06872	6.07437	6.25615	5.87553	6.13834	-0.164506	0.158325
Csnk1a1	9.96879	10.0863	10.0224	10.2287	9.57483	9.45552	9.29449	9.27397	-0.098073	0.230941
Csnk2b	10.232	10.5349	10.4055	10.0272	10.9424	10.9687	11.0912	11.0404	0.167088	-0.11024
Csrp1	11.0894	11.3654	11.0849	10.902	10.6106	10.5099	11.1035	10.7787	0.233897	-0.380876
Cstb	10.2427	9.894	10.077	9.89493	10.3157	10.6391	10.6363	10.6022	0.082423	-0.141871
Cstf2	8.06636	8.22219	7.93182	8.46416	7.94565	8.1156	7.344	7.33777	-0.0537172	0.689742
Ctbs	6.0064	5.98481	5.81661	6.15285	5.6303	5.57745	5.03345	5.18062	0.0108776	0.496839
Ctdspl2	7.35822	7.70875	7.17537	7.864	6.78911	6.81163	6.37163	6.64684	0.0137962	0.291137
Ctgf	9.00441	7.75313	7.59601	7.39905	7.10792	7.09118	6.72639	7.21483	0.881238	0.128936
Cth	7.94856	8.56236	8.09867	8.54761	6.82877	6.7722	7.36676	7.06786	-0.0676808	-0.416822
Ctla4	3.92461	3.87968	3.59242	3.54372	4.80751	5.21958	3.96386	3.62771	0.334073	1.21776
Ctnnbip1	7.40034	7.374	7.39434	7.13987	7.24104	7.01279	8.14622	7.99812	0.120072	-0.945257
Ctsa	11.1559	11.0924	10.9857	10.5704	11.5013	11.4678	11.4579	11.3775	0.346106	0.0668466
Ctsc	9.15981	9.04348	8.74247	9.32444	9.03483	9.64444	8.24408	8.85545	0.068195	0.789869
Ctse	9.73751	9.98084	9.98831	10.0303	8.92686	8.8537	9.44365	8.79438	-0.150115	-0.228731
Ctso	6.67082	6.47499	6.66832	6.83156	6.00676	6.34678	5.95913	6.1306	-0.177034	0.131906
Ctsz	9.99662	9.70615	9.91339	9.28628	10.7817	11.1103	10.8735	10.8185	0.251555	0.0999978
Cttnbp2	5.68662	6.02674	5.36671	5.69797	5.16262	4.96988	5.28714	5.1803	0.32434	-0.167467
Ctu2	6.65279	6.58635	6.86811	6.70449	7.54023	7.4034	7.38041	7.42491	-0.166737	0.0691557
Cuedc1	7.38262	7.25093	7.27376	7.19283	7.20903	6.87452	7.84048	7.70614	0.0834826	-0.731537
Cuedc2	8.27928	7.83843	8.13875	7.69913	8.52427	8.37691	9.04721	8.79967	0.139914	-0.47285
Cul5	7.3118	7.24703	7.1958	7.45428	7.09986	7.04374	6.75945	6.72157	-0.045621	0.331286
Cuta	9.42444	9.35386	9.58794	9.0194	10.1336	10.1578	10.3689	10.1833	0.0854845	-0.130402
Cutal	9.26203	9.36949	9.61786	9.44422	9.0019	9.18953	10.1173	9.84683	-0.215284	-0.886346
Cwh43	7.34547	7.44473	7.66107	7.54797	8.11963	8.53647	7.5998	8.17469	-0.20942	0.4408
Cxadr	10.4316	10.6542	10.5241	10.7568	9.59852	9.40561	9.90953	9.74277	-0.0975624	-0.324088
Cxcl1	3.67938	3.79672	3.41062	3.40604	5.42292	5.90857	3.43425	3.92752	0.329718	1.98486
Cxcl10	5.23641	5.79289	4.09519	4.37174	4.88961	7.34584	5.17335	4.86402	1.28119	1.09904
Cxcl11	3.65346	3.40454	3.27191	3.48764	3.46153	6.08758	3.30373	3.22993	0.149228	1.50773
Cxcl12	9.56527	9.249	9.21631	9.52551	10.6096	10.1379	8.54554	9.31478	0.0362232	1.44357
Cxcl13	8.81251	7.87127	8.70399	8.21678	10.668	10.6025	7.8989	8.50694	-0.118494	2.43233
Cxcl14	8.63373	8.16384	8.45128	8.24402	9.78122	9.87013	8.76353	9.46138	0.0511369	0.713222
Cxcl16	8.11903	7.72594	7.54088	7.34097	8.52301	9.266	7.83925	8.39347	0.481561	0.778141
Cxcl2	3.03297	3.21639	2.8251	3.19019	4.49376	5.29229	3.44261	3.50682	0.117034	1.41831
Cxcl5	4.76038	4.43902	4.16488	4.40023	7.40093	8.53632	4.48528	5.84645	0.317144	2.80276
Cxcr2	2.3195	2.37885	2.29031	2.36497	2.71261	4.19036	2.7071	2.80261	0.0215311	0.696629
Cxcr4	8.0119	7.10238	7.52286	6.99859	8.20393	9.13287	7.41219	7.75607	0.296416	1.08427
Cxcr5	6.23529	5.32861	5.51476	5.09119	6.3542	7.96881	5.9243	6.29582	0.478983	1.05144
Cyba	9.63071	9.08512	9.42062	8.83765	10.65	10.853	10.5374	10.5475	0.228776	0.209059
Cybb	8.22514	7.55713	7.84379	7.61326	8.426	9.34815	8.06398	8.87564	0.16261	0.417265
Cyfip2	8.47763	7.95162	7.76263	7.88977	8.51777	8.94576	7.68796	7.92729	0.388421	0.924134
Cyp20a1	6.19109	6.12889	5.71957	5.95783	5.88833	5.21318	5.01851	5.10109	0.321292	0.490958
Cyp2b10	1.65508	1.6416	2.86529	2.13925	1.79289	1.53573	1.56292	1.55061	-0.853935	0.107546
Cyp2c40	4.77914	5.1829	5.62219	5.51917	4.00696	3.67957	4.96931	4.85124	-0.589658	-1.06701
Cyp2c55	9.93024	10.3104	9.69195	10.296	7.14862	7.52609	9.2674	8.28764	0.12635	-1.44017
Cyp2c67	5.02122	5.17995	5.19167	5.07481	4.73833	4.13	5.93462	5.84379	-0.0326548	-1.45504
Cyp2c68	8.24631	8.56162	8.90192	8.74669	7.09337	6.40362	8.49931	7.73321	-0.420335	-1.36777
Cyp2d10	8.81299	8.90063	9.33708	8.80364	7.64386	7.5339	9.94216	8.64204	-0.213551	-1.70322
Cyp2d12	8.97503	9.42915	9.54409	8.92284	7.15168	7.08962	10.1177	8.46122	-0.0313754	-2.16878
Cyp2d13	6.83938	7.43229	7.90735	7.44361	5.65556	5.52703	7.68675	6.54566	-0.539643	-1.52491
Cyp2d22	7.85127	7.93568	8.28737	8.24955	7.45531	6.822	8.6451	7.56552	-0.374982	-0.966653
Cyp2d26	6.8183	6.81501	7.10903	6.5534	5.81749	5.29938	7.09867	6.7041	-0.0145602	-1.34295
Cyp2d34	11.2682	11.6252	11.9694	11.2715	10.6129	10.4327	12.4464	11.5279	-0.173757	-1.46429
Cyp2d37-ps	4.86713	4.99762	5.34101	4.99009	4.31833	4.19182	5.93498	5.27611	-0.23317	-1.35047
Cyp2d9	8.77449	9.25861	9.25969	8.92569	7.93446	7.49207	10.0037	9.19801	-0.0761401	-1.88757
Cyp2f2	8.70883	8.9078	9.28767	8.84457	6.66232	6.39003	9.30161	8.10442	-0.257804	-2.17685
Cyp2s1	9.7567	10.4752	10.202	9.5272	9.16961	8.51528	10.5165	9.69773	0.251338	-1.26468
Cyp2u1	3.97944	3.47676	3.963	3.9051	3.18456	2.94434	3.94215	3.59538	-0.205955	-0.704319
Cyp39a1	7.25438	7.49812	7.52217	7.91731	6.68266	6.44873	6.9838	6.81873	-0.343491	-0.335572
Cyp3a13	9.17676	9.73346	9.94075	9.87304	8.16069	7.95705	8.7996	8.92956	-0.451787	-0.805711
Cyp4f14	8.16103	8.64838	8.93769	9.05075	7.3531	7.60624	8.85632	8.07901	-0.589517	-0.988
Cyp4f18	5.58962	5.16183	5.38265	5.23874	6.25961	7.5248	6.44607	6.42368	0.0650338	0.457329
Cyp4v3	8.06562	7.80426	8.27365	8.22979	7.69642	7.80538	7.80055	7.41112	-0.316778	0.145063
Cystm1	8.89503	9.71569	8.93186	8.96161	9.9191	9.5162	8.90394	8.87944	0.358624	0.82596
Cyth4	6.77268	6.27113	5.8926	6.17782	7.08161	7.84156	6.55933	6.72289	0.486691	0.820475
Cytip	7.48894	6.90016	6.86924	7.00203	8.18493	8.62206	6.68153	7.04331	0.258918	1.54107
Cyyr1	4.10935	4.1183	3.71017	3.55274	4.23139	4.02021	3.16923	3.25602	0.482371	0.913178
D10Jhu81e	8.58042	8.61945	8.81324	8.6262	8.68086	8.61273	9.55182	9.23353	-0.119783	-0.745873
D15Ertd621e	9.15463	9.21253	9.03383	9.54242	8.71986	8.72083	8.45151	8.52475	-0.104542	0.232216
D17H6S56E-5	10.0836	9.77547	9.39262	9.44081	11.1164	11.1286	10.4518	10.5849	0.5128	0.604084
D330045A20Rik	5.15336	5.59361	5.39677	6.28394	4.33998	4.83519	4.99881	4.86656	-0.466868	-0.345103
D630039A03Rik	9.59551	9.70526	9.33999	9.38648	8.59188	7.96728	9.62553	8.85625	0.287151	-0.961309
D8Ertd738e	7.87631	7.98021	8.12129	7.58313	8.62644	8.71267	8.58947	8.34364	0.0760487	0.203
D8Ertd82e	8.60898	8.74402	8.78578	8.25737	9.32749	9.44587	9.00779	9.09247	0.154928	0.336547
D930015E06Rik	8.18329	7.79143	8.04915	7.84058	8.47601	8.87952	8.35402	8.50847	0.0425014	0.246519
Dab1	4.03851	4.02249	4.68608	4.16979	3.57787	3.74868	3.56618	3.55239	-0.397436	0.103987
Dab2	8.44551	7.94204	7.64221	8.29295	8.37794	8.6596	7.12984	7.89855	0.226197	1.00458
Dap	10.2464	10.2262	10.072	9.95734	10.5451	10.203	10.5862	10.7789	0.221641	-0.308488
Dars	8.20642	8.40073	8.1858	8.59184	7.81191	7.96972	7.46457	7.75806	-0.0852484	0.279498
Dazap1	8.27251	8.35414	8.18029	7.79474	8.81826	8.77114	8.71468	8.63309	0.325812	0.120816
Dbf4	7.00297	6.77134	6.8356	7.02881	7.61194	7.53999	6.88842	7.21392	-0.0450462	0.524797
Dbp	9.43888	9.90165	10.4334	9.70625	7.91309	7.69883	9.89084	9.06471	-0.399564	-1.67182
Dbt	7.40902	7.39097	7.35904	7.85424	6.63938	6.62389	6.7851	6.789	-0.206643	-0.155414
Dcakd	8.08012	7.98378	7.89422	7.64059	8.57903	8.22491	8.612	8.70226	0.264542	-0.255162
Dcbld2	8.42381	8.36685	8.20414	8.28415	7.63719	7.64938	8.05334	7.85874	0.151185	-0.312752
Dck	7.87164	8.00308	7.71919	8.22014	7.87712	7.80156	7.11404	7.47784	-0.0323025	0.543402
Dcn	10.541	10.2574	10.3025	11.0547	10.3984	11.098	8.87875	9.78961	-0.279476	1.41404
Dctn4	9.05496	8.95501	8.80816	9.20643	8.49265	8.47118	8.24979	8.39368	-0.00231445	0.160179
Dcun1d2	6.94209	7.1016	7.01676	7.43166	6.61814	7.00161	6.51833	6.55227	-0.202364	0.274574
Dcun1d5	7.40396	7.8291	7.4406	7.76226	7.3922	7.29343	6.47469	6.73327	0.0150964	0.738837
Ddah1	8.06329	7.25943	6.86731	6.80467	9.11949	9.39556	7.65032	8.9871	0.825366	0.938812
Ddc	7.75295	7.38945	7.12731	7.31521	7.3177	6.99178	7.9367	8.1595	0.349935	-0.893357
Ddx10	6.76557	6.84531	6.84513	6.70014	6.7502	6.94649	6.1556	6.11471	0.0328006	0.71319
Ddx11	5.86258	5.89334	5.68478	5.72321	6.4555	6.65717	6.37599	6.6972	0.173962	0.0197443
Ddx18	7.15455	7.31408	7.10613	7.26215	7.34025	7.44456	6.58818	6.8744	0.0501791	0.661115
Ddx26b	6.8346	7.02884	7.13399	7.45516	6.62116	6.58206	6.27658	6.74098	-0.362852	0.0928311
Ddx39	9.24242	9.25752	9.40563	9.17031	10.0733	10.0584	9.86256	10.4586	-0.038001	-0.0947529
Ddx3x	9.83618	9.88342	10.2632	10.7604	9.59145	9.66159	9.12923	9.42038	-0.652011	0.35171
Ddx3y	6.46971	6.63464	6.95574	7.15413	6.25869	6.11853	6.21818	6.20552	-0.502754	-0.0232364
Ddx56	8.13309	7.95375	8.2218	7.86159	8.70241	8.69517	8.61245	8.81725	0.00172822	-0.0160576
Ddx6	9.75197	9.66308	9.64504	10.2479	9.26907	9.51395	9.33165	9.10494	-0.238969	0.173214
Decr1	8.48571	8.6695	8.6737	8.58806	8.13178	8.11411	8.73765	8.89861	-0.0532747	-0.695184
Decr2	7.52846	7.60285	7.65558	7.82039	7.06193	6.78402	7.48928	7.26015	-0.172331	-0.451743
Def6	5.77082	5.32132	5.42168	5.10113	6.47819	6.8566	5.75212	6.0332	0.284667	0.774737
Defb45	3.96083	3.44504	4.29159	3.80697	3.24985	3.29993	4.94998	4.13094	-0.346346	-1.26557
Degs2	10.6813	10.9477	11.1077	10.5647	11.5001	11.397	11.5404	11.7701	-0.0217226	-0.20672
Dek	7.78195	8.02678	7.75304	8.27435	7.68383	7.59146	7.05072	7.40694	-0.109328	0.408814
Dennd1b	8.30524	8.38809	8.32888	8.94216	7.3591	7.84229	7.96977	7.77358	-0.288856	-0.270986
Dennd1c	6.39935	6.07559	5.98228	5.81549	7.71524	8.16167	7.06629	7.367	0.338582	0.721811
Dennd4b	7.2511	6.93308	7.12839	6.78312	7.48565	8.32385	7.70514	7.67781	0.136337	0.213281
Dennd4c	8.87585	8.96609	8.56977	9.02724	8.01585	8.05072	8.18136	7.8393	0.122462	0.0229562
Dennd5b	7.5428	7.60152	7.51415	7.79017	6.98667	7.36391	7.09515	6.86232	-0.0799942	0.19655
Depdc1b	5.87575	5.51368	5.35567	5.26284	6.57422	6.04193	6.19289	6.48399	0.385462	-0.0303632
Deptor	10.6454	10.6321	10.4779	10.81	10.1778	9.63131	10.2502	9.96423	-0.00520266	-0.202631
Dera	9.09795	9.24705	9.32227	9.1149	9.65768	9.58196	9.92228	10.0106	-0.0460834	-0.346599
Derl3	7.60317	6.86476	6.1942	6.29679	8.14318	8.03504	5.96466	6.65334	0.988471	1.78011
Des	11.9959	12.6264	12.0313	11.9122	11.4591	10.9758	11.7939	11.8305	0.339345	-0.594794
Desi2	7.97565	7.82073	7.9377	8.33848	7.79322	7.61976	7.26967	7.48148	-0.239905	0.330912
Dgcr14	7.49511	7.58816	7.7231	7.18076	7.825	7.62397	8.14828	8.17655	0.0897022	-0.437929
Dgkh	7.42185	7.58112	7.44852	7.67513	6.23594	6.47267	7.4396	6.58436	-0.060342	-0.657679
Dhrs1	8.75989	8.80614	8.97508	8.63657	9.31026	9.41638	9.48173	9.51688	-0.0228086	-0.135983
Dhrs11	10.0591	10.2754	10.4011	10.1255	9.54945	9.42405	10.7252	9.98253	-0.0960122	-0.867125
Dhrs7b	7.94915	7.92652	7.9795	7.924	8.38518	8.47728	8.95674	8.9228	-0.0139194	-0.508541
Dhx15	9.587	9.60732	9.56694	9.97511	9.1398	9.20314	8.65466	8.84295	-0.173866	0.422668
Dhx58	7.0197	6.28826	6.71058	6.42831	6.60547	7.49801	7.72642	7.18953	0.0845279	-0.406236
Diap2	7.32585	7.08697	7.20838	7.45328	6.96983	7.3182	6.64241	6.60038	-0.124417	0.522619
Dio1	7.93987	8.05581	8.14791	8.32696	6.24633	6.05036	8.15219	7.72453	-0.239594	-1.79002
Dio2	3.34554	3.45952	3.44874	3.43145	4.79158	5.71731	3.65375	3.83581	-0.0375633	1.50967
Dip2a	9.06325	9.25615	9.00597	9.12136	8.52842	8.50414	9.0101	8.56923	0.0960377	-0.273386
Dip2c	7.47432	7.73035	7.18193	7.36981	6.97915	6.73091	6.59511	6.79757	0.326468	0.158691
Dkk3	7.62372	7.77737	7.42399	7.57174	8.41462	8.03768	7.49629	7.6353	0.202679	0.660358
Dkkl1	3.01722	3.38105	2.88973	3.13333	3.72226	4.48413	3.37586	4.0009	0.187608	0.414808
Dld	8.53504	8.78867	8.6148	9.17223	8.05305	8.19484	7.7996	7.75567	-0.231664	0.346304
Dmap1	7.11109	6.71368	7.24535	6.84307	7.2891	7.35009	7.9068	7.74545	-0.131823	-0.506527
Dmbt1	13.7488	13.5692	13.6099	13.4116	14.5726	13.9824	13.8812	13.8834	0.14821	0.395154
Dmd	6.73134	6.68747	6.50026	7.14338	5.96699	5.66017	5.83608	5.68857	-0.11241	0.0512572
Dmpk	10.2955	10.6042	10.4838	10.0186	10.6582	10.2321	10.9463	11.2145	0.198621	-0.635211
Dmxl1	8.69963	8.59371	8.41188	9.00812	7.88263	8.0049	7.63493	7.64048	-0.0633313	0.30606
Dnaja1	8.38424	8.5733	8.55434	8.71082	8.70202	9.46578	8.26715	8.54712	-0.153812	0.676765
Dnaja2	9.63038	9.93862	9.88555	10.0428	9.33005	9.44304	9.2063	9.39576	-0.179671	0.0855145
Dnajb1	8.70119	9.03699	8.54005	8.53731	8.91695	9.40895	8.27997	8.14076	0.330411	0.952584
Dnajb11	9.80416	9.61952	9.87755	9.6134	10.3473	10.6305	10.5312	10.8522	-0.0336319	-0.202799
Dnajb4	6.51528	6.37991	6.37495	6.82369	5.67874	5.98096	5.47851	5.82697	-0.151723	0.177108
Dnajb9	8.85595	9.00768	8.806	8.86862	8.18761	8.44836	8.03093	7.98795	0.0945054	0.308548
Dnajc11	8.36276	8.39827	8.60382	8.1636	8.99019	8.88856	9.22477	9.30205	-0.00319496	-0.324038
Dnajc15	6.89876	7.25125	7.3018	7.73208	7.08204	7.11837	6.63988	6.88468	-0.441939	0.337922
Dnajc19	7.42646	8.07226	7.83341	7.98871	7.8027	7.6514	6.93372	7.20018	-0.161702	0.660099
Dnajc30	8.19553	8.57765	8.54941	8.07084	8.66533	8.22241	9.13521	8.89169	0.0764669	-0.569582
Dnm1l	8.98595	9.13831	9.10297	9.47603	8.63518	8.69722	8.42026	8.7824	-0.227365	0.0648682
Dnph1	4.99318	4.5528	5.01264	5.09608	5.77852	5.52663	5.68191	6.13092	-0.281375	-0.25384
Dnttip2	7.62659	7.48901	7.54721	8.00307	7.20583	7.46235	6.70016	6.94545	-0.217338	0.511279
Doc2g	4.49392	4.6353	4.55875	4.45374	5.13601	4.95648	5.5704	5.11573	0.0583615	-0.296823
Dock2	7.92019	7.12562	7.29299	6.68566	8.37599	9.00622	7.31357	7.86006	0.533585	1.10429
Dock7	8.75982	8.65663	8.55674	8.89744	8.20754	8.17285	8.06524	7.91296	-0.0188592	0.201098
Dok2	4.71002	4.33707	4.07066	4.21421	5.29431	5.84255	4.57735	5.01663	0.381108	0.771439
Dok3	6.34087	5.75759	6.0489	5.39004	7.44415	7.83349	6.9239	6.66099	0.329759	0.846379
Dolpp1	8.35739	8.52528	8.55806	8.3525	8.97898	8.66998	9.25675	8.95154	-0.0139465	-0.279663
Dpcd	7.3234	7.50938	7.71848	7.57407	7.89916	7.84102	8.45809	8.33365	-0.229881	-0.525778
Dpep1	7.44472	7.70084	7.2201	7.12764	6.98659	7.27887	8.08393	7.71363	0.398912	-0.766053
Dpp10	2.97578	2.92858	2.9792	3.34734	2.6208	2.54214	2.51051	2.34616	-0.211084	0.153134
Dpp4	8.21706	8.31776	8.18964	8.47115	7.84411	7.93587	7.52315	7.77502	-0.0629787	0.240902
Dpp9	8.44734	8.39496	8.16127	8.0122	8.62245	8.66601	7.9054	8.06438	0.334416	0.659335
Dpyd	5.81887	6.19221	6.3824	6.67222	4.50012	4.33636	4.59614	4.68672	-0.52177	-0.223185
Dr1	7.68378	7.81229	7.9592	8.08058	7.48115	7.39677	7.32692	7.40366	-0.271851	0.0736679
Dram1	6.51506	6.02538	5.92627	5.78159	6.85065	7.66205	5.87799	6.30946	0.416292	1.16263
Dram2	9.37755	9.68912	9.68023	10.2155	8.93173	8.75413	8.91392	9.01135	-0.414521	-0.119707
Drap1	9.43406	9.64135	9.55271	9.34362	9.95987	9.89841	10.2801	9.87385	0.0895372	-0.147836
Draxin	4.58082	4.12039	4.00244	4.08688	5.81928	5.72763	4.5208	4.89309	0.305945	1.06651
Dsg2	12.2492	12.4592	12.5394	12.2104	12.1797	12.2895	13.1362	12.8803	-0.0207007	-0.773638
Dstn	12.3937	12.9973	12.7622	13.0014	12.2292	12.427	12.0182	12.2791	-0.186343	0.179479
Dtx1	6.27706	5.81481	5.93148	5.84464	7.15345	7.94281	6.66713	6.90529	0.157877	0.761914
Dtx3	8.18142	7.85728	7.93826	7.54738	8.79006	8.36775	8.26388	8.50912	0.276525	0.192397
Duox2	9.02901	9.10814	8.5654	8.65981	9.41724	9.64519	8.94862	8.85754	0.455975	0.62814
Duoxa2	8.23113	8.56602	7.73016	7.90201	9.74763	9.72569	8.7691	8.89661	0.582495	0.903803
Dusp2	6.05347	4.90453	5.45178	5.08253	6.51742	7.54473	5.99766	6.04442	0.211844	1.01004
Dxo	7.89076	7.82881	7.8616	7.53061	8.18542	8.31208	8.66283	8.66232	0.163679	-0.413828
Dynlrb1	9.85018	9.75914	10.0038	9.77386	10.1884	10.5251	10.7083	10.6151	-0.0841698	-0.304959
Dynlt3	8.26378	8.42347	8.47068	8.97025	8.0656	8.11648	7.84564	8.16073	-0.376841	0.0878584
Dyrk2	9.29891	9.20657	9.2366	9.38165	8.36468	8.3019	9.15103	8.44632	-0.0563871	-0.465386
Dzip1	6.55264	7.22977	7.35176	6.35244	6.7866	6.57105	5.81813	6.3324	0.0391042	0.603561
E130012A19Rik	4.1029	3.90213	3.55119	3.66053	5.3423	5.35703	3.98802	4.08593	0.396659	1.31269
E2f2	6.25848	6.28831	5.33437	6.10456	7.65758	7.5112	6.44818	6.59983	0.553929	1.06039
E2f7	6.01934	5.21504	4.5946	5.31261	6.28328	6.19803	5.59579	5.98245	0.663582	0.451531
Eapp	7.53893	7.7055	8.01461	8.15334	7.30848	7.40144	7.12226	7.36082	-0.461756	0.11342
Ebi3	4.63687	4.4577	4.10026	4.48686	5.09739	5.58022	4.93449	5.17632	0.253723	0.283402
Ebpl	8.22217	8.70159	8.9	8.58202	8.51882	7.82405	9.33102	9.21719	-0.279127	-1.10267
Echdc3	6.00056	6.23927	5.98021	5.66812	4.76449	4.50258	6.14788	5.40972	0.295748	-1.14526
Eci2	8.60752	8.93951	8.89451	8.76617	8.51361	8.35429	8.19287	7.98899	-0.0568229	0.343021
Eci3	5.99089	6.20415	6.50792	6.84279	4.85158	4.662	6.65551	5.45488	-0.57784	-1.29841
Ecm2	4.30151	4.3813	4.4028	4.82974	4.15432	3.67136	3.77587	3.7956	-0.274869	0.127106
Ecscr	6.33263	5.79238	5.99191	6.28559	7.0193	7.62961	5.92844	6.50797	-0.0762459	1.10625
Edil3	5.10729	4.94239	5.04945	6.01102	4.74232	4.65151	4.26776	4.31682	-0.505395	0.404627
Edn1	8.23975	8.49059	8.8012	7.80927	6.7317	6.64611	8.396	7.48904	0.0599368	-1.25361
Edn2	5.80259	6.43596	6.17211	6.11849	5.04528	4.55089	6.95076	5.89939	-0.0260211	-1.62699
Ednra	7.00139	6.51583	6.27315	6.94171	7.68327	7.56084	6.05598	6.99789	0.151183	1.09513
Eef1a1	14.9969	15.1782	15.1366	15.3057	14.7754	14.5175	14.3339	14.617	-0.133573	0.17102
Eef1e1	7.98098	8.08326	8.24365	8.52886	7.85838	8.1139	7.54119	7.84025	-0.354135	0.29542
Eef2k	9.60961	9.78451	9.74915	9.5814	9.2807	8.7013	9.92077	9.45019	0.0317849	-0.69448
Efemp1	8.02469	7.6299	7.2733	7.92676	7.21147	7.03134	6.11603	6.82474	0.227263	0.651023
Efemp2	8.22017	7.1887	7.12253	7.13821	8.2057	8.56876	7.18266	7.72731	0.574062	0.932246
Efhd2	11.0759	11.1178	11.1778	10.8137	11.7434	11.7705	11.6851	11.6019	0.101132	0.11344
Egfl7	5.99717	5.9068	6.19084	5.60281	7.08093	6.89155	6.58313	6.45687	0.0551619	0.466246
Egln2	8.5823	8.56319	8.98597	8.30724	9.66704	9.86044	9.97499	10.0418	-0.0738602	-0.24468
Egr1	8.14884	8.47023	7.15421	6.97724	8.51768	8.06501	8.55351	7.7913	1.24381	0.118941
Ehbp1l1	8.2425	8.20127	8.48088	8.1887	8.81063	9.11713	9.08238	9.06392	-0.112908	-0.109269
Ehd2	9.04503	8.63088	8.46701	8.58918	8.67366	8.82249	7.94223	8.26171	0.309866	0.646108
Ehhadh	7.33986	7.54407	7.4712	7.52802	6.50599	6.20854	6.34619	6.53992	-0.057644	-0.0857861
Ehmt2	10.2373	10.1863	10.3442	9.87967	10.6608	10.3274	11.0392	10.6523	0.0998747	-0.351638
Eif1ad	7.84631	7.77955	7.90912	8.0228	8.49813	8.3937	8.45396	8.76394	-0.153028	-0.163033
Eif2ak3	7.74627	7.85471	7.53248	7.63253	7.74452	7.72671	6.98489	7.08129	0.217984	0.702524
Eif2b4	8.4728	8.39259	8.5976	8.29622	8.89633	9.07099	9.33728	9.18736	-0.0142155	-0.278665
Eif2s1	8.17437	8.44443	8.40381	8.65795	8.45995	8.45599	7.40554	7.82373	-0.221475	0.843339
Eif2s3x	7.27172	7.20575	6.79485	7.50826	6.71493	6.78769	6.1956	6.26845	0.0871852	0.519284
Eif3b	10.1329	10.0138	9.97277	9.83237	10.8008	10.8197	10.5058	10.5351	0.170801	0.289764
Eif3e	9.48757	9.62414	9.98676	10.3847	9.2191	9.20097	8.92517	9.42593	-0.629863	0.0344862
Eif3m	8.92361	9.08434	9.20119	9.49126	8.69801	8.70134	8.12114	8.63032	-0.342253	0.323948
Eif4a1	11.5816	11.3909	11.345	11.7334	11.4113	11.4908	10.646	11.1287	-0.052968	0.563698
Eif4a2	10.4535	10.8869	10.7889	11.4373	9.85926	10.2374	10.3026	10.2786	-0.44287	-0.242266
Eif4ebp1	9.54092	8.51777	8.64702	8.10917	9.64997	9.83162	8.68795	8.88473	0.65125	0.954456
Eif4ebp3	9.69287	10.1913	10.2942	9.88647	9.60201	9.54394	10.5313	10.0254	-0.148263	-0.705345
Eif5	10.3219	10.3948	10.1482	10.8428	9.95562	10.1212	9.6994	9.94892	-0.137197	0.214242
Eif5a	11.0745	10.9674	10.8286	10.9435	11.7959	11.7431	11.2079	11.0568	0.134903	0.637151
Eldr	4.3772	4.89954	4.33638	4.23498	3.96097	3.55151	5.18864	4.79355	0.352695	-1.23486
Elf1	9.25054	9.20669	8.99567	9.28575	8.59184	8.55392	8.25073	8.28935	0.0879096	0.302842
Ell2	8.59181	8.70845	8.54246	8.90852	8.11099	8.26676	8.0365	7.60246	-0.0753636	0.369393
Elmo1	8.21098	8.05636	8.00417	7.80009	8.49961	8.67159	7.89648	8.02888	0.231544	0.622921
Eln	7.7078	6.84593	7.08523	6.70925	9.86924	8.69549	7.46054	8.51261	0.379626	1.29579
Elp6	5.67523	5.24988	5.32436	5.3449	5.8224	6.00285	6.0387	6.13348	0.127928	-0.173469
Emb	6.74124	6.01778	6.27743	6.36319	7.53854	7.82304	6.07541	6.79946	0.0591945	1.24336
Emc10	10.3599	10.5213	10.6513	9.98234	11.2293	10.9691	11.3282	11.1012	0.123777	-0.115477
Emc4	7.51206	7.75321	7.67841	7.85141	7.5963	7.82682	6.91791	7.19745	-0.132279	0.653877
Emd	8.73722	8.85627	8.66156	8.63025	9.09751	9.07316	8.40127	8.34831	0.150845	0.710544
Emid1	6.69845	6.41198	6.56063	6.00968	7.0825	6.83443	6.97757	7.58514	0.270059	-0.32289
Emilin1	7.85189	7.77057	7.62278	7.31065	8.85466	8.77466	7.90918	8.39816	0.344515	0.660994
Emilin2	6.57686	5.86077	5.8209	6.10932	6.92924	7.6926	5.59022	6.71557	0.25371	1.15802
Eml3	7.81106	7.74028	7.79627	7.33232	8.56081	8.48123	8.38219	8.45409	0.211378	0.102879
Eng	8.20336	7.91559	7.70777	8.08017	8.61991	8.70551	7.39132	7.81315	0.165501	1.06047
Enkd1	5.59314	5.53905	5.3071	5.15362	6.24233	6.02572	5.62805	6.22146	0.335737	0.20927
Eno3	10.4311	11.0452	11.5573	11.2838	9.8258	9.35968	11.0525	10.9478	-0.682415	-1.4074
Enpep	4.95662	5.19173	5.33236	5.34143	4.37491	4.6469	4.48156	4.54331	-0.262721	-0.00152722
Enpp2	8.04012	7.39713	7.59121	7.77223	7.23061	7.9229	6.56584	6.86617	0.0369081	0.86075
Enpp5	8.86855	8.94938	8.87277	9.15828	8.05953	7.88352	8.33184	8.24399	-0.106558	-0.316389
Entpd1	7.6614	7.43382	7.43346	7.69751	8.31131	8.33144	6.97151	7.71584	-0.0178748	0.977702
Entpd5	10.1883	10.4185	10.6392	10.7851	9.53415	9.43308	10.4467	10.0296	-0.408789	-0.754502
Entpd8	8.55623	8.65636	9.17493	8.73463	7.9884	7.99834	9.23219	8.84297	-0.348486	-1.04421
Epb4.1l1	8.82799	9.04324	8.98979	8.83403	8.50073	8.07073	9.08457	8.61711	0.0237053	-0.565105
Epb4.1l3	8.63865	8.57996	8.6285	8.75202	7.5445	7.34417	8.03768	7.69659	-0.0809504	-0.422796
Epha2	7.56081	7.39846	7.56866	7.51542	8.26059	8.71774	7.662	7.78324	-0.0624103	0.766538
Ephb6	6.01606	5.84202	5.7717	5.53974	6.39473	6.12295	7.00152	6.4458	0.273321	-0.464816
Ephx2	7.27869	7.37196	8.26396	8.25291	6.95862	6.61232	7.73249	7.20452	-0.93311	-0.683036
Epm2aip1	8.47112	8.45183	8.74423	8.94411	8.07057	8.36734	7.97449	8.13471	-0.382691	0.164358
Epn3	8.00045	8.36564	8.25049	7.80566	8.60246	8.19261	9.10794	8.45652	0.154971	-0.384695
Eppk1	9.34628	9.49386	9.74766	9.6747	8.67974	8.69961	10.2625	9.35054	-0.291109	-1.11683
Eps8	10.0813	10.1503	10.2034	10.3673	9.74827	10.2848	9.64575	9.64841	-0.16954	0.369464
Eps8l2	10.3342	10.6562	10.7938	10.3039	10.1468	10.041	11.1493	10.462	-0.0536257	-0.71178
Erap1	9.01444	8.89435	8.72662	9.3703	8.7176	9.00002	8.26637	8.50504	-0.0940667	0.473103
Erbb2	10.6216	10.7867	10.8208	10.3655	10.4369	9.98747	11.366	10.5162	0.111052	-0.728896
Erbb2ip	10.8927	10.8929	10.9698	11.1856	9.90539	9.83749	10.0858	9.73189	-0.184927	-0.0373911
Erbb3	10.025	10.2282	9.92659	9.82032	9.24174	8.81964	9.85458	8.92316	0.253118	-0.358183
Ercc1	8.41292	7.71309	7.70665	7.47756	8.22846	8.25407	8.1974	8.28043	0.470902	0.00235765
Erdr1	9.4746	9.17784	9.41275	8.95797	9.49587	9.18066	9.84553	11.0204	0.14086	-1.09469
Ereg	5.97725	5.35619	5.13199	6.21125	6.39668	8.14805	4.96564	5.42844	-0.00490123	2.07533
Ergic3	10.0722	10.2612	10.1821	9.90025	10.4468	10.1848	10.794	10.5511	0.125545	-0.356736
Ern2	8.42907	8.70549	8.53966	8.52185	7.99966	7.8511	8.60349	8.0624	0.036528	-0.407564
Erp29	9.16336	8.92013	9.42302	8.75145	10.0291	10.2186	10.512	10.4818	-0.0454956	-0.373053
Espl1	6.78038	6.58635	6.00566	6.28872	7.3859	7.29197	6.93843	7.27739	0.53617	0.231025
Espn	6.97408	7.22714	7.19354	6.97401	6.67442	6.39617	7.76276	6.99002	0.016834	-0.841093
Esr2	4.05726	4.13718	4.27125	4.8549	3.13281	3.05461	3.79996	3.67587	-0.465852	-0.644209
Esrp1	10.7655	10.8597	10.9536	10.8195	10.7658	10.6096	11.5324	11.666	-0.073932	-0.911461
Esrrg	6.36682	6.68252	6.10476	6.58468	5.10179	4.89334	5.16766	5.13917	0.179953	-0.15585
Etfa	7.80012	7.95389	7.88854	8.08734	7.42709	7.35925	7.0282	7.36653	-0.110938	0.19581
Etohi1	4.51217	4.004	4.621	5.41073	3.76405	3.97385	3.90869	3.83265	-0.757778	-0.00172222
Ets1	8.22424	7.48302	7.55117	7.41121	8.3051	8.71903	7.32569	7.42913	0.372442	1.13466
Evl	7.20484	6.71319	6.49818	6.33781	7.51787	7.99124	7.10453	7.33386	0.541025	0.535363
Evpl	8.24457	8.53311	8.86237	8.2189	8.45941	8.11088	9.79008	8.95099	-0.151799	-1.08539
Exoc6	7.31556	7.55951	7.402	7.70765	7.10298	7.15519	6.76775	6.92148	-0.117287	0.284473
Exosc6	6.22714	6.55769	6.42615	6.18109	6.92868	6.78688	7.15817	7.00684	0.088796	-0.22472
Exph5	9.10125	9.10476	8.56714	9.1354	8.04058	7.50223	8.49104	8.33562	0.251733	-0.641923
F10	3.43706	2.94796	2.74525	2.93021	3.66528	4.8409	3.0856	3.76716	0.354782	0.826711
F2r	8.8134	8.15598	7.61225	7.82852	7.86348	7.83724	7.20729	7.47769	0.764307	0.507869
F3	8.60952	9.24269	8.84061	8.86214	7.67511	7.74984	7.68511	7.91172	0.0747292	-0.0859416
Faah	7.43321	7.73122	7.58037	7.16884	7.82743	7.39159	8.06093	8.09386	0.207611	-0.467883
Faap20	7.53146	7.42901	7.39868	7.47585	7.92187	8.00365	8.05876	8.1402	0.0429649	-0.136719
Fabp2	5.74273	5.69154	5.5113	5.4875	4.72291	5.26672	5.82308	5.84345	0.217736	-0.838447
Fabp6	3.88044	4.10105	4.42497	4.60268	3.31016	3.35431	4.63882	3.96061	-0.523077	-0.967479
Fads2	11.1458	11.3772	10.906	11.1406	10.2553	10.0529	11.0639	10.6434	0.238221	-0.699579
Fah	6.59527	6.35911	6.02775	5.93405	6.86108	6.90856	6.41654	6.87001	0.496286	0.24154
Fahd1	7.10777	7.39243	7.57824	7.31472	6.83794	6.5028	7.77331	7.3285	-0.196381	-0.880534
Fam103a1	7.65166	8.15136	8.1406	8.47684	7.67816	7.6551	7.0396	7.45286	-0.40721	0.420402
Fam107b	9.61082	9.7317	9.61761	9.88501	9.22388	9.15659	8.84793	8.94097	-0.0800535	0.295781
Fam110a	6.71693	7.00149	6.65322	6.55277	7.49584	7.17421	7.46648	7.18547	0.256217	0.00905094
Fam117a	6.45696	6.00209	6.07678	6.15525	6.86402	7.0983	6.08346	6.30657	0.11351	0.786148
Fam120aos	7.52105	7.81113	8.10242	8.04399	6.94356	6.84344	7.08616	7.04081	-0.407114	-0.169986
Fam120c	7.35243	7.28844	7.45655	7.51111	7.09294	7.09035	7.64484	7.73079	-0.163391	-0.596167
Fam126b	6.38911	5.98787	6.51137	7.19843	5.66709	5.67958	6.00294	5.82375	-0.666413	-0.240007
Fam129a	8.97386	9.13902	8.68131	8.73953	8.45258	8.37481	8.44802	8.27702	0.346016	0.051174
Fam129b	9.37751	9.18001	9.27968	8.93377	9.86271	10.0024	9.64269	9.54242	0.172035	0.340009
Fam134a	9.57266	9.57764	9.66398	9.33912	9.81759	9.68037	10.269	10.1193	0.0735987	-0.445191
Fam134b	10.1077	10.3726	10.5816	10.5298	8.7811	8.84407	10.16	9.39923	-0.315572	-0.967045
Fam135a	8.63356	8.67768	8.67697	8.95823	7.95883	7.79361	8.09133	8.09288	-0.161982	-0.215884
Fam13a	7.49557	7.57043	7.36453	7.7097	6.99139	6.79903	6.92652	7.28857	-0.00411576	-0.212333
Fam161a	5.5255	5.76644	6.70115	6.60914	4.96778	4.87032	5.98358	5.87112	-1.00918	-1.0083
Fam169b	5.0889	4.58344	4.79924	4.29265	5.60375	5.797	5.40104	5.505	0.290219	0.247349
Fam172a	6.88944	6.40379	6.67121	7.03352	6.60066	6.42818	6.22291	6.03924	-0.205744	0.383351
Fam188a	7.66053	7.85849	7.6713	8.15266	7.25419	7.40813	6.69796	7.12142	-0.152471	0.421465
Fam189a1	5.29237	5.63159	5.70144	5.68616	4.81676	4.6916	5.4531	5.39079	-0.231816	-0.667765
Fam189a2	8.48177	8.77325	9.0846	8.53567	7.6001	7.90456	9.44276	8.43217	-0.182624	-1.18513
Fam198b	8.1408	7.19794	6.9306	7.66783	7.15887	6.5466	6.36674	6.67665	0.370155	0.331042
Fam199x	6.4699	6.77857	6.4044	7.07649	6.30088	5.98839	5.86971	6.07753	-0.116215	0.171018
Fam208b	7.82477	7.56608	7.44973	8.25013	6.96492	7.51348	6.71366	7.05767	-0.154504	0.353538
Fam210a	8.44377	8.60099	8.41984	8.80504	8.01612	7.94625	8.01637	7.9163	-0.0900573	0.0148493
Fam26e	4.46844	4.87634	4.53416	4.97101	4.24735	4.37778	3.57513	4.04429	-0.0801964	0.502852
Fam45a	6.72587	6.73962	6.84842	7.34195	6.35151	6.65259	6.14358	6.37293	-0.362443	0.243793
Fam46a	9.48135	9.58882	9.73657	9.83145	9.05355	9.49592	10.0145	9.83544	-0.248926	-0.650261
Fam46c	6.44659	6.63101	6.22535	6.66051	6.59635	6.46262	5.60058	5.61094	0.0958707	0.923724
Fam57a	5.99485	6.48178	5.76139	5.9917	6.43612	6.39624	5.23433	5.64554	0.361774	0.976244
Fam64a	6.42344	5.6013	5.33601	5.59202	6.32913	6.50548	6.7627	6.7317	0.548356	-0.329894
Fam76a	7.49044	7.49182	7.90923	8.09978	7.3621	7.10723	6.98607	7.04751	-0.513375	0.217878
Fam78a	5.33294	4.73484	4.88046	4.82449	6.13564	6.37947	4.80007	5.10645	0.181419	1.3043
Fam83b	7.40848	7.77892	7.38057	7.72483	6.72124	6.36352	6.29623	6.11451	0.0410006	0.337009
Fam83d	6.52845	6.42743	6.07324	6.08477	6.80902	6.30046	5.91603	5.75431	0.398938	0.719569
Fam83f	7.21287	7.19084	7.0755	6.70881	7.56385	7.56263	7.94666	7.51141	0.309698	-0.165796
Fam84b	7.81871	8.02977	7.79519	8.54651	7.77416	8.00531	7.25424	7.22962	-0.246606	0.647798
Fam8a1	7.45298	7.50281	7.12431	7.75451	6.53519	6.3722	6.345	6.38491	0.0384849	0.0887381
Fam92a	6.1606	6.42263	6.09354	6.44226	6.212	5.60435	5.02894	5.62262	0.0237164	0.582394
Fanca	6.22472	5.73708	5.63891	6.11317	6.83265	6.83931	6.17935	6.34759	0.10486	0.57251
Far1	9.31601	9.32467	9.0601	9.82426	8.55454	8.67354	8.61484	8.66147	-0.121839	-0.0241157
Farp2	8.12415	8.19727	8.28677	8.40673	7.47215	7.21507	8.30268	7.80207	-0.186045	-0.708766
Farsa	7.91754	7.69211	7.96431	7.74486	8.72774	8.77072	8.71185	8.78767	-0.0497641	-0.000528041
Fastkd1	7.14961	7.31546	7.32201	7.23673	6.71348	6.51278	6.98769	6.8948	-0.0468373	-0.328116
Fat4	8.09374	7.97136	7.43882	7.81503	7.2937	7.21326	6.82658	7.26706	0.405623	0.206661
Faxc	6.41595	5.9649	6.18788	6.4274	5.65781	5.60534	5.37223	5.73913	-0.117212	0.075889
Fbf1	6.68374	6.55338	6.35525	6.36381	7.07906	6.97418	7.33572	6.63751	0.259031	0.0400018
Fbl	8.9331	9.27926	9.56053	8.87731	10.1524	10.2081	9.90024	10.3126	-0.112738	0.073802
Fbln1	8.49258	8.48995	8.03594	8.29714	9.1193	8.92858	7.7217	8.45147	0.324727	0.937353
Fbn2	6.55384	4.91599	4.42225	4.86721	5.38893	5.47913	4.98305	6.21533	1.09018	-0.165163
Fbxl19	7.07915	7.35843	6.90482	6.75777	7.58546	7.52376	8.06805	6.88466	0.387497	0.0782545
Fbxl3	8.73688	8.81481	9.25083	9.301	7.6904	7.85828	8.48135	8.37514	-0.500066	-0.653905
Fbxl4	6.58501	6.87218	6.64003	6.73124	6.16929	5.95684	5.88548	6.0873	0.0429618	0.0766744
Fbxo25	9.03557	9.11028	9.28412	9.34978	8.5018	8.3323	9.20779	8.8453	-0.244024	-0.609496
Fbxo3	8.40266	8.62751	8.87153	9.38172	8.11228	8.03923	7.91453	8.06703	-0.611542	0.0849752
Fbxo30	5.9047	5.97087	5.71174	6.21626	5.065	5.22906	5.12076	5.48976	-0.0262162	-0.158229
Fbxo32	9.73046	9.92652	9.95051	9.88968	8.45656	8.197	9.78194	8.88217	-0.0916043	-1.00527
Fbxo8	8.00305	7.94417	8.01961	8.46851	7.50643	7.48306	7.51498	7.6885	-0.270455	-0.106996
Fbxw17	5.71513	5.56678	5.54391	5.55247	6.10951	6.32111	6.20511	6.36022	0.0927663	-0.067356
Fbxw4	6.70804	6.91678	6.83295	6.48817	7.23471	6.92207	7.56689	7.318	0.151854	-0.364057
Fcer1g	9.32805	9.00179	8.85883	9.04209	10.2273	10.9119	8.76225	9.91803	0.214457	1.22947
Fcgbp	14.0228	14.3207	14.1131	13.7312	13.2225	13.0776	14.857	13.848	0.249548	-1.20246
Fcgr2b	7.19366	6.85933	6.38956	6.7883	7.48704	8.28394	6.34316	6.98508	0.437567	1.22137
Fcgr3	7.48729	7.10961	6.75868	7.41521	8.09786	8.53343	6.20018	7.21768	0.211503	1.60671
Fcgr4	5.7843	5.37145	4.99835	5.85344	6.53877	7.72151	5.12163	6.29994	0.151979	1.41935
Fcgrt	8.70761	8.70333	8.76729	8.36628	9.41891	9.13466	9.37675	9.14098	0.138683	0.0179185
Fcho1	6.01936	5.29992	5.55532	4.99822	6.93856	7.09699	6.33015	5.85637	0.382869	0.924515
Fcho2	8.67525	8.47336	8.59906	8.90985	7.88134	8.04084	8.00597	7.96849	-0.180153	-0.0261423
Fchsd2	9.4698	9.5809	9.95715	9.93958	8.90097	9.01073	9.75179	9.42603	-0.423018	-0.633056
Fcrl1	6.29311	5.3326	5.79886	5.16161	6.6783	7.69185	6.28623	6.20713	0.33262	0.938397
Fcrla	6.34984	5.30044	5.73905	5.36012	6.55731	7.2491	5.5933	5.92855	0.27555	1.14228
Fdxr	6.90114	7.00207	6.93988	6.42777	7.03286	6.88044	7.57616	7.49641	0.26778	-0.579634
Fem1c	7.4943	7.14829	7.38733	7.7419	6.7178	6.63083	6.90265	6.57169	-0.243327	-0.0628534
Fen1	6.70206	6.658	6.78616	6.68577	7.73992	7.93773	7.18724	7.63397	-0.0559284	0.428218
Fermt2	8.42467	8.23821	8.20342	8.36241	7.9105	7.98519	7.44067	7.6376	0.0485255	0.408712
Fermt3	7.50618	6.83578	7.08629	6.70682	8.19138	8.81617	7.58539	7.79546	0.274424	0.813345
Fes	7.05606	6.82024	6.74722	6.68911	7.74373	7.8307	7.37455	7.46737	0.219987	0.366251
Ffar2	6.41523	6.61764	6.03593	6.13198	6.54148	6.77674	7.45792	7.57148	0.43248	-0.855592
Fgd2	5.85398	5.70151	6.00231	6.03434	6.35781	6.84438	6.43168	6.78916	-0.240578	-0.00932917
Fgd4	8.49655	8.79354	8.59389	8.93893	7.48631	7.39353	7.85506	7.48837	-0.121363	-0.231794
Fgf1	8.31638	8.40328	8.48821	8.75165	7.81026	7.47072	8.75833	8.57679	-0.260105	-1.02707
Fgf13	4.59477	4.83553	4.976	5.0264	4.45361	4.45235	4.06543	3.99641	-0.286045	0.422057
Fgfbp1	8.47877	8.68432	8.61406	9.05914	8.25964	7.90145	7.97528	8.05336	-0.255053	0.0662228
Fgfbp3	4.50939	4.18358	4.76506	4.21059	3.74114	3.703	4.40625	4.62614	-0.14134	-0.794123
Fgfr3	7.8783	8.40565	8.40664	8.0949	6.99664	6.18994	7.99499	7.62667	-0.10879	-1.21754
Fgl2	7.76103	7.52669	7.71326	8.14915	7.05133	7.66369	6.89737	7.39356	-0.287342	0.212049
Fgr	5.88333	5.45892	5.55151	5.12524	6.00402	7.46338	6.03664	6.54147	0.332752	0.444644
Fhit	5.99203	6.16313	6.45743	6.06626	5.03434	4.92719	6.17236	5.75477	-0.184268	-0.982797
Fhl1	11.6258	11.8253	12.1401	12.1339	10.5954	10.1671	10.8708	10.7258	-0.4115	-0.416999
Fhl3	7.1804	5.65867	5.66608	5.60671	6.76775	6.86267	6.28796	6.80328	0.783138	0.269592
Filip1l	8.84486	8.69327	8.69477	9.04483	8.7412	9.36263	8.07001	8.58916	-0.100735	0.722329
Fkbp4	10.1403	10.3452	10.2769	10.1645	10.8082	10.9541	10.5922	10.3737	0.0220509	0.398211
Fkbp5	8.95519	8.96418	9.40888	9.35527	9.94512	9.52507	9.453	8.74485	-0.42239	0.636178
Fktn	5.41187	5.65075	5.28086	5.93046	4.63488	4.53454	4.94131	4.56578	-0.0743529	-0.168834
Flnc	9.12141	8.87776	8.60986	8.19636	8.05478	8.02435	8.37734	8.60065	0.596481	-0.449429
Flot1	8.60166	8.81664	8.74472	8.4356	9.11049	9.34391	9.56046	9.31066	0.118994	-0.208363
Flot2	9.00603	8.88167	8.91125	8.73421	9.77639	9.55832	9.081	9.02935	0.121118	0.612182
Flrt2	6.77476	4.51998	4.66722	4.99944	4.30837	4.44424	4.01439	4.89556	0.814037	-0.0786713
Flt4	7.19953	6.91528	6.99269	6.8444	7.73607	7.30459	6.69069	6.92707	0.138855	0.711451
Fmnl1	7.38886	6.68969	6.63395	6.83293	8.07466	8.34662	7.36559	7.76887	0.305831	0.643412
Fmnl2	7.03341	6.48088	6.73817	7.15079	7.02054	7.28048	6.07552	6.22442	-0.187338	1.00054
Fmo2	6.71798	7.12338	7.1415	8.26076	6.71469	5.20302	6.00976	5.81358	-0.780452	0.0471813
Fmo4	4.82197	4.82218	4.96152	5.00723	3.91852	3.70687	4.07461	4.20714	-0.162297	-0.32818
Fmo5	7.54716	7.60996	7.88575	7.80106	7.04106	6.74258	8.10672	8.10894	-0.264844	-1.21601
Fmr1	7.21447	7.11391	7.21536	7.7106	6.74975	7.01311	6.36705	6.00737	-0.298795	0.694222
Fndc3a	10.0169	10.1383	9.98707	10.3767	9.63812	9.66679	9.34637	9.14898	-0.104312	0.404776
Fndc3b	8.78498	8.26451	8.12628	8.50347	8.311	8.64962	7.6055	7.9672	0.209873	0.693962
Fnip2	8.25847	8.48412	8.55901	8.36505	7.61715	7.49457	8.30419	7.79143	-0.090736	-0.491953
Foxa2	7.16858	7.67416	7.23706	7.39548	6.69279	6.41765	7.62506	7.35959	0.1051	-0.937106
Foxa3	7.7165	7.96824	8.05726	8.0042	8.14948	8.33164	8.99226	8.8671	-0.18836	-0.689118
Foxd2	7.47104	7.85389	7.37872	7.28066	7.4203	7.49278	8.46307	8.01556	0.332777	-0.782776
Foxm1	8.29514	7.8688	7.14679	7.38851	8.69367	8.24266	8.00601	8.09642	0.814318	0.416952
Foxn3	8.03218	7.90014	7.55552	7.739	7.19323	7.29694	7.76422	7.02679	0.318904	-0.150414
Foxo3	8.62632	8.60195	8.35186	8.16759	7.9407	7.8102	8.20317	7.43241	0.354407	0.0576653
Foxp2	6.68522	6.85632	6.83051	6.99016	5.88531	6.01086	6.85332	6.5812	-0.139565	-0.769178
Foxp3	4.07149	3.94681	3.96922	3.7027	5.03023	5.44922	4.6194	4.77652	0.173188	0.541765
Fpgs	6.96163	6.81073	6.79882	6.63483	7.63642	7.62464	7.45534	7.28237	0.169352	0.261675
Fpgt	6.65769	6.71288	6.94757	7.55222	5.74447	6.26032	5.83065	5.59339	-0.564611	0.290371
Fpr1	2.09203	2.22228	2.29722	2.36028	2.54944	4.13728	2.27559	2.38417	-0.171594	1.01348
Fpr2	3.29572	3.31907	3.17766	3.6413	4.0297	6.22569	3.2729	3.50459	-0.102083	1.73895
Frat2	7.57156	7.84225	8.27272	7.34909	7.57605	6.98543	8.58409	7.89932	-0.104002	-0.960962
Frk	7.7115	7.60826	7.9764	8.31364	7.07242	7.12364	6.83221	7.08439	-0.485141	0.139732
Frs2	8.71973	8.6776	8.33716	8.82672	8.02957	7.94714	7.79437	7.65208	0.116724	0.265135
Fryl	10.5288	10.4977	10.6097	10.7322	10.0298	10.1236	10.9307	10.5663	-0.157637	-0.671772
Fscn1	8.50681	6.95067	6.79111	6.43829	7.80843	8.28401	7.30156	7.55154	1.11404	0.619673
Ftsj2	5.91812	5.78983	5.71551	5.86532	5.95963	6.10622	6.44737	6.49451	0.0635595	-0.438014
Fuca1	11.379	11.4135	11.4461	11.3325	11.6425	11.6202	12.1751	12.3191	0.00694613	-0.615744
Fut2	9.69111	9.75177	9.59997	9.922	10.8473	11.0868	9.78228	10.3817	-0.0395448	0.885098
Fut4	9.67838	9.98105	9.99265	10.1058	8.99584	8.57728	9.11441	9.07035	-0.219532	-0.305824
Fut8	9.04244	9.27865	9.12726	9.53344	9.09069	8.83509	8.38909	8.71724	-0.169805	0.409727
Fut9	7.9191	8.12248	7.78186	8.64091	6.04323	5.68136	6.76052	6.56532	-0.190593	-0.800626
Fxyd3	9.00739	9.35859	9.32344	9.18795	9.935	9.69093	9.23737	9.48224	-0.0727064	0.453162
Fxyd5	8.59635	7.81357	7.95325	7.94891	8.93564	9.45878	8.08461	8.53965	0.253884	0.885078
Fyn	7.27069	6.86526	6.72963	6.67005	7.60929	8.05323	6.92583	7.32248	0.368136	0.707106
Fyttd1	8.2298	8.14982	8.32905	8.53315	7.88463	7.75247	7.64341	7.86817	-0.241292	0.0627553
Fzd1	8.01203	8.14274	7.91959	8.22555	8.20427	8.49079	7.38676	7.55085	0.00481879	0.878731
Fzd4	6.11881	5.93894	5.90002	6.09627	5.76612	5.29952	5.29643	5.12615	0.0307282	0.321531
Fzd5	9.74402	9.94104	9.60099	9.7202	8.99464	8.84929	9.72311	9.14942	0.181939	-0.514302
Fzd7	7.7398	7.52363	7.50257	7.79362	6.66154	6.69629	6.78487	6.93032	-0.0163797	-0.178675
Fzr1	8.59576	8.62874	8.55857	8.18899	9.32421	9.28416	9.48363	9.07688	0.238468	0.0239319
G0s2	5.08179	5.33693	4.83979	5.0214	5.20116	5.91746	4.31195	4.64465	0.278762	1.08101
G6b	5.29492	4.9077	5.40102	4.79903	4.57875	4.63624	5.9631	5.338	0.00128823	-1.04306
Gab1	8.51636	8.68925	9.02675	8.51861	8.1553	7.75279	8.70625	8.66177	-0.169875	-0.729968
Gabarapl2	8.953	9.45089	9.28323	9.37021	8.78918	8.73488	8.58864	8.5587	-0.12477	0.18836
Gabpa	7.96297	8.0443	8.0373	8.45597	7.39816	7.52874	7.21634	7.28009	-0.242998	0.215238
Gadd45b	7.40396	7.22429	7.40028	7.08722	7.89622	8.39657	8.20389	8.05644	0.0703711	0.0162318
Gal3st1	8.70194	9.10195	8.96656	8.62496	8.21714	7.66561	9.29259	8.58483	0.106185	-0.997338
Gal3st2	4.91772	5.30022	4.79465	4.39946	4.2894	4.208	5.03241	4.40656	0.511915	-0.470784
Gale	9.31934	9.60933	9.21199	9.16514	9.87428	9.9965	10.0327	9.67855	0.275771	0.0797683
Galk1	6.79357	6.37958	6.4257	5.96359	7.21669	7.00567	7.16852	7.12803	0.39193	-0.0370978
Galm	8.14518	8.41674	8.46512	8.46947	7.41796	6.89031	8.03473	7.56641	-0.186336	-0.646433
Galnt15	3.21229	3.27392	3.16622	3.59448	3.42272	2.8305	2.75815	2.59319	-0.137249	0.450937
Galnt2	8.88352	8.69837	8.62316	8.50495	9.40425	9.30152	8.5317	8.65303	0.226887	0.760521
Galnt3	7.79862	7.90779	7.80348	8.05598	8.0091	8.15231	7.23296	7.48834	-0.0765233	0.720057
Galnt5	6.7545	6.9091	6.39592	6.926	6.05966	5.67606	5.94549	5.76726	0.170841	0.0114843
Galnt6	10.0456	10.1977	10.3548	10.2681	9.65665	9.87605	10.5487	10.1994	-0.189785	-0.607684
Galnt7	8.73506	8.94651	8.50651	8.9739	7.86503	7.73083	8.52188	8.27549	0.10058	-0.600755
Gapdh	13.0099	13.3624	12.9014	12.6743	13.8543	13.4112	12.7919	13.0333	0.398252	0.720206
Gar1	6.41956	6.45379	6.64309	6.72955	7.13602	7.10062	7.1799	7.61576	-0.249646	-0.279512
Garem	8.41759	8.31699	8.25585	8.16057	7.40693	7.13086	8.04491	7.40159	0.159079	-0.454355
Gas2l1	8.9629	8.93672	8.89581	8.32814	9.09991	9.00677	9.49265	9.3289	0.337839	-0.357434
Gas6	10.7715	11.0494	10.937	10.7757	10.1999	9.46175	11.151	10.6342	0.054118	-1.06179
Gata3	4.31668	3.98424	4.32402	4.04458	4.90268	5.4171	4.26003	4.63986	-0.0338443	0.709941
Gata6	8.43251	8.55858	9.05004	8.92324	8.00178	7.6831	8.26502	8.26703	-0.491094	-0.423582
Gbas	9.74469	9.74588	9.78516	9.6977	9.30396	9.22178	10.1436	9.69598	0.00385987	-0.656934
Gbe1	6.12802	6.49442	6.19709	6.53831	5.79376	5.37947	5.25154	5.32928	-0.0564838	0.296203
Gbp4	6.23236	5.83037	6.15215	6.05904	6.33389	7.97236	6.38747	6.5077	-0.0742288	0.705539
Gbp5	5.12551	4.90698	4.43084	4.59035	5.0714	6.79419	4.80244	5.30917	0.50565	0.876996
Gclc	8.85127	9.09446	9.31375	9.20346	8.72066	8.85892	8.39875	8.80477	-0.285742	0.188029
Gclm	8.17759	8.03478	8.04212	8.33767	7.96054	7.92045	7.41104	7.67861	-0.0837117	0.395669
Gcnt1	9.07587	9.25787	9.40921	9.65156	8.15611	8.45605	8.51917	8.16324	-0.363508	-0.0351184
Gcnt3	9.07417	8.97946	9.45235	9.39057	8.03888	8.25167	9.02119	8.60008	-0.394644	-0.665358
Gcsh	8.3115	8.40142	8.46861	8.71862	8.25141	8.0745	7.75051	7.88961	-0.237155	0.342894
Gdi2	11.2705	11.4224	11.4707	11.5648	11.3283	11.4967	10.3953	11.181	-0.171322	0.624292
Gdpd1	9.32169	9.46412	9.48332	9.51865	8.9504	8.75134	9.83335	9.23407	-0.108081	-0.682839
Gfi1	4.44204	5.04085	3.99538	4.20298	4.38877	4.51896	5.06355	5.11689	0.642269	-0.636358
Gfpt1	11.9412	12.3093	11.7382	12.0943	10.9078	10.9262	11.4937	11.0131	0.20906	-0.336359
Gga1	9.37226	9.31358	9.1988	8.85033	9.59134	9.36252	9.89957	9.39898	0.318357	-0.172351
Gga2	7.65913	7.01292	7.1647	6.94353	7.56324	8.21186	6.84367	7.25095	0.281909	0.840242
Ggh	9.77309	10.2323	10.2016	10.7585	8.6403	8.8043	9.9705	9.49192	-0.477368	-1.00891
Ggps1	6.4001	6.24681	6.23611	7.12282	6.01113	6.4316	5.79936	5.86433	-0.356009	0.389524
Ggt1	4.61581	4.52748	4.17463	4.41339	5.50042	5.26746	4.79442	5.12874	0.277633	0.422362
Ggt5	5.86135	5.61287	5.90939	5.82038	7.34649	7.57694	6.20351	6.66156	-0.127775	1.02918
Ggt6	9.13088	9.42039	9.49427	9.19949	9.17418	8.80934	9.8887	9.49337	-0.0712459	-0.699272
Ggta1	6.52493	6.02244	5.70855	6.21759	6.43089	7.47285	5.73822	6.22866	0.310613	0.968434
Ghr	7.8322	7.38708	7.36834	7.86668	6.86955	6.58083	6.45451	6.88116	-0.00786766	0.0573484
Ghrl	3.48812	3.60037	3.06264	3.34955	4.59739	3.66875	3.67198	5.0554	0.338152	-0.230622
Gigyf1	7.83537	8.00439	7.93619	7.54733	8.39197	8.33827	8.89033	8.27094	0.178117	-0.215516
Gimap1	5.93819	5.45627	5.55478	5.46146	6.73442	7.44453	6.68124	7.00032	0.189108	0.248692
Gimap3	7.60872	6.86485	7.2739	6.70076	8.84345	9.46873	8.51525	8.57366	0.24946	0.611631
Gimap4	7.01844	6.53511	6.70638	6.57788	7.34745	8.42206	7.16729	7.76373	0.134652	0.41924
Gimap5	4.73389	4.42991	4.68398	4.72408	5.67695	5.5912	4.53151	4.75899	-0.122126	0.988829
Gimap6	7.11749	6.46639	6.90901	6.54195	7.69965	8.27406	6.98017	7.35338	0.0664628	0.82008
Gimap7	4.45701	4.1965	4.18046	4.33706	5.03018	6.15571	5.0356	5.25778	0.0679957	0.446259
Gimap8	6.65861	6.31428	6.63083	6.39783	6.93626	7.97038	6.99275	7.54898	-0.027885	0.182452
Gins2	6.53901	6.29269	5.90723	6.38115	6.89894	6.52125	5.5344	5.51164	0.271659	1.18708
Gja1	7.62058	7.06761	6.81961	7.40258	7.81494	8.13146	6.33627	7.16721	0.233007	1.22146
Gjb3	8.48215	8.78376	8.63488	8.35565	8.0862	7.62049	8.98689	8.27451	0.137694	-0.777353
Gjb5	6.44221	6.70607	6.60927	6.02809	5.72081	5.4838	6.96438	5.98015	0.255467	-0.869957
Gk5	5.12178	5.50672	5.12347	5.63277	4.64892	4.44256	4.50272	4.27546	-0.0638715	0.156649
Glb1	9.40433	9.31273	9.33044	9.04442	9.50914	9.4944	10.027	9.85159	0.171093	-0.437515
Glipr1	7.47201	7.18654	6.7455	7.33272	7.36665	7.76688	6.25268	6.9038	0.290167	0.98853
Glmp	9.66463	9.69568	9.55415	9.12746	9.84152	9.67001	10.198	10.1232	0.339352	-0.404835
Glod5	8.05857	8.47887	8.77118	8.78681	7.78484	7.42218	8.3574	7.98	-0.510278	-0.565189
Glrx	9.23845	9.25288	9.59334	9.92075	8.76088	8.9287	8.93032	8.95547	-0.511381	-0.0981069
Glrx5	8.9453	9.03534	9.24903	8.68865	9.7887	9.46426	10.2461	10.1845	0.0214768	-0.588774
Glt1d1	4.54117	4.29136	4.61041	4.57405	3.79628	3.49673	4.43013	4.0134	-0.175963	-0.575267
Glul	11.6442	11.5602	11.8556	11.466	11.3358	11.2638	12.3783	11.9638	-0.0586268	-0.871213
Gm10033	3.5085	3.59153	3.43037	4.14084	3.30288	3.41589	2.83266	3.11151	-0.235587	0.387297
Gm10509	3.67279	3.18268	3.92265	4.56365	2.98219	2.94259	2.84431	3.00877	-0.815414	0.0358539
Gm10516	5.58879	5.85324	5.90778	5.72558	5.1188	4.54936	5.84186	5.583	-0.0956623	-0.878351
Gm10639	3.40986	3.65777	4.44055	4.29738	2.97895	3.01601	3.50491	3.66377	-0.835149	-0.586861
Gm1123	8.73183	9.1425	9.19755	9.47219	6.93514	6.87715	8.65745	8.16009	-0.397709	-1.50262
Gm11538	6.86812	6.81142	7.21986	7.11458	6.54568	6.07712	7.11993	7.02793	-0.32745	-0.762531
Gm11992	3.69483	3.81517	3.72875	4.35001	2.95699	3.14328	3.27862	3.11179	-0.284385	-0.145067
Gm12185	2.46372	2.70931	2.22128	2.34412	2.61876	3.101	2.87569	2.76583	0.303811	0.039117
Gm12992	3.70038	3.77126	3.85741	3.57817	3.03307	3.07097	3.70886	3.80183	0.0180268	-0.703326
Gm13889	6.08158	6.16779	5.97684	5.92204	6.88347	6.78234	5.79226	6.10258	0.175245	0.885485
Gm14137	2.46305	2.59484	2.44045	2.5803	3.60774	3.93104	2.45831	3.71255	0.0185675	0.68396
Gm15056	3.09561	2.8252	2.73977	2.80835	3.89757	4.64912	2.83271	3.32087	0.186346	1.19655
Gm15401	9.71968	10.2151	10.0301	10.238	8.69223	8.45868	10.5555	9.85222	-0.166648	-1.62839
Gm15787	4.19154	4.30371	4.54523	4.55036	3.78812	3.92423	4.70801	4.72231	-0.300171	-0.858984
Gm15915	4.96808	5.15014	5.05583	5.1259	4.30135	3.73973	5.24876	4.65016	-0.031755	-0.928925
Gm15972	5.2268	5.69479	5.45436	5.08672	4.72065	4.37169	5.41246	5.30167	0.190252	-0.810897
Gm15987	4.0673	3.68886	3.77307	3.84514	4.78068	4.95985	3.65425	3.76681	0.0689748	1.15973
Gm17296	6.32743	6.49924	6.08295	6.71023	5.58755	5.64286	6.05454	5.68614	0.0167462	-0.255139
Gm20337	3.92026	4.09764	4.14159	4.04917	3.36088	3.19643	4.16206	3.73395	-0.0864318	-0.669347
Gm2061	1.6957	2.38914	1.66202	2.26204	1.45306	1.46385	1.66647	1.47826	0.0803845	-0.11391
Gm3414	5.08366	4.56766	4.96526	5.35066	4.23211	4.37721	4.24912	4.39565	-0.332303	-0.0177212
Gm4262	4.74206	4.83505	4.59248	4.29448	4.95874	4.86393	5.54126	5.28366	0.345077	-0.501124
Gm4737	7.84885	8.18164	7.82448	8.08897	7.42178	7.22892	6.87061	6.59639	0.0585179	0.591853
Gm5485	10.0141	10.451	10.816	11.0571	8.76982	8.37166	10.2925	9.96485	-0.70398	-1.55792
Gm5801	5.68901	5.55113	6.02309	5.17851	6.32366	6.09918	6.85655	6.85463	0.0192684	-0.64417
Gm5886	3.90302	2.83511	4.41729	3.53482	2.81877	3.09994	2.91707	2.65938	-0.60699	0.171124
Gm608	10.9735	11.0397	10.6105	10.941	10.1809	9.97911	10.7751	10.3286	0.230889	-0.471845
Gm6086	5.8181	6.21433	5.80705	6.41804	4.11691	4.09159	5.56549	4.51128	-0.096328	-0.934132
Gm7120	4.68751	5.10055	5.22885	5.11744	4.83356	4.53878	4.39942	4.28262	-0.27912	0.345153
Gm7694	6.29565	6.40448	6.41423	6.33285	5.56772	5.88447	6.42389	6.56257	-0.0234728	-0.767134
Gm9926	7.53512	7.53308	7.96439	7.51788	7.20718	6.86155	8.5385	8.04533	-0.207034	-1.25755
Gmfg	8.54472	8.4379	8.61949	8.66137	9.04105	9.50784	8.76415	8.95164	-0.149126	0.416552
Gmppa	9.70899	9.883	9.84849	9.5112	10.205	10.1806	10.443	10.1854	0.116151	-0.121408
Gmppb	7.61524	7.54215	7.63076	7.52318	8.08106	8.54869	8.33161	8.20483	0.0017265	0.0466544
Gmpr	6.72986	7.14022	7.11599	6.79841	6.46695	6.01521	7.38365	6.89653	-0.0221557	-0.899008
Gna12	7.55279	7.01263	6.65472	7.06617	6.85446	6.92266	6.20018	6.0988	0.422267	0.739073
Gna13	10.7964	10.9137	10.7669	10.904	10.2828	10.3731	10.2749	10.0256	0.019604	0.177725
Gnai1	6.75575	6.8932	7.08463	7.25812	6.19595	6.16161	6.04423	6.35727	-0.346898	-0.0219674
Gnai3	8.99868	9.20325	9.07382	9.48584	8.91917	8.94069	8.4209	8.6023	-0.178866	0.418325
Gng12	11.6403	11.8707	11.88	12.0423	11.3487	11.2243	11.2771	11.2626	-0.205666	0.0166635
Gng5	11.002	11.9446	11.4263	11.3588	11.3742	11.0939	10.3038	10.653	0.0807059	0.755614
Gngt2	6.19732	5.72349	6.25516	5.98337	6.62898	7.51456	6.78426	6.65886	-0.15886	0.350209
Gnl1	8.1744	8.27841	8.35787	7.99421	8.7471	8.62542	9.31001	8.79451	0.0503666	-0.365996
Gnl2	6.71996	6.69153	6.91715	7.12843	6.8391	7.07443	6.14362	6.56487	-0.317037	0.602521
Gnl3l	9.03948	9.08139	9.08453	9.33915	8.66684	8.58051	8.55382	8.62162	-0.151398	0.0359551
Gnpda2	5.59378	5.64725	5.67534	6.20392	4.93914	5.24192	4.91114	4.63929	-0.319114	0.315318
Gnpnat1	9.19968	9.40467	9.38169	9.77113	8.4802	8.5728	8.67264	8.51041	-0.274236	-0.0650188
Gnrh1	4.27487	4.35384	4.12488	4.15218	4.71212	4.92662	5.29629	5.3592	0.175825	-0.508376
Golph3	9.63693	9.87938	9.83271	10.0771	9.44969	9.47265	8.93383	9.07586	-0.196726	0.456323
Golph3l	10.808	10.9665	10.8008	11.255	9.97777	9.863	10.2646	10.2835	-0.140665	-0.353676
Gpaa1	9.36623	9.65818	9.33555	9.06941	10.1293	9.82556	10.07	9.82571	0.309724	0.0295825
Gpam	7.61702	7.36789	7.22532	7.66879	6.74194	6.71014	6.57666	6.49294	0.0453953	0.191239
Gpld1	6.37032	6.45814	6.68658	6.5277	6.69715	6.05246	7.35284	7.05906	-0.192909	-0.831141
Gpm6b	5.95147	5.51679	5.74973	6.24858	6.23072	6.70151	5.22228	5.70883	-0.265026	1.00056
Gpr132	5.80122	5.41039	5.41998	4.95496	6.83149	6.94435	5.87077	6.0234	0.418332	0.940836
Gpr137	7.62973	7.68489	7.76852	7.29687	8.51352	8.4024	8.57471	8.11665	0.124611	0.112283
Gpr146	6.63514	6.40342	6.27057	6.35897	6.83225	6.9757	6.22269	6.16585	0.204507	0.709705
Gpr157	5.08774	4.8619	4.61711	4.17189	4.89694	5.01076	5.42995	5.43669	0.580315	-0.479471
Gpr160	6.91858	7.25133	6.9114	7.24184	6.32325	6.41233	6.62647	6.485	0.00833273	-0.187943
Gpr171	4.57081	4.48221	3.80789	4.20378	4.94406	6.2181	4.25326	4.58949	0.520677	1.1597
Gpr183	5.41487	4.58681	5.28844	5.02751	5.37899	6.68952	5.4117	5.5474	-0.157131	0.554705
Gpr34	4.31738	3.95165	3.82543	4.9711	3.53296	3.83324	3.37812	3.58507	-0.26375	0.201505
Gpr84	1.96557	1.85767	1.68433	1.84684	2.33141	3.46913	1.74962	1.82225	0.146031	1.11434
Gpr88	2.14988	2.10584	2.14775	2.49494	2.51576	2.32831	1.90128	1.89086	-0.193492	0.525969
Gprc5b	6.68359	6.28186	6.22795	6.40655	6.96719	6.79951	5.50313	6.26493	0.165473	0.999321
Gprin3	6.55651	6.34321	6.21499	6.79799	5.4661	5.37716	6.3566	5.69698	-0.0566303	-0.605161
Gpsm3	7.12214	6.68976	6.56719	6.64811	7.74699	8.38686	7.00371	7.3443	0.298301	0.892923
Gpt	7.40991	7.07491	7.67165	7.56621	7.31605	7.15536	8.1815	7.84615	-0.376519	-0.77812
Gpt2	8.18752	8.14506	7.9997	8.11718	7.05541	6.89916	8.01054	7.38922	0.107853	-0.722591
Gpx2	11.3134	11.5862	11.3027	11.194	13.4051	13.7073	12.0685	12.5934	0.20143	1.22519
Gpx3	9.45172	9.36522	9.46885	9.50448	10.9356	10.7998	9.32405	9.75351	-0.0781959	1.32889
Grap	5.49439	4.97586	4.69193	4.7977	5.9429	6.60991	5.7357	5.33896	0.49031	0.739077
Grap2	5.33509	4.78379	4.51166	4.74048	5.85698	6.35472	5.6173	5.59067	0.433365	0.501866
Grb14	5.62353	5.65689	5.35971	5.21678	4.93219	4.7493	4.64193	4.49019	0.351966	0.27469
Greb1	6.41092	6.52534	6.75184	6.70157	5.89658	5.89701	5.85079	6.07233	-0.258576	-0.0647656
Grem1	7.36826	6.20714	5.83819	6.62353	6.96472	8.20474	5.26636	5.91595	0.556838	1.99357
Grem2	7.50825	7.18464	6.97921	7.6332	6.38182	6.46856	5.68099	6.72705	0.0402403	0.221169
Grhl2	8.1644	8.36653	8.23494	8.37507	7.74814	7.10815	7.56262	7.56051	-0.0395353	-0.13342
Gripap1	6.85917	7.2157	7.16459	6.66122	7.39495	7.64147	7.79238	7.65711	0.124528	-0.206536
Grn	11.3489	11.1532	11.037	10.606	11.8104	11.5917	11.6842	11.6641	0.429559	0.026914
Grrp1	3.5981	3.53872	3.56956	3.80788	4.98755	4.6628	3.96884	3.97995	-0.120308	0.850784
Gsdmc2	10.3337	10.6765	10.5862	10.2971	7.99221	8.46143	10.1621	9.68003	0.0634293	-1.69425
Gsdmc3	10.1875	10.3113	10.5433	9.91819	7.36237	7.62372	9.96975	9.20893	0.0186266	-2.09629
Gsdmc4	10.3819	10.1895	9.67174	8.32481	6.83693	7.87897	9.41678	9.3948	1.28743	-2.04784
Gsdmd	9.21641	9.43598	9.58973	9.09755	9.75219	10.3355	10.1206	9.88098	-0.0174459	0.0430537
Gsk3a	9.87539	9.92371	9.90651	9.51141	10.4723	10.352	10.4771	10.3212	0.190591	0.0129797
Gstk1	8.30619	8.55665	8.35416	8.2492	8.46216	9.10412	9.01594	9.07539	0.129738	-0.262525
Gstm1	11.0778	11.6025	11.559	11.2297	10.8188	10.3297	11.8681	11.6435	-0.0542185	-1.18149
Gstm3	5.24089	5.23164	5.41589	5.29815	4.52178	4.89096	5.76937	5.48979	-0.120755	-0.923204
Gstm6	7.05804	7.30702	7.08222	6.81467	6.48051	6.3454	7.81718	7.52858	0.234089	-1.25993
Gstm7	6.21658	6.4364	6.26157	5.74126	5.81308	5.53201	7.03556	6.61121	0.325077	-1.15085
Gstt3	8.9217	9.09144	9.12022	9.02595	8.75818	8.48396	9.31252	9.16912	-0.0665195	-0.619749
Gt(ROSA)26Sor	6.1737	6.28345	6.1975	7.1328	5.52809	5.90062	5.79621	5.99547	-0.436579	-0.181488
Gtf2f1	8.35185	8.45249	8.43995	8.31185	8.87391	8.95589	9.05416	8.99698	0.0262735	-0.110673
Gtf2h3	7.04358	7.13511	6.96544	7.19993	6.88593	6.74303	6.37971	6.3767	0.00665857	0.436276
Gtf2h5	7.53609	7.41293	7.89677	7.90943	8.22391	8.26981	8.3535	8.40182	-0.428588	-0.130796
Gtse1	7.39917	6.74265	6.08883	6.21768	7.65993	7.2388	6.68175	7.31318	0.917653	0.451902
Guca2b	7.82834	7.97656	8.12956	7.85288	8.7394	8.21254	8.53979	9.03597	-0.0887715	-0.311907
Gucd1	9.74296	9.96316	9.84387	9.84911	9.1477	9.25839	10.0211	9.64453	0.00657172	-0.629774
Gucy1a2	4.55555	3.6448	4.16208	4.3924	3.67605	3.8478	3.22536	3.36362	-0.177064	0.467431
Gucy1a3	6.70155	6.91571	6.48596	7.30141	6.08824	6.21691	5.38495	5.98487	-0.0850561	0.467668
Gucy1b3	6.31787	6.7116	6.32223	6.96865	6.08969	6.27395	5.42676	5.93843	-0.130703	0.499227
Gulp1	4.54585	3.76819	4.1599	4.97741	3.36896	3.95757	3.13502	3.36361	-0.411636	0.413949
Gusb	8.03885	7.70997	7.76765	8.06267	8.70673	8.56219	7.73798	8.2731	-0.0407466	0.628919
Gyk	8.534	8.94483	9.21417	9.696	8.03376	8.17864	8.61902	8.46967	-0.715667	-0.438145
Gzmb	3.31481	3.63612	3.10638	3.41135	3.93729	4.8212	2.99887	3.49273	0.2166	1.13344
H13	10.41	10.2351	10.1956	9.85136	11.0469	11.0938	10.8133	11.0229	0.299059	0.152213
H1fx	5.73189	5.15365	5.20177	4.98643	6.69854	6.23204	5.89803	6.01451	0.348667	0.509023
H2-Aa	12.0124	11.3145	11.2677	10.7325	11.9971	13.0446	12.37	12.3443	0.66334	0.163727
H2-Ab1	10.7504	10.0267	10.196	9.71717	10.8563	12.1119	11.7056	11.2719	0.432006	-0.00467227
H2afx	9.07952	9.19987	8.67195	8.34875	10.1588	9.58998	9.84961	10.1393	0.629342	-0.120083
H2afy	10.0013	10.0073	10.0134	9.73703	10.541	10.4619	10.7013	10.9746	0.129082	-0.336523
H2afz	10.566	10.7271	10.4284	10.6512	11.0017	10.8625	9.84751	9.90179	0.106718	1.05745
H2-D1	11.3783	11.1554	11.3533	10.9168	12.0234	12.3729	12.4917	12.3213	0.131811	-0.208314
H2-DMb1	6.72461	5.93216	5.8865	5.87665	6.93757	7.74915	7.19515	6.64694	0.446808	0.422316
H2-DMb2	7.5343	6.54971	7.10818	6.54803	7.89273	8.49681	7.52646	7.41435	0.213899	0.724368
H2-Ea-ps	10.8326	10.1875	10.3294	10.1011	10.5526	11.5313	10.2556	10.217	0.294804	0.805665
H2-Eb1	9.82453	9.08803	9.25326	8.67874	9.75493	10.8277	10.116	9.76289	0.490279	0.351845
H2-Eb2	4.57376	3.99057	3.83603	3.85811	4.84422	5.60492	4.52395	4.84776	0.435095	0.53872
H2-K1	10.9765	10.9284	10.8767	10.7079	11.7524	12.4665	12.0431	11.5848	0.16016	0.295501
H2-Oa	6.11127	5.31039	5.9717	5.07247	6.57862	7.38238	6.25258	6.368	0.188741	0.670209
H2-Q1	8.88437	9.02561	9.25406	9.24476	7.82783	7.9179	9.2405	8.72317	-0.29442	-1.10897
H2-Q10	4.62634	4.65307	4.73239	4.32642	4.51605	4.4061	5.59858	5.47908	0.110296	-1.07775
H3f3a	9.81752	10.659	10.173	10.6724	9.61045	9.51725	8.58561	8.93745	-0.184418	0.802324
Haao	5.29451	4.64668	4.92723	4.69202	6.17364	6.6061	5.86021	5.95567	0.160971	0.481925
Hadh	10.9336	11.0465	11.2551	10.9145	10.7686	10.2512	11.606	11.102	-0.094737	-0.844122
Hadhb	9.01045	9.26878	9.06788	9.46576	8.64058	8.35357	8.5348	8.83888	-0.127204	-0.189764
Hamp	2.39861	2.11204	2.55454	2.23244	3.10868	2.43035	2.02941	2.01704	-0.138164	0.746288
Hamp2	4.09632	4.08396	4.49496	3.83455	3.2985	3.08739	3.41619	3.35534	-0.074609	-0.192824
Hao2	9.79583	10.3309	9.81604	10.4279	7.68394	7.80906	8.9231	8.39506	-0.0585637	-0.912583
Hapln1	2.9139	3.65664	3.52036	4.52797	3.08442	2.66101	2.73777	2.96977	-0.738891	0.0189446
Haus2	6.26318	6.29213	6.12388	6.30108	5.8939	5.51642	4.82794	5.57297	0.0651732	0.504705
Haus8	5.98661	5.80871	5.75802	5.98848	6.47726	6.39239	6.71666	6.62766	0.0244084	-0.237336
Hbs1l	8.90177	8.92053	9.15477	9.00259	9.24322	9.09439	9.50288	9.90303	-0.167531	-0.534145
Hccs	7.58279	7.59979	8.10072	8.34576	7.50485	7.69476	7.17932	7.52462	-0.631951	0.247842
Hcfc1r1	10.4783	10.792	10.6747	10.2589	10.8961	10.6549	11.2331	11.1188	0.168355	-0.400471
Hck	6.32796	6.00508	5.88418	5.87081	6.82912	8.07862	6.04939	6.74941	0.289032	1.05447
Hcls1	7.30031	6.31532	6.71144	6.10837	8.10818	8.96221	7.70049	7.99507	0.397909	0.687413
Hdac11	7.49577	7.85068	7.92333	7.52173	7.03866	6.4591	7.60525	7.0545	-0.0493058	-0.580996
Hdc	2.86435	3.223	2.7672	2.92894	4.24085	5.19351	3.21792	3.25752	0.195606	1.47946
Hddc3	7.63668	7.67983	7.97554	7.83176	8.04874	7.76784	8.73328	8.43535	-0.245398	-0.676029
Hdgf	10.8533	10.7693	10.995	10.5114	11.5915	11.4072	11.9595	12.4761	0.0580813	-0.718448
Heca	8.14953	8.3415	8.3539	8.51168	7.17842	7.21502	7.6524	7.15712	-0.187279	-0.208037
Hectd3	9.93643	10.0299	10.4112	9.99643	9.81156	9.72617	10.5947	10.3464	-0.220617	-0.701671
Heg1	8.18398	7.73607	7.40699	7.81361	8.39897	8.71122	7.38319	7.59249	0.349731	1.06725
Hepacam2	9.89874	10.0661	10.1145	10.3188	9.32678	8.69489	9.82209	9.66239	-0.234184	-0.731406
Heph	8.32328	8.46487	8.17974	8.6476	7.77802	7.90726	7.69927	7.59254	-0.0195995	0.196739
Hes1	9.51092	9.87937	9.79366	9.69561	9.10434	8.84441	10.538	10.0373	-0.0494911	-1.31327
Hexa	9.71051	9.6948	9.63762	9.45294	9.99205	9.94168	10.3488	9.97843	0.157372	-0.196758
Hexb	10.9576	11.3861	11.4275	11.5015	10.0177	9.89112	11.2171	10.666	-0.292652	-0.987136
Hexdc	7.50697	7.57168	7.99029	7.28377	7.54444	7.24318	8.40498	8.14044	-0.0977089	-0.878895
Hgf	4.39767	4.58387	3.96709	4.89925	4.6744	5.03884	3.49609	4.04139	0.057603	1.08788
Hhip	7.35976	7.20718	7.1665	7.74294	6.48761	6.48641	5.98383	6.30927	-0.171247	0.340455
Hiatl1	8.52631	8.5864	8.37479	8.9154	8.0182	8.10222	7.69716	7.86457	-0.0887392	0.279349
Hif1a	10.6232	10.746	11.1394	11.5236	10.3301	10.7641	10.0695	10.3644	-0.646912	0.330151
Hint1	12.1313	12.59	12.5312	12.5096	11.8156	11.5359	12.0352	11.7169	-0.159739	-0.200314
Hint2	8.43149	8.56548	8.77512	8.29973	8.20522	7.95104	9.46144	8.98867	-0.0389401	-1.14693
Hint3	6.77014	7.50795	7.248	7.14829	6.35557	6.39586	6.30777	6.44824	-0.0591008	-0.00228653
Hip1r	8.3091	8.19909	8.29292	7.98845	8.92964	9.0149	9.07591	8.70508	0.113406	0.0817734
Hipk1	10.961	10.9976	10.6462	10.8879	10.4844	10.3764	10.2602	9.86223	0.212234	0.369194
Hipk3	9.5877	9.49981	9.34915	9.697	9.17211	9.23006	8.86239	8.90488	0.0206816	0.317452
Hirip3	6.51488	6.43729	6.41128	6.1109	6.97077	7.22336	6.93005	7.54079	0.214994	-0.138354
Hist1h1c	9.84616	10.2336	10.0583	9.29186	9.03827	8.47345	9.48335	8.57532	0.364838	-0.273476
Hist2h2be	6.68645	7.17376	6.80031	7.08021	6.20487	5.96838	6.59165	6.39386	-0.0101577	-0.406134
Hist3h2a	6.7712	7.31828	7.68588	7.63934	6.67737	6.36765	6.96806	6.73565	-0.617873	-0.329346
Hlf	5.80173	6.07762	6.68284	6.9544	5.08523	4.73378	5.51195	5.9564	-0.878949	-0.824673
Hmces	7.7232	7.37624	7.79397	7.30998	8.2312	8.46773	8.54778	8.49662	-0.00225999	-0.172729
Hmcn1	7.82116	8.00686	7.74032	8.0503	6.71602	6.2295	7.15191	6.62355	0.0186987	-0.414973
Hmgb2	9.19476	9.68893	9.53608	9.65804	9.82251	9.38456	8.81731	9.06565	-0.155213	0.66206
Hmgcs1	9.77969	10.2779	9.70683	10.7768	9.52665	9.54097	9.14353	9.82885	-0.213052	0.0476192
Hmha1	7.96666	7.08411	7.25581	6.89385	8.71752	9.06581	8.05706	7.77952	0.450557	0.973373
Hnf1b	8.84308	8.97733	9.01408	8.7285	8.90595	8.43645	9.41412	9.3003	0.0389159	-0.686005
Hnf4g	7.58609	7.70069	7.61603	8.09066	6.50939	6.06634	6.59698	6.30816	-0.209957	-0.164709
Hnrnpa1	5.35606	5.08776	5.66881	5.0415	5.40694	6.14979	6.91773	6.3736	-0.133247	-0.867296
Hnrnpc	10.0265	10.0687	10.1773	10.2633	10.3988	10.5808	11.0399	10.9177	-0.172674	-0.489005
Hnrnpd	9.38705	9.3654	9.70544	9.29323	9.60207	9.86256	10.133	10.3336	-0.123112	-0.501009
Hnrnpk	10.8451	11.057	10.8078	11.1213	10.7294	10.6489	10.1745	10.4711	-0.0134889	0.366329
Hnrnpll	7.86929	8.04722	8.0529	8.26473	7.64465	7.78585	7.48902	7.49467	-0.200558	0.223403
Homer2	7.34591	7.79255	7.6229	7.7699	6.31158	6.81965	7.52347	7.4653	-0.127175	-0.928769
Homer3	5.21887	4.74064	4.80908	4.43382	5.39989	5.31278	4.39818	4.35112	0.3583	0.981684
Hook1	8.07277	8.07199	7.82302	8.57031	7.59197	7.53104	7.42202	7.08453	-0.12428	0.308229
Hottip	6.85452	6.79583	6.61148	6.9892	5.53248	5.76758	6.9047	6.4239	0.0248341	-1.01427
Hoxa10	7.04453	7.35119	7.08594	7.35161	7.02377	6.80569	6.59976	6.60919	-0.0209206	0.310249
Hoxa11os	9.3004	9.50124	9.67233	9.20115	9.32341	8.80513	10.4432	9.77566	-0.0359168	-1.04517
Hoxa13	6.82574	7.36848	6.88707	7.25237	6.36482	6.04303	5.96217	6.07544	0.0273926	0.18512
Hoxa3	6.61187	6.85493	6.91376	7.02021	6.42004	6.49468	7.21296	7.03733	-0.233584	-0.667786
Hoxa5	7.44239	7.61982	7.81678	8.00329	7.60402	8.04118	8.75321	8.89216	-0.378929	-1.00008
Hoxa7	6.72493	7.0753	6.77804	6.65582	6.95481	6.71272	7.50796	7.69213	0.183187	-0.766278
Hoxb6	5.16034	4.55143	5.33736	5.39478	4.58223	4.61893	5.54336	5.4236	-0.510186	-0.882894
Hoxd10	7.02847	6.79082	7.32048	7.0661	5.97077	5.53858	6.99225	6.36473	-0.283644	-0.923816
Hoxd11	8.12596	8.03939	8.40756	8.22314	7.04633	6.32291	7.85405	7.2816	-0.232679	-0.8832
Hoxd12	6.34279	6.2598	6.66215	6.62718	5.02692	4.89402	6.45097	5.47685	-0.343369	-1.00344
Hp	5.88006	5.20588	5.22495	5.16085	8.28362	8.36389	5.66807	6.26944	0.350068	2.355
Hpcal1	9.55214	9.64406	9.97772	9.46903	9.65466	9.26027	10.4087	10.2594	-0.125272	-0.876593
Hpd	7.53519	7.56115	8.03052	7.64187	6.84861	6.90348	8.5081	8.2381	-0.288028	-1.49706
Hpgd	9.92027	10.4843	10.6416	11.038	8.73177	8.1177	9.63996	9.09991	-0.637487	-0.945193
Hpn	5.41354	5.82019	6.01276	5.75231	5.14702	4.77494	5.92572	5.74468	-0.265671	-0.87422
Hprt	9.68579	9.97583	10.274	10.4883	9.80872	9.65023	9.50864	9.94003	-0.550367	0.00513771
Hr	7.43174	7.53863	7.2258	7.53215	8.43365	7.74401	8.82304	8.7028	0.106208	-0.674092
Hrg	3.34939	3.77875	3.7243	3.40335	3.1766	2.8921	4.21424	4.01191	0.000246863	-1.07872
Hrh1	6.2372	6.25723	6.74566	6.41246	5.40116	5.72939	6.70787	5.92575	-0.331845	-0.751533
Hs3st1	6.29041	6.51276	6.29015	6.36856	7.36936	8.00713	6.9555	7.20491	0.0722296	0.608039
Hsd11b1	5.65855	5.36585	5.53251	6.23917	6.44177	7.07151	4.83526	5.54575	-0.373638	1.56614
Hsd17b2	9.58262	9.74597	10.0242	9.80556	9.03746	9.40299	10.552	9.88272	-0.250583	-0.997124
Hsd3b3	7.82828	8.01183	8.52876	8.48177	7.00299	7.52286	8.55855	8.19943	-0.585209	-1.11606
Hsdl2	7.34216	7.40035	7.27167	7.92635	6.85794	7.03712	6.65335	6.84684	-0.227757	0.197435
Hsf1	7.77142	7.69331	6.88381	6.79867	8.00233	7.90962	6.87858	6.58005	0.89113	1.22666
Hsp90ab1	13.3543	13.4441	13.3126	12.9579	13.8895	13.8732	13.7836	13.8198	0.263915	0.0796385
Hspa14	7.44101	7.29216	7.57351	7.68776	7.97534	7.98942	7.82357	8.1612	-0.264046	-0.0100052
Hspa1a	5.99335	6.47526	6.43281	6.35656	6.28576	8.08722	5.8447	6.39635	-0.160382	1.06596
Hspa1b	6.68035	6.9266	7.0016	7.11266	6.8417	8.6767	6.44035	6.83925	-0.253657	1.1194
Hspa8	12.0295	11.9991	11.7917	11.7653	12.383	12.7432	11.6424	12.0071	0.235792	0.738312
Hspb11	6.82683	7.04731	7.33546	7.60111	5.92175	6.0142	6.2555	6.55825	-0.531219	-0.438897
Hspbp1	7.87631	7.86171	7.89228	7.44504	8.62243	8.66905	8.32556	8.45495	0.200351	0.255486
Hsph1	7.12473	7.14732	6.63045	6.72697	7.43804	8.58434	6.96219	7.09908	0.457317	0.980555
Htr4	6.56719	6.94566	6.74419	7.60242	5.70152	5.42041	6.21657	5.80979	-0.416882	-0.452214
Htra3	7.9849	7.92904	7.65776	7.81349	9.22317	7.9604	7.29643	8.09366	0.221352	0.896743
Hunk	7.08983	7.32014	7.27888	6.83808	6.39253	6.16879	7.21697	6.94583	0.146501	-0.800743
Hykk	6.44593	6.58432	6.38993	6.7501	5.4446	5.20272	5.82462	6.05383	-0.0548902	-0.61556
Iba57	6.18856	6.25927	6.00316	5.72259	6.2878	6.31362	6.75594	6.3537	0.361041	-0.254111
Icam1	7.53567	7.03804	7.02413	6.71101	8.29533	8.95391	7.10496	7.78285	0.419286	1.18071
Icam2	5.73284	5.61545	5.32737	5.67038	6.36147	6.80479	5.42279	5.94857	0.175271	0.897451
Icos	4.51654	4.32191	3.95797	4.19661	5.26013	6.08037	4.83607	4.78676	0.341936	0.858838
Id2	8.25371	8.56413	8.46239	8.24462	7.87389	7.93646	7.46974	7.38164	0.0554154	0.479489
Id4	5.24418	5.30909	5.33169	5.67232	4.64873	4.57192	4.62497	4.56385	-0.225368	0.0159123
Idh3a	10.7456	11.0781	11.1118	11.2275	10.6366	10.3394	10.5367	10.5405	-0.257856	-0.0505952
Idi1	6.61772	6.82163	6.33027	7.8221	6.14352	5.85368	5.33971	5.75569	-0.356513	0.450905
Ido1	5.7572	5.63559	4.64488	5.57584	6.09536	9.05312	6.89956	5.99732	0.586037	1.1258
Ifi27l2b	9.23916	9.21227	9.78781	9.42729	8.86389	9.27297	10.1776	10.124	-0.381833	-1.08238
Ifi30	10.4256	10.4854	10.8088	10.3523	11.084	11.3312	11.3954	11.498	-0.125027	-0.239123
Ifi47	7.04396	6.68036	6.05681	6.15572	6.77198	8.53619	6.83305	6.97154	0.755896	0.751785
Ifih1	7.9353	7.75523	7.60717	8.37389	6.89692	7.48883	7.22789	7.27537	-0.145267	-0.0587611
Ifitm1	7.81054	7.59885	7.98324	8.303	9.60047	10.382	7.59789	8.67843	-0.438428	1.85309
Ifitm2	10.343	10.501	10.2932	10.193	11.072	11.2931	10.3133	10.6397	0.178891	0.706078
Ifitm3	10.2923	9.9984	9.71313	9.75345	10.7207	11.5675	9.65917	10.47	0.412084	1.07953
Ifitm6	3.329	3.55073	3.62315	3.72216	4.19605	5.58744	3.51754	3.72788	-0.232793	1.26903
Ifngr1	10.5228	10.9643	10.5841	10.4342	10.2688	10.1369	9.85264	9.63271	0.234382	0.460158
Ifngr2	11.041	10.975	11.1227	11.0577	11.0123	10.9659	11.8297	11.4345	-0.082235	-0.64301
Ift172	8.56152	8.7419	8.80344	8.55549	9.34841	9.49842	9.39805	9.3305	-0.0277515	0.0591384
Ift52	8.75104	8.69894	9.08008	8.81361	8.63247	8.60416	9.39627	9.20825	-0.221855	-0.683945
Igdcc4	7.23125	7.24434	7.04527	7.10024	6.44366	5.91026	6.60299	6.67441	0.165037	-0.46174
Igfbp2	7.05922	6.64849	5.6053	5.39101	5.63897	6.63826	5.86799	6.32452	1.3557	0.0423636
Igfbp4	10.8224	10.4432	10.3162	10.458	12.5222	12.6585	10.5576	11.505	0.245715	1.55905
Igfbp5	10.2042	9.98436	10.0298	10.2264	12.1801	12.3346	9.49381	10.0702	-0.033817	2.47535
Igfbp7	9.92463	9.86746	9.69271	9.89283	10.3644	10.4943	8.73834	9.81863	0.103277	1.15088
Igflr1	5.81835	5.78615	5.93822	5.72798	6.42605	6.22479	6.82493	6.69117	-0.0308545	-0.432631
Igip	6.91925	6.76361	7.13359	7.15595	6.58268	6.45012	7.04448	7.27565	-0.30334	-0.643663
Igsf23	6.67509	6.64709	6.68573	6.67276	7.48222	7.65044	7.23852	7.69491	-0.0181519	0.099611
Igsf8	8.04834	7.93072	8.02106	7.40083	8.70535	8.37547	8.60943	8.56254	0.278586	-0.0455749
Igsf9	9.31902	9.49428	9.7747	9.48543	8.768	8.74724	10.5382	9.88805	-0.223415	-1.45549
Ihh	8.89312	9.08988	8.97017	8.88534	9.23008	8.85521	9.97677	9.45528	0.0637419	-0.673382
Ikbke	8.51667	8.43682	8.64235	8.06195	9.06636	9.35287	9.47374	9.38106	0.124594	-0.217789
Ikzf5	7.00087	7.18063	6.84401	7.29801	6.49572	6.52929	5.97819	6.18222	0.0197364	0.432306
Il10ra	6.64161	5.92696	5.92838	6.01378	6.95699	7.66061	6.53696	6.57147	0.313206	0.754581
Il11	3.01769	2.61915	2.63088	2.60072	2.97273	4.93242	2.93648	2.6604	0.202623	1.15413
Il11ra1	6.73074	6.53227	6.89286	6.27402	7.09133	7.08161	7.71008	7.80678	0.048063	-0.671958
Il13ra1	9.691	9.70311	9.51867	10.2336	8.85088	9.1226	8.63168	8.73077	-0.179058	0.305519
Il15	6.12656	6.1403	6.62608	6.6781	5.40272	5.49025	6.21567	6.12124	-0.518661	-0.721972
Il16	6.71777	5.61395	6.18226	5.66587	7.15716	8.08251	6.37017	6.72878	0.241796	1.07036
Il17re	7.49774	7.62887	7.83798	7.6989	7.50787	6.88985	8.36005	7.78173	-0.205137	-0.872031
Il18bp	6.61081	6.30764	6.3955	6.44961	7.30649	8.46359	7.25976	7.13086	0.0366743	0.689729
Il18rap	3.66665	3.81139	3.65574	3.68421	4.24487	5.09296	3.6865	3.88493	0.0690408	0.883197
Il1a	2.69428	2.65485	2.49813	2.48849	3.03169	4.5293	2.61592	2.56749	0.181256	1.18879
Il1b	4.77964	4.83798	4.70182	5.29303	5.90987	7.73372	4.63993	5.16783	-0.188615	1.91791
Il1f9	1.61958	1.72797	1.71666	1.7197	2.16992	2.9268	1.73802	1.85493	-0.0444008	0.751887
Il1r1	7.71943	7.64203	7.24993	7.55358	7.92761	8.51464	6.99539	7.20517	0.278977	1.12084
Il1r2	3.99583	3.89609	3.96951	4.1413	5.22388	6.20048	3.70696	4.20861	-0.109441	1.75439
Il1rap	6.44252	6.55591	6.75633	7.11105	6.07038	6.38935	5.88806	5.77558	-0.434477	0.398044
Il21r	5.75861	4.981	5.22344	4.78784	6.00434	7.24078	5.9506	6.60119	0.364164	0.346665
Il27ra	5.12945	4.5617	4.81889	4.44058	5.69042	6.24156	5.30398	5.7416	0.215844	0.443202
Il2rg	7.39806	6.66896	6.75095	6.30869	8.10567	8.91701	7.36366	7.77033	0.50369	0.944341
Il33	5.12694	5.25494	5.55863	5.51971	5.86997	7.5815	5.15478	5.16429	-0.348222	1.5662
Il3ra	6.58941	6.17287	6.08802	5.89075	7.37067	7.44436	7.05094	7.711	0.391749	0.0265446
Il4ra	7.52613	6.73225	6.94564	6.47955	8.3599	8.81186	7.39234	7.58938	0.416597	1.09502
Il7r	5.04855	4.5386	4.43552	4.49248	5.10497	5.46139	4.20461	4.40124	0.329578	0.980254
Ilkap	8.05891	8.24114	8.49432	8.19879	8.52914	8.66773	9.1397	9.0143	-0.19653	-0.478563
Impact	6.91663	6.38048	6.8815	7.23545	6.56528	6.60045	6.17325	6.43811	-0.409922	0.277184
Impad1	8.43098	8.53577	8.26576	9.11757	7.73489	7.71823	7.41753	7.51142	-0.208291	0.262089
Inafm1	7.15403	7.07385	7.48253	7.13931	7.32263	6.82944	8.47515	8.24876	-0.196983	-1.28592
Incenp	7.8151	7.40833	7.37231	7.19128	8.83035	8.67297	8.30528	8.64743	0.329919	0.275302
Inpp5d	8.49234	7.61591	7.83559	7.21287	9.27746	9.76728	8.3866	8.61288	0.529893	1.02263
Inpp5j	8.9334	9.28348	9.23031	8.94691	8.63674	8.33497	9.6943	8.67387	0.0198294	-0.698231
Insig1	8.47272	8.84578	8.07208	8.79489	7.73495	7.54058	8.05862	7.55147	0.225765	-0.167281
Insr	9.35337	9.45083	9.28327	9.27981	8.6895	8.55114	9.28921	8.78365	0.120557	-0.416106
Ints12	7.52153	7.35409	7.39566	7.67468	7.19305	7.29744	6.86294	7.03422	-0.0973607	0.296663
Ints6	7.59412	7.65017	7.42977	7.70058	7.19352	7.4602	6.74159	6.7097	0.0569718	0.60122
Ints8	7.0629	7.21179	7.03132	7.42765	6.53867	6.92107	6.14594	6.53341	-0.0921408	0.390194
Ipmk	10.9471	11.1197	11.0986	11.209	10.0914	9.98159	10.8556	10.5467	-0.120397	-0.664653
Ipo13	8.15202	7.8488	7.89224	7.71037	8.22386	8.23918	8.54865	8.48233	0.199108	-0.283971
Ipo7	8.93069	8.96639	8.5187	9.31307	8.32526	8.24497	7.92414	7.96282	0.0326549	0.341634
Iqgap3	7.58683	7.18879	6.98898	7.03098	8.58969	8.22934	7.9195	8.14368	0.377834	0.377926
Irak3	6.05973	5.3589	5.57682	5.93777	6.47031	7.01351	5.53449	6.0557	-0.0479836	0.94682
Ireb2	8.67024	8.61628	8.44231	9.04727	8.08822	8.0023	7.91159	7.93852	-0.101531	0.120208
Irf1	9.19835	9.3118	8.92993	9.10391	8.83602	10.0366	10.1364	9.70778	0.23815	-0.485807
Irf2	9.25735	9.72997	9.56626	9.17073	8.8756	8.79332	9.40044	8.93014	0.125166	-0.330827
Irf2bp1	7.91009	8.29395	8.05916	7.88248	8.52538	8.45938	8.7201	8.79517	0.131197	-0.265257
Irf4	7.59694	7.09612	6.94657	6.99126	8.14894	8.55491	7.11049	7.66194	0.377618	0.965713
Irf5	7.20275	6.7504	6.70241	6.37259	7.59174	8.33679	7.30582	7.4604	0.439074	0.581159
Irg1	3.3778	3.10805	3.34162	3.5575	3.17255	5.55126	3.52425	3.73617	-0.206635	0.731695
Irs1	7.29288	7.16124	6.83068	7.06951	6.74095	6.16234	7.05042	6.64562	0.276968	-0.39637
Irx1	3.93616	2.03707	1.81756	2.18107	2.03658	2.01235	2.19375	2.22031	0.987296	-0.182565
Islr	7.98762	7.86865	7.82136	8.3796	8.20101	8.15934	7.27137	7.66309	-0.172349	0.712947
Isoc1	7.15192	6.98007	6.91912	7.39239	6.55926	6.42496	6.1347	6.1975	-0.0897557	0.326009
Isoc2b	3.06023	3.01069	2.81616	3.1026	3.06546	3.50717	4.12294	3.73834	0.0760809	-0.644323
Isx	3.7533	3.91456	3.61159	4.00015	5.63413	5.58108	5.54934	6.27857	0.0280628	-0.306351
Isy1	7.38843	7.52769	7.55158	7.42888	8.06657	8.22883	7.71207	8.12636	-0.0321701	0.228485
Itga1	8.13654	8.22287	7.80987	8.41295	7.61088	8.05184	7.13594	7.61929	0.0682982	0.453742
Itga8	5.39466	5.31838	5.04205	5.24898	4.52987	3.82252	3.96137	3.99306	0.211007	0.198977
Itgal	6.9988	6.24456	6.30436	6.00906	7.39861	8.3211	6.62039	7.06098	0.46497	1.01916
Itgam	6.33831	5.73362	5.6745	5.99089	6.54277	7.58286	5.50887	6.00343	0.203265	1.30667
Itgb2	7.82102	7.02986	7.30859	7.27961	8.38647	9.37953	7.52096	8.27451	0.131337	0.985261
Itgb3	7.25117	6.94836	6.93062	7.05908	7.86632	8.21023	7.00457	7.59273	0.104918	0.739627
Itgb7	6.16196	5.94051	5.74507	5.48933	6.98323	7.35468	6.69478	6.91459	0.434032	0.364272
Itih2	6.06049	6.22978	6.61896	6.2995	4.76861	4.44266	5.8685	5.30145	-0.314094	-0.97934
Itih5	10.8992	10.9454	10.8342	11.0009	9.7834	9.45959	10.4462	9.96745	0.00477398	-0.585331
Itpk1	10.871	11.1367	11.1935	10.6903	11.3457	11.0422	11.723	11.5104	0.0619431	-0.422733
Itpripl1	6.21092	6.05172	5.77166	5.76805	6.41869	6.45027	5.35562	5.793	0.361463	0.860171
Ivns1abp	11.0249	11.1603	11.2036	11.391	10.3702	10.3713	10.4876	10.5575	-0.204635	-0.151818
Iyd	3.99012	4.61708	5.15997	4.8289	3.83524	3.85669	4.00415	3.80049	-0.690834	-0.0563561
Izumo1r	3.50657	3.30974	3.37482	3.28998	4.22206	5.13553	4.06508	4.2071	0.0757548	0.542703
Jade1	7.91365	7.93619	7.60443	7.90249	7.16135	7.15737	7.47886	7.40077	0.17146	-0.280455
Jade2	8.10155	7.93589	8.27488	7.93362	8.77321	8.8209	8.45872	8.12693	-0.0855286	0.504232
Jak3	7.44626	7.42347	7.16685	6.83759	8.74921	8.8077	7.95091	8.30147	0.432647	0.652267
Jam2	7.18628	7.0569	7.14938	7.6131	7.27735	6.98037	6.22581	6.86033	-0.259648	0.585791
Jchain	13.1506	13.1243	12.0103	12.9773	13.6519	13.5979	10.6479	11.4915	0.64363	2.5552
Jdp2	6.1809	5.42997	5.18027	5.37176	6.25943	6.00106	5.12222	5.198	0.529418	0.970136
Jmy	8.39719	8.51711	8.37463	8.76238	7.8834	7.70959	7.82567	7.73882	-0.11136	0.0142491
Junb	9.10485	9.47184	9.07453	8.70411	9.44913	9.63885	10.4045	9.14656	0.399021	-0.231518
Jund	11.7012	12.1659	11.7401	11.2694	12.436	11.619	12.4496	12.0693	0.428811	-0.231968
Kank3	5.42639	5.26128	5.69566	5.57597	6.49098	6.11182	5.75756	6.23992	-0.291984	0.302661
Kansl1	9.6578	9.59517	9.4748	9.38343	9.2739	9.0945	8.91817	8.47275	0.197369	0.488742
Kansl1l	6.4968	6.67853	6.678	7.01625	5.59486	5.99066	5.85492	5.41653	-0.259458	0.157037
Kat6b	8.71507	8.8138	8.80776	8.71077	8.14234	8.13802	8.49241	7.95842	0.00517034	-0.0852354
Kbtbd7	6.07283	6.23633	6.0814	6.63629	5.47621	5.67455	5.58698	5.75523	-0.204265	-0.0957199
Kcne3	9.14425	9.65629	9.90304	10.1243	8.57808	8.60817	9.68223	9.46405	-0.61341	-0.980013
Kcne4	4.06697	4.68378	4.59131	4.57607	4.67574	5.18544	3.91593	4.02008	-0.208319	0.962581
Kcnf1	4.45277	4.74689	4.42434	4.8877	3.93856	3.54432	4.03685	3.91758	-0.0561953	-0.235778
Kcnh3	2.73472	3.1249	2.71306	2.98506	3.982	3.50912	3.33323	4.03045	0.0807514	0.0637147
Kcnj8	5.98781	6.29859	6.08592	6.34417	6.43094	7.32099	5.6782	5.5316	-0.0718454	1.27106
Kcnk5	8.44796	8.38859	8.76397	8.81407	7.455	7.26445	8.63477	7.82138	-0.370747	-0.868351
Kcnk6	7.64254	7.9244	7.5678	7.69655	8.10867	8.30148	8.13485	8.48782	0.151292	-0.106254
Kcnma1	7.74442	8.01882	7.75874	8.26741	7.26691	7.28043	7.24733	7.32592	-0.131458	-0.0129571
Kcnn4	8.96853	9.10723	9.3392	8.74609	9.67988	9.23447	10.0204	9.84794	-0.00476296	-0.47701
Kctd17	8.07774	7.95232	7.68331	7.34676	8.12102	8.00549	8.32978	7.98434	0.499994	-0.0938038
Kdm1b	7.70527	7.99363	7.84978	8.17621	7.33914	7.25793	7.22667	7.34036	-0.163547	0.0150208
Kdm6a	7.42817	7.33307	7.19979	7.61045	6.72862	6.96093	6.41116	6.04391	-0.0245008	0.617241
Kdm7a	9.11286	9.06148	9.18665	9.41617	8.47532	8.42212	8.63903	8.40248	-0.214236	-0.0720328
Khdc1a	2.72633	2.74745	2.65021	2.7335	3.43203	3.66655	3.21716	3.93256	0.0450393	-0.0255753
Khdrbs3	7.56849	7.89171	7.82309	8.09292	7.25762	7.11086	7.2422	7.35063	-0.227907	-0.112175
Khk	6.48243	6.48609	6.93001	6.23288	6.46486	6.28537	7.71656	7.09024	-0.0971855	-1.02828
Khsrp	9.48042	9.48748	9.33765	9.04786	9.84255	9.78363	9.80377	9.8456	0.291197	-0.0115959
Kif14	6.47416	6.39303	6.05636	6.18776	7.25689	6.82498	6.92569	7.29803	0.311537	-0.070928
Kif20a	7.55046	7.21996	6.89864	6.80692	7.9757	7.78493	7.32002	7.74132	0.532432	0.34964
Kif22	7.6495	7.48358	7.11851	7.22132	8.32414	7.96821	8.12321	8.31601	0.396624	-0.0734333
Kif4	7.27622	7.21821	6.81548	6.982	8.05258	7.83742	7.18135	7.62382	0.348478	0.542415
Kif5b	8.88868	9.00415	8.81205	9.42525	8.49343	8.38267	8.02251	8.17443	-0.17224	0.33958
Kifc1	5.87037	5.64572	5.45692	5.36161	6.62412	6.35549	6.13414	6.49918	0.348777	0.173143
Kifc2	6.68468	6.76365	6.8402	6.34459	7.00707	6.51692	7.70467	7.1209	0.131775	-0.650791
Kifc5b	4.94173	4.7731	4.44027	4.53093	5.39842	5.13011	5.30377	5.36131	0.371816	-0.0682737
Kit	8.52328	8.71292	8.49956	8.60365	7.95959	7.81832	8.5521	8.31083	0.0664961	-0.542508
Kitl	8.73822	8.82383	8.56804	9.52227	7.91878	7.86788	8.08381	8.14558	-0.264133	-0.221366
Klb	5.80808	6.36372	5.94237	6.43844	4.65003	4.34889	5.46636	4.92535	-0.104502	-0.696404
Klc1	8.91323	8.97514	9.22594	8.97741	9.06623	9.01382	9.84505	9.477	-0.157486	-0.620998
Klc2	6.64304	6.46464	6.38846	6.08494	7.33515	6.98683	6.82275	6.99939	0.317134	0.249919
Klf12	6.77806	6.57347	6.2687	6.88169	5.98903	5.98174	5.81761	5.58545	0.100573	0.283853
Klf15	5.26123	5.64282	5.47129	4.86419	5.10651	4.49074	4.37762	4.33673	0.284283	0.44145
Klf16	7.49862	7.38791	7.29376	7.15017	7.82265	7.75706	7.92965	8.13282	0.221297	-0.241381
Klf2	8.52093	8.08519	8.59221	8.21166	9.08348	9.22136	9.32698	9.15828	-0.0988775	-0.0902079
Klf3	9.74044	10.0704	9.83002	9.80096	9.07603	8.81623	9.34325	8.52647	0.0899357	0.0112706
Klf4	11.632	12.1014	11.4816	11.5914	10.5373	10.3322	11.1822	10.4015	0.330238	-0.357099
Klf6	10.7096	10.6091	10.7928	10.5168	9.90581	9.90752	10.5203	10.0398	0.00451904	-0.373411
Klf9	8.46584	8.49391	8.12335	8.22229	7.51766	7.07614	7.61756	6.83899	0.307059	0.0686252
Klhdc2	7.97944	8.01656	7.9942	8.13588	7.63498	7.66452	7.48445	7.45055	-0.0670424	0.182251
Klhdc3	9.10366	9.20563	9.0918	8.47822	9.79849	9.69699	9.82752	9.61187	0.369639	0.028046
Klhdc4	6.49046	6.24965	6.63662	6.41245	7.14364	7.19167	7.05087	7.19283	-0.154478	0.0458072
Klhl15	4.8165	4.72129	4.83673	4.71278	4.45929	4.1571	4.00039	3.84585	-0.00585992	0.385076
Klhl21	7.45042	7.49334	7.57521	7.20102	7.72476	7.79334	8.40928	8.48942	0.0837649	-0.690305
Klhl24	9.09036	8.82652	8.72375	8.9723	7.86247	8.00217	8.11223	7.83708	0.110416	-0.0423368
Klhl7	6.44129	6.56843	6.91765	7.38767	6.29277	6.1489	6.09454	6.0877	-0.647797	0.129719
Klhl9	7.74593	7.77057	8.01903	8.32901	7.44164	7.43411	7.33365	7.5776	-0.41577	-0.0177476
Klk1	13.1844	13.6084	13.6318	13.5052	11.6265	11.5619	13.6184	12.8785	-0.17212	-1.65429
Klk15	8.17625	8.56324	8.51109	8.27086	6.12926	5.4687	7.62122	6.36622	-0.0212323	-1.19473
Klk4	3.88398	4.01388	3.97646	3.86838	6.50119	5.9498	3.9805	4.7461	0.0265075	1.86219
Kmt2c	10.2713	10.0851	9.99154	10.3334	9.76963	9.98578	9.6944	9.3966	0.0157234	0.332202
Knstrn	7.54928	7.5401	7.63197	7.35768	8.03918	7.94338	8.56551	8.58914	0.0498631	-0.586043
Kpna1	8.08779	8.25206	7.92603	8.3673	7.61532	7.67724	7.31079	7.37329	0.0232599	0.304245
Kpna2	8.06627	7.91773	8.37673	8.7302	8.57226	8.76482	8.46737	8.79484	-0.561466	0.0374396
Kpna3	8.39669	8.3644	8.21091	8.546	8.02991	8.07602	7.7797	7.7004	0.00209619	0.312913
Kpna4	7.91296	7.71698	7.82665	8.47361	7.34004	7.68593	7.18638	7.27344	-0.335161	0.283072
Krcc1	7.95314	8.32825	7.93876	8.51788	7.45302	7.46765	7.09179	7.53789	-0.0876236	0.145497
Krit1	7.19038	6.96575	7.21872	7.68372	6.69745	7.00202	6.59923	6.86693	-0.373152	0.116655
Krt13	2.78562	2.96851	2.75863	2.95031	3.97115	4.77239	3.39157	4.06916	0.0225944	0.641405
Krt14	3.3726	3.40293	3.34341	3.13234	3.63876	3.6839	3.80126	5.12825	0.14989	-0.803425
Krt17	5.18857	5.43662	5.53283	5.16666	4.94544	4.5957	5.97421	5.56256	-0.0371531	-0.997816
Krt18	11.3414	11.8153	11.9198	11.4564	11.9078	12.0104	12.4071	12.5167	-0.109733	-0.50274
Krt19	14.6638	14.9371	15.1909	14.4743	15.284	15.3535	15.707	15.5875	-0.0321632	-0.328527
Krt36	4.81329	4.98585	4.80943	4.6423	6.54142	6.70817	5.44395	6.87125	0.173704	0.467198
Krt7	9.10315	9.43855	9.21099	8.86415	10.41	10.2823	9.87464	10.0144	0.233279	0.401609
Krt84	3.61357	3.82587	3.85624	3.67513	5.21511	6.32388	4.35064	5.06416	-0.0459669	1.06209
Krtap3-1	3.92653	3.99545	3.28439	3.37341	3.19578	3.11106	4.54617	3.93711	0.632094	-1.08822
Krtcap2	9.31387	9.42157	9.3047	9.05118	10.0835	9.98844	9.69416	10.0006	0.189783	0.1886
Krtcap3	8.65936	8.82544	8.73924	8.37989	9.18181	8.96844	9.53393	9.17175	0.182842	-0.277709
L3mbtl2	7.41659	7.13226	7.47731	7.24371	8.01514	8.18399	7.7144	7.79366	-0.0860854	0.345541
Lace1	7.06985	7.24659	7.25721	7.20011	6.92552	6.9987	7.86861	7.57069	-0.0704382	-0.757543
Lactb2	7.31944	7.44039	7.46244	8.34564	6.58	6.5695	6.56291	6.32939	-0.524121	0.128601
Lama1	4.82006	4.98281	4.58743	5.06058	7.15415	7.6395	5.07374	5.71839	0.0774313	2.00075
Lama4	8.26863	7.90807	7.64597	8.29942	8.60527	8.76898	7.43166	8.11927	0.115657	0.911664
Lama5	8.34905	7.94791	8.08409	7.84558	9.07204	9.04066	8.20871	8.72458	0.183646	0.589706
Lamb3	10.3832	10.4702	10.4308	9.91997	10.5619	10.8317	11.2858	11.0897	0.251313	-0.490952
Lamc1	9.9363	9.60901	9.5964	9.58335	10.4197	10.4169	9.17273	9.86323	0.182777	0.900328
Lamc2	9.10436	9.43276	9.54569	9.10937	9.81216	10.2196	9.72554	10.2016	-0.0589703	0.0523253
Lamtor1	9.40323	9.76187	9.3034	9.38165	9.63244	9.42527	8.88338	8.77602	0.24003	0.69915
Lamtor4	8.83522	9.13334	9.30144	9.10472	9.03968	9.15797	9.94833	9.61719	-0.218798	-0.683937
Lancl2	6.99458	6.77993	7.07161	7.32164	6.78348	6.43105	6.24978	6.59716	-0.309369	0.183799
Laptm5	9.68281	8.95377	9.04384	8.76295	10.5494	10.8034	9.6042	9.85909	0.41489	0.944759
Larp4	8.18629	8.14005	7.99249	8.64674	7.56417	7.84681	7.41409	7.30194	-0.156444	0.347479
Lasp1	12.1288	12.1766	12.4187	11.9835	12.4112	12.433	13.0717	13.0468	-0.0484692	-0.63713
Lat	5.06702	4.64484	4.55696	4.34571	6.06637	6.59899	5.27934	5.5682	0.404595	0.908911
Lats2	7.60638	7.39334	7.12015	7.4998	6.94035	7.19648	6.72585	6.42361	0.189886	0.49368
Lax1	6.56106	5.87873	5.72018	5.45833	7.17159	7.69779	6.17852	6.32046	0.630636	1.1852
Lbp	6.01943	6.17241	6.01582	6.01006	7.82638	7.66812	6.19312	6.89052	0.0829833	1.20543
Lclat1	9.57507	9.62528	9.41665	9.49827	9.077	8.79042	9.12603	9.06737	0.142715	-0.162986
Lcn2	5.24208	5.60587	5.45633	5.49648	8.22274	9.93161	5.64219	6.07778	-0.0524305	3.21719
Lcorl	6.17075	6.15628	5.98342	6.40396	5.37703	5.34615	5.09975	5.10262	-0.0301712	0.260405
Lcp2	5.72822	5.09898	4.94939	5.21755	6.04863	7.18461	5.27138	5.87516	0.330126	1.04335
Ldb2	5.85569	5.61577	5.8529	6.10046	5.5599	5.48971	4.884	5.16606	-0.24095	0.49977
Ldhd	5.82547	6.15693	5.79442	5.88082	6.87492	6.78906	5.95177	5.80089	0.153583	0.955654
Ldlr	10.7438	10.759	10.5142	10.9336	10.5314	10.5624	11.0606	11.4992	0.0275538	-0.732977
Ldlrad3	8.42799	8.75375	8.44774	8.72633	7.51452	7.22298	7.70317	7.4475	0.00383584	-0.206586
Ldlrap1	7.42978	7.28479	7.54474	7.24661	8.03489	8.10407	7.99739	7.90332	-0.0383956	0.119118
Lefty1	5.58557	5.38596	6.16184	6.05463	5.59418	5.39567	6.27001	6.36638	-0.622467	-0.823266
Lemd2	7.35357	7.28364	7.60078	7.18237	7.88579	7.95234	8.45759	7.82492	-0.0729713	-0.222191
Lenep	5.93563	6.30034	6.17709	5.87669	6.18263	6.35893	6.88962	6.84545	0.0910993	-0.596755
Lepr	5.17725	4.638	4.86501	6.06389	4.98893	5.21304	4.54885	4.42758	-0.556824	0.61277
Lfng	7.89078	7.78835	7.56029	7.42117	8.33093	8.32813	8.0993	8.36664	0.34884	0.0965649
Lgals12	7.08925	7.17367	7.16443	7.5778	6.44035	6.13822	6.89134	7.49503	-0.239658	-0.903904
Lgals3bp	10.0861	9.76434	9.73509	9.55984	10.76	11.3469	10.6241	10.5506	0.277773	0.466125
Lgals9	9.19005	8.71171	8.67603	8.44353	9.44423	10.3311	9.50854	9.45371	0.391099	0.406523
Lgalsl	8.11793	8.13149	7.94288	8.57189	7.48336	7.63227	7.18396	7.54192	-0.132674	0.194877
Lgi2	3.66195	3.39185	2.75896	3.0046	4.48859	4.62098	2.93586	3.31133	0.645116	1.43119
Lgmn	9.71512	9.30469	9.27118	9.43078	10.5056	10.3965	9.11155	9.88669	0.158926	0.951929
Lgr4	10.3666	10.3158	10.4428	10.6077	9.26706	8.94391	9.87429	9.55745	-0.184108	-0.610381
Lgr5	4.73103	4.4127	4.94642	4.7668	3.75009	3.71139	3.90631	4.21833	-0.284744	-0.331581
Lhfpl2	8.68935	9.13185	8.72936	9.01168	7.47912	8.34313	8.37399	7.81215	0.0400821	-0.181949
Lifr	7.27257	7.24666	7.00954	7.27067	6.99367	7.39682	6.51965	6.60004	0.119507	0.635402
Lig1	8.20852	8.12441	7.89176	8.00513	8.95828	8.76965	8.36647	8.80785	0.218015	0.276799
Lilr4b	5.56124	4.80932	4.85652	5.08803	6.13543	7.1133	4.76427	6.02033	0.213005	1.23206
Lilrb4a	6.76884	5.82284	5.88817	5.95368	6.84445	7.82051	5.65816	6.61323	0.374916	1.19678
Limd2	7.71451	6.74008	6.79504	6.45985	8.23597	8.94915	7.45418	7.23595	0.599849	1.2475
Lime1	6.34746	6.50762	6.49592	6.36622	6.97124	7.2433	7.01413	7.07572	-0.00353194	0.0623441
Lims1	8.75594	8.77755	8.55037	9.23647	8.23265	8.43356	7.81509	8.13002	-0.126675	0.360549
Lin54	7.54922	7.27956	7.38458	7.89625	7.22444	7.26437	6.62267	6.99589	-0.226025	0.435129
Lin7c	9.63112	9.89228	10.1634	10.262	9.16772	9.00654	9.18785	9.18061	-0.451046	-0.0970968
Lipo1	7.83668	7.93862	8.08769	8.72025	6.6927	6.9374	7.14457	7.36988	-0.516319	-0.442176
Lix1	3.05736	3.13792	3.31492	3.70521	2.99429	2.89141	2.62787	2.67023	-0.412425	0.293796
Lmbrd2	6.75975	6.51917	6.15599	6.89491	5.77574	5.62035	5.63148	5.54016	0.11401	0.112227
Lmnb1	7.90788	7.87114	7.44324	7.67821	8.72798	8.704	7.96119	8.4463	0.328786	0.512249
Lnp	7.26212	7.2683	7.32002	7.89759	7.02889	7.00278	6.83067	6.87555	-0.343594	0.162721
Lnpep	9.28562	9.27431	8.89712	9.50996	8.53417	8.27698	8.45824	8.21149	0.0764216	0.0707112
Lnx1	7.90834	8.07726	8.24481	7.94817	7.20232	6.79739	8.18379	7.58875	-0.103692	-0.886417
Loxl1	9.11809	8.20235	7.61314	7.46839	9.21384	8.64669	7.89562	8.37056	1.11945	0.797171
Loxl2	8.42879	7.99988	7.63468	7.83471	9.08373	9.09197	7.9566	8.90502	0.479635	0.657037
Lpcat4	7.59445	7.36693	7.26957	7.01019	9.38647	9.33613	8.20475	9.11473	0.340811	0.701561
Lpp	11.6501	11.6099	11.2906	11.6717	10.9858	10.8528	10.7835	10.8522	0.14883	0.101463
Lppos	7.60133	7.66695	7.91549	7.4161	8.05937	7.65489	8.43154	8.47201	-0.0316576	-0.594647
Lpxn	6.83078	5.96605	6.47581	6.23004	6.99189	7.88617	6.98192	7.23849	0.0454895	0.328823
Lrch2	3.32329	3.10856	3.01954	4.14107	2.97828	3.05058	2.83056	2.65528	-0.364378	0.271514
Lrch3	8.71378	8.72857	8.64352	8.62985	8.27791	8.31677	8.0037	8.00324	0.0844882	0.293873
Lrg1	6.4954	6.21561	6.11575	5.58669	9.8349	8.70475	6.92718	7.16854	0.504286	2.22197
Lrif1	5.57928	5.51273	5.6575	6.4759	4.933	5.40241	4.86645	5.0944	-0.520695	0.187282
Lrig3	9.11142	9.26786	9.281	8.88783	8.27569	8.07809	8.68956	8.56227	0.105224	-0.449023
Lrmp	8.0697	7.90913	7.72649	7.64208	8.06411	8.31493	8.55181	8.21888	0.305132	-0.195822
Lrp4	7.60464	7.56513	7.75464	7.79149	7.28171	6.71732	8.10617	7.83578	-0.188177	-0.971458
Lrpprc	9.4091	9.42431	9.76133	9.39736	9.91165	9.67593	10.2864	10.7886	-0.162637	-0.743723
Lrrc14	7.56945	7.35769	7.68193	7.50492	7.71429	7.82403	8.36207	8.25048	-0.129854	-0.537114
Lrrc15	4.46506	2.96813	2.66442	2.41963	2.39725	2.56401	2.70074	2.26143	1.17457	-0.000454017
Lrrc19	6.91284	7.3655	7.08983	7.78601	6.3327	5.96956	5.78615	6.03594	-0.29875	0.240087
Lrrc25	4.98276	4.97291	4.39844	4.61704	5.68812	6.27338	4.45832	4.92274	0.470094	1.29022
Lrrc31	6.93619	7.12262	7.03203	7.36789	6.20261	5.22459	6.75523	5.92424	-0.170556	-0.626141
Lrrc41	9.09815	9.18984	9.09502	8.77785	9.19984	9.34904	8.68558	8.36761	0.207562	0.747843
Lrrc42	9.52867	9.70316	9.62533	9.47497	8.90372	8.95058	9.85164	9.4445	0.065762	-0.720917
Lrrc45	6.56381	6.87332	6.80873	6.29613	7.17522	6.96136	7.48055	7.38644	0.166138	-0.365207
Lrrc47	8.31118	8.12363	8.37565	7.7894	9.04446	8.75194	9.16605	9.07126	0.134882	-0.220457
Lrrc51	6.40707	6.44434	7.13707	6.65024	6.26938	5.77435	7.15007	6.72813	-0.467952	-0.917233
Lrrc58	9.39651	9.22836	9.06017	9.5288	9.03196	8.91163	8.70241	8.64601	0.0179504	0.297586
Lrrc66	8.08182	8.18323	7.72266	7.98224	7.31048	7.63766	7.85461	7.55851	0.280079	-0.232489
Lrrc8b	6.66306	6.64715	5.97473	6.35836	6.56397	6.23303	5.55014	5.19884	0.488561	1.02401
Lrrc8e	7.09058	6.9671	7.16199	6.72107	6.72544	6.93152	8.06545	7.54436	0.0873134	-0.976422
Lrrd1	3.35802	3.2265	3.06598	3.31188	3.63447	3.94524	3.9036	4.12648	0.103324	-0.225187
Lrrfip2	8.57899	8.66258	9.133	8.72583	8.79408	8.85176	9.5146	9.51669	-0.308626	-0.692725
Lsm3	8.72833	8.54375	8.9617	8.89004	9.37546	9.40358	9.27403	9.51741	-0.289829	-0.00619778
Lsm4	8.68337	8.932	8.82352	8.42145	9.73806	9.63643	9.52685	9.48568	0.185202	0.180982
Lsp1	9.04046	8.70134	8.69014	8.3788	9.64426	9.97673	9.3336	9.56708	0.336429	0.360153
Lst1	6.42479	5.78779	6.08294	6.09031	7.15452	8.32106	6.44957	7.24494	0.0196648	0.890536
Ltb	7.25636	6.63899	6.89988	6.32815	8.27058	8.987	7.9298	8.21831	0.333665	0.554734
Ltf	2.63133	2.86313	2.74484	2.8414	4.2663	4.10839	2.81398	2.8306	-0.0458888	1.36506
Ltk	4.6012	4.13163	4.64378	4.43866	5.15552	5.52136	5.19774	5.05716	-0.174805	0.21099
Luzp1	10.6163	10.7719	10.7408	10.8111	9.94742	9.91513	10.7565	10.0287	-0.0817938	-0.461297
Ly6a	11.2707	11.2043	11.307	11.7177	12.871	13.5288	12.6343	12.8824	-0.274802	0.441544
Ly6c1	9.03507	9.06596	8.90824	9.09841	10.8365	11.2381	9.45919	9.9459	0.0471878	1.33475
Ly6c2	7.34734	7.34925	6.19346	6.188	8.23143	8.76252	5.97671	6.61661	1.15756	2.20031
Ly6d	5.55494	5.44038	6.25477	6.00641	6.45493	7.4878	6.98586	7.48841	-0.632931	-0.265773
Ly6e	11.0343	10.4765	11.2969	11.5403	12.2612	12.8934	12.8716	12.4928	-0.663205	-0.104937
Ly6g6c	5.1152	5.2829	5.50318	5.17757	4.21604	4.66743	6.48978	5.48964	-0.141327	-1.54797
Ly6g6d	7.08008	7.60924	7.75753	7.26549	6.30123	5.56328	7.77613	6.80629	-0.166853	-1.35895
Ly6g6e	8.4301	8.99378	8.95227	8.81863	8.21675	7.96394	9.05042	8.45946	-0.173512	-0.664596
Ly6k	3.19236	3.22726	3.93246	3.80254	3.29168	3.51148	4.52375	4.66991	-0.657692	-1.19525
Ly86	7.32	6.78425	7.0163	6.90182	7.5204	8.42378	6.72569	7.58294	0.0930655	0.817774
Ly9	6.04434	5.4324	5.11342	5.32965	6.17187	6.87104	5.86019	6.01904	0.516841	0.581839
Lyar	6.1912	6.04625	6.17376	6.15107	6.90941	6.98221	6.88411	7.5254	-0.0436928	-0.258948
Lyl1	5.71192	4.98486	4.79511	4.9425	6.07179	6.94212	5.87059	6.09953	0.479581	0.521895
Lyn	8.8584	8.63059	8.56604	8.73181	9.032	9.65499	8.41086	8.56649	0.0955669	0.854816
Lynx1	6.88661	7.00162	6.83822	6.56741	7.20704	7.37877	7.53141	7.45105	0.241299	-0.198324
Lypla1	9.48815	9.75194	9.37072	10.2733	8.7159	8.7733	8.08661	8.03836	-0.201969	0.682113
Lyplal1	6.9254	6.92253	7.09485	7.04082	6.26475	6.02128	6.83961	6.79341	-0.143869	-0.673491
Lyrm5	7.46522	7.66434	8.03098	8.21491	7.08991	6.85966	7.48065	7.58943	-0.55817	-0.560258
Lysmd3	6.0279	6.45906	6.06481	6.80695	5.16273	5.61283	5.2958	4.96624	-0.192395	0.256761
Lyve1	6.48701	6.44107	6.06319	6.80191	6.32412	6.16974	4.91293	5.38185	0.0314886	1.09954
Lzts2	8.56423	8.71091	8.56675	7.89353	9.0126	8.50582	9.18931	8.93147	0.40743	-0.301176
Macrod1	7.3013	7.49922	7.85656	7.17662	7.28214	6.62375	8.50734	7.85295	-0.116329	-1.2272
Mad1l1	6.8931	6.84968	6.78255	6.5613	7.72878	7.62576	7.28215	7.44322	0.199466	0.314586
Mad2l1bp	7.69752	7.74431	7.95045	7.52774	8.0392	8.18193	8.54204	8.31081	-0.0181802	-0.315858
Mad2l2	7.21525	7.16149	6.9432	6.99047	7.87374	7.86839	7.20773	7.2698	0.221532	0.632301
Madcam1	5.24128	4.77285	4.90917	4.56073	6.40258	7.44263	5.84249	5.88358	0.272117	1.05957
Mafg	6.20283	6.18029	6.02553	6.22909	6.69204	6.71786	6.97036	6.77373	0.0642477	-0.167098
Magi3	8.71098	8.83694	8.69772	9.27456	8.21629	8.06796	8.43674	8.13176	-0.212176	-0.142124
Man1a	8.53672	8.5207	8.53661	8.78051	8.10104	8.37414	7.91715	7.8808	-0.129855	0.338616
Manea	7.92694	7.73948	7.84199	8.3331	7.35076	7.39766	7.07654	7.37859	-0.254334	0.146645
Manf	10.2316	10.1091	9.87949	9.70889	10.7977	10.9519	10.4842	10.9378	0.37614	0.163765
Maoa	11.0476	11.3012	11.5895	11.5631	10.5981	10.4688	11.2153	10.8543	-0.40188	-0.501352
Maob	7.31977	7.3856	7.60266	7.55666	6.34974	5.86006	7.19697	6.98745	-0.226971	-0.987309
Map10	4.50181	4.32956	4.95884	4.61163	3.83021	4.24951	4.09821	3.64027	-0.369553	0.170623
Map2	5.95248	6.11538	6.52305	6.72614	5.34126	5.2	5.82734	5.7967	-0.590667	-0.54139
Map2k6	6.55842	6.67483	6.72474	7.138	6.00525	5.5186	6.65153	6.40403	-0.314748	-0.76585
Map3k13	7.50275	7.70592	7.39508	7.94611	6.27649	6.37417	7.53904	6.65886	-0.0662633	-0.773623
Map3k2	8.43768	8.42288	8.49714	8.89907	7.82079	7.88265	7.92398	7.88767	-0.267821	-0.0541031
Map4k1	7.31893	6.09154	6.355	6.03871	7.59501	8.11365	7.2303	7.14933	0.508386	0.664518
Map4k2	7.20419	6.91311	6.82488	6.88369	7.6314	7.97243	7.39588	7.42395	0.204364	0.392001
Map4k3	8.85521	9.0994	8.79144	9.19433	7.85757	7.71273	7.89369	7.81188	-0.0155781	-0.0676325
Map4k5	6.97985	6.53905	6.7467	7.03558	6.37197	6.32163	5.74275	6.06889	-0.131685	0.440986
Map7	9.55443	9.93891	9.66067	9.81718	9.22863	8.85049	9.66692	9.45841	0.00774859	-0.523105
Mapk11	4.81935	4.21909	4.27905	4.27437	5.34091	5.67664	5.28231	4.83864	0.242514	0.448295
Mapk13	11.0546	11.2027	11.239	10.7231	11.7093	11.0485	12.0515	11.7621	0.147598	-0.527901
Mapk15	5.55943	5.7055	5.90285	5.53279	5.54296	4.75782	6.62421	5.71902	-0.085355	-1.02123
Mapk7	7.56086	7.29123	7.22884	7.0779	7.60063	7.71523	7.88687	7.6565	0.27267	-0.113753
Marcksl1	8.33403	7.69344	8.0707	7.61415	8.96295	9.32841	8.25295	9.00309	0.171313	0.517655
Mars2	5.9228	6.06495	6.1082	6.01772	5.60427	5.19459	5.30914	5.18196	-0.069085	0.153875
Mast3	7.92462	7.72157	7.88947	7.63803	8.48173	8.61691	8.09855	8.26473	0.0593425	0.367685
Matn2	6.5007	5.78534	6.15631	6.51125	6.93563	6.35022	5.48089	5.72221	-0.190762	1.04138
Matr3	8.70747	8.5741	8.72649	9.21259	8.06969	8.22656	7.94696	8.28267	-0.328754	0.0333097
Max	11.1958	11.3807	11.4818	11.2805	10.919	11.0274	11.8914	11.5094	-0.092898	-0.727196
Mbd6	8.85305	9.01955	9.03611	8.50238	9.50349	8.99612	9.83347	9.57643	0.167052	-0.455151
Mbnl2	10.4024	10.4535	10.5169	10.7508	9.52205	9.69773	9.61122	9.39186	-0.205948	0.108349
Mbtps2	7.25072	6.96862	6.89822	7.41492	6.84885	6.69076	6.33801	6.63514	-0.0468975	0.283228
Mcc	8.20016	8.35441	8.44365	8.3496	7.48833	7.32769	7.95859	7.67856	-0.119344	-0.410569
Mcemp1	4.00432	3.57247	4.29228	3.77321	4.28087	5.62581	3.80634	4.65508	-0.24435	0.722632
Mcf2l	8.73526	8.87545	8.78576	8.60153	8.49592	8.34287	9.24892	8.81669	0.111708	-0.613411
Mcm10	6.55377	6.20436	5.73063	6.25982	7.26447	7.33156	6.4557	7.43325	0.383844	0.353536
Mcm2	8.81038	8.7125	8.5279	8.61723	9.47249	9.51511	8.28439	8.93871	0.188878	0.882248
Mcm3	8.31243	7.99461	7.87397	7.98093	9.10285	8.98281	8.09102	9.02984	0.226072	0.482395
Mcm5	8.21587	7.97688	7.76351	8.05173	9.17917	9.13612	8.42602	9.24731	0.18876	0.320983
Mcm7	8.93213	8.63037	8.52714	8.64795	9.78401	9.72595	9.20732	9.67304	0.193704	0.314798
Mcoln1	8.01083	7.80212	8.17431	7.58897	8.20967	8.07314	8.65768	8.53054	0.0248361	-0.452701
Mcpt1	6.60881	6.24076	5.52351	5.71514	8.50129	8.27278	7.30903	7.9283	0.805464	0.768369
Mcpt2	4.88623	4.87678	4.48662	4.83355	6.48185	6.90329	6.01715	6.83123	0.221424	0.268379
Mcpt9	2.51811	2.25296	2.13251	2.24392	2.639	2.74299	2.73152	2.84267	0.197322	-0.0961034
Mctp2	8.33184	8.21486	8.48905	8.91419	7.79653	7.91837	8.01249	7.54809	-0.428269	0.0771545
Mcur1	9.47296	9.59041	9.66462	9.76951	8.83937	8.828	9.47853	9.25763	-0.18538	-0.534392
Mdfi	3.70184	3.17482	3.25265	3.26454	4.23083	4.38337	2.89425	3.27727	0.179736	1.22134
Mdk	4.96234	4.42462	4.03651	4.385	5.88653	5.16218	4.98138	5.29552	0.482725	0.385901
Mecom	9.01848	9.24529	9.1698	9.18005	8.71933	8.56574	8.31922	8.36319	-0.0430399	0.301328
Med14	8.79068	8.66454	8.37615	8.7645	8.33639	8.345	7.78272	7.99547	0.157287	0.451605
Med24	8.80868	8.56032	8.55255	8.22852	9.27119	9.22128	9.31519	9.25563	0.293967	-0.0391726
Med28	9.66465	9.72661	9.95477	9.62948	10.1487	10.3483	10.8774	10.7558	-0.0964951	-0.568114
Medag	6.52922	5.72763	6.41532	6.27912	6.25046	6.65232	4.99489	5.72736	-0.218801	1.09027
Mef2a	8.44783	8.26805	8.44111	8.57795	7.90665	7.98848	7.73572	7.8853	-0.151591	0.137054
Meg3	8.14421	7.81203	7.60165	7.22677	8.33973	7.84422	8.22536	8.43737	0.56391	-0.239387
Megf9	5.53825	5.55288	4.92778	5.38952	4.79455	4.66616	4.449	4.17586	0.386913	0.417927
Memo1	8.92379	9.1517	8.88491	9.35807	8.69621	8.75676	7.82458	8.00143	-0.0837433	0.813481
Mep1a	9.73356	9.92712	10.0433	10.002	8.15411	8.04907	9.94633	8.81225	-0.192305	-1.2777
Mepce	8.29904	8.447	8.39401	8.16115	8.47819	8.85474	9.15414	8.60233	0.0954384	-0.211773
Mertk	7.12559	7.21868	7.10659	7.58012	6.55861	6.56929	6.85937	6.49972	-0.171221	-0.11559
Metrnl	7.73071	7.87828	8.2003	7.87775	7.55864	7.86975	8.45369	8.34446	-0.234534	-0.684878
Mettl14	5.7378	5.86143	5.73405	5.86256	5.82513	5.51171	6.47822	6.76199	0.00131193	-0.95168
Mettl15	4.65234	4.25165	4.52781	4.53593	4.1882	3.70408	3.61722	3.79234	-0.0798732	0.241359
Mettl17	7.98219	8.31713	8.34801	8.05451	8.62013	8.49882	9.01529	8.70008	-0.0515969	-0.29821
Mettl4	5.38645	5.61262	5.43145	5.85199	5.05958	5.34294	4.734	4.95989	-0.142186	0.354318
Mettl5	5.50467	6.04273	5.73759	6.15705	5.28735	4.98867	4.44351	4.75813	-0.173624	0.537191
Mettl7a1	8.69923	8.96201	8.87204	9.24118	8.02497	7.49777	8.31962	7.80298	-0.22599	-0.299927
Mettl7a2	3.48892	4.05928	3.72248	4.50725	3.07043	2.8895	4.40822	3.06508	-0.340765	-0.756686
Mettl9	9.54785	10.0383	9.80573	10.2218	9.27713	9.15312	8.75565	8.78446	-0.220709	0.445067
Mex3c	7.93224	7.75744	7.42906	8.25166	7.57715	8.05384	6.95002	7.24448	0.00448093	0.718245
Mfap3l	6.19366	5.86075	6.17907	6.63818	5.53451	5.62314	5.30094	5.38253	-0.381423	0.23709
Mfap4	7.63395	7.58315	6.99255	7.06784	9.47533	7.78007	7.18309	7.75117	0.578361	1.16057
Mff	9.20472	9.23496	9.42054	9.56208	9.05031	9.04236	8.82798	8.87157	-0.271471	0.19656
Mfge8	10.5565	9.711	10.0174	9.02177	10.863	11.297	10.4826	10.5647	0.614166	0.556313
Mfsd10	8.1087	8.07214	7.73143	7.50988	8.53381	8.54097	7.85871	7.77881	0.469764	0.718629
Mfsd2a	4.96488	4.36333	4.05953	4.32781	6.74028	7.34123	4.64388	6.145	0.470437	1.64632
Mfsd4	10.9732	11.3248	11.1263	11.3174	10.504	10.451	10.6411	10.4818	-0.0728108	-0.0839145
Mfsd5	8.84877	8.6726	8.731	8.35476	9.34599	9.46179	9.28635	9.26701	0.217805	0.127214
Mfsd7a	5.79155	5.89266	6.09512	5.79575	5.29218	5.58385	6.5136	6.25259	-0.103331	-0.94508
Mfsd9	6.77016	6.87684	6.80613	6.86617	6.27769	6.06595	6.93591	6.78457	-0.0126496	-0.688415
Mgat2	8.16023	8.03574	7.8634	8.5538	7.68451	7.93848	6.92199	7.41123	-0.110616	0.644886
Mgat3	8.88043	9.24485	8.99135	9.19594	8.3295	8.30115	9.04827	8.41945	-0.0310049	-0.418531
Mgat4a	12.1357	12.1708	12.2461	12.5858	11.442	11.2068	12.0619	11.7009	-0.2627	-0.557008
Mgat4c	8.27873	8.17939	8.01189	9.18075	7.7889	8.43475	7.42531	7.99086	-0.367266	0.403737
Mgst1	9.46483	9.60501	9.58863	9.9807	8.43028	8.47211	8.78273	8.75835	-0.249738	-0.319347
Mgst2	10.6745	11.0863	11.5005	11.2444	10.6258	10.6462	11.3697	11.2282	-0.492056	-0.66294
Mia2	5.47245	5.41861	5.52355	5.70747	5.32476	5.06531	5.00228	4.63464	-0.169975	0.376573
Mical1	7.74328	7.89792	7.79218	7.44788	8.41902	8.40798	8.28238	8.48554	0.200573	0.0295415
Micalcl	7.76494	7.95477	8.20935	8.06755	6.96036	6.7159	8.31547	7.78666	-0.278597	-1.21294
Mid1ip1	8.61596	8.92461	8.80409	8.94065	9.07316	8.9502	9.44357	9.7506	-0.102087	-0.585409
Mier1	9.49239	9.53039	9.61795	9.82123	8.77607	8.92212	9.06291	8.88129	-0.208198	-0.123006
Mier2	7.20856	7.14622	7.0901	6.71282	7.62963	7.56575	7.89198	7.59076	0.275928	-0.143679
Mier3	7.54927	7.7215	7.80433	7.89066	6.67301	7.05828	7.64091	7.16248	-0.21211	-0.536049
Mif	10.1551	10.1968	10.0238	9.51324	11.1899	11.0569	10.6018	10.9305	0.407447	0.357274
Miip	8.31528	8.47251	8.48979	8.08585	8.76625	8.56322	9.29467	8.90153	0.10607	-0.433362
Minos1	10.6241	10.6129	11.1454	11.2196	10.7359	10.9033	11.6844	11.519	-0.563994	-0.782127
Mipep	8.20491	8.32639	8.20152	8.1572	8.63159	8.42121	8.74636	8.88057	0.0862914	-0.287067
Misp	11.9632	12.1106	12.2875	11.7889	12.5427	12.724	13.0821	12.7693	-0.00123688	-0.292392
Mkks	7.84122	7.9697	8.17225	8.60853	7.65785	7.88492	8.67201	8.46669	-0.48493	-0.797968
Mkrn1	10.6862	10.8713	11.0287	10.9141	10.306	10.3496	11.4715	11.081	-0.192619	-0.94841
Mkx	5.77002	5.36889	5.6976	5.82284	4.41446	4.09949	5.17015	5.01314	-0.190763	-0.83467
Mlf2	10.9697	10.9727	11.0624	10.529	11.4939	11.3386	11.6776	11.7069	0.175513	-0.275984
Mlkl	7.69182	7.63502	7.5178	7.39431	8.12664	8.66511	7.8216	8.00279	0.207365	0.483681
Mmaa	7.47151	7.55395	8.10295	7.85972	7.69554	8.05192	8.53941	8.64872	-0.468605	-0.720334
Mmab	7.45262	7.66381	7.56853	7.62017	7.59267	7.44939	8.05021	8.25263	-0.0361327	-0.630392
Mmgt1	8.33631	8.47318	8.1857	8.8588	8.00119	7.82291	7.56703	7.90049	-0.117507	0.178291
Mmp10	4.37017	4.30608	4.30832	4.46904	6.14985	9.35777	4.19573	5.65836	-0.0505506	2.82676
Mmp13	4.86377	4.49861	4.48462	4.26417	5.44214	7.6994	5.00794	5.6097	0.306797	1.26195
Mmp14	9.38938	8.69037	8.60176	8.61114	9.78509	9.74539	9.22926	9.30953	0.433426	0.495849
Mmp19	6.33655	6.03122	5.49911	5.99385	6.53094	6.73807	5.43823	5.86716	0.437405	0.981811
Mmp2	9.40619	9.14101	9.10751	9.21808	10.9367	10.3631	8.81971	9.67112	0.1108	1.40452
Mmp28	5.02206	4.61399	4.6166	4.64697	5.94053	6.34113	5.26527	5.16206	0.18624	0.927167
Mmp3	5.10477	4.52622	4.54983	4.48565	6.2612	9.76031	4.99542	5.81777	0.297752	2.60416
Mmp7	2.6104	2.68408	2.75939	2.80084	4.14769	3.6757	2.84692	3.05324	-0.132878	0.96162
Mmp8	2.83245	2.72478	2.49843	2.85199	3.97384	5.03882	2.54027	3.01599	0.103405	1.7282
Mmp9	4.6986	4.63506	4.79617	4.59201	6.10725	6.91704	4.52343	5.89336	-0.0272588	1.30375
Mmrn1	6.71222	6.58905	6.68514	7.47183	6.31166	6.40655	5.06268	5.93677	-0.427852	0.859377
Mndal	5.01348	4.96459	4.94807	5.08576	5.7378	6.45307	5.51492	5.64875	-0.0278796	0.513602
Mob1a	7.79665	7.6678	7.53015	8.20487	7.03779	7.04069	6.96584	6.7728	-0.135291	0.16992
Mob1b	7.34257	7.72655	7.03837	7.88306	6.44658	6.36852	6.45899	6.31404	0.0738427	0.0210313
Mob3a	9.09819	8.98964	8.76322	8.57833	9.3343	9.68657	9.43055	9.22505	0.373139	0.182635
Mocs1	8.64049	8.46283	8.66385	8.38068	8.86379	8.54478	9.43217	9.18658	0.0293959	-0.605086
Mogs	8.66405	8.69951	8.54587	8.40243	9.14931	9.42931	9.00241	9.18877	0.207625	0.193715
Mospd2	6.81544	6.59454	6.29776	6.98501	6.08488	6.25303	5.53516	6.03202	0.0636027	0.385363
Mov10	8.99604	8.9755	8.4714	8.37693	9.10063	8.90242	9.23889	8.95132	0.561605	-0.0935804
Mpc1	7.57662	8.35849	8.21396	8.51335	7.14276	6.68722	6.33172	6.34082	-0.396101	0.578721
Mpc2	9.34771	10.1147	9.85526	10.0347	9.22445	8.87187	9.04426	8.95721	-0.213766	0.0474284
Mpeg1	9.71421	8.90088	9.16943	9.34954	9.83116	10.6092	8.65383	9.65079	0.0480599	1.06785
Mpnd	8.96803	8.95312	9.12884	8.61291	9.2654	9.32544	10.0164	9.775	0.0897073	-0.600301
Mpp3	5.92429	6.13281	6.12307	6.00793	5.84901	6.28263	6.95781	6.79875	-0.0369489	-0.812465
Mptx1	9.80208	10.9403	11.4352	11.2553	7.58554	7.44528	10.127	8.87584	-0.974096	-1.98601
Mpv17	7.27459	7.03893	6.97625	7.535	6.56029	6.14733	6.13182	6.31875	-0.0988649	0.128525
Mpzl2	9.84847	10.1071	10.1652	10.2275	9.35281	8.8112	9.73336	9.58495	-0.218603	-0.577151
Mpzl3	5.46087	5.75396	5.65137	6.26842	4.7391	4.90958	4.93273	4.30701	-0.352479	0.204469
Mrpl2	8.49261	8.70259	8.79215	8.44524	9.23155	9.13942	9.53207	9.38216	-0.0210973	-0.271632
Mrpl20	7.70133	8.45568	8.10904	8.33596	8.15119	8.25161	7.67266	7.33801	-0.143996	0.696064
Mrpl28	9.81226	9.92063	9.82837	9.67349	10.1582	9.79009	10.5066	10.3121	0.115511	-0.435202
Mrpl32	8.22246	8.70228	8.50694	8.70697	8.31935	8.30136	7.53887	7.79115	-0.144584	0.645345
Mrpl38	8.82091	8.75589	8.91061	8.48524	9.52741	9.6523	9.56035	9.46721	0.0904792	0.0760771
Mrpl40	8.3754	8.60671	8.52465	8.8376	8.37623	8.45149	8.08672	8.08662	-0.190069	0.327187
Mrpl50	7.59738	7.87299	7.80673	8.20464	7.56218	7.44369	7.08101	7.28101	-0.270501	0.321924
Mrps10	7.87805	8.24144	8.18186	8.09557	7.94196	7.84219	7.27133	7.65423	-0.0789664	0.429292
Mrps33	5.54904	6.10793	6.22511	6.25399	5.48341	5.57312	5.23667	5.26169	-0.411066	0.279083
Ms4a4d	5.53944	5.59046	5.40137	5.76873	5.69432	5.79219	4.32576	4.93236	-0.0201021	1.1142
Ms4a6d	6.57621	5.60886	5.37276	6.22935	6.70305	7.45954	5.02177	5.88739	0.29148	1.62672
Msh3	6.29959	6.36627	6.41391	6.35778	6.02166	6.02373	5.55631	5.81722	-0.0529173	0.335932
Msh5	6.14094	5.36141	5.98946	5.56864	6.69501	6.83208	6.52066	6.45482	-0.0278729	0.275807
Msl3	8.40278	8.42899	8.44963	8.80326	8.26363	8.06976	8.12478	7.90255	-0.210562	0.153032
Msn	10.4121	9.47126	9.57657	9.41569	10.2564	11.0466	9.4039	10.02	0.445559	0.939574
Msr1	6.03436	5.58793	4.82215	5.40257	5.91612	6.94375	5.00732	5.55165	0.698785	1.15045
Msto1	6.9965	6.56375	6.80187	6.52586	7.42691	7.32258	7.62604	7.34991	0.116265	-0.113233
Mt1	11.7048	11.6808	12.624	11.3505	13.3251	13.321	13.3411	12.9102	-0.294481	0.197405
Mt2	9.44043	9.27135	9.99686	8.61484	11.7561	11.8433	10.3972	9.93391	0.0500381	1.63413
Mt3	4.83497	5.08019	5.32655	5.18044	5.80237	5.61405	5.50562	5.89854	-0.295915	0.00613122
Mtch1	10.3866	10.4329	10.396	10.0986	10.7319	10.4174	10.9175	10.866	0.16249	-0.317082
Mtdh	8.50391	8.31237	8.23344	8.81146	8.09967	8.10934	7.8783	7.90685	-0.114313	0.211927
Mtfr2	3.80772	3.69746	3.2224	3.47973	3.86641	4.12917	3.79279	4.38317	0.40153	-0.090194
Mtg1	6.88836	6.8825	7.08136	6.87336	7.4183	7.38538	7.80107	7.73553	-0.0919358	-0.366461
Mtm1	7.44337	7.41473	7.72663	7.9587	6.58829	6.80805	7.08193	6.997	-0.413613	-0.341293
Mtmr1	8.09102	8.10882	8.23916	8.44731	7.83629	7.83543	7.28831	7.55845	-0.243311	0.41248
Mtmr10	7.99703	8.107	8.03655	8.21379	7.45755	7.28153	7.34402	7.51146	-0.0731635	-0.0581966
Mtmr6	8.55079	8.70147	8.46919	9.00304	7.71479	7.85915	7.5327	7.67788	-0.109987	0.181682
Mtpn	10.6177	10.5037	10.3274	10.8306	10.1862	10.2507	9.83572	10.0246	-0.0182772	0.288288
Mtx2	7.58483	7.66317	7.73016	8.01986	7.49388	7.41909	7.11451	7.35308	-0.251011	0.222692
Muc2	14.7391	15.0116	15.1194	14.6451	14.4363	14.9278	15.779	15.3618	-0.0068817	-0.888338
Mum1	7.34191	7.40163	7.38597	7.07583	8.01064	7.9527	8.09517	8.47554	0.140872	-0.303684
Mus81	6.778	7.22652	6.96907	6.539	7.50518	7.63861	7.77266	7.60942	0.248224	-0.119149
Mut	8.15298	8.32171	7.92785	8.53185	7.73225	7.46311	7.63388	7.62327	0.00749649	-0.0308951
Mvb12a	8.54674	8.54339	8.32957	8.15558	8.98985	8.94666	9.19544	8.7851	0.302491	-0.0220161
Mvp	10.4276	10.6525	10.6658	10.1131	11.0634	11.3342	11.2977	11.0623	0.150611	0.018832
Mxd1	12.2787	12.6468	12.2098	12.0772	11.3492	11.7554	12.6202	11.8975	0.319237	-0.706522
Myb	9.2104	9.51706	9.26293	9.3326	8.63421	8.52064	9.08444	8.80589	0.0659604	-0.367743
Mycbpap	4.86603	5.21285	5.08737	5.15231	4.50016	4.68688	5.80625	5.02507	-0.0803958	-0.822141
Myd88	8.1399	8.16046	8.49161	8.02406	8.78203	9.17104	8.81119	8.70876	-0.107655	0.216559
Myh11	12.0248	12.4731	12.2951	12.3928	11.4985	11.0678	11.8568	11.6967	-0.0949522	-0.493586
Myl7	6.01347	5.82718	5.57747	5.91864	8.40734	8.72281	6.92275	8.35991	0.172262	0.923748
Myl9	12.3646	12.6862	12.5227	12.4412	12.0114	11.4811	12.1637	12.21	0.0434567	-0.440634
Mylip	7.9733	7.97712	8.1696	8.218	7.52047	8.17742	7.58353	7.48663	-0.218588	0.313861
Mylk	11.1878	11.3325	11.0999	11.317	10.5902	10.446	10.6234	10.74	0.0517215	-0.163599
Myo18a	10.3312	10.5028	10.8749	10.3854	10.8154	10.8068	11.5049	11.2171	-0.213128	-0.549878
Myo1e	10.396	10.3808	10.5112	10.0996	10.3311	10.597	11.1405	10.8092	0.0830347	-0.510794
Myo1f	6.67163	6.09676	6.01761	6.19521	6.96432	7.55695	6.52801	7.05994	0.277783	0.466665
Myo1g	6.36252	5.8452	5.81693	5.38051	6.61874	7.51132	6.21992	6.07542	0.505135	0.917356
Myom1	6.21011	6.69217	6.63471	6.46344	6.00237	5.19456	6.80757	6.64586	-0.0979412	-1.12825
Mysm1	7.2703	7.36233	7.3498	7.80609	6.71747	6.68095	6.85723	6.73227	-0.261627	-0.0955383
Mzb1	8.38951	8.17788	7.51583	7.964	9.0425	9.33706	7.33089	7.97754	0.543775	1.53556
Mzt1	8.08988	8.29019	8.10262	8.62894	7.37112	6.9723	6.97718	7.27078	-0.175744	0.0477346
Mzt2	7.4194	7.2741	7.65245	7.22287	8.22749	7.73488	8.28367	8.39453	-0.09091	-0.35791
N4bp1	9.71452	9.59568	9.52622	9.39711	10.1281	10.2335	10.2365	10.2104	0.193432	-0.0426433
N4bp2l2	8.3304	8.18573	8.56718	8.86836	7.94816	8.22017	7.9669	7.95481	-0.459704	0.123306
Naa20	7.57629	7.78751	7.76703	7.78661	7.32172	7.39998	7.17744	7.05734	-0.0949168	0.243459
Naaladl1	6.09299	6.57497	6.27299	5.90581	5.04516	4.45235	6.05898	5.20353	0.244582	-0.882497
Nabp2	9.48968	9.68584	9.6698	9.38748	10.2562	10.0271	10.2886	10.1961	0.0591238	-0.100747
Naca	12.5449	13.0103	13.1806	13.3638	12.6314	12.6198	12.3937	12.6198	-0.494628	0.118788
Nadk2	6.34086	6.31542	6.42206	6.75507	5.83981	5.80763	5.74211	5.93577	-0.260427	-0.0152182
Nadsyn1	7.9866	7.91451	8.31733	8.24319	7.61757	7.82583	8.60331	8.46471	-0.329704	-0.81231
Naf1	6.51395	6.5613	6.54291	7.06686	6.00242	6.102	5.63132	5.94542	-0.267258	0.263835
Naglu	7.93461	7.92638	7.74317	7.27132	8.25666	8.07106	8.17397	8.16011	0.423248	-0.00318298
Naip1	11.8523	11.796	11.8429	11.7406	11.7027	11.6458	12.5054	12.645	0.0323974	-0.900959
[truncated: 1,506 more rows]

## Sheet: RNA-Up-down WT 0
gene names	WT-KO 0
Slc15a2	-2.38531
Akr1c19	-1.4487
Clec2e	-1.24012
Rorc	-1.23743
Zan	-1.18829
Car1	-1.17064
Per2	-1.12751
Fam161a	-1.00918
Psca	-0.996775
Mptx1	-0.974096
Slc26a3	-0.942158
Ephx2	-0.93311
Nfe2l3	-0.913316
Hlf	-0.878949
Usp2	-0.878305
Sh3bgr	-0.865875
Ccbl1	-0.862221
Cyp2b10	-0.853935
Apol7c	-0.84983
Aldh1a1	-0.842031
Gm10639	-0.835149
Olfr78	-0.816023
0610005C13Rik	-0.815895
Gm10509	-0.815414
Akr1c13	-0.812372
Per3	-0.782451
Fmo2	-0.780452
Sgk1	-0.778757
Pbld2	-0.762116
Etohi1	-0.757778
Wee1	-0.756229
Sytl5	-0.753799
Cd163	-0.746514
Hapln1	-0.738891
Abca8a	-0.734724
Plscr4	-0.732665
Gyk	-0.715667
Zfp729a	-0.711944
S100g	-0.708783
4931406C07Rik	-0.706084
Gm5485	-0.70398
Cetn3	-0.699188
Scnn1g	-0.694747
Phospho2	-0.694002
Iyd	-0.690834
Sult1b1	-0.689281
Zfp385b	-0.684936
Eno3	-0.682415
Snhg4	-0.67672
Usmg5	-0.667843
Fam126b	-0.666413
Ly6e	-0.663205
Zfp119b	-0.6577
Ly6k	-0.657692
Ddx3x	-0.652011
Pla2g10os	-0.647941
Klhl7	-0.647797
Anxa8	-0.647745
Hif1a	-0.646912
Sar1b	-0.640584
Hpgd	-0.637487
Ly6d	-0.632931
Hccs	-0.631951
Akr1c14	-0.630046
Eif3e	-0.629863
Nxpe2	-0.629151
Uqcrb	-0.628151
Lefty1	-0.622467
Tex30	-0.618885
Hist3h2a	-0.617873
Kcne3	-0.61341
Fbxo3	-0.611542
Adtrp	-0.609126
Cgrrf1	-0.609092
Gm5886	-0.60699
Ace2	-0.60648
Cox7a2	-0.603166
Smpx	-0.602925
Ugt2b34	-0.599335
Rnaseh2b	-0.597488
Car14	-0.592694
Map2	-0.590667
Cyp2c40	-0.589658
Cyp4f14	-0.589517
Sval1	-0.589499
Osbpl6	-0.589456
Hsd3b3	-0.585209
Eci3	-0.57784
Bnip3	-0.575635
Sord	-0.572248
Spink1	-0.568098
Zfp51	-0.567256
Fpgt	-0.564611
Minos1	-0.563994
Calml4	-0.563446
Kpna2	-0.561466
Zfp791	-0.560502
Lyrm5	-0.55817
Snhg8	-0.557133
Lepr	-0.556824
Ranbp6	-0.554071
Hprt	-0.550367
Vps54	-0.548869
9330151L19Rik	-0.547223
Aldh1a7	-0.545961
Tmem30a	-0.544776
Cyp2d13	-0.539643
9030619P08Rik	-0.535687
Aldh1a3	-0.534901
Naip6	-0.532017
Plac8	-0.531423
Hspb11	-0.531219
Ces1d	-0.529924
Zfp617	-0.528126
Lactb2	-0.524121
Fabp6	-0.523077
2010315B03Rik	-0.522134
Dpyd	-0.52177
Cox7b	-0.521251
Lrif1	-0.520695
Tmem60	-0.520447
Atp5j	-0.51996
Il15	-0.518661
Coq10b	-0.517294
Arl5b	-0.517004
Slc16a5	-0.516491
Lipo1	-0.516319
Tef	-0.515999
Car2	-0.513505
Fam76a	-0.513375
Zfp955a	-0.512896
Glrx	-0.511381
Glod5	-0.510278
Hoxb6	-0.510186
Zfp944	-0.508044
Edil3	-0.505395
Cry2	-0.504316
Syap1	-0.503686
Aadac	-0.503442
Ddx3y	-0.502754
Cnr1	-0.500486
Fbxl3	-0.500066
Zfp958	-0.499974
Sdhaf4	-0.498194
Clec2h	-0.49647
Naca	-0.494628
Ces1e	-0.492964
Mgst2	-0.492056
Gata6	-0.491094
Ugdh	-0.487006
Prex2	-0.48676
Frk	-0.485141
Mkks	-0.48493
Sepp1	-0.484849
9230105E05Rik	-0.484149
Npy1r	-0.478124
Ggh	-0.477368
Rnf32	-0.475865
Pax8	-0.475835
AW549877	-0.471833
Art3	-0.470315
B3gnt2	-0.469612
Atp1b1	-0.469455
Cfh	-0.468924
Mmaa	-0.468605
Lrrc51	-0.467952
D330045A20Rik	-0.466868
Spopl	-0.466359
2610015P09Rik	-0.466217
Esr2	-0.465852
Smim6	-0.465759
Nlrp9b	-0.462957
Eapp	-0.461756
Vps13a	-0.461151
Ndufa5	-0.461113
Rp2h	-0.460381
Tmem47	-0.459966
N4bp2l2	-0.459704
Tesk2	-0.45901
Clic6	-0.45817
Zfp770	-0.457724
Apol10a	-0.456847
Adgrg7	-0.456279
Sumo1	-0.454175
Tob1	-0.452235
Cyp3a13	-0.451787
Lin7c	-0.451046
Prkar2b	-0.450785
Zfp612	-0.449929
Yars2	-0.44822
Tmem116	-0.447981
Cnep1r1	-0.447785
Ccnc	-0.446544
Rcan2	-0.446
Eif4a2	-0.44287
Dnajc15	-0.441939
Smek2	-0.440701
Optc	-0.439749
Vbp1	-0.43918
Ifitm1	-0.438428
Gt(ROSA)26Sor	-0.436579
Ccr2	-0.436158
2010001A14Rik	-0.436146
C330018D20Rik	-0.436141
Nsa2	-0.435133
Il1rap	-0.434477
Tinag	-0.434441
Amn1	-0.430669
Uqcrh	-0.43063
Zfp280d	-0.428825
Gtf2h5	-0.428588
Mctp2	-0.428269
0610009B22Rik	-0.428131
Mmrn1	-0.427852
Car4	-0.427006
Sumo2	-0.426378
Ndufa2	-0.426342
Yme1l1	-0.425631
Tmem64	-0.42483
Fchsd2	-0.423018
Fkbp5	-0.42239
Trim23	-0.422219
1810037I17Rik	-0.420355
Cyp2c68	-0.420335
Slc10a5	-0.419747
Alg11	-0.419374
Htr4	-0.416882
Phlpp2	-0.416211
Klhl9	-0.41577
Tspan12	-0.414586
Dram2	-0.414521
Mtm1	-0.413613
Lix1	-0.412425
Pdyn	-0.411746
Gulp1	-0.411636
Fhl1	-0.4115
Mrps33	-0.411066
Cox7a2l	-0.410192
Slc25a34	-0.409925
Impact	-0.409922
Entpd5	-0.408789
Fam103a1	-0.40721
Fam120aos	-0.407114
Vstm5	-0.406941
Nek3	-0.40527
Maoa	-0.40188
Pdcd10	-0.401746
Pus10	-0.401036
Rnf152	-0.400634
Tifa	-0.400133
Dbp	-0.399564
Sult1d1	-0.398409
Bmp3	-0.398179
Taf9	-0.397986
Gm1123	-0.397709
Dab1	-0.397436
Rrm2b	-0.396761
Casp12	-0.396271
Mpc1	-0.396101
Gcnt3	-0.394644
Atp12a	-0.393164
Cox7a1	-0.392468
Ociad2	-0.392346
Psmc6	-0.391998
Chchd1	-0.390221
Abhd13	-0.390119
Ppp1cb	-0.388465
Ppp2r3a	-0.388113
1700019G17Rik	-0.387982
Pdcd4	-0.386221
1810022K09Rik	-0.385737
Scara5	-0.385721
Serpinb1a	-0.385509
Stxbp3	-0.385409
Nipa2	-0.38524
Zfp959	-0.385029
Rsbn1	-0.383396
Cox17	-0.382993
Rabggtb	-0.382983
Aspn	-0.382877
Ndfip2	-0.382828
Epm2aip1	-0.382691
Prkg1	-0.382092
Ifi27l2b	-0.381833
Mfap3l	-0.381423
Clec2d	-0.38051
Cfl2	-0.380389
Hoxa5	-0.378929
Acrbp	-0.37886
Ormdl1	-0.378728
Atpaf1	-0.378029
Acbd5	-0.377938
Zfp445	-0.377497
Abcg2	-0.376936
Dynlt3	-0.376841
Sh3bgrl	-0.376726
Gpt	-0.376519
Pawr	-0.376394
Phip	-0.376325
Prpf38a	-0.376166
Pcbd2	-0.376129
Sec61g	-0.376038
Cyp2d22	-0.374982
Slc2a5	-0.374258
Bex4	-0.37366
Hsd11b1	-0.373638
Krit1	-0.373152
Nt5dc1	-0.372815
Zfp758	-0.372451
Sema6d	-0.37169
Taf9b	-0.371597
Slc6a14	-0.370841
Kcnk5	-0.370747
Trnp1	-0.370558
Rnf13	-0.370409
Map10	-0.369553
Sec22a	-0.368183
5930430L01Rik	-0.367586
Mgat4c	-0.367266
Prdm14	-0.366815
Pigp	-0.366814
Ndufb3	-0.366533
Prkra	-0.365571
Ythdf3	-0.365315
Reg4	-0.364487
Lrch2	-0.364378
Zfp518a	-0.363556
Gcnt1	-0.363508
Pcmtd2	-0.363262
Rb1	-0.363007
Ddx26b	-0.362852
Fam45a	-0.362443
Rbm48	-0.361862
2610301B20Rik	-0.361054
Plekhs1	-0.360967
Ppp2r3c	-0.359405
Serac1	-0.358857
Idi1	-0.356513
Ggps1	-0.356009
Pvrl3	-0.35596
AW209491	-0.355735
Zfp160	-0.355324
Trmt10c	-0.355087
Thumpd3	-0.355076
Thoc7	-0.355042
Eef1e1	-0.354135
Sidt1	-0.354009
Rcor3	-0.353053
Ndufs6	-0.352608
Mpzl3	-0.352479
Znrd1as	-0.351412
Pde8b	-0.350798
Nxt2	-0.350662
Pde3b	-0.350608
Cops2	-0.34944
AA467197	-0.349228
Nr1d2	-0.34862
Pcp4	-0.348493
Entpd8	-0.348486
Il33	-0.348222
Zfp638	-0.348052
Smad9	-0.347538
Prkacb	-0.346925
Gnai1	-0.346898
Defb45	-0.346346
Nbn	-0.346073
Arhgap12	-0.346028
Arhgef19	-0.345109
Rps7	-0.343926
Lnp	-0.343594
Cyp39a1	-0.343491
Hoxd12	-0.343369
Orc3	-0.343264
Polk	-0.343195
Rif1	-0.343039
Tmtc4	-0.342919
Plcb1	-0.342822
Tmem181c-ps	-0.342377
Plekha8	-0.342261
Eif3m	-0.342253
2310034G01Rik	-0.34192
Mettl7a2	-0.340765
Pdk1	-0.34069
Capn7	-0.339306
Nt5e	-0.338861
Tmco1	-0.338786
Acsm3	-0.338693
Zfp68	-0.337324
Acer1	-0.336514
Anxa1	-0.335948
Kpna4	-0.335161
Zfand1	-0.334957
Trappc6b	-0.334742
Sfrp1	-0.333629
Crot	-0.33299
Clybl	-0.332595
Gm3414	-0.332303
Hrh1	-0.331845
Arrdc3	-0.331581
Car8	-0.331176
Tspan7	-0.331057
Nadsyn1	-0.329704
Nit2	-0.32959
Umad1	-0.329567
Cir1	-0.328998
Matr3	-0.328754
Oat	-0.328567
Slc25a36	-0.328002
Pik3c2a	-0.327954
Gm11538	-0.32745
Cd302	-0.3273
Top2b	-0.326458
Atp11c	-0.326455
Rdh14	-0.325882
Adamts15	-0.324668
Tvp23b	-0.324558
Pik3r3	-0.323922
Tceanc	-0.323615
Clk2	-0.322514
Smim15	-0.320419
Gnpda2	-0.319114
Zfp799	-0.318783
Tstd1	-0.31874
Casp8ap2	-0.318706
Ccrn4l	-0.318634
Cldn8	-0.318463
Zfp939	-0.317307
Gnl2	-0.317037
Cyp4v3	-0.316778
Fam134b	-0.315572
Sh3gl2	-0.315399
Acvr2a	-0.315318
Abcc6	-0.315072
Map2k6	-0.314748
Zbtb33	-0.314716
Stk26	-0.314337
Bvht	-0.314265
Itih2	-0.314094
Zbtb6	-0.313492
Qpct	-0.313372
Crbn	-0.312693
Tmem69	-0.310447
Aldob	-0.309842
Lancl2	-0.309369
Vapa	-0.30923
Crebrf	-0.308813
Lrrfip2	-0.308626
Slc35b3	-0.307381
Topors	-0.306721
Atf2	-0.306582
Slc2a13	-0.305177
Psma3	-0.304519
Nfe2l2	-0.304294
Spon1	-0.304125
Slc15a1	-0.304043
Sccpdh	-0.303758
Trpv1	-0.303493
Igip	-0.30334
Calcrl	-0.302686
Pcf11	-0.302215
Sowahc	-0.302042
Chpt1	-0.301763
Bfar	-0.301747
Trappc13	-0.301221
Arhgap6	-0.300352
Gm15787	-0.300171
Cnbp	-0.300001
Ccng1	-0.299868
Thpo	-0.299687
Fmr1	-0.298795
Lrrc19	-0.29875
Rab27b	-0.298197
Scn7a	-0.298008
P2ry14	-0.297539
Ssbp2	-0.296793
Ogn	-0.296181
Cd9	-0.296112
Cept1	-0.296005
Mt3	-0.295915
Pdp1	-0.295795
Sema3c	-0.295664
Stambpl1	-0.294616
Mt1	-0.294481
H2-Q1	-0.29442
Hexb	-0.292652
Zfp81	-0.2923
Tmem126a	-0.292004
Kank3	-0.291984
Atad1	-0.29186
Saa3	-0.291487
Sart1	-0.291478
Eppk1	-0.291109
Angptl7	-0.290141
Rmdn1	-0.29009
Lsm3	-0.289829
Scfd1	-0.289457
Dennd1b	-0.288856
Hpd	-0.288028
Acvr1b	-0.287727
Fgl2	-0.287342
Fgf13	-0.286045
Gclc	-0.285742
Oxct1	-0.28526
Tomm20	-0.284784
Lgr5	-0.284744
Zbtb1	-0.284606
Pex7	-0.284568
Gm11992	-0.284385
Zmat2	-0.284221
Nampt	-0.283897
Rnf103	-0.283895
Hoxd10	-0.283644
Spink4	-0.283194
Sparcl1	-0.283186
Cmbl	-0.282263
Pex2	-0.282031
Slc6a4	-0.281982
B630005N14Rik	-0.281423
Dnph1	-0.281375
Ush1c	-0.280656
2810459M11Rik	-0.279649
Dcn	-0.279476
Ebpl	-0.279127
Gm7120	-0.27912
Micalcl	-0.278597
Tomm70a	-0.277975
Col6a5	-0.277963
Zfp386	-0.27612
Setdb2	-0.275815
Sema5a	-0.275421
Ecm2	-0.274869
Btf3l4	-0.274812
Ly6a	-0.274802
Abat	-0.274261
Gnpnat1	-0.274236
Tm6sf2	-0.273892
Slc41a2	-0.273806
Rnf8	-0.273687
C1d	-0.272981
1110032A03Rik	-0.272836
Recql	-0.272373
Tbc1d32	-0.271972
Dr1	-0.271851
Mff	-0.271471
Vdac2	-0.271185
Clpx	-0.27053
Pcnp	-0.270515
Mrpl50	-0.270501
Fbxo8	-0.270455
Bclaf1	-0.270303
Nol3	-0.269995
Wdr61	-0.269472
Yy1	-0.268256
Map3k2	-0.267821
Alas1	-0.267624
Naf1	-0.267258
Sybu	-0.267067
Otud6b	-0.266655
Becn1	-0.26598
Hpn	-0.265671
Zfp945	-0.26552
1810063I02Rik	-0.265314
Gpm6b	-0.265026
Fmo5	-0.264844
Kitl	-0.264133
Hspa14	-0.264046
Psmc2	-0.26381
Apobec1	-0.263777
Gpr34	-0.26375
Ap5m1	-0.263579
Cbln3	-0.262974
Enpep	-0.262721
Mgat4a	-0.2627
Pnpla8	-0.262672
Pdzd3	-0.261972
Mysm1	-0.261627
Ttll7	-0.261257
Timm8b	-0.261153
Znhit3	-0.261146
Abcb1a	-0.260962
Tmem41a	-0.260907
Casd1	-0.260462
Nadk2	-0.260427
Fgf1	-0.260105
Ttll10	-0.260011
Jam2	-0.259648
Pcnxl4	-0.259619
Slc16a9	-0.259595
Kansl1l	-0.259458
Tubgcp5	-0.259422
Zfp654	-0.259235
Greb1	-0.258576
Idh3a	-0.257856
Cyp2f2	-0.257804
Ptpn4	-0.257592
Cps1	-0.256749
Uba52	-0.256352
Abca8b	-0.255993
Fgfbp1	-0.255053
Arhgef26	-0.255042
Tom1l1	-0.254798
Senp7	-0.254592
Manea	-0.254334
Hspa1b	-0.253657
Pon3	-0.253181
Sirt1	-0.253159
Sult1a1	-0.253002
Acyp2	-0.252572
Cpeb4	-0.252515
B3gnt5	-0.251929
Pex13	-0.251509
Rbm7	-0.251217
Mtx2	-0.251011
Rnft1	-0.250987
Cops5	-0.250609
Hsd17b2	-0.250583
Tc2n	-0.250429
Ptprr	-0.249864
Clrn3	-0.249834
Mgst1	-0.249738
Gar1	-0.249646
Fam46a	-0.248926
Ube2q2	-0.248777
1700001L05Rik	-0.248739
Rep15	-0.248588
Arc	-0.248446
Anp32a	-0.248411
Pla2g10	-0.247459
Commd8	-0.247043
Fam84b	-0.246606
Rnasel	-0.246373
Zfp141	-0.245924
Abhd17b	-0.245723
Hddc3	-0.245398
Abce1	-0.24506
Zfp97	-0.244985
Slc1a1	-0.244616
Mcemp1	-0.24435
Fbxo25	-0.244024
2210011C24Rik	-0.243759
Ppara	-0.243598
Fem1c	-0.243327
Mtmr1	-0.243311
Gabpa	-0.242998
Xndc1	-0.242951
Tmprss2	-0.242901
Vdr	-0.242211
Upb1	-0.241863
Tmem18	-0.241747
Fyttd1	-0.241292
Ldb2	-0.24095
Fgd2	-0.240578
Psmd10	-0.239944
Adk	-0.239912
Desi2	-0.239905
Lgals12	-0.239658
Dio1	-0.239594
Zfp738	-0.239305
Prph	-0.239094
Ddx6	-0.238969
Ccdc28a	-0.23895
Tom1	-0.238573
Gcsh	-0.237155
Rock1	-0.236588
St3gal6	-0.236573
Zmym2	-0.236558
Plekha3	-0.236222
Pithd1	-0.235941
Gm10033	-0.235587
Scml4	-0.235516
Slc5a6	-0.235335
Chn2	-0.235168
Metrnl	-0.234534
Rpe	-0.234308
Rsbn1l	-0.234286
Hepacam2	-0.234184
Zfp953	-0.234009
Aqp8	-0.233726
Psma1	-0.233697
Hoxa3	-0.233584
Paqr5	-0.233561
Chrdl1	-0.233521
Cyp2d37-ps	-0.23317
Txlng	-0.233168
Wasl	-0.23297
Ifitm6	-0.232793
Hoxd11	-0.232679
Camk2n1	-0.232121
Syn2	-0.231938
Fam189a1	-0.231816
Dld	-0.231664
Tmtc3	-0.230709
Sos2	-0.230172
Nudt4	-0.230046
Dpcd	-0.229881
Cdk2ap1	-0.229225
Tbc1d8b	-0.228942
Ces1c	-0.228485
Pof1b	-0.228337
Taf1b	-0.228298
Sycn	-0.227959
Khdrbs3	-0.227907
Hsdl2	-0.227757
Cipc	-0.227425
Dnm1l	-0.227365
Selenbp1	-0.227115
Top1	-0.227002
Maob	-0.226971
Rbm8a	-0.226879
Taf7	-0.226866
Zhx1	-0.226047
Lin54	-0.226025
Mettl7a1	-0.22599
Arhgap5	-0.225409
Id4	-0.225368
Nenf	-0.224966
Prr15	-0.224238
4732471J01Rik	-0.224019
A930015D03Rik	-0.223497
Igsf9	-0.223415
Wasf3	-0.222512
Ift52	-0.221855
Pdzd8	-0.221496
Ptcd3	-0.22148
Eif2s1	-0.221475
Tbce	-0.22138
Tango2	-0.220862
Wwp1	-0.220753
Mettl9	-0.220709
Hectd3	-0.220617
Stam	-0.220059
Fut4	-0.219532
Slc35f5	-0.219299
Medag	-0.218801
Lamtor4	-0.218798
Mpzl2	-0.218603
Mylip	-0.218588
Sdhaf3	-0.218527
Dnttip2	-0.217338
Plekhf2	-0.217289
Slc4a4	-0.216946
Zmym5	-0.216522
Tmx3	-0.216174
Serhl	-0.215695
Cutal	-0.215284
Ubr3	-0.215212
Spag7	-0.214885
Rfk	-0.214472
Kdm7a	-0.214236
Mpc2	-0.213766
Cyp2d10	-0.213551
Rpain	-0.213384
Pla2g2c	-0.213165
Myo18a	-0.213128
Hmgcs1	-0.213052
Tff3	-0.212257
Magi3	-0.212176
Rundc3b	-0.212131
Trip11	-0.212111
Mier3	-0.21211
2810013P06Rik	-0.212091
Tgoln1	-0.21185
Rdh16	-0.211659
Paip1	-0.211255
Dpp10	-0.211084
Atpif1	-0.210581
Msl3	-0.210562
Tmem30b	-0.210208
Hnf4g	-0.209957
Cwh43	-0.20942
Siglece	-0.208654
Slc35g1	-0.208478
Adgrg3	-0.208358
Kcne4	-0.208319
Xrcc5	-0.208295
Impad1	-0.208291
Mier1	-0.208198
Trdmt1	-0.207671
Polg2	-0.207444
Gm9926	-0.207034
Ube2g1	-0.207009
Snx13	-0.206995
Dbt	-0.206643
Irg1	-0.206635
Slc20a1	-0.20663
9430038I01Rik	-0.20628
Cyp2u1	-0.205955
Mbnl2	-0.205948
Snf8	-0.205904
Psmd14	-0.205859
Ccdc3	-0.20581
Fam172a	-0.205744
Gng12	-0.205666
Tmod3	-0.205633
Il17re	-0.205137
Slc25a16	-0.204994
Ivns1abp	-0.204635
Snx7	-0.204386
Kbtbd7	-0.204265
Zfp946	-0.204035
Bmi1	-0.203926
Prox1	-0.203875
Vps35	-0.203834
Pomp	-0.203484
Wdyhv1	-0.203088
Rasa1	-0.202409
Dcun1d2	-0.202364
Lypla1	-0.201969
Tcf7l2	-0.201393
Aasdh	-0.201377
Hnrnpll	-0.200558
Chd9	-0.200431
Pten	-0.200107
Vav2	-0.199412
Rasd2	-0.198848
Atad2b	-0.198109
Zbtb41	-0.19799
Zbtb14	-0.197397
Inafm1	-0.196983
Sp3	-0.196946
Ptp4a2	-0.196807
Golph3	-0.196726
Ilkap	-0.19653
Fahd1	-0.196381
Zfyve16	-0.195984
Casp14	-0.195895
Nubpl	-0.194115
BC016579	-0.193986
Scrn3	-0.193582
Slc25a17	-0.193506
Gpr88	-0.193492
1190002N15Rik	-0.193143
Gpld1	-0.192909
Mkrn1	-0.192619
Lysmd3	-0.192395
Mep1a	-0.192305
Nprl2	-0.192164
Cmpk1	-0.191812
Chm	-0.191611
Tmed7	-0.191531
Tnni3	-0.191093
Pdcd2l	-0.191017
Ccni	-0.191014
Mkx	-0.190763
Matn2	-0.190762
Fut9	-0.190593
Mrpl40	-0.190069
Slc35a3	-0.189912
Trpm7	-0.189832
Galnt6	-0.189785
Tomm34	-0.189779
Saa1	-0.189687
Obfc1	-0.189679
Rb1cc1	-0.189651
Cp	-0.189412
Pias2	-0.189228
Il1b	-0.188615
2310035C23Rik	-0.188399
Foxa3	-0.18836
Lrp4	-0.188177
Zfp948	-0.188018
Ccdc9	-0.187665
Pamr1	-0.187381
Fmnl2	-0.187338
Heca	-0.187279
Selt	-0.187154
Scg5	-0.186961
Rims1	-0.186872
Taf1	-0.186754
Zkscan1	-0.186626
Odf3b	-0.186475
Dstn	-0.186343
Galm	-0.186336
Rab17	-0.186101
Farp2	-0.186045
Cd69	-0.186035
Mcur1	-0.18538
C130074G19Rik	-0.185169
Erbb2ip	-0.184927
Scnn1b	-0.184847
Tra2b	-0.184746
Stxbp6	-0.184596
H3f3a	-0.184418
Fhit	-0.184268
Cpe	-0.18417
Net1	-0.184115
Lgr4	-0.184108
Tmem246	-0.184056
Ngly1	-0.183246
Fam189a2	-0.182624
Appl2	-0.18246
Wdr35	-0.182326
Tbc1d15	-0.181938
BC021891	-0.181733
Tmem106b	-0.18113
Col27a1	-0.180982
C1galt1	-0.180759
Cdk8	-0.180568
Acad11	-0.180421
Trappc1	-0.180368
Zfp800	-0.18025
Fcho2	-0.180153
Tmeff1	-0.180002
Dnaja2	-0.179671
Il13ra1	-0.179058
Gnai3	-0.178866
Scin	-0.17885
Sorbs2	-0.178821
Rpp25l	-0.178739
Spint1	-0.17805
Uty	-0.178029
Gucy1a2	-0.177064
Ctso	-0.177034
Pkia	-0.17694
Sec16b	-0.17692
Wwtr1	-0.176578
Zfp266	-0.176325
Pgm5	-0.176127
Rybp	-0.175978
Glt1d1	-0.175963
Mzt1	-0.175744
Pak6	-0.175639
Tmem150b	-0.175573
Ces2a	-0.175569
Bivm	-0.175554
Ahctf1	-0.175235
Ltk	-0.174805
Cd55	-0.174607
Arhgap18	-0.174323
Dhx15	-0.173866
Cyp2d34	-0.173757
Mettl5	-0.173624
Ly6g6e	-0.173512
1110059G10Rik	-0.173311
Trpv3	-0.173286
Sik1	-0.172828
Sdhaf1	-0.172826
Hnrnpc	-0.172674
Usp53	-0.172632
Islr	-0.172349
Decr2	-0.172331
Kif5b	-0.17224
Klk1	-0.17212
Tspan2	-0.172037
Fpr1	-0.171594
Trp53inp1	-0.171488
Gdi2	-0.171322
Hhip	-0.171247
Mertk	-0.171221
2210015D19Rik	-0.170713
Lrrc31	-0.170556
Mia2	-0.169975
Gab1	-0.169875
Fut8	-0.169805
Eps8	-0.16954
Pde4d	-0.168255
Uqcrc2	-0.168207
Hbs1l	-0.167531
Usp33	-0.167479
Papd4	-0.167468
Nt5c2	-0.167466
Cldnd1	-0.166955
Ly6g6d	-0.166853
Ctu2	-0.166737
Slc8a3	-0.166666
Gm15401	-0.166648
Sectm1b	-0.166052
Cobl	-0.165799
Ubl3	-0.165624
Neurl3	-0.165247
Plch2	-0.165123
Rab29	-0.164938
Polr2g	-0.164831
Zg16	-0.164781
Csgalnact2	-0.164506
Plekhg6	-0.164261
Pkn2	-0.164185
Reln	-0.163764
Kdm1b	-0.163547
Fam120c	-0.163391
1810019D21Rik	-0.163317
Zfp330	-0.162889
Sdsl	-0.162696
Otc	-0.162654
Ppia	-0.162645
Lrpprc	-0.162637
Scyl2	-0.162537
C330007P06Rik	-0.162459
9130209A04Rik	-0.162397
Taf15	-0.162358
2310001H17Rik	-0.162335
Rgs17	-0.162319
Fmo4	-0.162297
Fam135a	-0.161982
Dnajc19	-0.161702
Crls1	-0.160677
Hspa1a	-0.160382
Ank1	-0.160286
Hint1	-0.159739
Sypl	-0.159726
Camk1d	-0.159523
Chchd3	-0.159373
Ankrd13c	-0.159198
Stam2	-0.159032
Rabgap1	-0.158955
Gngt2	-0.15886
Uaca	-0.158079
Rps6ka3	-0.157862
Coa6	-0.157714
Scg2	-0.157699
Acsl1	-0.157647
Fryl	-0.157637
Atp2b1	-0.157562
Klc1	-0.157486
Gpr183	-0.157131
Cdkal1	-0.157118
Scamp1	-0.15708
Nhlrc1	-0.1565
Larp4	-0.156444
Sema4g	-0.156005
Tceal1	-0.155589
Hmgb2	-0.155213
Rdh18-ps	-0.155116
Arhgap42	-0.154978
Wnk4	-0.154894
Ubr1	-0.154803
Cables1	-0.154796
Xbp1	-0.154636
Fam208b	-0.154504
Plce1	-0.154485
Klhdc4	-0.154478
Tiparp	-0.154463
Bche	-0.153998
Zfp467	-0.153941
Dnaja1	-0.153812
Acp1	-0.1534
Nudt1	-0.153328
Col4a5	-0.153203
Tank	-0.153088
Eif1ad	-0.153028
Wdr55	-0.152989
Srsf10	-0.152719
Fam188a	-0.152471
Prr15l	-0.15213
Chrm1	-0.152111
Nipsnap3b	-0.151892
Evpl	-0.151799
Dnajb4	-0.151723
Mef2a	-0.151591
Rnf111	-0.151423
Gnl3l	-0.151398
Nxf1	-0.151398
Slc45a3	-0.151342
Adamtsl2	-0.150753
Slc46a1	-0.150734
Ppm1b	-0.150586
Ctse	-0.150115
Rgcc	-0.150092
Prdm9	-0.149317
Utp14b	-0.149303
Rmnd5a	-0.149294
Ptprg	-0.149143
Gmfg	-0.149126
Ypel5	-0.148559
Ank	-0.148426
Eif4ebp3	-0.148263
Ube2d3	-0.147584
Avl9	-0.147542
Aldh9a1	-0.146432
Bmp8b	-0.146219
Prkaa2	-0.145934
Cse1l	-0.145617
Aarsd1	-0.145449
Ifih1	-0.145267
Tpm3	-0.145094
Sertad3	-0.144956
Mrpl32	-0.144584
Pola1	-0.144231
Cd24a	-0.144048
Mrpl20	-0.143996
Aqp1	-0.143886
Lyplal1	-0.143869
Tnnt2	-0.14369
Thoc6	-0.143601
Neat1	-0.143272
Crcp	-0.143062
Acsl3	-0.143019
Tuba4a	-0.142961
Syt7	-0.142834
Mettl4	-0.142186
Tpk1	-0.142029
Pnp	-0.141752
Sepsecs	-0.141616
Fgfbp3	-0.14134
Ly6g6c	-0.141327
Ttll6	-0.141
Acadvl	-0.140723
Golph3l	-0.140665
Cdkn2aip	-0.1406
Paf1	-0.140527
Sh3d21	-0.140517
Tmem253	-0.140468
Ppip5k2	-0.13972
Uba3	-0.139683
Rnf139	-0.13966
Arl8b	-0.139565
Foxp2	-0.139565
Arhgap21	-0.139506
St6galnac2	-0.139381
Ranbp2	-0.139277
Hamp	-0.138164
Tnni1	-0.138007
Rab9	-0.137571
Pigh	-0.137521
Galnt15	-0.137249
Eif5	-0.137197
Atg3	-0.13706
Pilra	-0.136899
Safb	-0.13666
Cchcr1	-0.136358
Opcml	-0.13618
9930021J03Rik	-0.135928
Xpr1	-0.135755
Unc119	-0.135606
Nr1i3	-0.13549
Spty2d1	-0.13547
Mob1a	-0.135291
Asprv1	-0.135277
Pln	-0.134682
Cnnm4	-0.134552
Piwil4	-0.134494
2510009E07Rik	-0.133876
Ppp1cc	-0.133712
Eef1a1	-0.133573
6330416G13Rik	-0.133393
Hnrnpa1	-0.133247
Mmp7	-0.132878
Timp3	-0.132733
Lgalsl	-0.132674
Nudt12	-0.132533
Rab5a	-0.132458
Emc4	-0.132279
Prps2	-0.132248
Yeats4	-0.132208
Trim15	-0.132019
Spint2	-0.131836
Dmap1	-0.131823
Slc5a5	-0.131776
Map4k5	-0.131685
Reg3g	-0.131512
Kcnma1	-0.131458
Ascc1	-0.131438
Trappc8	-0.13105
Copb1	-0.13091
Gucy1b3	-0.130703
Sfxn5	-0.130599
Bpgm	-0.130116
Man1a	-0.129855
Lrrc14	-0.129854
Cltb	-0.128932
Phldb3	-0.128892
Clec4a1	-0.128059
Nkg7	-0.127994
Ccl6	-0.127858
Tep1	-0.12785
Nxpe3	-0.127783
Ggt5	-0.127775
Bphl	-0.127726
Xrn1	-0.127423
Uchl1	-0.127382
Chl1	-0.127222
Hadhb	-0.127204
Homer2	-0.127175
Lims1	-0.126675
Cd14	-0.126347
Cdo1	-0.126126
Rgs7bp	-0.125961
4933439C10Rik	-0.12596
Tspan1	-0.125511
Hpcal1	-0.125272
Cmc2	-0.125082
Ifi30	-0.125027
Rnf115	-0.124902
Gabarapl2	-0.12477
Upk1a	-0.124514
Diap2	-0.124417
Rasal2	-0.12432
Hook1	-0.12428
Cox4i1	-0.123685
Trak1	-0.123553
Tmem71	-0.123484
Casp7	-0.123441
Hnrnpd	-0.123112
Snx14	-0.122507
Gimap5	-0.122126
Far1	-0.121839
Fgd4	-0.121363
Gstm3	-0.120755
Brms1	-0.120512
Ipmk	-0.120397
Grrp1	-0.120308
Prpf4b	-0.119931
D10Jhu81e	-0.119783
Rbm26	-0.119757
Sap30l	-0.119645
Zfp191	-0.119404
Mcc	-0.119344
Reg3b	-0.119039
Cxcl13	-0.118494
Rassf3	-0.11843
Nr3c1	-0.117565
Mmgt1	-0.117507
Usp46	-0.117325
Exoc6	-0.117287
Faxc	-0.117212
Arl5a	-0.117105
Tmem243	-0.116691
Slc25a45	-0.116633
Macrod1	-0.116329
Fam199x	-0.116215
Ate1	-0.116132
Tlr4	-0.115772
Pcsk5	-0.115579
Pmp22	-0.114695
Ptgr1	-0.114415
Mtdh	-0.114313
Pank1	-0.113908
Ccnjl	-0.113763
Ehbp1l1	-0.112908
Fbl	-0.112738
Dmd	-0.11241
Cbll1	-0.112337
Tle4	-0.112137
Rgs5	-0.112038
Wac	-0.112007
Zfp644	-0.111436
Sirpb1a	-0.111384
Jmy	-0.11136
Xiap	-0.111338
Phkb	-0.111137
Prkrip1	-0.111104
Etfa	-0.110938
Ak2	-0.11076
Cftr	-0.110626
Mgat2	-0.110616
Nipbl	-0.110578
Cnot7	-0.110567
Nedd8	-0.110419
Nup93	-0.110179
Zfp784	-0.11006
Ndrg2	-0.110051
Mtmr6	-0.109987
Krt18	-0.109733
Slc17a4	-0.109605
Rnf2	-0.109483
Il1r2	-0.109441
Dek	-0.109328
Aldh6a1	-0.10889
Fgfr3	-0.10879
Aaed1	-0.108591
Cfap20	-0.108267
Sec23a	-0.108257
Abca1	-0.108151
Gdpd1	-0.108081
Bmpr1a	-0.107728
Myd88	-0.107655
Ackr1	-0.107508
Tinf2	-0.107422
Aim1	-0.106702
Enpp5	-0.106558
Safb2	-0.106179
Tmsb4x	-0.105625
Tpm2	-0.105349
Vps52	-0.104693
D15Ertd621e	-0.104542
Klb	-0.104502
Fndc3a	-0.104312
Frat2	-0.104002
Lnx1	-0.103692
Pla2g4a	-0.103477
Mfsd7a	-0.103331
Chrm2	-0.102894
Sart3	-0.102628
Afm	-0.102418
Adh1	-0.102294
Mid1ip1	-0.102087
Fpr2	-0.102083
Atp9b	-0.101953
Papss1	-0.101853
Plch1	-0.101663
Ireb2	-0.101531
Clps	-0.101225
Rapgefl1	-0.101051
Pm20d1	-0.100874
Filip1l	-0.100735
Ppargc1a	-0.100436
Slc35e3	-0.100286
Arf2	-0.0999234
Psma4	-0.0994795
Nmnat3	-0.0993864
Klf2	-0.0988775
Mpv17	-0.0988649
Bnipl	-0.0985394
Csnk1a1	-0.098073
Myom1	-0.0979412
Cdk11b	-0.0979302
Rpia	-0.0977496
Hexdc	-0.0977089
BC005624	-0.0976141
Cxadr	-0.0975624
Prkrir	-0.0973756
Ints12	-0.0973607
Khk	-0.0971855
Apobec3	-0.0970778
Zfp367	-0.096901
P2ry4	-0.0967837
Ngef	-0.0967185
Pxylp1	-0.0967161
Med28	-0.0964951
Snhg18	-0.0963979
Gm6086	-0.096328
Dhrs11	-0.0960122
Gm10516	-0.0956623
Asah1	-0.0949935
Myh11	-0.0949522
Naa20	-0.0949168
Hadh	-0.094737
Rusc1	-0.0945089
Smg8	-0.0944415
Erap1	-0.0940667
5430427M07Rik	-0.0932983
Max	-0.092898
Ints8	-0.0921408
Mtg1	-0.0919358
Fbxo32	-0.0916043
4933431E20Rik	-0.0911461
Mzt2	-0.09091
Fnip2	-0.090736
Yaf2	-0.0906735
5730408K05Rik	-0.0904581
Fam210a	-0.0900573
Isoc1	-0.0897557
Ric8b	-0.0891807
Xk	-0.0891613
Guca2b	-0.0887715
Hiatl1	-0.0887392
Rora	-0.0884132
Atg9b	-0.0880893
Ppp1r11	-0.0877474
Krcc1	-0.0876236
Sf3a3	-0.0875677
Gm20337	-0.0864318
L3mbtl2	-0.0860854
Scp2	-0.0857307
Jade2	-0.0855286
Wfdc2	-0.0854553
Mapk15	-0.085355
Dars	-0.0852484
Serpine2	-0.0852322
Rps6ka4	-0.0851828
Arl1	-0.0851128
Gucy1a3	-0.0850561
Ndufa8	-0.0847616
Ugt2b35	-0.0846395
Ppp1r9a	-0.0845713
Suz12	-0.0843815
Dynlrb1	-0.0841698
Memo1	-0.0837433
Gclm	-0.0837117
Slc25a5	-0.0835566
Rnf149	-0.0828476
Cela1	-0.082359
Ifngr2	-0.082235
Luzp1	-0.0817938
Yes1	-0.0815517
Usp32	-0.0812721
Supt20	-0.0810047
Epb4.1l3	-0.0809504
Tmco6	-0.0808305
Selp	-0.0805085
Mycbpap	-0.0803958
Fam26e	-0.0801964
Fam107b	-0.0800535
Dennd5b	-0.0799942
Mettl15	-0.0798732
Tfcp2l1	-0.0797252
Tmem70	-0.0796197
Mrps10	-0.0789664
Slc4a7	-0.0786885
Gpx3	-0.0781959
Tmem106c	-0.0781633
Trip13	-0.0780716
Ccdc186	-0.0779514
Smoc1	-0.0773271
Nrap	-0.0772586
Plbd1	-0.0771116
Atp10d	-0.0768575
Tmem54	-0.0767078
Cog5	-0.0766825
Slc43a2	-0.076622
Galnt3	-0.0765233
Ecscr	-0.0762459
Cyp2d9	-0.0761401
Usp42	-0.075962
Tmc6	-0.0757426
Cdc14a	-0.0756252
Tsr2	-0.0754489
Ell2	-0.0753636
Cda	-0.075087
Rictor	-0.0747617
Hamp2	-0.074609
Fktn	-0.0743529
Tmprss13	-0.0742407
Gbp4	-0.0742288
Esrp1	-0.073932
Egln2	-0.0738602
Nbeal1	-0.0737433
Ramp1	-0.0733491
Pdlim3	-0.0732926
Cfb	-0.0732618
Mtmr10	-0.0731635
Spc25	-0.0730848
Lemd2	-0.0729713
Pigg	-0.0728811
Mfsd4	-0.0728108
Fxyd3	-0.0727064
Ceacam18	-0.0725643
Aif1	-0.0725521
Anks4b	-0.0724256
Ankrd49	-0.0724229
Psd3	-0.0723999
Rnf183	-0.0718529
Kcnj8	-0.0718454
Nop16	-0.0714868
1600012H06Rik	-0.0714494
Slc8a1	-0.0713428
Ggt6	-0.0712459
Lace1	-0.0704382
Bspry	-0.0702206
Smpdl3a	-0.0699549
Abcc9	-0.0696148
Capza1	-0.0692449
Usp25	-0.0691424
Mars2	-0.069085
Cdc14b	-0.0689777
S100a16	-0.0686827
Slc5a8	-0.0685943
Picalm	-0.0682606
Ces2g	-0.0680808
Pop7	-0.0678361
Cth	-0.0676808
Plcb4	-0.067625
Tor1b	-0.0674653
Trpm2	-0.0673991
Rbm4b	-0.0673635
Klhdc2	-0.0670424
Socs4	-0.066533
Gstt3	-0.0665195
Map3k13	-0.0662633
Cdkn2b	-0.0660381
Tmem56	-0.0660219
Rwdd1	-0.0659897
Zfp622	-0.0659583
Ces2b	-0.065535
Cartpt	-0.06507
Col16a1	-0.0650663
Ccdc61	-0.0648573
Skil	-0.0648264
Plscr1	-0.0642104
Gk5	-0.0638715
Dmxl1	-0.0633313
Dpp4	-0.0629787
Pttg1ip	-0.0628676
Cdipt	-0.0627289
Acss2	-0.0627075
Prkcdbp	-0.0625427
Epha2	-0.0624103
Svep1	-0.0624098
Ahr	-0.062365
Atoh1	-0.0617821
Dgkh	-0.060342
Pik3r1	-0.0602655
Acap2	-0.0599677
Zdhhc2	-0.0594421
Ccl11	-0.0592105
Hint3	-0.0591008
Lamc2	-0.0589703
Bnip3l	-0.0589354
Snx5	-0.0586595
Glul	-0.0586268
Hao2	-0.0585637
Slc16a1	-0.058278
Ehhadh	-0.057644
Rnf125	-0.0570706
Wdsub1	-0.0570492
Eci2	-0.0568229
Ces2c	-0.0567218
Gprin3	-0.0566303
Gbe1	-0.0564838
Dyrk2	-0.0563871
Kcnf1	-0.0561953
Fen1	-0.0559284
Zfp62	-0.0553318
Tmem5	-0.0548903
Hykk	-0.0548902
Synm	-0.0547886
Sp110	-0.0542605
Gstm1	-0.0542185
Csad	-0.0540051
Ccdc134	-0.0537214
Cstf2	-0.0537172
Aoah	-0.0536525
Eps8l2	-0.0536257
Ptges	-0.053605
Rdx	-0.0533965
Decr1	-0.0532747
Wdr74	-0.0531639
Tceal8	-0.0531111
Eif4a1	-0.052968
Msh3	-0.0529173
Azin1	-0.0527488
Atp2c2	-0.0525701
Lcn2	-0.0524305
Rasal1	-0.0520459
Cav2	-0.0519517
Nes	-0.0516396
Mettl17	-0.0515969
Cep152	-0.0514753
Rbm3	-0.05146
Crebl2	-0.0513439
Stfa2	-0.0509757
Mmp10	-0.0505506
Rap1gap2	-0.0504158
Uhmk1	-0.049873
Farsa	-0.0497641
Hes1	-0.0494911
Hdac11	-0.0493058
Aldh3a2	-0.04908
2610528A11Rik	-0.0489866
Atp8b1	-0.0484993
Lasp1	-0.0484692
Pde8a	-0.048326
1600014C10Rik	-0.0483186
Irak3	-0.0479836
Slc40a1	-0.0478291
R3hdml	-0.0477799
Papolg	-0.0473907
Ccnt2	-0.0469704
Zfp36	-0.0469188
Mbtps2	-0.0468975
Fastkd1	-0.0468373
Dera	-0.0460834
Krt84	-0.0459669
Ltf	-0.0458888
Ankrd28	-0.0458155
Cul5	-0.045621
Erp29	-0.0454956
Ank3	-0.0454585
Syne2	-0.0453951
Shf	-0.0452945
Bcl2l14	-0.045086
Dbf4	-0.0450462
Tnfsf13b	-0.0450407
Adgra2	-0.044832
2010111I01Rik	-0.0444074
Il1f9	-0.0444008
Uhrf1bp1l	-0.0442693
Lyar	-0.0436928
Tbc1d12	-0.0436181
Mecom	-0.0430399
Smchd1	-0.0429848
Thap2	-0.0427797
B230219D22Rik	-0.0427443
Sfrp2	-0.0419135
Ap1s3	-0.0414667
Cox14	-0.041121
Gusb	-0.0407466
Phf6	-0.0405958
Tmem129	-0.0405281
Ndufa9	-0.0403815
Cpsf4	-0.0396114
Fut2	-0.0395448
Grhl2	-0.0395353
Hint2	-0.0389401
Ldlrap1	-0.0383956
Ddx39	-0.038001
Tsfm	-0.0379906
Dio2	-0.0375633
Slc33a1	-0.0373566
Krt17	-0.0371531
Rbm17	-0.0369716
Mpp3	-0.0369489
Aldh1b1	-0.0363358
Smurf2	-0.036263
Cactin	-0.0361542
Mmab	-0.0361327
Hoxa11os	-0.0359168
Acat2	-0.0356711
Twf2	-0.0350059
Alcam	-0.0349132
Sugp2	-0.0349034
Brpf3	-0.034363
Rheb	-0.0342992
Znrf2	-0.0340443
Gata3	-0.0338443
Igfbp5	-0.033817
Ptpn13	-0.0336583
Dnajb11	-0.0336319
Neu2	-0.0335976
Cdon	-0.033442
Angpt1	-0.0326845
Cyp2c67	-0.0326548
Trmt6	-0.0325644
Tbc1d24	-0.0325261
Dck	-0.0323025
Isy1	-0.0321701
Krt19	-0.0321632
Pbrm1	-0.0321273
Cd86	-0.0320367
Bnip1	-0.0319688
Gm15915	-0.031755
Lppos	-0.0316576
Cyp2d12	-0.0313754
Tcf12	-0.0312384
Cav1	-0.0312095
Spin1	-0.0311615
Cep250	-0.031065
Mgat3	-0.0310049
Igflr1	-0.0308545
Crip3	-0.0304784
Lcorl	-0.0301712
Zcchc24	-0.0298899
Ptpn18	-0.0298066
Bmpr2	-0.0292868
Zbtb10	-0.0291146
Rgl2	-0.0289161
Cers3	-0.0289036
Ndufa3	-0.0288314
Tacc1	-0.0284858
Tcea3	-0.0284411
Gimap8	-0.027885
Mndal	-0.0278796
Msh5	-0.0278729
Ift172	-0.0277515
Pgrmc1	-0.0275672
Mmp9	-0.0272588
Arhgap29	-0.026595
AB124611	-0.0265011
Add3	-0.0262307
Fbxo30	-0.0262162
Edn2	-0.0260211
Rgs2	-0.0260167
Nubp2	-0.0259922
Yipf5	-0.0252896
Best2	-0.024849
Ret	-0.0246221
Tnfrsf4	-0.0245918
Vwa8	-0.0245625
Kdm6a	-0.0245008
Preb	-0.0236232
Gm7694	-0.0234728
Cenph	-0.023149
Dhrs1	-0.0228086
Adam23	-0.0225817
Txnrd1	-0.0223252
Colec12	-0.0222075
Padi4	-0.0221594
Gmpr	-0.0221557
Tars2	-0.0221301
Degs2	-0.0217226
Oit1	-0.0216565
Celf5	-0.0212468
Klk15	-0.0212323
Nudt18	-0.0211457
Mrpl2	-0.0210973
Hoxa10	-0.0209206
Nat9	-0.0209
Agtr1a	-0.0207052
Dsg2	-0.0207007
Psmc5	-0.0202101
Scyl3	-0.0201037
Ms4a4d	-0.0201021
Heph	-0.0195995
Acss1	-0.0195991
Pagr1a	-0.0191916
Rgmb	-0.0191242
Dock7	-0.0188592
Wdr86	-0.0186169
Ralgps1	-0.0183916
Mtpn	-0.0182772
Pde12	-0.0182318
Mad2l1bp	-0.0181802
Igsf23	-0.0181519
Rasef	-0.018106
Ckmt1	-0.0180398
Entpd1	-0.0178748
Slc17a9	-0.0177442
Gsdmd	-0.0174459
Chil3	-0.0174259
Psmd1	-0.0172055
Pex11a	-0.0164918
Nars	-0.0163866
Fzd7	-0.0163797
Slc36a4	-0.015887
Prkx	-0.0156905
Map4k3	-0.0155781
A630001G21Rik	-0.0154805
2900026A02Rik	-0.0152535
Peo1	-0.0151225
Tmem164	-0.0151164
Zbtb42	-0.0150941
Ano7	-0.0148889
Cyp2d26	-0.0145602
Tax1bp3	-0.0144583
Eif2b4	-0.0142155
Prickle1	-0.0141866
Dolpp1	-0.0139465
Tmem263	-0.0139448
Dhrs7b	-0.0139194
Hnrnpk	-0.0134889
Slc22a23	-0.0131208
Mfsd9	-0.0126496
Atg4d	-0.0122334
Tmem123	-0.0121838
Rlf	-0.0119441
Slc25a32	-0.0118671
Ak4	-0.0110258
Trim2	-0.010847
Naip2	-0.0103976
Hist2h2be	-0.0101577
Pggt1b	-0.00997264
B4galnt3	-0.00994616
Srrt	-0.00923199
Zbtb17	-0.00890075
Usp38	-0.00871636
Angptl4	-0.00838478
Ccdc163	-0.00788749
Ghr	-0.00786766
Synpo	-0.00776959
Prss30	-0.00750459
Tppp	-0.00739464
Nt5c3b	-0.00724241
Rhof	-0.00709036
2010300C02Rik	-0.00701378
Muc2	-0.0068817
Batf2	-0.0064964
Rap1a	-0.00648902
Pak1ip1	-0.00637967
Pnpla1	-0.00635107
Tnpo1	-0.00612223
Tom1l2	-0.00607419
Klhl15	-0.00585992
Ntn4	-0.00570161
Deptor	-0.00520266
Ereg	-0.00490123
Nr3c2	-0.00477662
Kcnn4	-0.00476296
1010001N08Rik	-0.00470154
Ninj1	-0.00448718
Odf2	-0.00448694
Tfpt	-0.00421333
Fam13a	-0.00411576
Wdr83os	-0.00368085
Aoc1	-0.00359442
Lime1	-0.00353194
Acly	-0.00352217
Dnajc11	-0.00319496
Pmm2	-0.0029333
Oxsm	-0.00288678
Tpp2	-0.00243902
Dctn4	-0.00231445
Hmces	-0.00225999
Stard4	-0.00195542
Btnl4	-0.00186862
Pyroxd2	-0.00172492
Pla1a	-0.00155924
Pccb	-0.00153732
Wfdc18	-0.00128477
Misp	-0.00123688
Smim22	-0.00121503
Als2cr12	-0.000672533
Psmg1	6.54341e-05
Hrg	0.000246863
Sprr2h	0.000478822
Pkn3	0.00127212
G6b	0.00128823
Mettl14	0.00131193
Zkscan7	0.00153539
Psme2	0.00158788
Sult1c2	0.00166269
Sox13	0.00167517
Gmppb	0.0017265
Ddx56	0.00172822
Cracr2b	0.00182965
Kpna3	0.00209619
Ptprf	0.00236993
Tubal3	0.00259284
Wbp2	0.00282474
Slc16a12	0.00346448
Ldlrad3	0.00383584
Gbas	0.00385987
Arcn1	0.00445124
Mex3c	0.00448093
Klf6	0.00451904
Itih5	0.00477398
Alyref	0.00478671
Fzd1	0.00481879
Kat6b	0.00517034
Rraga	0.00533738
Pnpo	0.00562741
Cap2	0.00573948
Znrf1	0.00576786
Ocln	0.00584223
Ppp1r14b	0.00652366
Gucd1	0.00657172
Gtf2h3	0.00665857
Fuca1	0.00694613
Bcas1	0.00704273
Slfn2	0.00711628
Mut	0.00749649
Smox	0.00764844
Map7	0.00774859
A630023P12Rik	0.00808622
Thrb	0.00813091
Rasgef1b	0.00815336
Gpr160	0.00833273
Pde4b	0.00850482
Polr2l	0.00869039
C6	0.00896473
S100a9	0.00902317
Pik3ip1	0.00914962
Vcpkmt	0.0092084
Asl	0.00950521
Batf	0.00961962
Cacna2d2	0.00969353
Adck3	0.0100117
Capn13	0.0100549
Stfa2l1	0.0103753
Sepw1	0.0104074
C030013C21Rik	0.0106105
Ctbs	0.0108776
Tab3	0.0115398
Atp6v0d1	0.0116811
Synpo2	0.0123521
Ttc38	0.0123729
Cntn1	0.0123932
Serpina9	0.0124826
Cd47	0.0124856
Sema6b	0.0135495
Ctdspl2	0.0137962
Ccdc85b	0.0140337
Alg14	0.0141319
Nup160	0.0141593
Park7	0.0141764
BC023829	0.0143949
Nrros	0.0148784
Dcun1d5	0.0150964
Kmt2c	0.0157234
Pih1d1	0.0158898
4732456N10Rik	0.0158908
Pip5k1b	0.0159862
Usp28	0.0166464
Gm17296	0.0167462
Espn	0.016834
Thop1	0.0169312
Atxn1	0.0176687
2810474O19Rik	0.0179355
Lrrc58	0.0179504
Gm12992	0.0180268
Gm14137	0.0185675
Pecam1	0.0185771
Gsdmc3	0.0186266
Tnni2	0.0186966
Hmcn1	0.0186987
Akr1a1	0.018805
Alg1	0.0188959
2010010A06Rik	0.0190589
Gm5801	0.0192684
Ptger3	0.0193386
1700066B19Rik	0.0193736
Adam9	0.0193952
Gna13	0.019604
Angptl2	0.0196358
Lst1	0.0196648
Ikzf5	0.0197364
Ube2r2	0.0197382
Inpp5j	0.0198294
Abi1	0.0199407
A230046K03Rik	0.0202753
Csf3	0.0204907
Hipk3	0.0206816
Pds5a	0.0207136
Spcs3	0.0207392
Pabpn1	0.0211287
Rev3l	0.0212711
Glrx5	0.0214768
Cxcr2	0.0215311
Fkbp4	0.0220509
Tmem176b	0.0223729
Cd53	0.0223807
Krt13	0.0225944
Rab10	0.0227149
Rac3	0.0229243
Kpna1	0.0232599
Tspan4	0.0233644
Otulin	0.0236245
Epb4.1l1	0.0237053
Fam92a	0.0237164
Parp10	0.0238166
Arl13b	0.0240424
Ppy	0.0243281
Haus8	0.0244084
Tgm3	0.0244704
Cd2bp2	0.0246119
Hottip	0.0248341
Mcoln1	0.0248361
Cntrob	0.0249457
Cped1	0.0257568
Ppp1r2	0.0258829
Trim32	0.0259749
Rapgef2	0.026109
Gtf2f1	0.0262735
Klk4	0.0265075
Ccser1	0.0266777
Reps2	0.0268365
Stk17b	0.0273758
Hoxa13	0.0273926
Rap2c	0.0274164
Ldlr	0.0275538
Yipf1	0.0276913
Rnf11	0.0277664
Isx	0.0280628
Ndufs2	0.0292014
Mocs1	0.0293959
Trim27	0.0296323
Satb2	0.0297561
Sytl1	0.0302174
Wfdc12	0.0302498
Clptm1l	0.0305795
Fzd4	0.0307282
Copz1	0.030884
Ppp1r3b	0.0310795
Lyve1	0.0314886
Pi15	0.0316988
Eef2k	0.0317849
Serp1	0.0317902
Btla	0.0320043
Naip1	0.0323974
Ipo7	0.0326549
Cdhr2	0.0327148
Ddx10	0.0328006
Btbd3	0.0334252
Ramp2	0.0335266
Nelfcd	0.033544
Psmd2	0.0340678
Pck1	0.034307
6330403A02Rik	0.0343621
Ptch1	0.0343965
Rassf9	0.0346128
Slc8b1	0.0347457
Plod2	0.0354238
Srpk3	0.0355156
Ppm1m	0.0357777
Sdpr	0.0360885
Cxcl12	0.0362232
Prpf40a	0.0364965
Ern2	0.036528
Rnase4	0.0365405
Slc39a5	0.0366395
Il18bp	0.0366743
Enpp2	0.0369081
Notch4	0.0369331
Pard3b	0.0374073
Timm23	0.0374643
9030617O03Rik	0.0378322
Penk	0.038286
Fam8a1	0.0384849
Rplp2	0.0387986
Hnf1b	0.0389159
Dzip1	0.0391042
Serinc5	0.0395217
Lhfpl2	0.0400821
Grem2	0.0402403
Plekhg3	0.040249
Ppap2b	0.0402852
Slc26a2	0.0402874
Traf3ip3	0.040547
Tarm1	0.0408077
Atp6v1f	0.0409398
Fam83b	0.0410006
Tuba1c	0.0423957
D930015E06Rik	0.0425014
Akirin1	0.0427394
Fbxl4	0.0429618
Faap20	0.0429649
Caml	0.0430185
Btbd7	0.0433557
Myl9	0.0434567
Slc9a2	0.0435736
[truncated: 1,506 more rows]

## Sheet: RNA Up-down WT15
gene names	WT- KO 15
Apol10a	-2.72249
Cyp2f2	-2.17685
Cyp2d12	-2.16878
Zan	-2.14552
Sycn	-2.11377
Ces2a	-2.10517
Gsdmc3	-2.09629
Gsdmc4	-2.04784
Aqp8	-1.98807
Mptx1	-1.98601
Slc6a4	-1.96323
Slc37a2	-1.95894
Cyp2d9	-1.88757
Casp14	-1.88228
Selenbp1	-1.87138
Dio1	-1.79002
Tgm3	-1.74082
0610005C13Rik	-1.72329
Cyp2d10	-1.70322
Acer1	-1.70261
Gsdmc2	-1.69425
Cda	-1.67953
Dbp	-1.67182
Klk1	-1.65429
Abcc6	-1.6476
Gm15401	-1.62839
Edn2	-1.62699
Slc20a1	-1.62052
Sult1a1	-1.58174
Car4	-1.5719
Psca	-1.56978
Nccrp1	-1.56252
Sh3bgr	-1.56082
Gm5485	-1.55792
Ly6g6c	-1.54797
Clca1	-1.53655
Zg16	-1.53546
Cyp2d13	-1.52491
Afm	-1.50526
5033404E19Rik	-1.50345
Gm1123	-1.50262
Hpd	-1.49706
Slc13a2	-1.48425
Aldob	-1.47403
Cyp2d34	-1.46429
Spink1	-1.4584
Igsf9	-1.45549
Cyp2c67	-1.45504
Tef	-1.45117
Cyp2c55	-1.44017
Serpina9	-1.4392
Ttll10	-1.43129
Tmprss13	-1.42479
Pck1	-1.41185
Eno3	-1.4074
Sytl1	-1.39643
Ttll6	-1.39239
Reg4	-1.38913
Slc39a5	-1.37358
Atp12a	-1.37314
Cyp2c68	-1.36777
Pla2g10os	-1.36283
Ly6g6d	-1.35895
Vdr	-1.35828
Cma1	-1.3573
Slc30a10	-1.35646
Tppp	-1.35535
Clps	-1.35369
Cyp2d37-ps	-1.35047
Phgr1	-1.35002
Cyp2d26	-1.34295
Tnni1	-1.33899
Clic6	-1.33118
Rasd2	-1.32133
Rnf32	-1.3137
Hes1	-1.31327
Rdh18-ps	-1.30744
Sval1	-1.30103
Eci3	-1.29841
Pbld2	-1.29446
Pla2g10	-1.2907
Rab3b	-1.28853
Apol7c	-1.2871
Inafm1	-1.28592
Capn9	-1.28533
Nhlrc1	-1.2805
Best2	-1.28026
Mep1a	-1.2777
Clybl	-1.27335
Nxpe2	-1.26693
Defb45	-1.26557
Cyp2s1	-1.26468
Gstm6	-1.25993
Gm9926	-1.25755
Edn1	-1.25361
Trpv6	-1.24757
Sptbn2	-1.24219
Eldr	-1.23486
Ppara	-1.23051
Macrod1	-1.2272
Fgfr3	-1.21754
Rapgefl1	-1.21736
Fmo5	-1.21601
Micalcl	-1.21294
Tcea3	-1.21243
Rep15	-1.2072
Fcgbp	-1.20246
4732471J01Rik	-1.19586
Ly6k	-1.19525
Klk15	-1.19473
AI854703	-1.19268
Fam189a2	-1.18513
Plch2	-1.18231
Gstm1	-1.18149
Plekhg6	-1.18142
Slc17a4	-1.18017
Abcb1a	-1.17834
Tns4	-1.16203
Smim22	-1.16161
Sema4g	-1.15877
Pdk2	-1.15873
Per3	-1.15694
Tm6sf2	-1.1546
Gstm7	-1.15085
Timp4	-1.14862
Hint2	-1.14693
Slc15a1	-1.14689
Echdc3	-1.14526
Syn2	-1.14339
Slc26a2	-1.13953
Atp2c2	-1.13825
Smpx	-1.13571
Odf3b	-1.13523
Bcas1	-1.1285
Myom1	-1.12825
Sdsl	-1.12712
Rorc	-1.12433
Trpv3	-1.12362
2010010A06Rik	-1.12228
Eppk1	-1.11683
Pcp4	-1.11643
Hsd3b3	-1.11606
Aoc1	-1.11256
Cela1	-1.11216
Ramp1	-1.10965
H2-Q1	-1.10897
Ebpl	-1.10267
Sh3d21	-1.10103
Clec2e	-1.09521
Erdr1	-1.09469
Krtap3-1	-1.08822
Evpl	-1.08539
Ifi27l2b	-1.08238
4933431E20Rik	-1.08122
Ccnjl	-1.08032
Cbr2	-1.07924
Hrg	-1.07872
H2-Q10	-1.07775
4930539E08Rik	-1.07553
Tnnt2	-1.0749
Pyroxd2	-1.07395
Cyp2c40	-1.06701
Tspan1	-1.06409
Pla2g2c	-1.06334
Gas6	-1.06179
Zfp467	-1.05967
Prdm14	-1.05654
Sh3gl2	-1.05653
2610015P09Rik	-1.04718
Acad12	-1.04621
Hoxa11os	-1.04517
Bnipl	-1.04515
Entpd8	-1.04421
Apob	-1.04342
G6b	-1.04306
Neu2	-1.04165
Rpia	-1.0416
2310079G19Rik	-1.03904
Adh1	-1.03808
Cox7a1	-1.03753
Vstm5	-1.03457
Pigr	-1.03034
Prr36	-1.02926
Khk	-1.02828
Fgf1	-1.02707
Sectm1b	-1.02327
Actg2	-1.02311
Saa1	-1.02304
Mapk15	-1.02123
Tmem30b	-1.02069
2010001A14Rik	-1.01714
Prr15l	-1.01662
Cry2	-1.01595
Ccbl1	-1.01581
Hottip	-1.01427
Ggh	-1.00891
Aldh3b2	-1.00846
Fam161a	-1.0083
1810019D21Rik	-1.00765
Fbxo32	-1.00527
Selenbp2	-1.00354
Hoxd12	-1.00344
Ppargc1a	-1.00201
Shisa2	-1.00109
Adam33	-1.00024
Hoxa5	-1.00008
Slc8b1	-0.999096
Appl2	-0.998224
Krt17	-0.997816
Gal3st1	-0.997338
Hsd17b2	-0.997124
Wfdc2	-0.995969
1810063I02Rik	-0.995953
Neat1	-0.991116
Tcf23	-0.989033
Acss2	-0.98857
C030013C21Rik	-0.988405
Cyp4f14	-0.988
Maob	-0.987309
Hexb	-0.987136
Fhit	-0.982797
Kcne3	-0.980013
Itih2	-0.97934
Nmnat3	-0.978943
Lrrc8e	-0.976422
Lrp4	-0.971458
S100g	-0.969865
Fabp6	-0.967479
Cps1	-0.967338
Fam134b	-0.967045
Cyp2d22	-0.966653
Ovol2	-0.964517
Scamp1	-0.964175
Ank3	-0.962683
D630039A03Rik	-0.961309
Frat2	-0.960962
Tpsg1	-0.959912
Ces1e	-0.957328
Aldh1a7	-0.956429
Slc34a2	-0.954125
Mettl14	-0.95168
Mkrn1	-0.94841
Ctnnbip1	-0.945257
Hpgd	-0.945193
Abat	-0.94508
Mfsd7a	-0.94508
Tstd1	-0.943727
Foxa2	-0.937106
Adck5	-0.937037
Cdhr2	-0.936932
Gm6086	-0.934132
Neurl1b	-0.933518
Rdh9	-0.932994
Trpm6	-0.932224
Cpm	-0.931802
Gm15915	-0.928925
Homer2	-0.928769
Sord	-0.927003
Ppp1r9a	-0.925952
Rdh16	-0.925835
Hoxd10	-0.923816
Gstm3	-0.923204
2310007B03Rik	-0.922957
Scnn1b	-0.921488
Lrrc51	-0.917233
Ppp1r3b	-0.916905
Slc46a1	-0.916218
Spint2	-0.915655
Ush1c	-0.914334
Hao2	-0.912583
Pdzd3	-0.911812
9030619P08Rik	-0.91156
Esrp1	-0.911461
Nlrp1b	-0.909851
Oxct1	-0.90885
Aasdh	-0.908587
Prdm9	-0.90812
Znrd1as	-0.907104
Slc5a6	-0.906691
Ckmt1	-0.90464
Atoh1	-0.904225
Ppm1b	-0.903919
Lgals12	-0.903904
Scin	-0.90309
Tmem116	-0.901841
Naip1	-0.900959
2210011C24Rik	-0.899964
Gmpr	-0.899008
Sectm1a	-0.897334
BC026585	-0.894556
Ddc	-0.893357
Omp	-0.891865
Ociad2	-0.891397
Muc2	-0.888338
Lnx1	-0.886417
Cutal	-0.886346
Cd200r2	-0.884473
Hoxd11	-0.8832
Hoxb6	-0.882894
Naaladl1	-0.882497
Phlpp2	-0.881121
Fahd1	-0.880534
9430038I01Rik	-0.879834
Hexdc	-0.878895
Gm10516	-0.878351
Hpcal1	-0.876593
Hpn	-0.87422
Il17re	-0.872031
Tubal3	-0.871854
Glul	-0.871213
Gjb5	-0.869957
Kcnk5	-0.868351
Slc5a8	-0.867941
Hnrnpa1	-0.867296
Dhrs11	-0.867125
Catsper4	-0.867012
Cftr	-0.866592
Car14	-0.866105
Tmem246	-0.865442
Tpm2	-0.863659
Upb1	-0.859827
Gm15787	-0.858984
Snhg8	-0.858727
Ndrg2	-0.857811
Rab17	-0.855915
Nlrp6	-0.855655
Ffar2	-0.855592
Tmem41a	-0.852889
Upk1a	-0.852324
Sema5a	-0.852042
2310034G01Rik	-0.848764
Tmem164	-0.846802
Ngef	-0.845339
Hadh	-0.844122
Clec2h	-0.842296
Espn	-0.841093
Sult1c2	-0.838567
Fabp2	-0.838447
Slc25a34	-0.837746
Ndufa5	-0.837455
Tmco6	-0.837313
0610011F06Rik	-0.836441
Usp2	-0.836355
Mkx	-0.83467
5330417C22Rik	-0.834159
Tcf7l2	-0.833858
2610507I01Rik	-0.83269
Cipc	-0.832673
Tff3	-0.83165
Gpld1	-0.831141
Zfp784	-0.83006
Utp14b	-0.828968
Cdkn2b	-0.828244
Nr1i3	-0.827608
Hlf	-0.824673
Lefty1	-0.823266
1110032A03Rik	-0.822746
2900026A02Rik	-0.822274
Mycbpap	-0.822141
Calml4	-0.821842
Acss1	-0.82163
Ccl28	-0.818877
B3gnt7	-0.816834
Ano7	-0.814002
Mpp3	-0.812465
Vwa8	-0.812364
Nadsyn1	-0.81231
Prss41	-0.81137
Gm15972	-0.810897
Pllp	-0.80846
Sec16b	-0.806956
Bcl2l14	-0.806932
Sybu	-0.806401
Cyp3a13	-0.805711
Ces2e	-0.805036
Acsl3	-0.805035
Tppp3	-0.804593
Pla2g2f	-0.804098
Snhg4	-0.803744
2010300C02Rik	-0.80373
Krt14	-0.803425
Osbpl6	-0.800848
Hunk	-0.800743
Fut9	-0.800626
Mkks	-0.797968
Paqr5	-0.797548
Ugt2b35	-0.796461
Nrap	-0.796006
Scml4	-0.79567
Adamts15	-0.794966
2810459M11Rik	-0.794935
Rgs17	-0.794359
Fgfbp3	-0.794123
Prr15	-0.794025
Ces2g	-0.791357
Spag7	-0.789889
Acpp	-0.789228
Ube2r2	-0.787707
9330151L19Rik	-0.786808
Tst	-0.784812
Slc1a1	-0.78467
Nlrp9b	-0.783734
Bmp2	-0.783218
Foxd2	-0.782776
Minos1	-0.782127
Pdp2	-0.78043
Ndufa2	-0.779549
Cox7a2l	-0.778242
Gpt	-0.77812
Smim6	-0.777855
Gjb3	-0.777353
Trabd2b	-0.774895
Rab40c	-0.773825
Dsg2	-0.773638
Map3k13	-0.773623
Atp2a3	-0.771161
Ccrn4l	-0.769697
Foxp2	-0.769178
Aldh1b1	-0.767922
Gm7694	-0.767134
Hoxa7	-0.766278
Dpep1	-0.766053
Map2k6	-0.76585
Slc9a2	-0.765645
Wdyhv1	-0.764078
Gm11538	-0.762531
Btg2	-0.762503
Aldh1a1	-0.760951
Slc35b3	-0.760021
Akr1c19	-0.759811
Polg2	-0.75903
Lace1	-0.757543
Slc36a1	-0.756793
Mettl7a2	-0.756686
1810037I17Rik	-0.755311
Entpd5	-0.754502
Crocc	-0.753844
Hrh1	-0.751533
2510009E07Rik	-0.75153
Slc22a18	-0.750585
Cox6a1	-0.750135
Bfar	-0.748637
2810013P06Rik	-0.748027
Slc16a5	-0.747819
Cox17	-0.747549
Plk3	-0.747303
Camk2n1	-0.747254
Plekha6	-0.747098
Pccb	-0.746908
Ank	-0.746137
D10Jhu81e	-0.745873
Spef1	-0.745696
Wnk4	-0.745049
Chpt1	-0.744873
Lrpprc	-0.743723
Tinag	-0.740563
Synm	-0.738802
Peo1	-0.738247
Cnn1	-0.734739
Nek3	-0.734059
Pank1	-0.733164
Arhgef19	-0.733075
Ldlr	-0.732977
2310001H17Rik	-0.732755
Slc2a5	-0.732122
Cuedc1	-0.731537
Slc26a3	-0.731408
Hepacam2	-0.731406
Gab1	-0.729968
Wwp2	-0.729759
Erbb2	-0.728896
Zfp36	-0.728822
Plbd1	-0.727485
Max	-0.727196
Per2	-0.725307
Capn13	-0.724719
Ccdc28a	-0.724649
Ndufs2	-0.723798
Cbln3	-0.722694
Gpt2	-0.722591
Psmd10	-0.722465
Sphk2	-0.721986
Il15	-0.721972
Lrrc42	-0.720917
Neurl3	-0.72089
Mmaa	-0.720334
Hdgf	-0.718448
Zfp704	-0.716972
Rab29	-0.716209
Vdac2	-0.715071
Tmc6	-0.714813
Sult1d1	-0.71271
Clmn	-0.712263
Eps8l2	-0.71178
Pnpo	-0.711068
Uqcrh	-0.710092
Cox7a2	-0.709211
Farp2	-0.708766
Tom1l2	-0.707764
Oit1	-0.707414
Tmem171	-0.707377
Wbscr17	-0.70721
Sox13	-0.706975
Mxd1	-0.706522
Eif4ebp3	-0.705345
Slc35a2	-0.705021
Akr1c13	-0.704794
Npy1r	-0.704624
Ccl6	-0.704523
Cyp2u1	-0.704319
Abcg2	-0.704234
Chrm1	-0.703989
Pcbd2	-0.703819
Gm12992	-0.703326
Tmem106c	-0.702941
Tbce	-0.702839
Uaca	-0.702776
Cox4i1	-0.701892
Hectd3	-0.701671
Fads2	-0.699579
Ggt6	-0.699272
Inpp5j	-0.698231
Comtd1	-0.697374
Acadvl	-0.696545
Klb	-0.696404
Decr1	-0.695184
Eef2k	-0.69448
Sult1b1	-0.69432
Reps2	-0.694286
Rnf8	-0.694047
Pcx	-0.693256
Pih1d1	-0.693156
Lrrfip2	-0.692725
Adck3	-0.692567
BC021891	-0.692354
Rassf3	-0.692052
Klhl21	-0.690305
Foxa3	-0.689118
Rnf152	-0.688595
Mfsd9	-0.688415
Ckm	-0.687712
Hnf1b	-0.686005
Tmprss2	-0.68498
Metrnl	-0.684878
Pde8b	-0.684147
Ift52	-0.683945
Lamtor4	-0.683937
Adtrp	-0.683708
Ephx2	-0.683036
Gdpd1	-0.682839
Syne2	-0.680387
Sytl5	-0.679927
Nenf	-0.677749
Oas1b	-0.677137
Hddc3	-0.676029
Acaa1a	-0.674675
Trpv1	-0.674462
Hr	-0.674092
4933439C10Rik	-0.673753
Lyplal1	-0.673491
Ihh	-0.673382
Pop7	-0.673187
Neu3	-0.672743
Slc2a13	-0.672651
Il11ra1	-0.671958
Fryl	-0.671772
Vsig10	-0.671641
Prkra	-0.67111
Crebrf	-0.6708
Pex11g	-0.669637
Gm20337	-0.669347
Ypel5	-0.668109
Hoxa3	-0.667786
Fam189a1	-0.667765
Slc10a5	-0.66764
Agpat4	-0.666377
Rasgef1b	-0.665374
Gcnt3	-0.665358
Ipmk	-0.664653
Ly6g6e	-0.664596
Cachd1	-0.663504
Ston2	-0.663059
Mgst2	-0.66294
Tmem263	-0.662833
Synpo	-0.661557
Atpif1	-0.660775
Acy1	-0.658596
Pdcd4	-0.658369
Dgkh	-0.657679
Gbas	-0.656934
9230105E05Rik	-0.656837
Apol7a	-0.654809
Fbxl3	-0.653905
Ndufs6	-0.653778
Pnpla1	-0.652129
Clec2d	-0.652081
Unc119	-0.651795
A930011G23Rik	-0.65161
Brpf3	-0.651593
Tmem69	-0.651526
Kifc2	-0.650791
Fam46a	-0.650261
Sema4a	-0.649795
Serhl	-0.649762
Snhg18	-0.649615
Abcc3	-0.649268
Uqcrb	-0.649058
Tango2	-0.64844
Galm	-0.646433
Anks4b	-0.646127
Acsm3	-0.645518
Ptger3	-0.644659
Isoc2b	-0.644323
Esr2	-0.644209
Gm5801	-0.64417
Rplp2	-0.644019
Igip	-0.643663
Rabggtb	-0.643472
Ifngr2	-0.64301
Nipsnap1	-0.642595
P2ry4	-0.641966
Exph5	-0.641923
Trak1	-0.641101
Tcta	-0.640182
Psd3	-0.640127
Prrx1	-0.639489
Tep1	-0.638994
Xndc1	-0.638712
Lasp1	-0.63713
Rap1gap2	-0.636853
Gfi1	-0.636358
Yeats4	-0.636174
Pttg1ip	-0.635972
Dmpk	-0.635211
Cdo1	-0.63507
Tbc1d24	-0.633648
Aldh2	-0.633113
Fchsd2	-0.633056
Ndufb3	-0.632539
Shank2	-0.631315
Mmab	-0.630392
Gucd1	-0.629774
Rims4	-0.628725
Bco2	-0.627254
Prss30	-0.626463
Prickle3	-0.626365
Lrrc31	-0.626141
Sfxn5	-0.625613
Spink4	-0.625231
Trim2	-0.622855
Ascc1	-0.622402
Plscr4	-0.62203
Klc1	-0.620998
Ccdc3	-0.619905
Gstt3	-0.619749
Acta1	-0.619351
Ccdc61	-0.618787
Ccdc85b	-0.618217
5430427M07Rik	-0.617707
Stambpl1	-0.617546
Cox14	-0.61718
Cdon	-0.617078
Pithd1	-0.616947
Slc17a9	-0.615928
Fuca1	-0.615744
Hykk	-0.61556
Slc40a1	-0.615276
Btnl1	-0.614719
Mcf2l	-0.613411
Cox10	-0.613257
Ttc38	-0.610982
Lgr4	-0.610381
Ndufa8	-0.610239
Zfp622	-0.609534
Fbxo25	-0.609496
Ank1	-0.608412
Smco4	-0.608398
Galnt6	-0.607684
C130074G19Rik	-0.606955
Sap30l	-0.606326
Gprin3	-0.605161
Spint1	-0.605137
Mocs1	-0.605086
BC064078	-0.604474
Pm20d1	-0.603759
Serac1	-0.602761
Adgra2	-0.600953
Galnt7	-0.600755
Mpnd	-0.600301
Usp40	-0.598412
1190002F15Rik	-0.597462
Lenep	-0.596755
Fam120c	-0.596167
Nprl2	-0.595153
Des	-0.594794
Lppos	-0.594647
Cnnm4	-0.59444
Cep152	-0.594358
Rwdd2b	-0.59276
1010001N08Rik	-0.591836
Ugt2b34	-0.590622
Glrx5	-0.588774
Sugp2	-0.587818
Rpp25l	-0.587314
Cables1	-0.587293
Gm10639	-0.586861
Anp32a	-0.586555
Knstrn	-0.586043
Mid1ip1	-0.585409
Itih5	-0.585331
Ces2b	-0.584585
Olfr78	-0.584138
Cntrob	-0.583621
Spg7	-0.582747
Tfcp2l1	-0.58155
Hdac11	-0.580996
Atg4d	-0.579697
Fdxr	-0.579634
Caml	-0.577474
Mpzl2	-0.577151
Ptrf	-0.577042
2010111I01Rik	-0.576216
Pygb	-0.575505
Becn1	-0.575336
Glt1d1	-0.575267
Cdipt	-0.571764
Psme2	-0.571105
Dnajc30	-0.569582
Wscd2	-0.568682
Med28	-0.568114
Ptprn2	-0.567944
Glod5	-0.565189
Epb4.1l1	-0.565105
Sertad3	-0.56403
Car1	-0.562508
Ccdc163	-0.562006
Lyrm5	-0.560258
B4galnt3	-0.559717
Acads	-0.55822
Mgat4a	-0.557008
Tm7sf2	-0.555267
Bphl	-0.555023
Pln	-0.554949
Zmym5	-0.551594
Tfpt	-0.550562
Myo18a	-0.549878
A1cf	-0.546303
Nr1d2	-0.545178
Acrbp	-0.542589
Kit	-0.542508
Pamr1	-0.542287
Map2	-0.54139
Sema6a	-0.540252
Tor1b	-0.53731
Crabp1	-0.537195
Lrrc14	-0.537114
Pxylp1	-0.536185
Mier3	-0.536049
Cracr2b	-0.535863
Snf8	-0.53443
Mcur1	-0.534392
Cdk10	-0.53417
Hbs1l	-0.534145
Slc6a14	-0.533323
Plin2	-0.532233
Prph	-0.531247
Mapk13	-0.527901
Clic5	-0.526465
Pofut1	-0.526425
Dpcd	-0.525778
Map7	-0.523105
Papss1	-0.522237
Tmem56	-0.521918
Zbtb42	-0.519406
Wbp2	-0.517849
Uchl1	-0.517018
Scrn3	-0.515185
Fzd5	-0.514302
Syt7	-0.513906
Bnip1	-0.510874
Myo1e	-0.510794
Dhrs7b	-0.508541
Gnrh1	-0.508376
Dmap1	-0.506527
Krt18	-0.50274
Maoa	-0.501352
Gm4262	-0.501124
Hnrnpd	-0.501009
Rfx1	-0.499646
Acta2	-0.498955
Tacc2	-0.498375
Otc	-0.496695
St6galnac2	-0.49583
Myh11	-0.493586
Scrib	-0.49224
Fnip2	-0.491953
Supt5	-0.491139
Lamb3	-0.490952
Hnrnpc	-0.489005
Car2	-0.488782
BC005624	-0.488604
Tagln	-0.486282
Irf1	-0.485807
Pink1	-0.483993
Pex6	-0.479566
Gpr157	-0.479471
Nudt1	-0.478859
Ilkap	-0.478563
Camk1d	-0.478234
Pmp22	-0.477604
Kcnn4	-0.47701
Wdr83os	-0.476165
Pter	-0.474443
Ptgr1	-0.47353
Cuedc2	-0.47285
Gm608	-0.471845
Pik3r3	-0.471837
Rbm10	-0.470923
Gal3st2	-0.470784
Btnl4	-0.469649
Slc22a23	-0.469114
Rbm4b	-0.46909
Tomm34	-0.469011
Yipf1	-0.468544
Faah	-0.467883
Rfk	-0.466673
Scd2	-0.465676
Dyrk2	-0.465386
Ephb6	-0.464816
1700019G17Rik	-0.462825
Tgoln1	-0.462636
Ccdc9	-0.462498
Igdcc4	-0.46174
Luzp1	-0.461297
Bex4	-0.459214
Mbd6	-0.455151
Garem	-0.454355
Usp53	-0.453808
Mcoln1	-0.452701
Htr4	-0.452214
Stard4	-0.452201
Rundc3b	-0.451973
Decr2	-0.451743
Aldh4a1	-0.451215
Pla2g3	-0.450563
Flnc	-0.449429
Lrig3	-0.449023
Ccni	-0.448078
Slc25a20	-0.446764
Nlrp10	-0.44605
St3gal6	-0.44561
Fam134a	-0.445191
Zmat2	-0.443374
Cnksr3	-0.443007
Atp6v0d1	-0.442974
Bves	-0.442529
Lipo1	-0.442176
Ano1	-0.441733
Myl9	-0.440634
Asl	-0.440603
1700037H04Rik	-0.440383
Sorbs2	-0.440346
Hspb11	-0.438897
Gyk	-0.438145
Ftsj2	-0.438014
Dgcr14	-0.437929
Rnf31	-0.437694
Rbm17	-0.437567
Glb1	-0.437515
Sil1	-0.43536
Mrpl28	-0.435202
Akr1c14	-0.43457
Tmem180	-0.433534
Miip	-0.433362
Tmem150b	-0.433205
Cchcr1	-0.432859
Igflr1	-0.432631
Ndufa9	-0.431526
Tesk2	-0.430749
Steap3	-0.430511
4931406C07Rik	-0.42999
Rnf186	-0.427841
Abca8a	-0.425619
Acbd6	-0.425326
Cept1	-0.425266
Gata6	-0.423582
Clk2	-0.423039
Nfix	-0.422991
Atg101	-0.422853
Epb4.1l3	-0.422796
Itpk1	-0.422733
Plekhh3	-0.422442
Zkscan1	-0.421434
Tpra1	-0.419749
Mgat3	-0.418531
Vps51	-0.418214
Cdk11b	-0.417899
Ces2c	-0.417739
Als2cr12	-0.417479
Ace2	-0.417238
Fhl1	-0.416999
Cth	-0.416822
Ugdh	-0.416318
Insr	-0.416106
Rbm8a	-0.415776
Hmcn1	-0.414973
Sart1	-0.414105
Dxo	-0.413828
Adam15	-0.412723
Alb	-0.412288
Mcc	-0.410569
Ceacam18	-0.408317
Paf1	-0.407694
Ern2	-0.407564
Prkaa2	-0.407492
Dhx58	-0.406236
Hist2h2be	-0.406134
Nudt18	-0.405668
Alkbh2	-0.405228
B3gnt5	-0.405057
Chmp4c	-0.405015
Glmp	-0.404835
Polr2g	-0.403976
Tsr2	-0.403773
Casd1	-0.40288
Cep131	-0.402796
Pde7a	-0.402378
Pdlim3	-0.401554
Hcfc1r1	-0.400471
Snrnp70	-0.399166
Rgmb	-0.397742
Arhgap18	-0.397638
Ubac1	-0.397617
Zbtb10	-0.397329
Cpe	-0.39732
Irs1	-0.39637
Csad	-0.395976
Nr5a2	-0.392765
Tbc1d17	-0.389769
Ppp1r16a	-0.389749
Cmc2	-0.388879
Ptms	-0.388199
Xpr1	-0.386767
Card10	-0.386218
Ppard	-0.385999
Epn3	-0.384695
Ubl7	-0.384055
Zfp385b	-0.380999
Csrp1	-0.380876
Pomp	-0.380781
Slc35f5	-0.378983
Pard3b	-0.378608
Aadac	-0.377683
Rnf103	-0.377537
Klf6	-0.373411
Erp29	-0.373053
Sowahc	-0.372817
Acad11	-0.37154
Ccdc97	-0.371527
Neurl4	-0.370939
Pak1ip1	-0.36881
5730408K05Rik	-0.368661
Myb	-0.367743
Tjp3	-0.366754
Mtg1	-0.366461
Gnl1	-0.365996
Adgrg7	-0.365844
Nelfcd	-0.365828
Nr2f6	-0.36534
Lrrc45	-0.365207
Fbxw4	-0.364057
AA467197	-0.363721
Tmem236	-0.363483
Rmnd5a	-0.363383
Safb2	-0.362463
Erbb3	-0.358183
Mzt2	-0.35791
Tap2	-0.357908
Gas2l1	-0.357434
Bri3	-0.357297
Klf4	-0.357099
Thrb	-0.356866
Ergic3	-0.356736
Plin3	-0.356614
Golph3l	-0.353676
Ehmt2	-0.351638
Add3	-0.351271
Oas2	-0.349913
Ocln	-0.348783
Dera	-0.346599
Nt5e	-0.346102
S100a16	-0.34532
D330045A20Rik	-0.345103
Slc35e3	-0.344808
6330403A02Rik	-0.343574
Plce1	-0.342034
Trmt6	-0.34171
Aim1	-0.341553
Mtm1	-0.341293
Apol9b	-0.339948
Sqstm1	-0.33832
BC037034	-0.337103
H2afy	-0.336523
Gfpt1	-0.336359
Cyp39a1	-0.335572
Akr1a1	-0.334572
Tpm3	-0.332459
Pde4a	-0.331982
Lgr5	-0.331581
Rb1cc1	-0.331488
Rcor3	-0.331176
Irf2	-0.330827
Fam64a	-0.329894
Hist3h2a	-0.329346
Krt19	-0.328527
Fmo4	-0.32818
Fastkd1	-0.328116
Vps52	-0.3281
Atp5d	-0.328077
Uty	-0.327384
Atp9b	-0.327351
Bche	-0.326857
1810041L15Rik	-0.326842
Cldn23	-0.326545
Cxadr	-0.324088
Dnajc11	-0.324038
Emid1	-0.32289
Tnks1bp1	-0.322887
Arhgap12	-0.321659
Rusc1	-0.321658
Tspan2	-0.319838
Mgst1	-0.319347
Safb	-0.317777
Rbm14	-0.317771
Mtch1	-0.317082
Enpp5	-0.316389
Taf15	-0.316002
5930430L01Rik	-0.315955
Mad2l1bp	-0.315858
Clec14a	-0.315164
Dcbld2	-0.312752
Zkscan7	-0.312314
Guca2b	-0.311907
Ckap2	-0.3092
Cd2bp2	-0.309064
Nup62	-0.308663
Otulin	-0.308662
Dap	-0.308488
Oxsm	-0.308199
Ndufa3	-0.307473
Bspry	-0.306591
Col4a5	-0.306401
Isx	-0.306351
Cap2	-0.306165
Fut4	-0.305824
Dynlrb1	-0.304959
Mum1	-0.303684
Pagr1a	-0.301624
Ptprf	-0.301567
Slc2a4rg-ps	-0.301554
Lzts2	-0.301176
Mettl7a1	-0.299927
Mettl17	-0.29821
Ptprr	-0.297959
Doc2g	-0.296823
Polr2e	-0.296436
Trim41	-0.296038
Cdc20	-0.2939
Nbeal1	-0.292612
Misp	-0.292392
Txn1	-0.290428
Acly	-0.289569
Vrk3	-0.288951
Nucb1	-0.288879
Mipep	-0.287067
Brd9	-0.285663
Tmem205	-0.284666
Ipo13	-0.283971
Acvr1b	-0.280698
Jade1	-0.280455
Stk19	-0.279838
Dolpp1	-0.279663
Gar1	-0.279512
Alg1	-0.278771
Cldn7	-0.278671
Eif2b4	-0.278665
Clrn3	-0.277973
Krtcap3	-0.277709
Tnni3	-0.277553
Sgms2	-0.277129
Pdk1	-0.277082
Parp10	-0.276791
Optc	-0.2763
Mlf2	-0.275984
Trdmt1	-0.275758
Pmm2	-0.273514
Hist1h1c	-0.273476
Dip2a	-0.273386
Txnl4a	-0.273346
Tex264	-0.271925
Mrpl2	-0.271632
Preb	-0.271426
Dennd1b	-0.270986
Capn1	-0.270533
Ak2	-0.27007
Cobl	-0.26968
Wee1	-0.269059
Yipf3	-0.268806
Serpinb1a	-0.268683
Arl2	-0.267462
Naip6	-0.26739
Stub1	-0.266677
Ly6d	-0.265773
Irf2bp1	-0.265257
Slc39a7	-0.264702
Gstk1	-0.262525
Bag6	-0.262279
Coq10b	-0.261044
Cdh3	-0.26011
Lyar	-0.258948
Abca7	-0.257899
Atp6v1f	-0.256347
Ubr4	-0.256344
Tbc1d10b	-0.256293
Tapbp	-0.256022
Cacna2d2	-0.255796
Dcakd	-0.255162
Gm17296	-0.255139
Nat9	-0.254464
Iba57	-0.254111
Tcf7l1	-0.253999
Dnph1	-0.25384
9430015G10Rik	-0.253782
1700096K18Rik	-0.250779
Adck4	-0.249395
Pigs	-0.248856
Zbtb17	-0.246157
9030617O03Rik	-0.245843
Ubxn1	-0.245408
Tonsl	-0.245311
Egln2	-0.24468
Slc16a1	-0.243665
Pvrl3	-0.243576
Slc35c1	-0.24303
Atp1b1	-0.24279
Tbc1d13	-0.242703
Eif4a2	-0.242266
Klf16	-0.241381
6330416G13Rik	-0.240316
Fam126b	-0.240007
Meg3	-0.239387
Chd1l	-0.239192
Ifi30	-0.239123
Psmd8	-0.238927
Chp1	-0.237871
Psmc5	-0.237833
Haus8	-0.237336
Pias2	-0.236096
Snx13	-0.235781
Kcnf1	-0.235778
Ciz1	-0.234935
Pcp4l1	-0.234433
Peli2	-0.233656
Lrrc66	-0.232489
Jund	-0.231968
Fgd4	-0.231794
Junb	-0.231518
Tomm6	-0.230747
Sart3	-0.230733
Ghrl	-0.230622
Cenph	-0.229187
Bcl2l12	-0.229158
Net1	-0.2289
Ctse	-0.228731
Acat2	-0.228314
Pcmtd2	-0.227094
Serinc5	-0.225632
Lrrd1	-0.225187
Exosc6	-0.22472
Tsfm	-0.223781
Dpyd	-0.223185
Pygo2	-0.222742
Lemd2	-0.222191
Cc2d1b	-0.22165
Kitl	-0.221366
Usp28	-0.220561
Psmd2	-0.220543
Arrdc1	-0.22052
Lrrc47	-0.220457
Rnf40	-0.220357
Sp110	-0.21939
Rassf9	-0.218631
Pkn3	-0.217818
Ikbke	-0.217789
Prr13	-0.217656
Spry2	-0.216975
Cpq	-0.216586
Fam135a	-0.215884
Bmp3	-0.215581
Gigyf1	-0.215516
Slc4a4	-0.214837
Rabggta	-0.214585
R3hdm4	-0.213776
Pif1	-0.213144
Oasl1	-0.212894
Slc38a7	-0.212752
Fam13a	-0.212333
Nr3c2	-0.212305
Mepce	-0.211773
Pgpep1	-0.21173
AF529169	-0.211011
Agfg2	-0.210872
Spopl	-0.209906
Flot1	-0.208363
H2-D1	-0.208314
Heca	-0.208037
Cactin	-0.207883
Degs2	-0.20672
Ldlrad3	-0.206586
Gripap1	-0.206536
Opcml	-0.206514
Sash1	-0.205804
Taldo1	-0.205608
Dnajb11	-0.202799
Deptor	-0.202631
Smarcd1	-0.202611
Pomt1	-0.201342
Hint1	-0.200314
Bcl2l1	-0.199104
Slc25a28	-0.199056
Sema3c	-0.198867
Tars2	-0.19858
Lynx1	-0.198324
Tecr	-0.197479
Arrdc3	-0.197438
Wdsub1	-0.196853
Hexa	-0.196758
Srsf9	-0.196398
Lrmp	-0.195822
Rgs7bp	-0.19522
Hamp2	-0.192824
Notch4	-0.19163
Aqp4	-0.190191
Hadhb	-0.189764
Padi4	-0.18976
St6gal1	-0.188753
Sepw1	-0.187949
Gpr160	-0.187943
Zfyve16	-0.187363
Pik3r1	-0.186901
Alcam	-0.185987
Plekhg3	-0.185729
B3gnt2	-0.184826
Cenpe	-0.183396
Irx1	-0.182565
Copz1	-0.182504
Ckb	-0.182376
Spns1	-0.182049
Lhfpl2	-0.181949
Ptpn23	-0.181627
Gt(ROSA)26Sor	-0.181488
Tmem147	-0.180788
Sf3a3	-0.180578
2610318N02Rik	-0.180242
Nkd2	-0.179955
Ap5m1	-0.17956
Cox7b	-0.179287
Abt1	-0.178922
Batf2	-0.178703
Fzd7	-0.178675
Stim1	-0.17667
Art3	-0.176392
Zmym2	-0.176209
Tshz1	-0.176065
Crim1	-0.175431
Retsat	-0.173895
Cers6	-0.173705
Elp6	-0.173469
Hmces	-0.172729
Rbck1	-0.172685
Gga1	-0.172351
Pttg1	-0.1722
Puf60	-0.170936
Nudt4	-0.170652
Fam120aos	-0.169986
Thumpd3	-0.169489
Nfkbil1	-0.16907
Fktn	-0.168834
Rab27b	-0.16835
Ttbk2	-0.167899
Satb2	-0.167661
Cttnbp2	-0.167467
Insig1	-0.167281
Mafg	-0.167098
Fam83f	-0.165796
Fbn2	-0.165163
Nedd8	-0.164942
Hnf4g	-0.164709
Phkg2	-0.164652
Mylk	-0.163599
Eif1ad	-0.163033
Lclat1	-0.162986
AW549877	-0.162633
Pgm5	-0.161532
Rgl2	-0.16104
Slc4a7	-0.158852
Fbxo30	-0.158229
Themis3	-0.158067
Tyk2	-0.156521
Esrrg	-0.15585
Dbt	-0.155414
Pabpn1	-0.155202
Reep4	-0.154208
Ces1d	-0.153585
Tceanc	-0.152058
Ivns1abp	-0.151818
Cdx2	-0.150735
Odf2	-0.150723
Foxn3	-0.150414
Ccdc22	-0.150325
Arfgap1	-0.149727
Drap1	-0.147836
Tmem253	-0.14776
Cd9	-0.147401
Phkb	-0.145094
Gm11992	-0.145067
Aspscr1	-0.144564
Mier2	-0.143679
Ptpn18	-0.143287
Naip2	-0.142806
Magi3	-0.142124
Cstb	-0.141871
Tysnd1	-0.140899
Slc35g1	-0.138849
Vps54	-0.138475
Hirip3	-0.138354
Poc1a	-0.137268
Brms1	-0.136954
Faap20	-0.136719
Psmg1	-0.136141
Polrmt	-0.135988
Dhrs1	-0.135983
Rnaseh2a	-0.135936
Prkar2b	-0.135526
BC021614	-0.13524
Grhl2	-0.13342
Ndfip2	-0.131645
Tsr3	-0.131515
Zfp799	-0.131249
Zfp266	-0.131047
Arf5	-0.130836
Gtf2h5	-0.130796
Cuta	-0.130402
Rtel1	-0.130121
Tnk2	-0.129666
Celf5	-0.128947
Plekha8	-0.128869
Slc45a3	-0.128755
Rnf187	-0.126664
Znrf3	-0.123158
Tspan7	-0.123089
Mier1	-0.123006
Synpo2	-0.122939
Qpct	-0.122825
Cgrrf1	-0.122082
Gmppa	-0.121408
Amn1	-0.121068
Wash1	-0.120882
Atp13a1	-0.120298
Usmg5	-0.12021
H2afx	-0.120083
Taok2	-0.120042
Slc16a9	-0.119819
Pfdn6	-0.119811
Dram2	-0.119707
Cenpa	-0.119415
Mus81	-0.119149
Vps13a	-0.119028
Agtrap	-0.118991
Plekhn1	-0.118226
Cltb	-0.118114
Tpgs1	-0.118096
Mertk	-0.11559
Emc10	-0.115477
Cd177	-0.115239
Gm2061	-0.11391
Mapk7	-0.113753
Arfgap3	-0.113355
Msto1	-0.113233
Khdrbs3	-0.112175
Apoc1	-0.112082
Sec22a	-0.111543
Tmem70	-0.111394
Gtf2f1	-0.110673
Zcchc17	-0.110401
Csnk2b	-0.11024
Zfp612	-0.11017
Ehbp1l1	-0.109269
Tspan12	-0.108081
Atp2b4	-0.1073
Rnasel	-0.107254
Fbxo8	-0.106996
Kcnk6	-0.106254
Siae	-0.105327
Ly6e	-0.104937
Pip5k1b	-0.103114
Pex7	-0.101243
Nabp2	-0.100747
Zfp68	-0.0999774
Zfhx4	-0.0984618
Glrx	-0.0981069
Cct7	-0.0980538
Lin7c	-0.0970968
Mcpt9	-0.0961034
Tmem139	-0.0959531
Kbtbd7	-0.0957199
Mysm1	-0.0955383
Rnf149	-0.0952626
Plscr3	-0.095051
2310022A10Rik	-0.0950492
Ddx39	-0.0947529
Prmt7	-0.0941185
Actr1a	-0.0938317
Kctd17	-0.0938038
Mov10	-0.0935804
Atp2b1	-0.0934727
Pvrl2	-0.0926403
Zfp668	-0.0916076
Adk	-0.0911057
Smg9	-0.0907064
Klf2	-0.0902079
Mtfr2	-0.090194
Ppp1r35	-0.0897418
Sepp1	-0.0891202
Nes	-0.0887913
2010315B03Rik	-0.0885485
Cdc14a	-0.0881945
Tmem51	-0.0881704
Arhgap27os3	-0.0877955
Clip2	-0.0867994
Xrn1	-0.0865144
F3	-0.0859416
Ptn	-0.0858465
Ehhadh	-0.0857861
Kat6b	-0.0852354
Pycr2	-0.0847841
Mfsd4	-0.0839145
Rasef	-0.0832656
Uqcrc2	-0.082388
Aamp	-0.0819
Pex13	-0.0811178
Slc6a9	-0.0808096
Flrt2	-0.0786713
Psmd1	-0.0778601
Nrm	-0.0763991
Park7	-0.0759166
Kif22	-0.0734333
Znhit1	-0.0729108
Kdm7a	-0.0720328
Kif14	-0.070928
Rdh14	-0.0709113
Rtn4r	-0.068557
Kifc5b	-0.0682737
Aldh6a1	-0.0678622
Map4k3	-0.0676325
Fbxw17	-0.067356
Rmdn1	-0.0654556
Gnpnat1	-0.0650188
Greb1	-0.0647656
Ttll7	-0.0643442
Apeh	-0.062993
Fem1c	-0.0628534
Zfp791	-0.0606935
Avl9	-0.0599471
Rpain	-0.0599081
C330018D20Rik	-0.0596025
Ttpal	-0.0594188
Col16a1	-0.0593945
Ces1c	-0.0592957
Ifih1	-0.0587611
Banf1	-0.0584445
Mtmr10	-0.0581966
Ncapd2	-0.0574352
Iyd	-0.0563561
Prc1	-0.0561142
Pdia6	-0.055488
2310035C23Rik	-0.0544875
Tmx3	-0.0544358
Map3k2	-0.0541031
Ptch1	-0.0538896
Trpm7	-0.0535565
Pebp1	-0.0523329
Arfgef3	-0.0511811
Tmem60	-0.0510166
Idh3a	-0.0505952
1700019D03Rik	-0.0502525
Prkcsh	-0.0501967
Atxn1	-0.0497803
Atp8b1	-0.0492454
Wls	-0.0490887
Tpx2	-0.0481195
Cmpk1	-0.0473274
Zfp953	-0.0469093
Plekha2	-0.046744
Rrbp1	-0.046713
Bivm	-0.0464949
Psmc2	-0.0464709
Peg10	-0.046427
Pqbp1	-0.0459116
Papolg	-0.0458264
Igsf8	-0.0455749
B3gat3	-0.0455484
BC016579	-0.0449918
Ccser1	-0.044877
Ubr3	-0.0444354
Cfl2	-0.0444257
Sypl	-0.0436727
Chpf2	-0.0431167
N4bp1	-0.0426433
Klhl24	-0.0423368
Sertad1	-0.041912
Abca8b	-0.0416255
Med24	-0.0391726
Erbb2ip	-0.0373911
Tbc1d32	-0.0372162
Galk1	-0.0370978
Tmem64	-0.0362008
Gcnt1	-0.0351184
Slit2	-0.0343258
Psen2	-0.0322054
Pkdcc	-0.0317124
Plekha5	-0.0315237
Ak4	-0.0313098
Cenpf	-0.0311283
Mut	-0.0308951
Depdc1b	-0.0303632
Acot7	-0.0301937
Ankle1	-0.0296721
Acap2	-0.0291886
Ptprd	-0.0286268
Tmtc4	-0.0275
Zfp444	-0.0272763
Oxr1	-0.0272197
Ubald1	-0.0270793
Fcho2	-0.0261423
Khdc1a	-0.0255753
Far1	-0.0241157
Ddx3y	-0.0232364
Mvb12a	-0.0220161
Gnai1	-0.0219674
Xk	-0.0216828
Ptp4a2	-0.0209746
Rab9	-0.0204671
Sirt1	-0.0200625
Acbd5	-0.0199621
Zfp445	-0.0197038
Atp5j	-0.017771
Klhl9	-0.0177476
Gm3414	-0.0177212
Ahr	-0.0172375
Cbl	-0.0169295
Rfng	-0.0163095
Ddx56	-0.0160576
Nadk2	-0.0152182
Rictor	-0.0149507
Tspan14	-0.0140191
Prkacb	-0.0139976
Plekhf2	-0.0130771
Kcnma1	-0.0129571
Aldh16a1	-0.0129313
Setbp1	-0.011982
Khsrp	-0.0115959
Abhd17c	-0.0105426
Sdhaf1	-0.010036
Hspa14	-0.0100052
Sepsecs	-0.00935482
Fgd2	-0.00932917
Plekhj1	-0.00922098
Scnn1g	-0.00917947
Aspn	-0.00869933
Rnase4	-0.00808289
Tvp23b	-0.00804008
Stxbp3	-0.00798659
Lsm3	-0.00619778
Trp53inp1	-0.00599286
Smad7	-0.0057101
H2-Ab1	-0.00467227
Trappc6b	-0.00446362
Rrp9	-0.00360493
Nudt12	-0.00327153
Naglu	-0.00318298
Ccdc134	-0.00316723
Ccnb2	-0.00281556
Hint3	-0.00228653
Capns1	-0.00195267
Etohi1	-0.00172222
Enpep	-0.00152722
Zfp644	-0.00136897
Farsa	-0.000528041
Lrrc15	-0.000454017
Syap1	0.000121781
Tle4	0.000241033
Pnpla8	0.00100814
Tnni2	0.0022207
Ercc1	0.00235765
Cir1	0.00270826
Adrbk1	0.00332647
Slc41a2	0.00357252
Slc44a1	0.00437047
Hprt	0.00513771
Tceal8	0.00523893
Mt3	0.00613122
Zfp729a	0.00645631
Zc3h12d	0.00737148
Clpb	0.00793746
Snrpb	0.00881325
Cdk2ap1	0.009041
Fam110a	0.00905094
Nedd9	0.00947476
Pcdh19	0.00965098
Klf3	0.0112706
Galnt5	0.0114843
Piwil4	0.0117594
Bpgm	0.0118771
Gsk3a	0.0129797
Txlng	0.0131278
Pigh	0.0136019
Cd109	0.0140172
Jmy	0.0142491
Psmb9	0.014682
Fam210a	0.0148493
Kdm1b	0.0150208
Atic	0.0158909
Id4	0.0159123
Gadd45b	0.0162318
Zfp638	0.0163967
Smek2	0.0166146
Gng12	0.0166635
Rcc2	0.0167545
Sp3	0.0169594
Trappc1	0.01778
Fcgrt	0.0179185
Bvht	0.018373
Mvp	0.018832
Trip11	0.018842
Hapln1	0.0189446
Tnfaip8l1	0.0190247
Nop16	0.0191505
Nxf1	0.019655
Ddx11	0.0197443
Cep250	0.0203737
Mob1b	0.0210313
Rgcc	0.0217969
Pdk4	0.0219845
Chaf1a	0.02285
Zfp738	0.0228958
Dennd4c	0.0229562
Wdr74	0.0234488
Sparcl1	0.0235857
Fzr1	0.0239319
Ptpn13	0.0240419
C2cd4a	0.0261764
Rp2h	0.0262
Pkia	0.026278
Sorbs1	0.0263735
Il3ra	0.0265446
Pon3	0.0265747
Grn	0.026914
Sae1	0.0271538
Ythdf3	0.0279355
Klhdc3	0.028046
Scfd1	0.0282266
Prkg1	0.0285822
Mical1	0.0295415
Gpaa1	0.0295825
Rpn2	0.0302308
Crb3	0.030406
Srrt	0.0307582
Matr3	0.0333097
Atp1a3	0.0336305
Zfp959	0.033713
Eif3e	0.0344862
Gm10509	0.0358539
Gnl3l	0.0359551
Ccnd3	0.0360735
Chd9	0.0368927
Rnf13	0.0368935
Kpna2	0.0374396
Zfp119b	0.0374417
Gm12185	0.039117
Troap	0.0394693
Fbf1	0.0400018
Pggt1b	0.0403949
Tinf2	0.04175
Igfbp2	0.0423636
Tnks	0.042881
Gsdmd	0.0430537
Zfp939	0.0436376
Tmem132a	0.0437229
Klhdc4	0.0458072
Slc35a3	0.0463999
Gmppb	0.0466544
Fmo2	0.0471813
Mpc2	0.0474284
Pdcd10	0.0474579
Hmgcs1	0.0476192
Mzt1	0.0477346
Tmem160	0.0482533
Tom1	0.0482677
Tbc1d10a	0.0489481
Fam129a	0.051174
Dmd	0.0512572
Cetn3	0.0517522
Tmem30a	0.0519959
Ciapin1	0.0521868
Acacb	0.0521889
Sf3a2	0.0522379
Lamc2	0.0523253
Sdhaf4	0.052433
Col6a4	0.0527154
Arhgap42	0.0532412
Rock1	0.0547384
Penk	0.0553324
Creld1	0.0558782
Psmb3	0.0571538
Ghr	0.0573484
Ntn4	0.057467
Foxo3	0.0576653
3110062M04Rik	0.0588003
Ift172	0.0591384
Polr1a	0.0593889
Cdca5	0.0603386
Tuba1c	0.0604097
Rcan2	0.0615135
Cd74	0.0619446
Ppp1cb	0.0620576
Lime1	0.0623441
Fyttd1	0.0627553
0610009B22Rik	0.0633488
Kcnh3	0.0637147
Tmem54	0.0641832
Dnm1l	0.0648682
Slc25a1	0.0661181
Fgfbp1	0.0662228
Snrpa	0.0666664
Shf	0.0667037
Ctsa	0.0668466
Traf7	0.0669882
Snx7	0.0669884
Suv39h1	0.0672978
Abhd2	0.0676595
Yme1l1	0.0682959
Klf9	0.0686252
Ctu2	0.0691557
Yy1	0.0693234
Cpne2	0.0698467
Ssrp1	0.0704222
Lnpep	0.0707112
Acvr2a	0.0712129
Cd5	0.0715401
Pcf11	0.0717875
Smap2	0.0722821
Tsen34	0.0732034
Usp33	0.0733356
Thoc6	0.0734276
Zfp280d	0.0735497
Dr1	0.0736679
Fbl	0.073802
Ckap4	0.0744749
Pdyn	0.0747636
Ppp1r9b	0.0748327
Ralgps1	0.0755944
Faxc	0.075889
Mrpl38	0.0760771
Sf3b5	0.0765523
Fbxl4	0.0766744
Wwp1	0.0770177
Mctp2	0.0771545
2900008C10Rik	0.0778981
Rb1	0.0780225
Atad1	0.0781204
Phldb3	0.0782312
Fbxl19	0.0782545
A230050P20Rik	0.0793093
Cfap20	0.0794574
Hsp90ab1	0.0796385
Zfp617	0.0796661
Gale	0.0797683
Ptpn7	0.0800464
1600014C10Rik	0.0804305
Hip1r	0.0817734
Syngr2	0.0823322
Zfp654	0.0828997
Nek7	0.0845926
Fbxo3	0.0849752
Dnaja2	0.0855145
Zfp51	0.0860222
Ap2s1	0.0862271
Aldh7a1	0.0871317
Alg3	0.0875915
Zfp146	0.0878178
Zfp771	0.0878522
Azin1	0.0878569
Dynlt3	0.0878584
Tbc1d15	0.0880965
Usp32	0.0881002
Sars2	0.088573
Fam8a1	0.0887381
Sh3bgrl	0.0896231
Nit2	0.0897016
Slc16a12	0.0909973
Angptl7	0.0916085
Rbm42	0.0921095
Tspo	0.0921948
Thpo	0.0925384
Plcb4	0.0925538
Pgp	0.0925789
Ddx26b	0.0928311
Zfp518a	0.0938635
Aarsd1	0.0946131
Atg4c	0.0948454
Sec23a	0.0958172
Nrip1	0.0964425
Lfng	0.0965649
Taf1	0.096788
Nipbl	0.0981775
Otud6b	0.0987325
Vac14	0.098994
Taf6l	0.0991314
Crot	0.0993571
Igsf23	0.099611
Ctsz	0.0999978
Stxbp6	0.10029
Npdc1	0.100922
Lpp	0.101463
Tmem18	0.101486
Eml3	0.102879
C2	0.103677
Aig1	0.103907
Sccpdh	0.103975
Dab1	0.103987
Sos2	0.10705
Cyp2b10	0.107546
Tap1	0.107712
Ccl22	0.10817
Mbnl2	0.108349
Trim27	0.10942
Rps6ka3	0.109826
Racgap1	0.110445
Tmem47	0.111861
Lmbrd2	0.112227
Gpr137	0.112283
Recql	0.112685
4933412E12Rik	0.112699
Usp35	0.112875
Eapp	0.11342
Efhd2	0.11344
Cdc14b	0.113664
Bmpr2	0.113898
Chchd3	0.114748
Pik3c2a	0.114851
Scand1	0.115169
Rangap1	0.116235
Krit1	0.116655
9130209A04Rik	0.11766
Btbd7	0.11804
1190002N15Rik	0.118338
Wdr62	0.118553
Socs4	0.118681
Naca	0.118788
Rims1	0.118919
Egr1	0.118941
Ldlrap1	0.119118
Tmtc3	0.119334
Ireb2	0.120208
Obfc1	0.120399
Dazap1	0.120816
Ppp1r14b	0.12128
Nxt2	0.121725
Shisa5	0.122886
Ubl3	0.123229
Prss23	0.123248
N4bp2l2	0.123306
Pgrmc1	0.123399
Tmsb10	0.123456
Ccng1	0.124049
Rnaseh2c	0.125002
Wasl	0.125448
Uhrf1bp1l	0.12576
Tmem5	0.126351
Ccnt2	0.126865
Ppp2r3a	0.12687
Ecm2	0.127106
Tssc4	0.12716
Vcpkmt	0.127169
Mfsd5	0.127214
Mpv17	0.128525
Lactb2	0.128601
Ctgf	0.128936
Thoc7	0.129309
Top2b	0.129478
Klhl7	0.129719
Wfdc18	0.129777
Ctso	0.131906
Rsbn1	0.132097
Cpsf4	0.134169
Rnf2	0.134372
Cntnap1	0.1345
Yes1	0.136346
Phip	0.136551
Mef2a	0.137054
Ankrd49	0.137755
Slc25a32	0.138115
Frk	0.139732
Cnot7	0.14024
Abhd13	0.141441
Zbtb33	0.142035
Zhx1	0.142318
Pof1b	0.142606
1700001L05Rik	0.144217
St8sia1	0.14482
Cyp4v3	0.145063
Krcc1	0.145497
Manea	0.146645
Ppp2r3c	0.147779
Sprr2a3	0.149556
Tbl1x	0.149572
Cpeb4	0.149996
H13	0.152213
Msl3	0.153032
Dpp10	0.153134
Aff4	0.153593
Zfp948	0.153736
Plekha3	0.15383
Mars2	0.153875
Cldn8	0.154096
Alg11	0.154609
Pde4d	0.154981
Cfb	0.156041
Tacc3	0.156451
Gk5	0.156649
Zfp945	0.156658
Slc25a36	0.156832
Kansl1l	0.157037
9930021J03Rik	0.157588
Csgalnact2	0.158325
Zfp758	0.158417
Wac	0.158575
Dip2c	0.158691
Rybp	0.158767
Slc17a5	0.159208
Dctn4	0.160179
Cav2	0.161057
Rabgap1	0.16175
Cdk1	0.162523
Lnp	0.162721
H2-Aa	0.163727
Manf	0.163765
Epm2aip1	0.164358
Trappc13	0.164822
Zbtb14	0.165268
Stam2	0.166284
Uhmk1	0.166448
B630005N14Rik	0.166783
Ap1s1	0.168371
Mob1a	0.16992
Map10	0.170623
Ccdc186	0.170917
Fam199x	0.171018
Eef1a1	0.17102
Gm5886	0.171124
Creld2	0.171581
Crcp	0.171775
Cln5	0.172071
Nfkbib	0.172725
Polk	0.172847
Kifc1	0.173143
Ddx6	0.173214
Chrm2	0.173293
Arhgap5	0.173845
Cdc34	0.175269
Scp2	0.175713
Samd1	0.176547
Rlf	0.176773
Paip1	0.176992
Dnajb4	0.177108
Gna13	0.177725
Mmgt1	0.178291
Vapa	0.1786
Scg2	0.179426
Dstn	0.179479
Pex2	0.180042
Ccna2	0.180707
Lsm4	0.180982
Plod3	0.181057
Cd163	0.181388
Mtmr6	0.181682
Crip3	0.182029
Klhdc2	0.182251
[truncated: 1,506 more rows]
