# Supplementary material for: Heat Shock Factor 1-dependent extracellular matrix remodeling mediates the transition from chronic intestinal inflammation to colon cancer
Source: Nat Commun. 2020 Dec 7;11:6245. doi: 10.1038/s41467-020-20054-x (PMC7721883; doi:10.1038/s41467-020-20054-x)
Supplement: Supplementary file 10 — Supplementary Data 7 [file 41467_2020_20054_MOESM10_ESM.xlsx]

## Sheet: Readme
Supplementary Data 7. Pathway analysis of the RNA-seq clustered data using the gProfiler webtool. This Table contains 5 sheets, one for each cluster.

## Sheet: gProfiler-cluster1
source	term_name	term_id	adjusted_p_value	negative_log10_of_adjusted_p_value	term_size	query_size	intersection_size	effective_domain_size	intersections
GO:MF	catalytic activity	GO:0003824	2.64e-08	7.57806	5904	332	148	21090	AASDH,ABCC3,ABCC6,ABCG2,ACAA1A,ACAD12,ACADS,ACADVL,ACSS1,ACSS2,ADAM33,ADAMTS15,ADH1,ADTRP,AKR1C13,ALDH2,ALDH3B2,AOC1,B3GNT7,BC021891,BFAR,BNIPL,CAPN13,CAPN9,CAR4,CCNJL,CDA,CDKN2B,CES2A,CES2E,CFTR,CKMT1,CLYBL,CMA1,COX4I1,COX7A1,COX7A2,COX7A2L,CYP2C67,CYP2D10,CYP2D12,CYP2D22,CYP2D26,CYP2D34,CYP2D9,CYP2S1,CYP4F14,DECR1,DHRS11,EBPL,ECHDC3,EEF2K,ENO3,ENTPD8,ERBB2,FAHD1,FAM46A,FMO5,GAL3ST1,GALNT6,GDPD1…
GO:MF	oxidoreductase activity	GO:0016491	3.56e-08	7.44822	826	332	41	21090	ACAA1A,ACAD12,ACADS,ACADVL,ADH1,AKR1C13,ALDH2,ALDH3B2,AOC1,COX4I1,COX7A1,COX7A2,COX7A2L,CYP2C67,CYP2D10,CYP2D12,CYP2D22,CYP2D26,CYP2D34,CYP2D9,CYP2S1,CYP4F14,DECR1,DHRS11,FMO5,GMPR,GSTM7,HADH,HPD,HSD17B2,HSD3B3,MGST2,NDUFA2,NDUFA5,PCBD2,PNPO,PYROXD2,RDH16,RDH9,SELENBP1,UQCRH
GO:MF	oxidoreductase activity, acting on paired donors, with incorporation or reduction of molecular oxygen, reduced flavin or flavoprotein as one donor, and incorporation of one atom of oxygen	GO:0016712	0.00394738	2.40369	66	332	8	21090	CYP2C67,CYP2D10,CYP2D12,CYP2D22,CYP2D26,CYP2D34,CYP2D9,CYP2S1
GO:MF	monooxygenase activity	GO:0004497	0.00400411	2.39749	160	332	12	21090	AKR1C13,CYP2C67,CYP2D10,CYP2D12,CYP2D22,CYP2D26,CYP2D34,CYP2D9,CYP2S1,CYP4F14,FMO5,PCBD2
GO:MF	glutathione transferase activity	GO:0004364	0.00834355	2.07865	36	332	6	21090	GSTM1,GSTM3,GSTM6,GSTM7,GSTT3,MGST2
GO:MF	anion binding	GO:0043168	0.0190988	1.71899	2894	332	72	21090	AASDH,ABCC3,ABCC6,ABCG2,ACAD12,ACADS,ACADVL,ACSS1,ACSS2,ACTA2,ADAMTS15,ADH1,AKR1C13,ALDH2,APOB,ATP12A,ATP2C2,BC021891,CFTR,CKMT1,CRY2,CYP4F14,DECR1,EEF2K,ENTPD8,ERBB2,FABP2,FABP6,FGF1,FGFBP3,FMO5,GAS6,GLUL,GPT,GSTM1,GSTM7,HADH,HRG,HUNK,MAPK15,MCF2L,MGST2,MKKS,MMAA,NADSYN1,NLRP6,NLRP9B,NMNAT3,PANK1,PCCB,PCX,PDK2,PINK1,PLA2G2F,PLK3,PNPO,RAB17,RAB3B,RAB40C,RASD2,REG4,SAA1,SAP30L,SLC46A1,SPTBN2,SYN2,…
GO:MF	sulfur compound binding	GO:1901681	0.0219191	1.65918	252	332	14	21090	ACADS,ACADVL,ADAMTS15,APOB,FGF1,FGFBP3,GSTM1,GSTM7,HRG,MGST2,PANK1,PCX,REG4,SAA1
GO:MF	steroid dehydrogenase activity, acting on the CH-OH group of donors, NAD or NADP as acceptor	GO:0033764	0.0238048	1.62334	43	332	6	21090	AKR1C13,DHRS11,HSD17B2,HSD3B3,RDH16,RDH9
GO:MF	transferase activity, transferring alkyl or aryl (other than methyl) groups	GO:0016765	0.0381688	1.41829	67	332	7	21090	GSTM1,GSTM3,GSTM6,GSTM7,GSTT3,MGST2,RABGGTB
GO:MF	steroid dehydrogenase activity	GO:0016229	0.044854	1.3482	48	332	6	21090	AKR1C13,DHRS11,HSD17B2,HSD3B3,RDH16,RDH9
GO:BP	oxidation-reduction process	GO:0055114	3.98e-07	6.39999	1097	337	48	21272	ACAA1A,ACAD12,ACADS,ACADVL,ADH1,AKR1C13,ALDH2,ALDH3B2,AOC1,COX4I1,COX7A1,COX7A2,COX7A2L,CYP2C67,CYP2D10,CYP2D12,CYP2D22,CYP2D26,CYP2D34,CYP2D9,CYP2S1,CYP4F14,DECR1,DHRS11,FMO5,GMPR,HADH,HPD,HSD17B2,HSD3B3,NDUFA2,NDUFA5,NDUFB3,NDUFS6,NHLRC1,PCBD2,PINK1,PNPO,PYROXD2,RDH16,RDH9,SELENBP1,SLC37A2,TCF7L2,TRABD2B,TSTD1,UQCRB,UQCRH
GO:BP	small molecule metabolic process	GO:0044281	4.17e-07	6.38004	1744	337	64	21272	AASDH,ABCG2,ACAA1A,ACADS,ACADVL,ACSS1,ACSS2,ADH1,ADTRP,AKR1C13,ALDH2,ALDH3B2,APOB,BNIPL,CDA,CFTR,CLYBL,CYP2C67,CYP2D10,CYP2D12,CYP2D22,CYP2D34,CYP2D9,CYP2S1,CYP4F14,DECR1,ECHDC3,EDN2,ENO3,ENTPD8,FABP2,FABP6,FGF1,FOXA2,GDPD1,GLUL,GMPR,GPT,GSTM7,HADH,HPD,INPP5J,KHK,MACROD1,MGST2,NADSYN1,NDUFS6,NMNAT3,OXCT1,PANK1,PCBD2,PCCB,PCX,PDK2,PDZD3,PLCH2,PNPO,RDH16,RDH9,SAA1,SDSL,SLC37A2,TCF7L2,TST
GO:BP	lipid metabolic process	GO:0006629	1.84552e-06	5.73388	1307	337	52	21272	AASDH,ACAA1A,ACADS,ACADVL,ACSS1,ACSS2,ADH1,ADTRP,AKR1C13,APOB,CFTR,CYP2C67,CYP2D10,CYP2D12,CYP2D22,CYP2D34,CYP2D9,CYP2S1,CYP4F14,DECR1,DHRS11,EBPL,ECHDC3,EDN2,FABP2,FABP6,FGF1,FOXA2,GAL3ST1,GDPD1,GPLD1,GSTM7,HADH,HINT2,HSD17B2,HSD3B3,INPP5J,MGST2,NDUFS6,NEU2,PCCB,PDK2,PLA2G10,PLA2G2C,PLA2G2F,PLCH2,RDH16,RDH9,SAA1,TCF7L2,TM6SF2,TMEM246
GO:BP	fatty acid metabolic process	GO:0006631	1.61105e-05	4.79289	401	337	25	21272	AASDH,ACAA1A,ACADS,ACADVL,ACSS1,ACSS2,ADTRP,AKR1C13,CYP2C67,CYP2D10,CYP2D12,CYP2D22,CYP2D34,CYP2D9,CYP2S1,CYP4F14,DECR1,ECHDC3,EDN2,FABP2,GSTM7,HADH,NDUFS6,PCCB,PDK2
GO:BP	monocarboxylic acid metabolic process	GO:0032787	2.56694e-05	4.59058	605	337	31	21272	AASDH,ACAA1A,ACADS,ACADVL,ACSS1,ACSS2,ADH1,ADTRP,AKR1C13,CYP2C67,CYP2D10,CYP2D12,CYP2D22,CYP2D34,CYP2D9,CYP2S1,CYP4F14,DECR1,ECHDC3,EDN2,ENO3,FABP2,FABP6,GSTM7,HADH,NDUFS6,PCCB,PCX,PDK2,RDH16,RDH9
GO:BP	cellular lipid metabolic process	GO:0044255	4.05898e-05	4.39158	985	337	41	21272	AASDH,ACAA1A,ACADS,ACADVL,ACSS1,ACSS2,ADH1,ADTRP,AKR1C13,APOB,CYP2C67,CYP2D10,CYP2D12,CYP2D22,CYP2D34,CYP2D9,CYP2S1,CYP4F14,DECR1,ECHDC3,EDN2,FABP2,GAL3ST1,GDPD1,GPLD1,GSTM7,HADH,INPP5J,MGST2,NDUFS6,NEU2,PCCB,PDK2,PLA2G10,PLA2G2C,PLA2G2F,PLCH2,RDH16,RDH9,TCF7L2,TMEM246
GO:BP	carboxylic acid metabolic process	GO:0019752	0.000183063	3.7374	922	337	38	21272	AASDH,ABCG2,ACAA1A,ACADS,ACADVL,ACSS1,ACSS2,ADH1,ADTRP,AKR1C13,CYP2C67,CYP2D10,CYP2D12,CYP2D22,CYP2D34,CYP2D9,CYP2S1,CYP4F14,DECR1,ECHDC3,EDN2,ENO3,FABP2,FABP6,GLUL,GPT,GSTM7,HADH,HPD,MGST2,NDUFS6,PCCB,PCX,PDK2,RDH16,RDH9,SDSL,TST
GO:BP	oxoacid metabolic process	GO:0043436	0.000192583	3.71538	963	337	39	21272	AASDH,ABCG2,ACAA1A,ACADS,ACADVL,ACSS1,ACSS2,ADH1,ADTRP,AKR1C13,BNIPL,CYP2C67,CYP2D10,CYP2D12,CYP2D22,CYP2D34,CYP2D9,CYP2S1,CYP4F14,DECR1,ECHDC3,EDN2,ENO3,FABP2,FABP6,GLUL,GPT,GSTM7,HADH,HPD,MGST2,NDUFS6,PCCB,PCX,PDK2,RDH16,RDH9,SDSL,TST
GO:BP	organic acid metabolic process	GO:0006082	0.000394106	3.40439	990	337	39	21272	AASDH,ABCG2,ACAA1A,ACADS,ACADVL,ACSS1,ACSS2,ADH1,ADTRP,AKR1C13,BNIPL,CYP2C67,CYP2D10,CYP2D12,CYP2D22,CYP2D34,CYP2D9,CYP2S1,CYP4F14,DECR1,ECHDC3,EDN2,ENO3,FABP2,FABP6,GLUL,GPT,GSTM7,HADH,HPD,MGST2,NDUFS6,PCCB,PCX,PDK2,RDH16,RDH9,SDSL,TST
GO:BP	xenobiotic metabolic process	GO:0006805	0.00142494	2.8462	101	337	11	21272	ACAA1A,AKR1C13,CYP2C67,CYP2D10,CYP2D12,CYP2D22,CYP2D34,CYP2D9,CYP2S1,GSTM1,GSTM7
GO:BP	cellular response to xenobiotic stimulus	GO:0071466	0.00211143	2.67542	105	337	11	21272	ACAA1A,AKR1C13,CYP2C67,CYP2D10,CYP2D12,CYP2D22,CYP2D34,CYP2D9,CYP2S1,GSTM1,GSTM7
GO:BP	response to xenobiotic stimulus	GO:0009410	0.00440273	2.35628	113	337	11	21272	ACAA1A,AKR1C13,CYP2C67,CYP2D10,CYP2D12,CYP2D22,CYP2D34,CYP2D9,CYP2S1,GSTM1,GSTM7
GO:BP	ion transport	GO:0006811	0.00639896	2.19389	1686	337	52	21272	1810037I17RIK,ABCG2,ANK3,ANO7,AQP8,ATP12A,ATP2C2,BEST2,CAR4,CATSPER4,CFTR,CNNM4,COX17,COX4I1,COX7A1,COX7A2,COX7A2L,FABP2,GAS6,GSTM7,HES1,HPN,IFNGR2,LRRC8E,MAPK15,PDZD3,PINK1,PLA2G10,PLA2G2C,PLA2G2F,PLCH2,PLLP,RAB3B,RAMP1,REP15,SCNN1B,SLC13A2,SLC16A5,SLC17A4,SLC20A1,SLC35B3,SLC37A2,SLC39A5,SLC46A1,SLC5A6,SLC8B1,SMIM6,TRPM6,TRPV6,VDAC2,WNK4,WWP2
GO:BP	unsaturated fatty acid metabolic process	GO:0033559	0.0109727	1.95969	124	337	11	21272	AKR1C13,CYP2C67,CYP2D10,CYP2D12,CYP2D22,CYP2D34,CYP2D9,CYP2S1,CYP4F14,EDN2,GSTM7
GO:BP	icosanoid metabolic process	GO:0006690	0.0118637	1.92578	125	337	11	21272	AKR1C13,CYP2C67,CYP2D10,CYP2D12,CYP2D22,CYP2D34,CYP2D9,CYP2S1,CYP4F14,EDN2,MGST2
GO:BP	arachidonic acid metabolic process	GO:0019369	0.0123312	1.90899	61	337	8	21272	CYP2C67,CYP2D10,CYP2D12,CYP2D22,CYP2D34,CYP2D9,CYP2S1,CYP4F14
GO:BP	long-chain fatty acid metabolic process	GO:0001676	0.0132924	1.8764	103	337	10	21272	ADTRP,CYP2C67,CYP2D10,CYP2D12,CYP2D22,CYP2D34,CYP2D9,CYP2S1,CYP4F14,GSTM7
GO:BP	fatty acid derivative metabolic process	GO:1901568	0.0167669	1.77555	155	337	12	21272	AKR1C13,CYP2C67,CYP2D10,CYP2D12,CYP2D22,CYP2D34,CYP2D9,CYP2S1,CYP4F14,EDN2,MGST2,OXCT1
GO:BP	electron transport chain	GO:0022900	0.0286204	1.54332	137	337	11	21272	COX4I1,COX7A1,COX7A2,COX7A2L,NDUFA5,NDUFB3,NDUFS6,PINK1,SLC37A2,UQCRB,UQCRH
GO:BP	exogenous drug catabolic process	GO:0042738	0.0356534	1.4479	51	337	7	21272	CYP2C67,CYP2D10,CYP2D12,CYP2D22,CYP2D34,CYP2D9,CYP2S1
GO:BP	drug catabolic process	GO:0042737	0.0406447	1.391	52	337	7	21272	CYP2C67,CYP2D10,CYP2D12,CYP2D22,CYP2D34,CYP2D9,CYP2S1
GO:CC	mitochondrial respirasome	GO:0005746	0.000142279	3.84686	81	331	10	21187	COX4I1,COX7A1,COX7A2,COX7A2L,NDUFA2,NDUFA5,NDUFB3,NDUFS6,UQCRB,UQCRH
GO:CC	mitochondrial inner membrane	GO:0005743	0.000151713	3.81898	443	331	23	21187	ACADVL,CKMT1,COX4I1,COX7A1,COX7A2,COX7A2L,FAHD1,HADH,HSD3B3,IFI27L2B,MINOS1,NDUFA2,NDUFA5,NDUFB3,NDUFS6,NIPSNAP1,PINK1,SLC25A34,SLC8B1,TST,UQCRB,UQCRH,VDAC2
GO:CC	respirasome	GO:0070469	0.000572467	3.24225	94	331	10	21187	COX4I1,COX7A1,COX7A2,COX7A2L,NDUFA2,NDUFA5,NDUFB3,NDUFS6,UQCRB,UQCRH
GO:CC	mitochondrion	GO:0005739	0.000832634	3.07955	1814	331	54	21187	ACAA1A,ACAD12,ACADS,ACADVL,ACSS1,ADH1,ALDH2,ATPIF1,BECN1,CKMT1,CLYBL,COX14,COX17,COX4I1,COX7A1,COX7A2,COX7A2L,CRY2,DECR1,ECHDC3,FAHD1,GLUL,HADH,HINT2,HSD3B3,IFI27L2B,MACROD1,MINOS1,MMAA,MXD1,NDUFA2,NDUFA5,NDUFB3,NDUFS6,NENF,NIPSNAP1,NMNAT3,OXCT1,PCBD2,PCCB,PCX,PDK2,PINK1,SDSL,SERHL,SLC25A34,SLC35B3,SLC8B1,TST,TSTD1,UQCRB,UQCRH,VDAC2,VWA8
GO:CC	organelle inner membrane	GO:0019866	0.00133814	2.8735	504	331	23	21187	ACADVL,CKMT1,COX4I1,COX7A1,COX7A2,COX7A2L,FAHD1,HADH,HSD3B3,IFI27L2B,MINOS1,NDUFA2,NDUFA5,NDUFB3,NDUFS6,NIPSNAP1,PINK1,SLC25A34,SLC8B1,TST,UQCRB,UQCRH,VDAC2
GO:CC	mitochondrial membrane	GO:0031966	0.00453926	2.34302	661	331	26	21187	ACADS,ACADVL,BECN1,CKMT1,COX14,COX4I1,COX7A1,COX7A2,COX7A2L,FAHD1,HADH,HSD3B3,IFI27L2B,MINOS1,NDUFA2,NDUFA5,NDUFB3,NDUFS6,NIPSNAP1,PINK1,SLC25A34,SLC8B1,TST,UQCRB,UQCRH,VDAC2
GO:CC	mitochondrial envelope	GO:0005740	0.006234	2.20523	714	331	27	21187	ACADS,ACADVL,BECN1,CKMT1,COX14,COX17,COX4I1,COX7A1,COX7A2,COX7A2L,FAHD1,HADH,HSD3B3,IFI27L2B,MINOS1,NDUFA2,NDUFA5,NDUFB3,NDUFS6,NIPSNAP1,PINK1,SLC25A34,SLC8B1,TST,UQCRB,UQCRH,VDAC2
GO:CC	apical part of cell	GO:0045177	0.0078642	2.10435	449	331	20	21187	ABCC6,ABCG2,AQP8,ATP12A,CAR4,CDHR2,CFTR,DSG2,ERBB2,FABP2,HPN,PDZD3,RAB17,SCNN1B,SLC17A4,SLC46A1,SPTBN2,TRPM6,UPK1A,USH1C
GO:CC	apical plasma membrane	GO:0016324	0.0174728	1.75764	364	331	17	21187	ABCC6,ABCG2,AQP8,ATP12A,CAR4,CDHR2,CFTR,DSG2,ERBB2,HPN,RAB17,SCNN1B,SLC17A4,SLC46A1,SPTBN2,TRPM6,UPK1A
KEGG	Metabolic pathways	KEGG:01100	3.01e-13	12.5216	1520	144	67	8359	ACAA1A,ACADS,ACADVL,ACSS1,ACSS2,ADH1,ALDH2,ALDH3B2,AOC1,ATP12A,CAR4,CDA,CKMT1,COX17,COX4I1,COX7A1,COX7A2,COX7A2L,CYP2S1,CYP4F14,ENO3,ENTPD8,FAHD1,GAL3ST1,GALNT6,GGT6,GLUL,GMPR,GPLD1,GPT,GSTM1,GSTM3,GSTM6,GSTM7,GSTT3,HADH,HDDC3,HEXDC,HPD,HSD17B2,KHK,MGST2,NADSYN1,NDUFA2,NDUFA5,NDUFB3,NDUFS6,NEU2,NMNAT3,OXCT1,PANK1,PCBD2,PCCB,PCX,PLA2G10,PLA2G2C,PLA2G2F,PLCH2,PNPO,PRDM9,RDH16,RDH9,SDSL,SELENBP1,TST…
KEGG	Metabolism of xenobiotics by cytochrome P450	KEGG:00980	0.000111516	3.95266	64	144	9	8359	ADH1,ALDH3B2,CYP2S1,GSTM1,GSTM3,GSTM6,GSTM7,GSTT3,MGST2
KEGG	Drug metabolism - cytochrome P450	KEGG:00982	0.000145558	3.83696	66	144	9	8359	ADH1,ALDH3B2,FMO5,GSTM1,GSTM3,GSTM6,GSTM7,GSTT3,MGST2
KEGG	Oxidative phosphorylation	KEGG:00190	0.000148189	3.82918	127	144	12	8359	ATP12A,COX17,COX4I1,COX7A1,COX7A2,COX7A2L,NDUFA2,NDUFA5,NDUFB3,NDUFS6,UQCRB,UQCRH
KEGG	Drug metabolism - other enzymes	KEGG:00983	0.00122678	2.91123	85	144	9	8359	CDA,CES2A,CES2E,GSTM1,GSTM3,GSTM6,GSTM7,GSTT3,MGST2
KEGG	Glutathione metabolism	KEGG:00480	0.00926952	2.03294	64	144	7	8359	GGT6,GSTM1,GSTM3,GSTM6,GSTM7,GSTT3,MGST2
KEGG	Steroid hormone biosynthesis	KEGG:00140	0.0103126	1.98663	87	144	8	8359	CYP2D10,CYP2D12,CYP2D22,CYP2D26,CYP2D34,CYP2D9,DHRS11,HSD17B2
KEGG	Chemical carcinogenesis	KEGG:05204	0.0141556	1.84907	91	144	8	8359	ADH1,ALDH3B2,GSTM1,GSTM3,GSTM6,GSTM7,GSTT3,MGST2
KEGG	Non-alcoholic fatty liver disease (NAFLD)	KEGG:04932	0.0166603	1.77832	145	144	10	8359	COX4I1,COX7A1,COX7A2,COX7A2L,NDUFA2,NDUFA5,NDUFB3,NDUFS6,UQCRB,UQCRH
KEGG	Fatty acid degradation	KEGG:00071	0.0174622	1.7579	50	144	6	8359	ACAA1A,ACADS,ACADVL,ADH1,ALDH2,HADH
KEGG	Parkinson disease	KEGG:05012	0.0220717	1.65616	241	144	13	8359	COX4I1,COX7A1,COX7A2,COX7A2L,KLC1,NDUFA2,NDUFA5,NDUFB3,NDUFS6,PINK1,UQCRB,UQCRH,VDAC2
KEGG	Platinum drug resistance	KEGG:01524	0.0232687	1.63323	74	144	7	8359	ERBB2,GSTM1,GSTM3,GSTM6,GSTM7,GSTT3,MGST2
KEGG	Valine, leucine and isoleucine degradation	KEGG:00280	0.0296853	1.52746	55	144	6	8359	ACAA1A,ACADS,ALDH2,HADH,OXCT1,PCCB
KEGG	Thermogenesis	KEGG:04714	0.0361386	1.44203	221	144	12	8359	COX14,COX17,COX4I1,COX7A1,COX7A2,COX7A2L,NDUFA2,NDUFA5,NDUFB3,NDUFS6,UQCRB,UQCRH
REAC	Metabolism	REAC:R-MMU-1430728	2.46e-07	6.60969	1678	139	58	8684	ACAA1A,ACADS,ACADVL,ACSS1,ACSS2,ADH1,AKR1C13,ALDH2,APOB,B3GNT7,CAR4,CDA,CKMT1,CYP2D22,CYP2S1,CYP4F14,DECR1,ENO3,ENTPD8,FABP2,FABP6,FAHD1,GGT6,GLUL,GMPR,GPT,GSTM7,HADH,HPD,HSD17B2,HSD3B3,INPP5J,MGST2,MMAA,NADSYN1,NDUFA2,NDUFA5,NDUFB3,NDUFS6,NEU2,NMNAT3,OXCT1,PANK1,PCCB,PDK2,PLA2G10,PLA2G2F,PLCH2,PLEKHA6,PNPO,PSMD10,SDSL,SLC35B3,SLC37A2,SLC46A1,SLC5A6,TST,TSTD1
REAC	Ethanol oxidation	REAC:R-MMU-71384	0.00378145	2.42234	10	139	4	8684	ACSS1,ACSS2,ADH1,ALDH2
REAC	Mitochondrial Fatty Acid Beta-Oxidation	REAC:R-MMU-77289	0.0051609	2.28727	35	139	6	8684	ACADS,ACADVL,DECR1,HADH,MMAA,PCCB
REAC	Signaling by MST1	REAC:R-MMU-8852405	0.0121003	1.9172	5	139	3	8684	HPN,SPINT1,SPINT2
REAC	MET Receptor Activation	REAC:R-MMU-6806942	0.0121003	1.9172	5	139	3	8684	HPN,SPINT1,SPINT2
WP	Electron Transport Chain	WP:WP295	8.68038e-06	5.06146	94	88	12	4511	ATPIF1,COX17,COX4I1,COX7A1,COX7A2,COX7A2L,NDUFA2,NDUFA5,NDUFB3,NDUFS6,UQCRB,UQCRH
WP	Fatty Acid Biosynthesis	WP:WP336	0.00240999	2.61799	22	88	5	4511	ACSS2,DECR1,ECHDC3,HADH,PCX
WP	Fatty Acid Beta Oxidation	WP:WP1269	0.0211753	1.67417	34	88	5	4511	ACADS,ACADVL,ACSS2,DECR1,HADH
WP	Fatty acid oxidation	WP:WP2318	0.0367808	1.43438	10	88	3	4511	ACADS,ACADVL,HADH
TF	Factor: ER-beta; motif: ANNSTGACCYRGNN; match class: 0	TF:M03821_0	1.19589e-05	4.92231	7724	345	174	21846	1110032A03RIK,2310034G01RIK,2810459M11RIK,9430038I01RIK,ABCC3,ACAD12,ACADVL,ADCK5,AI854703,ALDH2,ALDH3B2,APOL7C,AQP8,ARHGEF19,ATP2C2,ATPIF1,BC021891,BCAS1,BECN1,BFAR,CAPN13,CAPN9,CCDC28A,CCNJL,CD200R2,CDHR2,CDON,CES2A,CFTR,CKMT1,CLMN,CNNM4,COX4I1,COX7A1,COX7A2,CREBRF,CYP2D22,CYP2D26,CYP2S1,D630039A03RIK,DECR1,DEFB45,DHRS11,DSG2,EIF4EBP3,ENTPD8,EPPK1,EPS8L2,FABP6,FAHD1,FAM120C,FAM46A,FCGBP,FGF1,FG…
TF	Factor: ER-beta; motif: ANNSTGACCYRGNN	TF:M03821	1.19589e-05	4.92231	7724	345	174	21846	1110032A03RIK,2310034G01RIK,2810459M11RIK,9430038I01RIK,ABCC3,ACAD12,ACADVL,ADCK5,AI854703,ALDH2,ALDH3B2,APOL7C,AQP8,ARHGEF19,ATP2C2,ATPIF1,BC021891,BCAS1,BECN1,BFAR,CAPN13,CAPN9,CCDC28A,CCNJL,CD200R2,CDHR2,CDON,CES2A,CFTR,CKMT1,CLMN,CNNM4,COX4I1,COX7A1,COX7A2,CREBRF,CYP2D22,CYP2D26,CYP2S1,D630039A03RIK,DECR1,DEFB45,DHRS11,DSG2,EIF4EBP3,ENTPD8,EPPK1,EPS8L2,FABP6,FAHD1,FAM120C,FAM46A,FCGBP,FGF1,FG…
TF	Factor: PPAR; motif: WASNRGGNCAAAGGTCA	TF:M00528	0.000508054	3.29409	4759	345	116	21846	1110032A03RIK,ACADS,ACADVL,ACSS2,AI854703,AKR1C13,ALDH3B2,ANO7,APOL7C,ATPIF1,BEST2,BRPF3,CAPN13,CAR4,CATSPER4,CDA,CDON,COX17,CRY2,CYP2D10,CYP2D22,CYP2D34,CYP2D9,CYP2S1,DECR1,ECHDC3,EDN2,ENO3,ENTPD8,EPPK1,EPS8L2,ERBB2,EVPL,FAM189A2,FGF1,GAL3ST1,GDPD1,GJB5,GPLD1,GPT,GUCD1,HADH,HDDC3,HEXDC,HINT2,HNF1B,HOXA3,INPP5J,KHK,KRT17,LNX1,LRRFIP2,LY6K,MACROD1,MAPK15,MFSD7A,MGST2,MKKS,MKRN1,MUC2,MYCBPAP,NADSYN…
TF	Factor: PPAR; motif: WASNRGGNCAAAGGTCA; match class: 0	TF:M00528_0	0.000508054	3.29409	4759	345	116	21846	1110032A03RIK,ACADS,ACADVL,ACSS2,AI854703,AKR1C13,ALDH3B2,ANO7,APOL7C,ATPIF1,BEST2,BRPF3,CAPN13,CAR4,CATSPER4,CDA,CDON,COX17,CRY2,CYP2D10,CYP2D22,CYP2D34,CYP2D9,CYP2S1,DECR1,ECHDC3,EDN2,ENO3,ENTPD8,EPPK1,EPS8L2,ERBB2,EVPL,FAM189A2,FGF1,GAL3ST1,GDPD1,GJB5,GPLD1,GPT,GUCD1,HADH,HDDC3,HEXDC,HINT2,HNF1B,HOXA3,INPP5J,KHK,KRT17,LNX1,LRRFIP2,LY6K,MACROD1,MAPK15,MFSD7A,MGST2,MKKS,MKRN1,MUC2,MYCBPAP,NADSYN…
TF	Factor: HNF-4; motif: NNNRGGNCAAAGKTCANNN; match class: 0	TF:M00134_0	0.0010064	2.99723	1457	345	49	21846	ACADS,ACADVL,ANK3,APOB,APOL7C,BCL2L14,BRPF3,CDA,CES2E,CLEC2H,CREBRF,CYP2D10,CYP2D26,CYP2D34,CYP2D9,CYP4F14,EDN2,FABP2,FGF1,GAL3ST1,HADH,HECTD3,HNF1B,HSD17B2,KHK,KLC1,MFSD7A,MGST2,MUC2,NDUFA2,NIPSNAP1,PINK1,PLA2G10,PLLP,RASSF3,RIMS4,RNF32,SEMA4G,SH3D21,SH3GL2,SLC17A4,SLC8B1,SMIM22,SYNPO,TACC2,TMEM171,TMEM41A,UQCRB,WNK4
TF	Factor: HNF-4; motif: NNNRGGNCAAAGKTCANNN	TF:M00134	0.0010064	2.99723	1457	345	49	21846	ACADS,ACADVL,ANK3,APOB,APOL7C,BCL2L14,BRPF3,CDA,CES2E,CLEC2H,CREBRF,CYP2D10,CYP2D26,CYP2D34,CYP2D9,CYP4F14,EDN2,FABP2,FGF1,GAL3ST1,HADH,HECTD3,HNF1B,HSD17B2,KHK,KLC1,MFSD7A,MGST2,MUC2,NDUFA2,NIPSNAP1,PINK1,PLA2G10,PLLP,RASSF3,RIMS4,RNF32,SEMA4G,SH3D21,SH3GL2,SLC17A4,SLC8B1,SMIM22,SYNPO,TACC2,TMEM171,TMEM41A,UQCRB,WNK4
TF	Factor: GKLF; motif: NNNRGGNGNGGSN	TF:M07289	0.00188456	2.72479	15308	345	281	21846	2010300C02RIK,2310034G01RIK,2810459M11RIK,2900026A02RIK,9430038I01RIK,AASDH,ABCC3,ABCC6,ABCG2,ACAA1A,ACAD12,ACADS,ACSS2,ADAM33,ADAMTS15,ADCK5,ADTRP,AI854703,ALDH3B2,ANK3,ANO7,APOB,APOL7C,AQP8,ARHGEF19,ASCC1,ATP12A,ATPIF1,B3GNT7,BC021891,BCAS1,BCL2L14,BECN1,BEST2,BNIPL,BRPF3,CAMK2N1,CAPN13,CAPN9,CAR4,CCDC28A,CCNJL,CDHR2,CDKN2B,CDON,CES2A,CES2E,CFTR,CKMT1,CLEC2D,CLEC2H,CLMN,CLYBL,CNNM4,COX14,COX4I1…
TF	Factor: GKLF; motif: NNNRGGNGNGGSN; match class: 0	TF:M07289_0	0.00188456	2.72479	15308	345	281	21846	2010300C02RIK,2310034G01RIK,2810459M11RIK,2900026A02RIK,9430038I01RIK,AASDH,ABCC3,ABCC6,ABCG2,ACAA1A,ACAD12,ACADS,ACSS2,ADAM33,ADAMTS15,ADCK5,ADTRP,AI854703,ALDH3B2,ANK3,ANO7,APOB,APOL7C,AQP8,ARHGEF19,ASCC1,ATP12A,ATPIF1,B3GNT7,BC021891,BCAS1,BCL2L14,BECN1,BEST2,BNIPL,BRPF3,CAMK2N1,CAPN13,CAPN9,CAR4,CCDC28A,CCNJL,CDHR2,CDKN2B,CDON,CES2A,CES2E,CFTR,CKMT1,CLEC2D,CLEC2H,CLMN,CLYBL,CNNM4,COX14,COX4I1…
TF	Factor: HNF-4; motif: NNNNNNNGNNCAAAGKYCAN; match class: 0	TF:M03828_0	0.00241054	2.61789	1637	345	52	21846	ACAD12,ACADS,ACADVL,ANK3,APOB,APOL7C,BCL2L14,CDA,CES2E,CLEC2H,CREBRF,CYP2D10,CYP2D26,CYP2D34,CYP2D9,CYP4F14,EDN2,FABP2,FGF1,GAL3ST1,HADH,HECTD3,HNF1B,HSD17B2,KHK,KLC1,MFSD7A,MGST2,MUC2,NDUFA2,NIPSNAP1,PHGR1,PINK1,PLA2G10,PLLP,PRR15L,RASSF3,RIMS4,RNF32,SEMA4G,SH3D21,SH3GL2,SLC17A4,SLC8B1,SMIM22,SYNPO,TACC2,TMEM171,TMEM41A,UQCRB,WFDC2,WNK4
TF	Factor: HNF-4; motif: NNNNNNNGNNCAAAGKYCAN	TF:M03828	0.00241054	2.61789	1637	345	52	21846	ACAD12,ACADS,ACADVL,ANK3,APOB,APOL7C,BCL2L14,CDA,CES2E,CLEC2H,CREBRF,CYP2D10,CYP2D26,CYP2D34,CYP2D9,CYP4F14,EDN2,FABP2,FGF1,GAL3ST1,HADH,HECTD3,HNF1B,HSD17B2,KHK,KLC1,MFSD7A,MGST2,MUC2,NDUFA2,NIPSNAP1,PHGR1,PINK1,PLA2G10,PLLP,PRR15L,RASSF3,RIMS4,RNF32,SEMA4G,SH3D21,SH3GL2,SLC17A4,SLC8B1,SMIM22,SYNPO,TACC2,TMEM171,TMEM41A,UQCRB,WFDC2,WNK4
TF	Factor: AP-2alphaA; motif: ANNGCCTNAGGSNNT	TF:M01045	0.00321123	2.49333	5093	345	119	21846	2310034G01RIK,9430038I01RIK,AASDH,ABCC3,ABCC6,ACAA1A,ACADS,ACSS2,ADAM33,ALDH2,ANK3,APOL7C,AQP8,ATP12A,ATP2C2,ATPIF1,B3GNT7,BC021891,BEST2,CAPN9,CDHR2,CDKN2B,CDON,CES2E,CKMT1,CLMN,CLYBL,CMA1,COX7A2L,CREBRF,CUTAL,CYP2D26,CYP2D9,DSG2,ENO3,EPPK1,EPS8L2,EVPL,FCGBP,GALNT6,GDPD1,GJB3,GJB5,GLUL,GMPR,GPT,GSTM1,GUCD1,HECTD3,HEXDC,HPN,HSD17B2,IGIP,IL17RE,INPP5J,KLC1,LEFTY1,LRRC42,LRRC51,MAPK15,MAX,MFSD7A,MK…
TF	Factor: AP-2alphaA; motif: ANNGCCTNAGGSNNT; match class: 0	TF:M01045_0	0.00321123	2.49333	5093	345	119	21846	2310034G01RIK,9430038I01RIK,AASDH,ABCC3,ABCC6,ACAA1A,ACADS,ACSS2,ADAM33,ALDH2,ANK3,APOL7C,AQP8,ATP12A,ATP2C2,ATPIF1,B3GNT7,BC021891,BEST2,CAPN9,CDHR2,CDKN2B,CDON,CES2E,CKMT1,CLMN,CLYBL,CMA1,COX7A2L,CREBRF,CUTAL,CYP2D26,CYP2D9,DSG2,ENO3,EPPK1,EPS8L2,EVPL,FCGBP,GALNT6,GDPD1,GJB3,GJB5,GLUL,GMPR,GPT,GSTM1,GUCD1,HECTD3,HEXDC,HPN,HSD17B2,IGIP,IL17RE,INPP5J,KLC1,LEFTY1,LRRC42,LRRC51,MAPK15,MAX,MFSD7A,MK…
TF	Factor: COUPTF; motif: NNNNNTGACCYTTGNMCNYNGMN	TF:M01036	0.00324368	2.48896	4380	345	106	21846	1110032A03RIK,2900026A02RIK,ACAD12,ACADS,ACADVL,ADAM33,ADCK5,ADTRP,AI854703,ALDH3B2,ANO7,APOB,APOL7C,BC021891,BCL2L14,BNIPL,CAMK2N1,CAPN13,CATSPER4,CDA,CFTR,CKMT1,CMA1,CNNM4,COX17,COX4I1,COX7A1,COX7A2L,CREBRF,CYP2C67,CYP2D10,CYP2D12,CYP2D22,CYP2D26,CYP2D34,CYP2D9,CYP2S1,CYP4F14,DEFB45,DHRS11,EDN2,EIF4EBP3,EPPK1,FABP6,FAHD1,FGF1,FOXA2,GJB5,GLUL,GSTM1,GSTM6,GUCD1,HADH,HINT2,HNF1B,HPD,IL17RE,INPP5J,…
TF	Factor: COUPTF; motif: NNNNNTGACCYTTGNMCNYNGMN; match class: 0	TF:M01036_0	0.00324368	2.48896	4380	345	106	21846	1110032A03RIK,2900026A02RIK,ACAD12,ACADS,ACADVL,ADAM33,ADCK5,ADTRP,AI854703,ALDH3B2,ANO7,APOB,APOL7C,BC021891,BCL2L14,BNIPL,CAMK2N1,CAPN13,CATSPER4,CDA,CFTR,CKMT1,CMA1,CNNM4,COX17,COX4I1,COX7A1,COX7A2L,CREBRF,CYP2C67,CYP2D10,CYP2D12,CYP2D22,CYP2D26,CYP2D34,CYP2D9,CYP2S1,CYP4F14,DEFB45,DHRS11,EDN2,EIF4EBP3,EPPK1,FABP6,FAHD1,FGF1,FOXA2,GJB5,GLUL,GSTM1,GSTM6,GUCD1,HADH,HINT2,HNF1B,HPD,IL17RE,INPP5J,…
TF	Factor: GKLF; motif: NNNRGGNGNGGSN; match class: 1	TF:M07289_1	0.003407	2.46763	10999	345	217	21846	2010300C02RIK,2310034G01RIK,2810459M11RIK,2900026A02RIK,9430038I01RIK,ABCG2,ACAA1A,ACAD12,ACADS,ADAM33,ADAMTS15,ADCK5,ADTRP,AI854703,ALDH3B2,ANK3,ANO7,APOB,AQP8,ARHGEF19,ASCC1,ATP12A,ATPIF1,BCAS1,BCL2L14,BEST2,BNIPL,BRPF3,CAMK2N1,CAPN13,CAPN9,CAR4,CCNJL,CES2A,CES2E,CFTR,CKMT1,CLEC2D,CLEC2H,CLMN,CLYBL,CNNM4,COX14,COX7A1,CREBRF,CRY2,CUTAL,CYP2D10,CYP2D12,CYP2D22,CYP2D34,CYP2S1,D630039A03RIK,DECR1,D…
TF	Factor: Sp1; motif: GGNGGGGGNGGGGGMGGGGCNGGG; match class: 0	TF:M10375_0	0.00433306	2.36321	10770	345	213	21846	1810037I17RIK,2010300C02RIK,2310034G01RIK,2810459M11RIK,2900026A02RIK,9430038I01RIK,ABCC3,ABCG2,ACAA1A,ACAD12,ACADS,ACSS1,ADAM33,ADAMTS15,ADTRP,ALDH2,ANK3,APOL10A,ARHGEF19,ASCC1,ATPIF1,B3GNT7,BC021891,BCL2L14,BEST2,BNIPL,BRPF3,CAMK2N1,CAR4,CATSPER4,CCDC28A,CCNJL,CDA,CDKN2B,CDON,CES2A,CES2E,CFTR,CLEC2D,CLEC2H,CLMN,CLYBL,CNNM4,COX14,COX4I1,COX7A1,COX7A2L,CREBRF,CYP2D22,CYP2S1,D630039A03RIK,DECR1,DE…
TF	Factor: Sp1; motif: GGNGGGGGNGGGGGMGGGGCNGGG	TF:M10375	0.00433306	2.36321	10770	345	213	21846	1810037I17RIK,2010300C02RIK,2310034G01RIK,2810459M11RIK,2900026A02RIK,9430038I01RIK,ABCC3,ABCG2,ACAA1A,ACAD12,ACADS,ACSS1,ADAM33,ADAMTS15,ADTRP,ALDH2,ANK3,APOL10A,ARHGEF19,ASCC1,ATPIF1,B3GNT7,BC021891,BCL2L14,BEST2,BNIPL,BRPF3,CAMK2N1,CAR4,CATSPER4,CCDC28A,CCNJL,CDA,CDKN2B,CDON,CES2A,CES2E,CFTR,CLEC2D,CLEC2H,CLMN,CLYBL,CNNM4,COX14,COX4I1,COX7A1,COX7A2L,CREBRF,CYP2D22,CYP2S1,D630039A03RIK,DECR1,DE…
TF	Factor: PPARGAMMA:RXR-ALPHA; motif: WNTRGGNCAAAGGTC; match class: 0	TF:M09000_0	0.00554128	2.25639	8726	345	180	21846	1110032A03RIK,1810037I17RIK,2310034G01RIK,AASDH,ABCG2,ACAA1A,ACADS,ACADVL,ACSS1,ACSS2,ADAM33,ADAMTS15,ADCK5,ADTRP,AI854703,AKR1C13,ALDH3B2,ANO7,AOC1,APOL7C,AQP8,ARHGEF19,ATP2C2,ATPIF1,BRPF3,CAMK2N1,CAPN13,CAR4,CATSPER4,CCDC28A,CD200R2,CDA,CDHR2,CDON,CES2E,CFTR,CKMT1,CLEC2D,CMA1,COX17,CREBRF,CRY2,CUTAL,CYP2D12,CYP2D22,CYP2D34,CYP2D9,D630039A03RIK,DECR1,DHRS11,ECHDC3,EDN2,ENO3,ENTPD8,EPPK1,EVPL,FAM…
TF	Factor: PPARGAMMA:RXR-ALPHA; motif: WNTRGGNCAAAGGTC	TF:M09000	0.00554128	2.25639	8726	345	180	21846	1110032A03RIK,1810037I17RIK,2310034G01RIK,AASDH,ABCG2,ACAA1A,ACADS,ACADVL,ACSS1,ACSS2,ADAM33,ADAMTS15,ADCK5,ADTRP,AI854703,AKR1C13,ALDH3B2,ANO7,AOC1,APOL7C,AQP8,ARHGEF19,ATP2C2,ATPIF1,BRPF3,CAMK2N1,CAPN13,CAR4,CATSPER4,CCDC28A,CD200R2,CDA,CDHR2,CDON,CES2E,CFTR,CKMT1,CLEC2D,CMA1,COX17,CREBRF,CRY2,CUTAL,CYP2D12,CYP2D22,CYP2D34,CYP2D9,D630039A03RIK,DECR1,DHRS11,ECHDC3,EDN2,ENO3,ENTPD8,EPPK1,EVPL,FAM…
TF	Factor: BCL6B; motif: NNNNCCGCCCCWNNNN; match class: 0	TF:M02844_0	0.00583092	2.23426	13668	345	256	21846	1810037I17RIK,2010300C02RIK,2310034G01RIK,2900026A02RIK,9430038I01RIK,AASDH,ABCC3,ABCG2,ACADS,ACSS1,ACSS2,ACTA2,ADAM33,ADAMTS15,ADCK5,ADTRP,AI854703,ALDH3B2,AOC1,APOB,AQP8,ARHGEF19,ASCC1,ATP12A,ATP2C2,ATPIF1,B3GNT7,BC021891,BCAS1,BECN1,BFAR,BNIPL,BRPF3,CAMK2N1,CAPN9,CATSPER4,CCDC28A,CCNJL,CDKN2B,CDON,CES2A,CFTR,CKMT1,CLEC2D,CLMN,CMA1,CNNM4,COX14,COX4I1,COX7A1,COX7A2,COX7A2L,CREBRF,CRY2,CUTAL,CYP2…
TF	Factor: BCL6B; motif: NNNNCCGCCCCWNNNN	TF:M02844	0.00583092	2.23426	13668	345	256	21846	1810037I17RIK,2010300C02RIK,2310034G01RIK,2900026A02RIK,9430038I01RIK,AASDH,ABCC3,ABCG2,ACADS,ACSS1,ACSS2,ACTA2,ADAM33,ADAMTS15,ADCK5,ADTRP,AI854703,ALDH3B2,AOC1,APOB,AQP8,ARHGEF19,ASCC1,ATP12A,ATP2C2,ATPIF1,B3GNT7,BC021891,BCAS1,BECN1,BFAR,BNIPL,BRPF3,CAMK2N1,CAPN9,CATSPER4,CCDC28A,CCNJL,CDKN2B,CDON,CES2A,CFTR,CKMT1,CLEC2D,CLMN,CMA1,CNNM4,COX14,COX4I1,COX7A1,COX7A2,COX7A2L,CREBRF,CRY2,CUTAL,CYP2…
TF	Factor: Zic3; motif: NGGGKGGTC; match class: 0	TF:M00450_0	0.00638431	2.19489	13956	345	260	21846	1810037I17RIK,2010300C02RIK,2310034G01RIK,2810459M11RIK,2900026A02RIK,5330417C22RIK,ABCG2,ACAA1A,ACADS,ACADVL,ACSS1,ACTA2,ADAM33,ADAMTS15,ADCK5,ADTRP,AI854703,AKR1C13,ALDH2,ALDH3B2,ANK3,ANO7,APOL10A,APOL7C,AQP8,ARHGEF19,ASCC1,ATP12A,BC021891,BCAS1,BCL2L14,BECN1,BEST2,BFAR,BNIPL,BRPF3,CAMK2N1,CAPN13,CAPN9,CAR4,CATSPER4,CCDC28A,CCNJL,CD200R2,CDA,CDHR2,CDON,CES2A,CES2E,CFTR,CKMT1,CLEC2D,CLMN,CMA1,CN…
TF	Factor: Zic3; motif: NGGGKGGTC	TF:M00450	0.00638431	2.19489	13956	345	260	21846	1810037I17RIK,2010300C02RIK,2310034G01RIK,2810459M11RIK,2900026A02RIK,5330417C22RIK,ABCG2,ACAA1A,ACADS,ACADVL,ACSS1,ACTA2,ADAM33,ADAMTS15,ADCK5,ADTRP,AI854703,AKR1C13,ALDH2,ALDH3B2,ANK3,ANO7,APOL10A,APOL7C,AQP8,ARHGEF19,ASCC1,ATP12A,BC021891,BCAS1,BCL2L14,BECN1,BEST2,BFAR,BNIPL,BRPF3,CAMK2N1,CAPN13,CAPN9,CAR4,CATSPER4,CCDC28A,CCNJL,CD200R2,CDA,CDHR2,CDON,CES2A,CES2E,CFTR,CKMT1,CLEC2D,CLMN,CMA1,CN…
TF	Factor: PPARgamma:RXR-alpha; motif: NTRGGNCARAGGKCA	TF:M02262	0.00882777	2.05415	12833	345	243	21846	1110032A03RIK,2310034G01RIK,2900026A02RIK,ABCC3,ACAD12,ACADS,ACADVL,ACSS1,ACSS2,ADAM33,ADAMTS15,ADCK5,ADH1,AI854703,ALDH3B2,ANO7,AOC1,APOB,APOL10A,APOL7C,AQP8,ARHGEF19,ATP2C2,ATPIF1,BC021891,BCL2L14,BEST2,BFAR,BNIPL,BRPF3,CAMK2N1,CAPN13,CAR4,CATSPER4,CCNJL,CD200R2,CDA,CDHR2,CDON,CES2E,CFTR,CKMT1,CLEC2D,CLEC2H,CLYBL,CMA1,COX14,COX17,COX7A2,COX7A2L,CREBRF,CRY2,CYP2D10,CYP2D12,CYP2D22,CYP2D26,CYP2D3…
TF	Factor: PPARgamma:RXR-alpha; motif: NTRGGNCARAGGKCA; match class: 0	TF:M02262_0	0.00882777	2.05415	12833	345	243	21846	1110032A03RIK,2310034G01RIK,2900026A02RIK,ABCC3,ACAD12,ACADS,ACADVL,ACSS1,ACSS2,ADAM33,ADAMTS15,ADCK5,ADH1,AI854703,ALDH3B2,ANO7,AOC1,APOB,APOL10A,APOL7C,AQP8,ARHGEF19,ATP2C2,ATPIF1,BC021891,BCL2L14,BEST2,BFAR,BNIPL,BRPF3,CAMK2N1,CAPN13,CAR4,CATSPER4,CCNJL,CD200R2,CDA,CDHR2,CDON,CES2E,CFTR,CKMT1,CLEC2D,CLEC2H,CLYBL,CMA1,COX14,COX17,COX7A2,COX7A2L,CREBRF,CRY2,CYP2D10,CYP2D12,CYP2D22,CYP2D26,CYP2D3…
TF	Factor: Sp1; motif: NGGGGGCGGGGYN	TF:M00196	0.0089266	2.04931	8783	345	180	21846	1810037I17RIK,2900026A02RIK,9430038I01RIK,AASDH,ABCC3,ABCG2,ACAA1A,ACADS,ACSS1,ACSS2,ADCK5,AI854703,APOB,ARHGEF19,ASCC1,ATP12A,ATPIF1,BC021891,BCAS1,BRPF3,CAMK2N1,CCDC28A,CCNJL,CDKN2B,CDON,CES2A,CES2E,CLMN,CLYBL,CNNM4,COX17,COX4I1,COX7A1,COX7A2L,CREBRF,CRY2,CYP2D22,CYP2S1,EEF2K,EPS8L2,ESPN,EVPL,FAHD1,FAM120C,FAM189A2,FAM46A,FGFBP3,FOXA2,FRYL,GAB1,GAL3ST1,GALNT6,GAS6,GGT6,GJB3,GLUL,GMPR,GPT,GUCD1,…
TF	Factor: Sp1; motif: NGGGGGCGGGGYN; match class: 0	TF:M00196_0	0.0089266	2.04931	8783	345	180	21846	1810037I17RIK,2900026A02RIK,9430038I01RIK,AASDH,ABCC3,ABCG2,ACAA1A,ACADS,ACSS1,ACSS2,ADCK5,AI854703,APOB,ARHGEF19,ASCC1,ATP12A,ATPIF1,BC021891,BCAS1,BRPF3,CAMK2N1,CCDC28A,CCNJL,CDKN2B,CDON,CES2A,CES2E,CLMN,CLYBL,CNNM4,COX17,COX4I1,COX7A1,COX7A2L,CREBRF,CRY2,CYP2D22,CYP2S1,EEF2K,EPS8L2,ESPN,EVPL,FAHD1,FAM120C,FAM189A2,FAM46A,FGFBP3,FOXA2,FRYL,GAB1,GAL3ST1,GALNT6,GAS6,GGT6,GJB3,GLUL,GMPR,GPT,GUCD1,…
TF	Factor: PPAR; motif: TGACCTTTGNCCY; match class: 0	TF:M00763_0	0.0128718	1.89036	6028	345	133	21846	2900026A02RIK,ABCC6,ACADS,ACADVL,ACSS1,ACSS2,ACTA2,ADAM33,ADAMTS15,AI854703,ALDH3B2,ANO7,AOC1,APOB,APOL7C,ATP2C2,BC021891,BCAS1,BEST2,BRPF3,CAMK2N1,CAPN13,CAPN9,CATSPER4,CD200R2,CDA,CDHR2,CDKN2B,CDON,CES2A,CES2E,CKMT1,CLYBL,CMA1,COX17,CREBRF,CRY2,CYP2D10,CYP2D12,CYP2D22,CYP2D34,CYP2D9,CYP2S1,DECR1,DEFB45,DHRS11,ECHDC3,EDN2,EIF4EBP3,ENTPD8,EPPK1,EVPL,FABP6,FAM189A2,FGF1,GAL3ST1,GJB5,GM7694,GSTM1,G…
TF	Factor: PPAR; motif: TGACCTTTGNCCY	TF:M00763	0.0128718	1.89036	6028	345	133	21846	2900026A02RIK,ABCC6,ACADS,ACADVL,ACSS1,ACSS2,ACTA2,ADAM33,ADAMTS15,AI854703,ALDH3B2,ANO7,AOC1,APOB,APOL7C,ATP2C2,BC021891,BCAS1,BEST2,BRPF3,CAMK2N1,CAPN13,CAPN9,CATSPER4,CD200R2,CDA,CDHR2,CDKN2B,CDON,CES2A,CES2E,CKMT1,CLYBL,CMA1,COX17,CREBRF,CRY2,CYP2D10,CYP2D12,CYP2D22,CYP2D34,CYP2D9,CYP2S1,DECR1,DEFB45,DHRS11,ECHDC3,EDN2,EIF4EBP3,ENTPD8,EPPK1,EVPL,FABP6,FAM189A2,FGF1,GAL3ST1,GJB5,GM7694,GSTM1,G…
TF	Factor: HNF-4; motif: NGGNCAAAGKYCAN	TF:M01031	0.0133328	1.87508	1324	345	43	21846	ACAD12,ACADS,ACADVL,ANK3,APOB,APOL7C,BCL2L14,CDA,CLEC2H,CREBRF,CYP2D10,CYP2D26,CYP2D34,CYP2D9,EDN2,FABP2,FGF1,HADH,HNF1B,HSD17B2,KHK,KLC1,MFSD7A,MGST2,MUC2,NDUFA2,NIPSNAP1,PINK1,PLA2G10,PLLP,RASSF3,RIMS4,RNF32,SEMA4G,SH3D21,SH3GL2,SLC17A4,SLC8B1,SYNPO,TACC2,TMEM41A,WFDC2,WNK4
TF	Factor: HNF-4; motif: NGGNCAAAGKYCAN; match class: 0	TF:M01031_0	0.0133328	1.87508	1324	345	43	21846	ACAD12,ACADS,ACADVL,ANK3,APOB,APOL7C,BCL2L14,CDA,CLEC2H,CREBRF,CYP2D10,CYP2D26,CYP2D34,CYP2D9,EDN2,FABP2,FGF1,HADH,HNF1B,HSD17B2,KHK,KLC1,MFSD7A,MGST2,MUC2,NDUFA2,NIPSNAP1,PINK1,PLA2G10,PLLP,RASSF3,RIMS4,RNF32,SEMA4G,SH3D21,SH3GL2,SLC17A4,SLC8B1,SYNPO,TACC2,TMEM41A,WFDC2,WNK4
TF	Factor: HNF-4gamma; motif: NRGNNCAAAGKYCA; match class: 0	TF:M10261_0	0.0146292	1.83478	1419	345	45	21846	ACAD12,ACADS,ACADVL,ADAM33,ANK3,APOB,APOL7C,CES2E,CLEC2H,CREBRF,CYP2D10,CYP2D26,CYP2D34,CYP2D9,EDN2,FABP2,FGF1,HADH,HEXDC,HNF1B,HSD17B2,KHK,KLC1,MGST2,MUC2,NDUFA2,NHLRC1,NIPSNAP1,PINK1,PLA2G10,PLLP,RASSF3,RIMS4,RNF32,SEMA4G,SH3D21,SH3GL2,SLC17A4,SLC8B1,SYNPO,TACC2,TMEM41A,UQCRB,WFDC2,WNK4
TF	Factor: HNF-4gamma; motif: NRGNNCAAAGKYCA	TF:M10261	0.0146292	1.83478	1419	345	45	21846	ACAD12,ACADS,ACADVL,ADAM33,ANK3,APOB,APOL7C,CES2E,CLEC2H,CREBRF,CYP2D10,CYP2D26,CYP2D34,CYP2D9,EDN2,FABP2,FGF1,HADH,HEXDC,HNF1B,HSD17B2,KHK,KLC1,MGST2,MUC2,NDUFA2,NHLRC1,NIPSNAP1,PINK1,PLA2G10,PLLP,RASSF3,RIMS4,RNF32,SEMA4G,SH3D21,SH3GL2,SLC17A4,SLC8B1,SYNPO,TACC2,TMEM41A,UQCRB,WFDC2,WNK4
TF	Factor: PPARgamma:RXR-alpha; motif: NTRGGNCARAGGKCA; match class: 1	TF:M02262_1	0.0154939	1.80984	5251	345	119	21846	2310034G01RIK,ABCC3,ACADS,ACADVL,ACSS1,ACSS2,ADAMTS15,AI854703,ALDH3B2,ANO7,APOB,APOL10A,APOL7C,ARHGEF19,ATP2C2,ATPIF1,BC021891,BFAR,BRPF3,CAPN13,CAR4,CDA,CDHR2,CES2E,CFTR,CKMT1,CLEC2H,CLYBL,CMA1,COX14,COX17,COX7A2L,CREBRF,CRY2,CYP2D10,CYP2D12,CYP2D22,CYP2D9,CYP4F14,DECR1,ECHDC3,EDN2,ENO3,ENTPD8,ERBB2,EVPL,FAM189A2,FGF1,GAL3ST1,GPT,GSTM1,GUCD1,HEXDC,HOXA3,HPD,HUNK,INPP5J,KLC1,LNX1,LRRFIP2,LY6G6C,…
TF	Factor: PPARGAMMA:RXR-ALPHA; motif: WNTRGGNCAAAGGTC; match class: 1	TF:M09000_1	0.0164273	1.78443	2280	345	63	21846	1810037I17RIK,ACADS,ACSS1,ADAM33,ADTRP,ALDH3B2,APOL7C,BRPF3,CATSPER4,CES2E,CFTR,CKMT1,CMA1,COX17,CRY2,CUTAL,CYP2D22,CYP2D9,ENO3,GAL3ST1,HDDC3,HES1,HEXDC,HOXA3,HSD17B2,INPP5J,LY6G6C,MACROD1,MAPK15,MKRN1,MUC2,MXD1,MYCBPAP,NADSYN1,NDUFA2,NIPSNAP1,OIT1,PLA2G2C,PLEKHA6,PLEKHG6,PLK3,PNPO,PRSS41,SEMA4A,SLC13A2,SLC20A1,SLC35B3,SMIM22,STON2,SYTL1,TCF23,TIMP4,TM6SF2,TOM1L2,TRABD2B,TRPM6,UNC119,VDAC2,VWA8,Z…
TF	Factor: NUR77; motif: NTGACCTTBN	TF:M01217	0.0201689	1.69532	1575	345	48	21846	1110032A03RIK,ADTRP,ATPIF1,BEST2,CAMK2N1,CAPN9,CKMT1,COX17,COX7A2,CYP2D22,CYP4F14,DEFB45,EDN2,EIF4EBP3,GJB5,HADH,HPD,IL17RE,KHK,LNX1,LY6G6C,MACROD1,MINOS1,MPP3,MUC2,NADSYN1,NDUFS6,NENF,NMNAT3,PLEKHA6,RAPGEFL1,SDSL,SH3BGR,SLC17A4,SLC37A2,SLC46A1,SMIM22,SPINK4,SPTBN2,TEP1,TIMP4,TMEM171,TMEM246,TTLL6,UNC119,UQCRH,VWA8,ZG16
TF	Factor: NUR77; motif: NTGACCTTBN; match class: 0	TF:M01217_0	0.0201689	1.69532	1575	345	48	21846	1110032A03RIK,ADTRP,ATPIF1,BEST2,CAMK2N1,CAPN9,CKMT1,COX17,COX7A2,CYP2D22,CYP4F14,DEFB45,EDN2,EIF4EBP3,GJB5,HADH,HPD,IL17RE,KHK,LNX1,LY6G6C,MACROD1,MINOS1,MPP3,MUC2,NADSYN1,NDUFS6,NENF,NMNAT3,PLEKHA6,RAPGEFL1,SDSL,SH3BGR,SLC17A4,SLC37A2,SLC46A1,SMIM22,SPINK4,SPTBN2,TEP1,TIMP4,TMEM171,TMEM246,TTLL6,UNC119,UQCRH,VWA8,ZG16
TF	Factor: Sp1; motif: CCCCGCCCCN	TF:M00933	0.0363905	1.43901	8774	345	177	21846	1810037I17RIK,2900026A02RIK,9430038I01RIK,ABCC3,ABCG2,ACAA1A,ACADS,ACSS1,ACSS2,ADAMTS15,ADCK5,AI854703,APOB,ARHGEF19,ASCC1,ATP12A,ATPIF1,BC021891,BCAS1,BNIPL,BRPF3,CAMK2N1,CAPN13,CCNJL,CDKN2B,CDON,CES2A,CLMN,CLYBL,CNNM4,COX4I1,COX7A1,CREBRF,CYP2S1,D630039A03RIK,DEFB45,DHRS11,EEF2K,ENO3,EPS8L2,ERBB2,ESPN,EVPL,FAM120C,FOXA2,FRYL,GAB1,GAL3ST1,GALNT6,GAS6,GGT6,GJB3,GLUL,GMPR,GPT,GSTM6,GUCD1,HADH,HDDC…
TF	Factor: Sp1; motif: CCCCGCCCCN; match class: 0	TF:M00933_0	0.0363905	1.43901	8774	345	177	21846	1810037I17RIK,2900026A02RIK,9430038I01RIK,ABCC3,ABCG2,ACAA1A,ACADS,ACSS1,ACSS2,ADAMTS15,ADCK5,AI854703,APOB,ARHGEF19,ASCC1,ATP12A,ATPIF1,BC021891,BCAS1,BNIPL,BRPF3,CAMK2N1,CAPN13,CCNJL,CDKN2B,CDON,CES2A,CLMN,CLYBL,CNNM4,COX4I1,COX7A1,CREBRF,CYP2S1,D630039A03RIK,DEFB45,DHRS11,EEF2K,ENO3,EPS8L2,ERBB2,ESPN,EVPL,FAM120C,FOXA2,FRYL,GAB1,GAL3ST1,GALNT6,GAS6,GGT6,GJB3,GLUL,GMPR,GPT,GSTM6,GUCD1,HADH,HDDC…
TF	Factor: SREBP-2; motif: NNGYCACNNSMN	TF:M01177	0.0386136	1.41326	7687	345	159	21846	1110032A03RIK,1810037I17RIK,2010300C02RIK,2810459M11RIK,5330417C22RIK,9430038I01RIK,ABCC3,ABCC6,ACAD12,ACADVL,ACSS1,ADAM33,ADAMTS15,ALDH2,ANK3,ANO7,APOB,APOL7C,AQP8,ARHGEF19,ASCC1,ATP2C2,B3GNT7,BC021891,BCAS1,BCL2L14,BECN1,BEST2,BFAR,BNIPL,BRPF3,CAMK2N1,CAR4,CCDC28A,CCNJL,CDA,CDKN2B,CDON,CLEC2D,CLMN,COX4I1,COX7A2,COX7A2L,CREBRF,CRY2,CYP2D12,ECHDC3,EEF2K,EPS8L2,FABP6,FAHD1,FAM120C,FAM189A2,FAM46A,…
TF	Factor: SREBP-2; motif: NNGYCACNNSMN; match class: 0	TF:M01177_0	0.0386136	1.41326	7687	345	159	21846	1110032A03RIK,1810037I17RIK,2010300C02RIK,2810459M11RIK,5330417C22RIK,9430038I01RIK,ABCC3,ABCC6,ACAD12,ACADVL,ACSS1,ADAM33,ADAMTS15,ALDH2,ANK3,ANO7,APOB,APOL7C,AQP8,ARHGEF19,ASCC1,ATP2C2,B3GNT7,BC021891,BCAS1,BCL2L14,BECN1,BEST2,BFAR,BNIPL,BRPF3,CAMK2N1,CAR4,CCDC28A,CCNJL,CDA,CDKN2B,CDON,CLEC2D,CLMN,COX4I1,COX7A2,COX7A2L,CREBRF,CRY2,CYP2D12,ECHDC3,EEF2K,EPS8L2,FABP6,FAHD1,FAM120C,FAM189A2,FAM46A,…
HP	Acidosis	HP:0001941	0.000494435	3.30589	321	71	19	4393	ACADS,ACADVL,COX14,HADH,HPD,HSD3B3,MMAA,NDUFA2,NDUFB3,NDUFS6,OXCT1,PCCB,PCX,PNPO,PPM1B,SCNN1B,TANGO2,UQCRB,WNK4
HP	Metabolic acidosis	HP:0001942	0.00146454	2.8343	89	71	10	4393	ACADS,ACADVL,HPD,MMAA,NDUFA2,PCCB,PNPO,SCNN1B,TANGO2,UQCRB
HP	Abnormality of acid-base homeostasis	HP:0004360	0.00158316	2.80047	346	71	19	4393	ACADS,ACADVL,COX14,HADH,HPD,HSD3B3,MMAA,NDUFA2,NDUFB3,NDUFS6,OXCT1,PCCB,PCX,PNPO,PPM1B,SCNN1B,TANGO2,UQCRB,WNK4

## Sheet: gProfiler-cluster2
source	term_name	term_id	adjusted_p_value	negative_log10_of_adjusted_p_value	term_size	query_size	intersection_size	effective_domain_size	intersections
GO:MF	protein binding	GO:0005515	5.86511e-05	4.23172	10241	397	244	21090	AAMP,ABCA7,ACBD6,ACRBP,ACTA1,ADAM15,AGTRAP,ANKLE1,ANP32A,APEH,ARF5,ARFGAP1,ARL2,ARRDC1,ASL,ASPSCR1,ATG101,ATP2A3,ATP6V0D1,BAG6,BANF1,BC021614,BCL2L1,BCL2L12,BNIP1,BRD9,BRMS1,BSPRY,BTG2,CACTIN,CAML,CAPN1,CARD10,CBR2,CCDC22,CCDC85B,CCHCR1,CCNB2,CCT7,CDC20,CDK10,CDX2,CENPA,CEP131,CEP152,CIZ1,CKB,CLDN7,CLIP2,CLK2,CLTB,CNTROB,CRACR2B,CROCC,CTNNBIP1,CUEDC2,CUTA,DAP,DDC,DMAP1,DMPK,DRAP1,EGR1,EHMT2,EIF2B…
GO:MF	enzyme binding	GO:0019899	0.00545704	2.26304	2353	397	73	21090	ARRDC1,BAG6,BANF1,BCL2L1,BRMS1,CAML,CAPN1,CCNB2,CDC20,CEP152,CKB,CUTA,DDC,EGR1,EIF2B4,GGA1,H2AFY,HNRNPC,HNRNPD,HR,IKBKE,IPO13,JUND,KCNN4,LDLR,LRPPRC,LRRC14,MAPK7,MIER2,NABP2,NDUFS2,NEDD8,NLRP1B,NUCB1,PABPN1,PAF1,PEBP1,PHKG2,PIH1D1,PKN3,PLEKHG3,PPP1R35,PREB,PRKCSH,PTPN23,RAB29,RABGGTA,RBCK1,RCC2,RGL2,RNF31,RNF40,RNF8,RTEL1,SART3,SLC22A18,SQSTM1,STK19,STUB1,SUPT5,TAOK2,TBC1D13,TBC1D17,TFPT,TNKS1BP1…
GO:MF	TAP binding	GO:0046977	0.0171755	1.76509	11	397	4	21090	H2-D1,H2-Q10,TAP2,TAPBP
GO:BP	cellular metabolic process	GO:0044237	7.17e-07	6.14468	10318	403	257	21272	ABCA7,ABT1,ACAT2,ACRBP,ACY1,AGPAT4,AK2,AKR1A1,ALG1,ANKLE1,APEH,ARRDC1,ASL,ASPSCR1,ATG101,ATG4D,ATP2A3,ATP5D,BAG6,BANF1,BATF2,BC005624,BC021614,BCL2L1,BCL2L12,BCO2,BRMS1,BTG2,CACTIN,CAML,CAPN1,CARD10,CC2D1B,CCDC22,CCDC85B,CCNB2,CCT7,CDC20,CDIPT,CDK10,CDK11B,CDX2,CHD1L,CIZ1,CKAP2,CKB,CLK2,COX10,COX6A1,CTNNBIP1,DAP,DCAKD,DDC,DEGS2,DERA,DGCR14,DHRS7B,DMAP1,DMPK,DNAJC30,DOLPP1,DPEP1,DRAP1,DXO,EGR1,EHM…
GO:BP	regulation of mRNA metabolic process	GO:1903311	1.89608e-06	5.72214	258	403	23	21272	BC005624,BTG2,CDK11B,HNRNPA1,HNRNPC,HNRNPD,METTL14,MOV10,PAF1,PLEKHN1,POLR2G,RBM10,RBM17,RBM4B,RBM8A,RNF40,SAFB,SAFB2,SART3,SNRNP70,SUPT5,TAF15,ZFP36
GO:BP	mRNA metabolic process	GO:0016071	6.24055e-06	5.20478	650	403	37	21272	BC005624,BTG2,CACTIN,CDK11B,DGCR14,DXO,ESRP1,EXOSC6,HNRNPA1,HNRNPC,HNRNPD,METTL14,MOV10,PABPN1,PAF1,PLEKHN1,POLR2G,PPARD,PRMT7,PUF60,RBM10,RBM17,RBM4B,RBM8A,RNF40,SAFB,SAFB2,SART1,SART3,SMG9,SNRNP70,SUGP2,SUPT5,TAF15,TXNL4A,ZFP36,ZMAT2
GO:BP	metabolic process	GO:0008152	6.73899e-06	5.17141	11496	403	275	21272	ABCA7,ABT1,ACAT2,ACRBP,ACTA1,ACY1,ADAM15,AGPAT4,AK2,AKR1A1,ALG1,ANKLE1,APEH,APOL7A,ARRDC1,ASL,ASPSCR1,ATG101,ATG4D,ATP2A3,ATP5D,BAG6,BANF1,BATF2,BC005624,BC021614,BCL2L1,BCL2L12,BCO2,BRMS1,BTG2,CACTIN,CAML,CAPN1,CARD10,CBR2,CC2D1B,CCDC22,CCDC85B,CCNB2,CCT7,CDC20,CDIPT,CDK10,CDK11B,CDX2,CHD1L,CIZ1,CKAP2,CKB,CLK2,COMTD1,COX10,COX6A1,CTNNBIP1,CUEDC2,DAP,DCAKD,DDC,DEGS2,DERA,DGCR14,DHRS7B,DMAP1,DMPK,…
GO:BP	nitrogen compound metabolic process	GO:0006807	2.91442e-05	4.53545	9681	403	239	21272	ABCA7,ABT1,ACRBP,ACY1,ADAM15,AGPAT4,AK2,AKR1A1,ALG1,ANKLE1,APEH,APOL7A,ARRDC1,ASL,ASPSCR1,ATG4D,ATP2A3,ATP5D,BAG6,BANF1,BATF2,BC005624,BC021614,BCL2L1,BCL2L12,BRMS1,BTG2,CACTIN,CAML,CAPN1,CARD10,CC2D1B,CCDC22,CCDC85B,CCNB2,CCT7,CDC20,CDIPT,CDK10,CDK11B,CDX2,CHD1L,CIZ1,CKAP2,CKB,CLK2,COX10,CTNNBIP1,DAP,DCAKD,DDC,DEGS2,DERA,DGCR14,DMAP1,DMPK,DNAJC30,DOLPP1,DPEP1,DRAP1,DXO,EGR1,EHMT2,EIF2B4,EMC10,EP…
GO:BP	organic substance metabolic process	GO:0071704	3.86668e-05	4.41266	10940	403	262	21272	ABCA7,ABT1,ACAT2,ACRBP,ACTA1,ACY1,ADAM15,AGPAT4,AK2,AKR1A1,ALG1,ANKLE1,APEH,APOL7A,ARRDC1,ASL,ASPSCR1,ATG4D,ATP2A3,ATP5D,BAG6,BANF1,BATF2,BC005624,BC021614,BCL2L1,BCL2L12,BCO2,BRMS1,BTG2,CACTIN,CAML,CAPN1,CARD10,CBR2,CC2D1B,CCDC22,CCDC85B,CCNB2,CCT7,CDC20,CDIPT,CDK10,CDK11B,CDX2,CHD1L,CIZ1,CKAP2,CKB,CLK2,COX10,CTNNBIP1,CUEDC2,DAP,DCAKD,DDC,DEGS2,DERA,DGCR14,DHRS7B,DMAP1,DMPK,DNAJC30,DOLPP1,DPEP1,…
GO:BP	primary metabolic process	GO:0044238	3.94513e-05	4.40394	10240	403	249	21272	ABCA7,ABT1,ACAT2,ACRBP,ACY1,ADAM15,AGPAT4,AK2,AKR1A1,ALG1,ANKLE1,APEH,APOL7A,ARRDC1,ASL,ASPSCR1,ATG4D,ATP2A3,ATP5D,BAG6,BANF1,BATF2,BC005624,BCL2L1,BCL2L12,BCO2,BRMS1,BTG2,CACTIN,CAML,CAPN1,CARD10,CBR2,CC2D1B,CCDC22,CCDC85B,CCNB2,CCT7,CDC20,CDIPT,CDK10,CDK11B,CDX2,CHD1L,CIZ1,CKAP2,CLK2,COX10,CTNNBIP1,DAP,DCAKD,DDC,DEGS2,DERA,DGCR14,DHRS7B,DMAP1,DMPK,DNAJC30,DOLPP1,DPEP1,DRAP1,DXO,EGR1,EHMT2,EIF2B…
GO:BP	organonitrogen compound metabolic process	GO:1901564	0.000677828	3.16888	6429	403	169	21272	ABCA7,ACRBP,ACY1,ADAM15,AGPAT4,AK2,ALG1,APEH,APOL7A,ARRDC1,ASL,ASPSCR1,ATG4D,ATP2A3,ATP5D,BAG6,BC021614,BCL2L1,BCL2L12,BRMS1,BTG2,CACTIN,CAML,CAPN1,CARD10,CCDC22,CCNB2,CDC20,CDIPT,CDK10,CDK11B,CKB,CLK2,COX10,DAP,DCAKD,DDC,DEGS2,DERA,DMAP1,DMPK,DNAJC30,DOLPP1,DPEP1,EGR1,EHMT2,EIF2B4,EMC10,EPHB6,ERP29,FBXL19,FBXW4,GALK1,GFI1,GGA1,GLRX5,GPAA1,GRN,GUCA2B,H2AFY,HBS1L,HEXA,HMCES,HNRNPD,HR,IBA57,IHH,IKB…
GO:BP	mRNA processing	GO:0006397	0.00267564	2.57257	471	403	26	21272	BC005624,CACTIN,CDK11B,DGCR14,ESRP1,HNRNPA1,HNRNPC,METTL14,PABPN1,PAF1,PRMT7,PUF60,RBM10,RBM17,RBM4B,RBM8A,RNF40,SAFB,SAFB2,SART1,SART3,SNRNP70,SUGP2,SUPT5,TXNL4A,ZMAT2
GO:BP	regulation of mRNA processing	GO:0050684	0.00328206	2.48385	155	403	14	21272	BC005624,CDK11B,HNRNPA1,PAF1,RBM10,RBM17,RBM4B,RBM8A,RNF40,SAFB,SAFB2,SART3,SNRNP70,SUPT5
GO:BP	cellular nitrogen compound metabolic process	GO:0034641	0.00359323	2.44451	6099	403	159	21272	ABCA7,ABT1,AGPAT4,AK2,ANKLE1,APEH,ASL,ATP5D,BANF1,BATF2,BC005624,BC021614,BCL2L1,BCL2L12,BRMS1,BTG2,CACTIN,CC2D1B,CCDC22,CCDC85B,CCT7,CDIPT,CDK11B,CDX2,CHD1L,CIZ1,CKAP2,CLK2,COX10,CTNNBIP1,DAP,DCAKD,DDC,DEGS2,DERA,DGCR14,DMAP1,DNAJC30,DPEP1,DRAP1,DXO,EGR1,EHMT2,EIF2B4,ESRP1,EXOSC6,FOXA3,FOXD2,GALK1,GFI1,GLMP,GUCA2B,H2AFY,HBS1L,HDGF,HEXA,HMCES,HNRNPA1,HNRNPC,HNRNPD,HOXA7,HR,IBA57,IHH,IRF2BP1,JUNB,…
GO:BP	cellular macromolecule metabolic process	GO:0044260	0.00360194	2.44346	7980	403	197	21272	ABCA7,ABT1,ACRBP,ALG1,ANKLE1,ARRDC1,ASPSCR1,ATP2A3,BAG6,BANF1,BATF2,BCL2L1,BCL2L12,BRMS1,BTG2,CACTIN,CAML,CAPN1,CARD10,CC2D1B,CCDC22,CCDC85B,CCNB2,CCT7,CDC20,CDK10,CDK11B,CDX2,CHD1L,CIZ1,CKAP2,CLK2,COX10,CTNNBIP1,DAP,DMAP1,DMPK,DOLPP1,DPEP1,DRAP1,DXO,EGR1,EHMT2,EIF2B4,EMC10,EPHB6,ERP29,EXOSC6,FBXL19,FBXW4,FOXA3,FOXD2,GFI1,GLMP,GLRX5,GPAA1,GRN,H2AFY,HBS1L,HDGF,HMCES,HNRNPA1,HNRNPC,HNRNPD,HOXA7,HR,…
GO:BP	macromolecule metabolic process	GO:0043170	0.00559919	2.25187	9468	403	225	21272	ABCA7,ABT1,ACRBP,ACTA1,ACY1,ADAM15,ALG1,ANKLE1,APEH,APOL7A,ARRDC1,ASPSCR1,ATG4D,ATP2A3,BAG6,BANF1,BATF2,BC005624,BCL2L1,BCL2L12,BRMS1,BTG2,CACTIN,CAML,CAPN1,CARD10,CC2D1B,CCDC22,CCDC85B,CCNB2,CCT7,CDC20,CDK10,CDK11B,CDX2,CHD1L,CIZ1,CKAP2,CLK2,COX10,CTNNBIP1,CUEDC2,DAP,DGCR14,DMAP1,DMPK,DOLPP1,DPEP1,DRAP1,DXO,EGR1,EHMT2,EIF2B4,EMC10,EPHB6,ERP29,ESRP1,EXOSC6,FBXL19,FBXW4,FFAR2,FOXA3,FOXD2,GAS2L1,GF…
GO:BP	heterocycle metabolic process	GO:0046483	0.00602459	2.22007	5476	403	145	21272	ABT1,AGPAT4,AK2,ANKLE1,ATP5D,BANF1,BATF2,BC005624,BCL2L1,BCL2L12,BRMS1,BTG2,CACTIN,CC2D1B,CCDC22,CCDC85B,CCT7,CDIPT,CDK11B,CDX2,CHD1L,CIZ1,CKAP2,CLK2,COX10,CTNNBIP1,DAP,DCAKD,DDC,DERA,DGCR14,DMAP1,DNAJC30,DRAP1,DXO,EGR1,EHMT2,ESRP1,EXOSC6,FOXA3,FOXD2,GALK1,GFI1,GLMP,GUCA2B,H2AFY,HDGF,HMCES,HNRNPA1,HNRNPC,HNRNPD,HOXA7,HR,IBA57,IHH,IRF2BP1,JUNB,JUND,KLF16,LRPPRC,LRRC14,MAPK7,MED24,MEPCE,METTL14,MIE…
GO:BP	organic cyclic compound metabolic process	GO:1901360	0.00861378	2.06481	5749	403	150	21272	ABT1,AGPAT4,AK2,AKR1A1,ANKLE1,ATP5D,BANF1,BATF2,BC005624,BCL2L1,BCL2L12,BRMS1,BTG2,CACTIN,CC2D1B,CCDC22,CCDC85B,CCT7,CDIPT,CDK11B,CDX2,CHD1L,CIZ1,CKAP2,CLK2,COX10,CTNNBIP1,DAP,DCAKD,DDC,DERA,DGCR14,DMAP1,DNAJC30,DRAP1,DXO,EGR1,EHMT2,ESRP1,EXOSC6,FDXR,FOXA3,FOXD2,GALK1,GFI1,GLMP,GUCA2B,H2AFY,HDGF,HMCES,HNRNPA1,HNRNPC,HNRNPD,HOXA7,HR,IBA57,IHH,IRF2BP1,JUNB,JUND,KLF16,LDLR,LRPPRC,LRRC14,MAPK7,MED24,…
GO:BP	cellular catabolic process	GO:0044248	0.0112979	1.947	1996	403	66	21272	ABCA7,ACAT2,AKR1A1,ARRDC1,ATG101,ATG4D,BAG6,BCO2,BTG2,CAML,CAPN1,CCDC22,CDC20,DAP,DERA,DPEP1,DXO,EHMT2,EXOSC6,FAAH,FBXL19,FBXW4,HEXA,HNRNPC,HNRNPD,KCTD17,LDLR,LRPPRC,MCOLN1,METTL14,MOV10,NEDD8,NPRL2,NUDT1,NUDT18,PDE4A,PLEKHN1,PNPLA1,POLR2G,PPARD,PSMC5,PSMD8,PTPN23,PYGB,RBCK1,RBM10,RBM8A,RNASEH2A,RNF40,RNF8,SMG9,SNF8,SQSTM1,STUB1,SUPT5,TAF15,TBC1D17,TEX264,TMEM150B,TYSND1,UBL7,UBR4,UBXN1,UCHL1,VPS…
GO:BP	protein metabolic process	GO:0019538	0.0135408	1.86836	5601	403	146	21272	ABCA7,ACRBP,ACY1,ADAM15,ALG1,APEH,APOL7A,ARRDC1,ASPSCR1,ATG4D,ATP2A3,BAG6,BCL2L1,BCL2L12,BRMS1,BTG2,CACTIN,CAML,CAPN1,CARD10,CCDC22,CCNB2,CDC20,CDK10,CDK11B,CLK2,COX10,DAP,DMAP1,DMPK,DOLPP1,DPEP1,EGR1,EHMT2,EIF2B4,EMC10,EPHB6,ERP29,FBXL19,FBXW4,GFI1,GGA1,GLRX5,GPAA1,GRN,H2AFY,HBS1L,HMCES,HNRNPD,HR,IHH,IKBKE,ILKAP,IRF2BP1,KCTD17,KLHL21,LDLR,LEMD2,LRPPRC,MAPK13,MAPK7,MED24,METTL14,METTL17,MIER2,MIP…
GO:BP	cellular aromatic compound metabolic process	GO:0006725	0.0211381	1.67493	5549	403	144	21272	ABT1,AGPAT4,AK2,AKR1A1,ANKLE1,ATP5D,BANF1,BATF2,BC005624,BCL2L1,BCL2L12,BRMS1,BTG2,CACTIN,CC2D1B,CCDC22,CCDC85B,CCT7,CDIPT,CDK11B,CDX2,CHD1L,CIZ1,CKAP2,CLK2,COX10,CTNNBIP1,DAP,DCAKD,DDC,DERA,DGCR14,DMAP1,DNAJC30,DRAP1,DXO,EGR1,EHMT2,ESRP1,EXOSC6,FOXA3,FOXD2,GALK1,GFI1,GLMP,GUCA2B,H2AFY,HDGF,HMCES,HNRNPA1,HNRNPC,HNRNPD,HOXA7,HR,IBA57,IHH,IRF2BP1,JUNB,JUND,KLF16,LRPPRC,LRRC14,MAPK7,MED24,MEPCE,METT…
GO:BP	cellular protein metabolic process	GO:0044267	0.0224942	1.64793	4937	403	131	21272	ABCA7,ACRBP,ALG1,ARRDC1,ASPSCR1,ATP2A3,BAG6,BCL2L1,BCL2L12,BRMS1,BTG2,CACTIN,CAML,CARD10,CCDC22,CCNB2,CDC20,CDK10,CDK11B,CLK2,COX10,DAP,DMAP1,DMPK,DOLPP1,DPEP1,EGR1,EHMT2,EIF2B4,EMC10,EPHB6,ERP29,FBXL19,FBXW4,GFI1,GLRX5,GPAA1,GRN,H2AFY,HBS1L,HMCES,HNRNPD,HR,IKBKE,ILKAP,IRF2BP1,KCTD17,KLHL21,LDLR,LEMD2,LRPPRC,MAPK13,MAPK7,MED24,METTL14,METTL17,MIER2,MIPEP,MOCS1,MOV10,MRPL2,MTCH1,MTG1,NAIP1,NAT9,NE…
GO:BP	nucleobase-containing compound metabolic process	GO:0006139	0.0286345	1.54311	5340	403	139	21272	ABT1,AGPAT4,AK2,ANKLE1,ATP5D,BANF1,BATF2,BC005624,BCL2L1,BCL2L12,BRMS1,BTG2,CACTIN,CC2D1B,CCDC22,CCDC85B,CCT7,CDIPT,CDK11B,CDX2,CHD1L,CIZ1,CKAP2,CLK2,CTNNBIP1,DAP,DCAKD,DERA,DGCR14,DMAP1,DNAJC30,DRAP1,DXO,EGR1,EHMT2,ESRP1,EXOSC6,FOXA3,FOXD2,GALK1,GFI1,GLMP,GUCA2B,H2AFY,HDGF,HMCES,HNRNPA1,HNRNPC,HNRNPD,HOXA7,HR,IHH,IRF2BP1,JUNB,JUND,KLF16,LRPPRC,LRRC14,MAPK7,MED24,MEPCE,METTL14,MIER2,MLF2,MOV10,MU…
GO:BP	nucleobase-containing compound catabolic process	GO:0034655	0.0337847	1.47128	355	403	20	21272	BTG2,DERA,DXO,EXOSC6,HNRNPC,HNRNPD,LRPPRC,METTL14,MOV10,NUDT1,NUDT18,PDE4A,PLEKHN1,POLR2G,RBM10,RBM8A,RNASEH2A,SMG9,TAF15,ZFP36
GO:BP	negative regulation of NF-kappaB transcription factor activity	GO:0032088	0.0344578	1.46271	78	403	9	21272	BRMS1,CACTIN,CCDC22,DAP,LRRC14,NFKBIL1,OTULIN,PARP10,RBCK1
GO:BP	RNA splicing	GO:0008380	0.0394315	1.40416	389	403	21	21272	BC005624,CACTIN,CLK2,DGCR14,ESRP1,HNRNPA1,HNRNPC,METTL14,PRMT7,PUF60,RBM10,RBM17,RBM4B,RBM8A,SART1,SART3,SNRNP70,SUGP2,TAF15,TXNL4A,ZMAT2
GO:BP	RNA catabolic process	GO:0006401	0.04451	1.35154	247	403	16	21272	BTG2,DXO,EXOSC6,HNRNPC,HNRNPD,LRPPRC,METTL14,MOV10,PLEKHN1,POLR2G,RBM10,RBM8A,RNASEH2A,SMG9,TAF15,ZFP36
GO:BP	regulation of chromosome organization	GO:0033044	0.0465194	1.33237	363	403	20	21272	CCT7,EHMT2,GFI1,H2AFY,HNRNPA1,HNRNPC,HNRNPD,MAD2L1BP,NABP2,PAF1,PARP10,PIH1D1,PTTG1,PYGO2,RNF40,RTEL1,SART3,SPHK2,WBP2,ZNHIT1
GO:BP	catabolic process	GO:0009056	0.0484849	1.31439	2342	403	72	21272	ABCA7,ACAT2,ADAM15,AKR1A1,ARRDC1,ATG101,ATG4D,BAG6,BCO2,BTG2,CAML,CAPN1,CCDC22,CDC20,DAP,DERA,DPEP1,DXO,EHMT2,EXOSC6,FAAH,FBXL19,FBXW4,FUCA1,GALK1,GGA1,GLB1,HEXA,HNRNPC,HNRNPD,KCTD17,LDLR,LRPPRC,MCOLN1,METTL14,MOV10,NEDD8,NLRP1B,NPRL2,NUDT1,NUDT18,PDE4A,PLEKHN1,PNPLA1,POLR2G,PPARD,PSMC5,PSMD8,PTPN23,PYGB,RBCK1,RBM10,RBM8A,RNASEH2A,RNF40,RNF8,SMG9,SNF8,SQSTM1,STUB1,SUPT5,TAF15,TBC1D17,TEX264,TMEM1…
GO:CC	intracellular	GO:0005622	1.33e-24	23.8774	13902	406	360	21187	2310022A10RIK,AAMP,ABCA7,ABT1,ACAT2,ACBD6,ACRBP,ACTA1,ACY1,ADAM15,AGPAT4,AGTRAP,AK2,AKR1A1,ALG1,ANKLE1,ANP32A,APEH,ARF5,ARFGAP1,ARL2,ARRDC1,ASL,ASPSCR1,ATG101,ATG4D,ATP13A1,ATP2A3,ATP5D,ATP6V0D1,ATP6V1F,ATP9B,BAG6,BANF1,BATF2,BC005624,BC021614,BCL2L1,BCL2L12,BCO2,BNIP1,BRD9,BRMS1,BSPRY,BTG2,CACTIN,CAML,CAPN1,CARD10,CBR2,CC2D1B,CCDC22,CCDC61,CCDC85B,CCHCR1,CCNB2,CCT7,CDC20,CDIPT,CDK10,CDK11B,CDX2,…
GO:CC	intracellular organelle	GO:0043229	1.8e-21	20.7453	12220	406	329	21187	2310022A10RIK,AAMP,ABCA7,ABT1,ACAT2,ACRBP,ACTA1,ADAM15,AGPAT4,AGTRAP,AK2,ALG1,ANKLE1,ANP32A,APEH,ARF5,ARFGAP1,ARL2,ARRDC1,ASL,ASPSCR1,ATG4D,ATP13A1,ATP2A3,ATP5D,ATP6V0D1,ATP6V1F,ATP9B,BAG6,BANF1,BATF2,BC005624,BCL2L1,BCL2L12,BCO2,BNIP1,BRD9,BRMS1,BTG2,CACTIN,CAML,CAPN1,CBR2,CC2D1B,CCDC22,CCDC61,CCDC85B,CCHCR1,CCNB2,CCT7,CDC20,CDIPT,CDK10,CDK11B,CDX2,CENPA,CEP131,CEP152,CHD1L,CHPF2,CIZ1,CKAP2,CKB,…
GO:CC	membrane-bounded organelle	GO:0043227	4e-21	20.3975	11238	406	312	21187	2310022A10RIK,ABCA7,ABT1,ACAT2,ACRBP,ADAM15,AGPAT4,AGTRAP,AK2,ALG1,ANKLE1,ANP32A,APEH,ARF5,ARFGAP1,ARL2,ARRDC1,ASL,ASPSCR1,ATG4D,ATP13A1,ATP2A3,ATP5D,ATP6V0D1,ATP6V1F,ATP9B,BAG6,BANF1,BATF2,BC005624,BCL2L1,BCL2L12,BCO2,BNIP1,BRD9,BRMS1,BTG2,CACTIN,CAML,CAPN1,CBR2,CC2D1B,CCDC22,CCDC85B,CCHCR1,CCNB2,CCT7,CDC20,CDIPT,CDK10,CDK11B,CDX2,CENPA,CEP131,CEP152,CHD1L,CHPF2,CIZ1,CKB,CLIP2,CLK2,CLTB,CMC2,COM…
GO:CC	organelle	GO:0043226	4.48e-21	20.3491	12582	406	334	21187	2310022A10RIK,AAMP,ABCA7,ABT1,ACAT2,ACRBP,ACTA1,ADAM15,AGPAT4,AGTRAP,AK2,ALG1,ANKLE1,ANP32A,APEH,ARF5,ARFGAP1,ARL2,ARRDC1,ASL,ASPSCR1,ATG4D,ATP13A1,ATP2A3,ATP5D,ATP6V0D1,ATP6V1F,ATP9B,BAG6,BANF1,BATF2,BC005624,BCL2L1,BCL2L12,BCO2,BNIP1,BRD9,BRMS1,BTG2,CACTIN,CAML,CAPN1,CBR2,CC2D1B,CCDC22,CCDC61,CCDC85B,CCHCR1,CCNB2,CCT7,CDC20,CDIPT,CDK10,CDK11B,CDX2,CENPA,CEP131,CEP152,CHD1L,CHPF2,CIZ1,CKAP2,CKB,…
GO:CC	intracellular membrane-bounded organelle	GO:0043231	3.6e-20	19.4434	10495	406	297	21187	2310022A10RIK,ABCA7,ABT1,ACAT2,AGPAT4,AGTRAP,AK2,ALG1,ANKLE1,ANP32A,APEH,ARF5,ARFGAP1,ARL2,ASL,ASPSCR1,ATG4D,ATP13A1,ATP2A3,ATP5D,ATP6V0D1,ATP6V1F,ATP9B,BAG6,BANF1,BATF2,BC005624,BCL2L1,BCL2L12,BCO2,BNIP1,BRD9,BRMS1,BTG2,CACTIN,CAML,CAPN1,CBR2,CC2D1B,CCDC85B,CCHCR1,CCNB2,CCT7,CDC20,CDIPT,CDK10,CDK11B,CDX2,CENPA,CEP131,CEP152,CHD1L,CHPF2,CIZ1,CKB,CLK2,CLTB,CMC2,COMTD1,COX10,COX6A1,CTNNBIP1,CUEDC2,…
GO:CC	cytoplasm	GO:0005737	4.85e-14	13.3139	10872	406	289	21187	AAMP,ABCA7,ACAT2,ACBD6,ACRBP,ACTA1,ACY1,ADAM15,AGPAT4,AGTRAP,AK2,AKR1A1,ALG1,ANKLE1,ANP32A,APEH,ARF5,ARFGAP1,ARL2,ARRDC1,ASL,ASPSCR1,ATG101,ATG4D,ATP13A1,ATP2A3,ATP5D,ATP6V0D1,ATP6V1F,ATP9B,BAG6,BANF1,BC005624,BC021614,BCL2L1,BCO2,BNIP1,BRMS1,BSPRY,BTG2,CACTIN,CAML,CAPN1,CARD10,CBR2,CCDC22,CCDC85B,CCHCR1,CCNB2,CCT7,CDC20,CDIPT,CDK10,CEP131,CEP152,CHD1L,CHPF2,CKAP2,CKB,CLIP2,CLTB,CMC2,CNTROB,COMTD…
GO:CC	intracellular organelle lumen	GO:0070013	1.01e-12	11.9937	4630	406	158	21187	2310022A10RIK,ABT1,ACAT2,AGTRAP,AK2,ANP32A,ARL2,ASPSCR1,ATG4D,BAG6,BANF1,BC005624,BCL2L1,BRD9,BRMS1,CACTIN,CBR2,CC2D1B,CDC20,CDK11B,CDX2,CENPA,CEP152,CHD1L,CIZ1,CLK2,COX10,CUEDC2,DERA,DMAP1,DPEP1,DXO,EGR1,EHMT2,EPN3,ERP29,ESRP1,EXOSC6,FOXA3,GFI1,GGA1,GLRX5,H2AFY,HCFC1R1,HDGF,HNRNPA1,HNRNPC,HNRNPD,HOXA7,HR,IBA57,IKBKE,ILKAP,IRF2BP1,JUNB,JUND,KRT18,LRPPRC,LRRC45,MAD2L1BP,MAPK13,MAPK7,MBD6,MCOLN1,ME…
GO:CC	membrane-enclosed lumen	GO:0031974	1.03e-12	11.9851	4631	406	158	21187	2310022A10RIK,ABT1,ACAT2,AGTRAP,AK2,ANP32A,ARL2,ASPSCR1,ATG4D,BAG6,BANF1,BC005624,BCL2L1,BRD9,BRMS1,CACTIN,CBR2,CC2D1B,CDC20,CDK11B,CDX2,CENPA,CEP152,CHD1L,CIZ1,CLK2,COX10,CUEDC2,DERA,DMAP1,DPEP1,DXO,EGR1,EHMT2,EPN3,ERP29,ESRP1,EXOSC6,FOXA3,GFI1,GGA1,GLRX5,H2AFY,HCFC1R1,HDGF,HNRNPA1,HNRNPC,HNRNPD,HOXA7,HR,IBA57,IKBKE,ILKAP,IRF2BP1,JUNB,JUND,KRT18,LRPPRC,LRRC45,MAD2L1BP,MAPK13,MAPK7,MBD6,MCOLN1,ME…
GO:CC	organelle lumen	GO:0043233	1.03e-12	11.9851	4631	406	158	21187	2310022A10RIK,ABT1,ACAT2,AGTRAP,AK2,ANP32A,ARL2,ASPSCR1,ATG4D,BAG6,BANF1,BC005624,BCL2L1,BRD9,BRMS1,CACTIN,CBR2,CC2D1B,CDC20,CDK11B,CDX2,CENPA,CEP152,CHD1L,CIZ1,CLK2,COX10,CUEDC2,DERA,DMAP1,DPEP1,DXO,EGR1,EHMT2,EPN3,ERP29,ESRP1,EXOSC6,FOXA3,GFI1,GGA1,GLRX5,H2AFY,HCFC1R1,HDGF,HNRNPA1,HNRNPC,HNRNPD,HOXA7,HR,IBA57,IKBKE,ILKAP,IRF2BP1,JUNB,JUND,KRT18,LRPPRC,LRRC45,MAD2L1BP,MAPK13,MAPK7,MBD6,MCOLN1,ME…
GO:CC	nuclear lumen	GO:0031981	2.96e-11	10.5294	4120	406	142	21187	2310022A10RIK,ABT1,ACAT2,AGTRAP,ANP32A,ARL2,ASPSCR1,ATG4D,BAG6,BANF1,BC005624,BRD9,BRMS1,CACTIN,CC2D1B,CDC20,CDK11B,CDX2,CENPA,CEP152,CHD1L,CIZ1,CLK2,COX10,CUEDC2,DERA,DMAP1,DPEP1,DXO,EGR1,EHMT2,EPN3,ESRP1,EXOSC6,FOXA3,GFI1,GGA1,H2AFY,HCFC1R1,HDGF,HNRNPA1,HNRNPC,HNRNPD,HOXA7,HR,IKBKE,ILKAP,IRF2BP1,JUNB,JUND,KRT18,LRPPRC,LRRC45,MAD2L1BP,MAPK13,MAPK7,MBD6,MCOLN1,MED24,MED28,METTL14,METTL17,MIER2,MP…
GO:CC	nucleoplasm	GO:0005654	7.28e-11	10.1381	3461	406	125	21187	2310022A10RIK,ACAT2,AGTRAP,ARL2,ASPSCR1,ATG4D,BAG6,BANF1,BC005624,BRMS1,CACTIN,CC2D1B,CDC20,CDK11B,CDX2,CENPA,CEP152,CHD1L,CIZ1,CLK2,CUEDC2,DERA,DMAP1,DPEP1,DXO,EGR1,EHMT2,EPN3,ESRP1,FOXA3,GFI1,GGA1,H2AFY,HCFC1R1,HDGF,HNRNPA1,HNRNPC,HNRNPD,HOXA7,HR,IKBKE,ILKAP,IRF2BP1,JUNB,JUND,LRPPRC,LRRC45,MAD2L1BP,MAPK13,MAPK7,MBD6,MCOLN1,MED24,MED28,METTL14,METTL17,MIER2,MUM1,MZT2,NABP2,NDUFA9,NDUFS2,NEDD8,NE…
GO:CC	nucleus	GO:0005634	1.08e-09	8.96535	7002	406	201	21187	2310022A10RIK,ABT1,ACAT2,AGTRAP,AK2,ANKLE1,ANP32A,APEH,ARL2,ASL,ASPSCR1,ATG4D,BAG6,BANF1,BATF2,BC005624,BCL2L1,BCL2L12,BNIP1,BRD9,BRMS1,BTG2,CACTIN,CC2D1B,CCDC85B,CCHCR1,CCNB2,CDC20,CDK10,CDK11B,CDX2,CENPA,CEP152,CHD1L,CIZ1,CKB,CLK2,COX10,CTNNBIP1,CUEDC2,DERA,DGCR14,DMAP1,DMPK,DPEP1,DRAP1,DXO,EGR1,EHMT2,EPN3,ESRP1,EXOSC6,FOXA3,FOXD2,GFI1,GGA1,GLMP,GLRX5,H2AFY,HCFC1R1,HDGF,HNRNPA1,HNRNPC,HNRNPD,HO…
GO:CC	organelle membrane	GO:0031090	7.68e-07	6.1146	2995	406	102	21187	ABCA7,ACRBP,AGPAT4,AGTRAP,AK2,ALG1,APEH,ARFGAP1,ASL,ASPSCR1,ATP13A1,ATP2A3,ATP5D,ATP6V0D1,ATP6V1F,BCL2L1,BNIP1,CDIPT,CHPF2,CLTB,COX10,COX6A1,CUEDC2,DEGS2,DHRS7B,DMPK,DNAJC11,DNAJC30,DOLPP1,EMC10,ERGIC3,FAAH,FCGRT,FDXR,GGA1,GLMP,GNRH1,GPAA1,GPR157,GRN,H2-D1,H2-Q10,HOXA7,IKBKE,KLHL21,LDLR,LEMD2,LRPPRC,MAD2L1BP,MCOLN1,MSTO1,MTCH1,MTG1,MYO18A,NDUFA3,NDUFA8,NDUFA9,NDUFS2,NPRL2,NUCB1,NUDT1,NUP62,PEBP1,…
GO:CC	organelle envelope	GO:0031967	0.000399531	3.39845	1166	406	47	21187	AGPAT4,AK2,APEH,ARL2,ASL,ATP5D,BANF1,BCL2L1,BNIP1,COX10,COX6A1,CUEDC2,DMPK,DNAJC11,DNAJC30,FDXR,HOXA7,IKBKE,LEMD2,LRPPRC,MAD2L1BP,MSTO1,MTCH1,MTG1,NDUFA3,NDUFA8,NDUFA9,NDUFS2,NUDT1,NUP62,PEBP1,PLEKHN1,PLSCR3,SLC22A18,SLC25A20,SLC25A28,SPG7,SPHK2,SPNS1,TFPT,TM7SF2,TMC6,TOMM34,TOMM6,TOR1B,TXNL4A,YEATS4
GO:CC	envelope	GO:0031975	0.000409104	3.38817	1167	406	47	21187	AGPAT4,AK2,APEH,ARL2,ASL,ATP5D,BANF1,BCL2L1,BNIP1,COX10,COX6A1,CUEDC2,DMPK,DNAJC11,DNAJC30,FDXR,HOXA7,IKBKE,LEMD2,LRPPRC,MAD2L1BP,MSTO1,MTCH1,MTG1,NDUFA3,NDUFA8,NDUFA9,NDUFS2,NUDT1,NUP62,PEBP1,PLEKHN1,PLSCR3,SLC22A18,SLC25A20,SLC25A28,SPG7,SPHK2,SPNS1,TFPT,TM7SF2,TMC6,TOMM34,TOMM6,TOR1B,TXNL4A,YEATS4
GO:CC	mitochondrial membrane	GO:0031966	0.00418976	2.37781	661	406	30	21187	AGPAT4,AK2,ASL,ATP5D,BCL2L1,BNIP1,COX10,COX6A1,DMPK,DNAJC11,DNAJC30,FDXR,IKBKE,MSTO1,MTCH1,MTG1,NDUFA3,NDUFA8,NDUFA9,NDUFS2,PEBP1,PLEKHN1,PLSCR3,SLC25A20,SLC25A28,SPG7,SPHK2,SPNS1,TOMM34,TOMM6
GO:CC	cytosol	GO:0005829	0.00535498	2.27124	3727	406	105	21187	AAMP,ACAT2,AGTRAP,AK2,AKR1A1,APEH,ARL2,ASPSCR1,BAG6,BANF1,BC005624,BC021614,BCL2L1,CACTIN,CAPN1,CCHCR1,CCNB2,CCT7,CDC20,CHD1L,CKAP2,CKB,CLTB,CNTROB,COX10,CROCC,CTNNBIP1,CUEDC2,DMAP1,DMPK,DXO,FOXA3,GALK1,GGA1,GLMP,HNRNPC,HNRNPD,ILKAP,KRT18,LRRC45,LZTS2,MAPK7,MID1IP1,MOV10,MRPL28,MUM1,MZT2,NABP2,NEDD8,NFKBIL1,NLRP1B,NOTCH4,NUDT1,OMP,PARP10,PDE4A,PEX6,PGPEP1,PHKG2,PLIN2,PLIN3,PMM2,POMP,PPP1R16A,PRMT…
GO:CC	integral component of endoplasmic reticulum membrane	GO:0030176	0.00626652	2.20297	142	406	12	21187	DOLPP1,EMC10,ERGIC3,GPAA1,H2-D1,H2-Q10,PIGS,PREB,TAP2,TAPBP,TECR,TM7SF2
GO:CC	catalytic complex	GO:1902494	0.00639229	2.19434	1372	406	49	21187	BRD9,BRMS1,CACTIN,CCNB2,CDC20,DGCR14,DMAP1,EXOSC6,FBXL19,FBXW4,GPAA1,HNRNPA1,HNRNPC,HR,KCTD17,KLHL21,MED24,METTL14,MPND,NDUFA3,NDUFA8,NDUFA9,NDUFS2,OTULIN,PAF1,PAGR1A,PHKG2,PIGS,POLR2E,POLR2G,POLRMT,POP7,PSMC5,PSMD8,RABGGTA,RBCK1,RBM8A,RNF31,RNF40,RNF8,SART1,SMARCD1,SPG7,STUB1,TFPT,TRAF7,YEATS4,ZFP36,ZNHIT1
GO:CC	mitochondrial envelope	GO:0005740	0.00709589	2.14899	714	406	31	21187	AGPAT4,AK2,ARL2,ASL,ATP5D,BCL2L1,BNIP1,COX10,COX6A1,DMPK,DNAJC11,DNAJC30,FDXR,IKBKE,MSTO1,MTCH1,MTG1,NDUFA3,NDUFA8,NDUFA9,NDUFS2,PEBP1,PLEKHN1,PLSCR3,SLC25A20,SLC25A28,SPG7,SPHK2,SPNS1,TOMM34,TOMM6
GO:CC	integral component of organelle membrane	GO:0031301	0.00852027	2.06955	363	406	20	21187	DMPK,DNAJC11,DOLPP1,EMC10,ERGIC3,GPAA1,H2-D1,H2-Q10,LEMD2,PEX11G,PIGS,PREB,RFNG,SLC35A2,SLC6A9,SPG7,TAP2,TAPBP,TECR,TM7SF2
GO:CC	LUBAC complex	GO:0071797	0.00894301	2.04852	4	406	3	21187	OTULIN,RBCK1,RNF31
GO:CC	intrinsic component of endoplasmic reticulum membrane	GO:0031227	0.0108261	1.96553	150	406	12	21187	DOLPP1,EMC10,ERGIC3,GPAA1,H2-D1,H2-Q10,PIGS,PREB,TAP2,TAPBP,TECR,TM7SF2
GO:CC	endomembrane system	GO:0012505	0.0123469	1.90844	3937	406	108	21187	ABCA7,ACRBP,ADAM15,AGPAT4,AGTRAP,ALG1,ANP32A,APEH,ARF5,ARFGAP1,ARL2,ASL,ASPSCR1,ATP13A1,ATP2A3,ATP6V0D1,ATP9B,BANF1,BCL2L1,BNIP1,CAML,CCDC22,CDIPT,CEP131,CHPF2,CLIP2,CLTB,CUEDC2,DDC,DEGS2,DHRS7B,DMPK,DOLPP1,EMC10,EMID1,EPN3,ERGIC3,ERP29,FAAH,FCGRT,GGA1,GLB1,GNRH1,GPAA1,GRN,H2-D1,H2-Q10,HEXA,HOXA7,KCTD17,KLHL21,LDLR,LEMD2,LRPPRC,LYNX1,MAD2L1BP,MCOLN1,MYO18A,NOTCH4,NUCB1,NUDT1,NUP62,PARP10,PEBP1,PI…
GO:CC	intracellular non-membrane-bounded organelle	GO:0043232	0.0163676	1.78602	4377	406	117	21187	AAMP,ABT1,ACAT2,ACTA1,ARL2,ATP6V0D1,BANF1,BCL2L1,BRD9,BRMS1,CCDC61,CCDC85B,CCHCR1,CCNB2,CCT7,CDC20,CDK10,CDX2,CENPA,CEP131,CEP152,CKAP2,CLIP2,CNTROB,COX10,CROCC,DMAP1,EGR1,EHMT2,EXOSC6,FAM110A,FOXA3,GAS2L1,H2AFY,HMCES,HNRNPC,HNRNPD,HR,JUNB,JUND,KIFC2,KLHL21,KNSTRN,KRT14,KRT18,KRT19,LASP1,LEMD2,LRPPRC,LRRC45,LZTS2,MAD2L1BP,MBD6,MED28,METTL17,MID1IP1,MISP,MOV10,MPND,MRPL2,MRPL28,MTG1,MYO18A,MYO1E,M…
GO:CC	non-membrane-bounded organelle	GO:0043228	0.0190615	1.71984	4392	406	117	21187	AAMP,ABT1,ACAT2,ACTA1,ARL2,ATP6V0D1,BANF1,BCL2L1,BRD9,BRMS1,CCDC61,CCDC85B,CCHCR1,CCNB2,CCT7,CDC20,CDK10,CDX2,CENPA,CEP131,CEP152,CKAP2,CLIP2,CNTROB,COX10,CROCC,DMAP1,EGR1,EHMT2,EXOSC6,FAM110A,FOXA3,GAS2L1,H2AFY,HMCES,HNRNPC,HNRNPD,HR,JUNB,JUND,KIFC2,KLHL21,KNSTRN,KRT14,KRT18,KRT19,LASP1,LEMD2,LRPPRC,LRRC45,LZTS2,MAD2L1BP,MBD6,MED28,METTL17,MID1IP1,MISP,MOV10,MPND,MRPL2,MRPL28,MTG1,MYO18A,MYO1E,M…
GO:CC	mitochondrion	GO:0005739	0.0252836	1.59716	1814	406	58	21187	ACAT2,AGPAT4,AK2,ARL2,ASL,ATG4D,ATP5D,BCL2L1,BCO2,BNIP1,CAPN1,CBR2,CCT7,CKB,CMC2,COMTD1,COX10,COX6A1,DCAKD,DMPK,DNAJC11,DNAJC30,FDXR,GLRX5,GNRH1,GRN,IBA57,IKBKE,ISOC2B,LRPPRC,METTL17,MIPEP,MMAB,MRPL2,MRPL28,MSTO1,MTCH1,MTG1,NDUFA3,NDUFA8,NDUFA9,NDUFS2,NUDT1,PEBP1,PLEKHN1,PLSCR3,POLRMT,PYCR2,RAB29,SLC25A20,SLC25A28,SPG7,SPHK2,SPNS1,SQSTM1,TOMM34,TOMM6,TSFM
GO:CC	intrinsic component of organelle membrane	GO:0031300	0.0316359	1.49982	399	406	20	21187	DMPK,DNAJC11,DOLPP1,EMC10,ERGIC3,GPAA1,H2-D1,H2-Q10,LEMD2,PEX11G,PIGS,PREB,RFNG,SLC35A2,SLC6A9,SPG7,TAP2,TAPBP,TECR,TM7SF2
GO:CC	MHC class I peptide loading complex	GO:0042824	0.03708	1.43086	14	406	4	21187	H2-D1,H2-Q10,TAP2,TAPBP
GO:CC	protein-containing complex	GO:0032991	0.0372773	1.42856	5309	406	135	21187	ABT1,ACTA1,ATP5D,ATP6V0D1,ATP6V1F,BAG6,BC005624,BCL2L1,BNIP1,BRD9,BRMS1,CACTIN,CCNB2,CCT7,CDC20,CDX2,CENPA,CLTB,COX10,COX6A1,CTNNBIP1,DGCR14,DMAP1,DNAJC11,EIF2B4,EMC10,EMID1,EPHB6,EXOSC6,FBXL19,FBXW4,GFI1,GGA1,GIGYF1,GPAA1,H2AFY,H2-D1,H2-Q10,HDGF,HNRNPA1,HNRNPC,HNRNPD,HR,IL11RA1,JUNB,JUND,KCTD17,KLHL21,KRT19,LAMB3,LDLR,LRPPRC,MCOLN1,MED24,MED28,METTL14,MIER2,MOCS1,MPND,MRPL2,MRPL28,MYO18A,MYO1E,M…
GO:CC	endoplasmic reticulum	GO:0005783	0.0425628	1.37097	1643	406	53	21187	AGPAT4,AGTRAP,ALG1,ANP32A,ASL,ATP13A1,ATP2A3,BCL2L1,BNIP1,CAML,CDIPT,DEGS2,DHRS7B,DMPK,DOLPP1,EMID1,ERGIC3,ERP29,FAAH,GNRH1,GPAA1,GRN,H2-D1,H2-Q10,KCTD17,LEMD2,LYNX1,NOTCH4,NUCB1,PEBP1,PIGS,POFUT1,POMP,POMT1,PREB,PRKCSH,PSMG1,REEP4,RTN4R,SIL1,SLC35A2,SLC39A7,SPHK2,SQSTM1,STUB1,TAP2,TAPBP,TECR,TM7SF2,TMC6,TOR1B,UBXN1,UCHL1
WP	mRNA processing	WP:WP310	0.000287121	3.54193	435	101	25	4511	CIZ1,CLK2,ESRP1,HNRNPA1,HNRNPC,HNRNPD,ILKAP,OAS1B,PABPN1,POLR2G,PUF60,RBM10,RBM14,RBM17,RBM4B,RBM8A,RNASEH2A,SAFB2,SART3,SNRNP70,SUGP2,SUPT5,TAF15,ZFP622,ZMAT2
TF	Factor: E2F-1; motif: GNGGGCGGGRMN	TF:M10209	4.01e-24	23.3971	14231	416	367	21846	1700037H04RIK,2310022A10RIK,2310079G19RIK,2610318N02RIK,9430015G10RIK,AAMP,ABCA7,ABT1,ACAT2,ACBD6,ACRBP,ACTA1,ACY1,ADAM15,AGPAT4,AGTRAP,AK2,ALG1,ANKLE1,ANP32A,APEH,APOL7A,ARF5,ARRDC1,ASL,ASPSCR1,ATG4D,ATP13A1,ATP2A3,ATP5D,ATP6V0D1,ATP6V1F,ATP9B,BAG6,BANF1,BC005624,BC021614,BCL2L1,BCO2,BNIP1,BRD9,BSPRY,BTG2,C130074G19RIK,CACTIN,CAML,CAPN1,CARD10,CBR2,CC2D1B,CCDC163,CCDC22,CCDC61,CCDC85B,CCDC9,CCDC…
TF	Factor: E2F-1; motif: GNGGGCGGGRMN; match class: 0	TF:M10209_0	4.01e-24	23.3971	14231	416	367	21846	1700037H04RIK,2310022A10RIK,2310079G19RIK,2610318N02RIK,9430015G10RIK,AAMP,ABCA7,ABT1,ACAT2,ACBD6,ACRBP,ACTA1,ACY1,ADAM15,AGPAT4,AGTRAP,AK2,ALG1,ANKLE1,ANP32A,APEH,APOL7A,ARF5,ARRDC1,ASL,ASPSCR1,ATG4D,ATP13A1,ATP2A3,ATP5D,ATP6V0D1,ATP6V1F,ATP9B,BAG6,BANF1,BC005624,BC021614,BCL2L1,BCO2,BNIP1,BRD9,BSPRY,BTG2,C130074G19RIK,CACTIN,CAML,CAPN1,CARD10,CBR2,CC2D1B,CCDC163,CCDC22,CCDC61,CCDC85B,CCDC9,CCDC…
TF	Factor: ZF5; motif: GSGCGCGR; match class: 0	TF:M00716_0	3.45e-22	21.4621	14821	416	372	21846	1700037H04RIK,2310022A10RIK,2610318N02RIK,9430015G10RIK,AAMP,ABCA7,ABT1,ACAT2,ACBD6,ACRBP,ACY1,ADAM15,AGPAT4,AGTRAP,AK2,AKR1A1,ALG1,ANKLE1,ANP32A,APEH,ARF5,ARFGAP1,ARL2,ARRDC1,ASPSCR1,ATG101,ATG4D,ATP13A1,ATP5D,ATP6V0D1,ATP6V1F,ATP9B,BAG6,BANF1,BATF2,BC005624,BC021614,BCL2L1,BCL2L12,BCO2,BNIP1,BRD9,BRMS1,BSPRY,BTG2,C130074G19RIK,CACTIN,CAML,CAPN1,CARD10,CBR2,CC2D1B,CCDC61,CCDC85B,CCDC9,CCDC97,CCH…
TF	Factor: ZF5; motif: GSGCGCGR	TF:M00716	3.45e-22	21.4621	14821	416	372	21846	1700037H04RIK,2310022A10RIK,2610318N02RIK,9430015G10RIK,AAMP,ABCA7,ABT1,ACAT2,ACBD6,ACRBP,ACY1,ADAM15,AGPAT4,AGTRAP,AK2,AKR1A1,ALG1,ANKLE1,ANP32A,APEH,ARF5,ARFGAP1,ARL2,ARRDC1,ASPSCR1,ATG101,ATG4D,ATP13A1,ATP5D,ATP6V0D1,ATP6V1F,ATP9B,BAG6,BANF1,BATF2,BC005624,BC021614,BCL2L1,BCL2L12,BCO2,BNIP1,BRD9,BRMS1,BSPRY,BTG2,C130074G19RIK,CACTIN,CAML,CAPN1,CARD10,CBR2,CC2D1B,CCDC61,CCDC85B,CCDC9,CCDC97,CCH…
TF	Factor: Elk-1; motif: NNNNCCGGAARTNN; match class: 0	TF:M00025_0	1.86e-19	18.7309	10074	416	290	21846	2310079G19RIK,ABCA7,ABT1,ACBD6,ACRBP,ACTA1,ACY1,ADAM15,AGPAT4,AGTRAP,AK2,AKR1A1,ALG1,ANKLE1,APEH,ARF5,ARFGAP1,ASL,ASPSCR1,ATG101,ATP13A1,ATP2A3,ATP5D,ATP6V0D1,ATP6V1F,BAG6,BANF1,BATF2,BC005624,BCL2L1,BCL2L12,BNIP1,BRD9,BRMS1,BSPRY,C130074G19RIK,CACTIN,CAPN1,CARD10,CC2D1B,CCDC61,CCDC9,CCDC97,CCHCR1,CCNB2,CCT7,CDC20,CDIPT,CDK10,CDK11B,CEP131,CEP152,CIZ1,CKB,CLDN7,CNTROB,COMTD1,COX10,COX6A1,CRACR2B,…
TF	Factor: Elk-1; motif: NNNNCCGGAARTNN	TF:M00025	1.86e-19	18.7309	10074	416	290	21846	2310079G19RIK,ABCA7,ABT1,ACBD6,ACRBP,ACTA1,ACY1,ADAM15,AGPAT4,AGTRAP,AK2,AKR1A1,ALG1,ANKLE1,APEH,ARF5,ARFGAP1,ASL,ASPSCR1,ATG101,ATP13A1,ATP2A3,ATP5D,ATP6V0D1,ATP6V1F,BAG6,BANF1,BATF2,BC005624,BCL2L1,BCL2L12,BNIP1,BRD9,BRMS1,BSPRY,C130074G19RIK,CACTIN,CAPN1,CARD10,CC2D1B,CCDC61,CCDC9,CCDC97,CCHCR1,CCNB2,CCT7,CDC20,CDIPT,CDK10,CDK11B,CEP131,CEP152,CIZ1,CKB,CLDN7,CNTROB,COMTD1,COX10,COX6A1,CRACR2B,…
TF	Factor: ELK-1; motif: ACCGGAWRTN; match class: 0	TF:M01981_0	3.68e-19	18.4341	14694	416	365	21846	1700037H04RIK,2310022A10RIK,2310079G19RIK,2610318N02RIK,AAMP,ABCA7,ABT1,ACBD6,ACRBP,ACTA1,ACY1,ADAM15,AGPAT4,AGTRAP,AK2,AKR1A1,ALG1,ANKLE1,ANP32A,APEH,ARF5,ARFGAP1,ARL2,ARRDC1,ASL,ASPSCR1,ATG101,ATG4D,ATP13A1,ATP2A3,ATP5D,ATP6V0D1,ATP6V1F,ATP9B,BAG6,BANF1,BATF2,BC005624,BCL2L1,BCL2L12,BNIP1,BRD9,BRMS1,BSPRY,BTG2,C130074G19RIK,CACTIN,CAML,CAPN1,CARD10,CBR2,CC2D1B,CCDC163,CCDC22,CCDC61,CCDC9,CCDC97…
TF	Factor: ELK-1; motif: ACCGGAWRTN	TF:M01981	3.68e-19	18.4341	14694	416	365	21846	1700037H04RIK,2310022A10RIK,2310079G19RIK,2610318N02RIK,AAMP,ABCA7,ABT1,ACBD6,ACRBP,ACTA1,ACY1,ADAM15,AGPAT4,AGTRAP,AK2,AKR1A1,ALG1,ANKLE1,ANP32A,APEH,ARF5,ARFGAP1,ARL2,ARRDC1,ASL,ASPSCR1,ATG101,ATG4D,ATP13A1,ATP2A3,ATP5D,ATP6V0D1,ATP6V1F,ATP9B,BAG6,BANF1,BATF2,BC005624,BCL2L1,BCL2L12,BNIP1,BRD9,BRMS1,BSPRY,BTG2,C130074G19RIK,CACTIN,CAML,CAPN1,CARD10,CBR2,CC2D1B,CCDC163,CCDC22,CCDC61,CCDC9,CCDC97…
TF	Factor: FOXN4; motif: NNWANNCGWMCGCGTCNNNNMT; match class: 0	TF:M04662_0	1.36e-18	17.8673	16015	416	382	21846	1700037H04RIK,2310022A10RIK,2610318N02RIK,9430015G10RIK,AAMP,ABCA7,ABT1,ACAT2,ACBD6,ACRBP,ACY1,ADAM15,AGPAT4,AGTRAP,AK2,AKR1A1,ALG1,ANKLE1,ANP32A,APEH,APOL7A,ARF5,ARFGAP1,ARL2,ARRDC1,ASL,ASPSCR1,ATG101,ATG4D,ATP13A1,ATP2A3,ATP5D,ATP6V0D1,ATP6V1F,ATP9B,BAG6,BANF1,BC005624,BC021614,BCL2L1,BCL2L12,BCO2,BNIP1,BRD9,BRMS1,BSPRY,BTG2,C130074G19RIK,CACTIN,CAML,CAPN1,CARD10,CC2D1B,CCDC22,CCDC61,CCDC85B,CC…
TF	Factor: FOXN4; motif: NNWANNCGWMCGCGTCNNNNMT	TF:M04662	1.36e-18	17.8673	16015	416	382	21846	1700037H04RIK,2310022A10RIK,2610318N02RIK,9430015G10RIK,AAMP,ABCA7,ABT1,ACAT2,ACBD6,ACRBP,ACY1,ADAM15,AGPAT4,AGTRAP,AK2,AKR1A1,ALG1,ANKLE1,ANP32A,APEH,APOL7A,ARF5,ARFGAP1,ARL2,ARRDC1,ASL,ASPSCR1,ATG101,ATG4D,ATP13A1,ATP2A3,ATP5D,ATP6V0D1,ATP6V1F,ATP9B,BAG6,BANF1,BC005624,BC021614,BCL2L1,BCL2L12,BCO2,BNIP1,BRD9,BRMS1,BSPRY,BTG2,C130074G19RIK,CACTIN,CAML,CAPN1,CARD10,CC2D1B,CCDC22,CCDC61,CCDC85B,CC…
TF	Factor: PEA3; motif: RCCGGAAGYN	TF:M01991	3.71e-18	17.4312	9966	416	285	21846	2310022A10RIK,2310079G19RIK,ABCA7,ABT1,ACBD6,ACRBP,ACTA1,ACY1,ADAM15,AGPAT4,AGTRAP,AK2,AKR1A1,ALG1,APEH,ARF5,ARFGAP1,ASL,ASPSCR1,ATG101,ATP13A1,ATP2A3,ATP5D,ATP6V0D1,ATP6V1F,BAG6,BANF1,BATF2,BC005624,BCL2L1,BCL2L12,BNIP1,BRD9,BSPRY,CACTIN,CAPN1,CCDC163,CCDC22,CCDC61,CCDC9,CCDC97,CCHCR1,CCNB2,CCT7,CDC20,CDIPT,CDK10,CDK11B,CEP131,CEP152,CIZ1,CKB,CLDN7,CMC2,CNTROB,COMTD1,COX10,COX6A1,CRACR2B,CROCC,C…
TF	Factor: PEA3; motif: RCCGGAAGYN; match class: 0	TF:M01991_0	3.71e-18	17.4312	9966	416	285	21846	2310022A10RIK,2310079G19RIK,ABCA7,ABT1,ACBD6,ACRBP,ACTA1,ACY1,ADAM15,AGPAT4,AGTRAP,AK2,AKR1A1,ALG1,APEH,ARF5,ARFGAP1,ASL,ASPSCR1,ATG101,ATP13A1,ATP2A3,ATP5D,ATP6V0D1,ATP6V1F,BAG6,BANF1,BATF2,BC005624,BCL2L1,BCL2L12,BNIP1,BRD9,BSPRY,CACTIN,CAPN1,CCDC163,CCDC22,CCDC61,CCDC9,CCDC97,CCHCR1,CCNB2,CCT7,CDC20,CDIPT,CDK10,CDK11B,CEP131,CEP152,CIZ1,CKB,CLDN7,CMC2,CNTROB,COMTD1,COX10,COX6A1,CRACR2B,CROCC,C…
TF	Factor: ZF5; motif: GSGCGCGR; match class: 1	TF:M00716_1	6e-18	17.2222	12032	416	321	21846	1700037H04RIK,2310022A10RIK,2610318N02RIK,9430015G10RIK,AAMP,ABCA7,ABT1,ACAT2,ACRBP,ADAM15,AGPAT4,AGTRAP,ALG1,ANKLE1,ANP32A,APEH,ARF5,ARFGAP1,ARL2,ARRDC1,ASPSCR1,ATG101,ATP13A1,ATP5D,ATP6V0D1,ATP9B,BAG6,BANF1,BC005624,BC021614,BCL2L1,BCL2L12,BNIP1,BRD9,BRMS1,BSPRY,BTG2,C130074G19RIK,CACTIN,CAML,CAPN1,CARD10,CC2D1B,CCDC61,CCDC85B,CCDC9,CCDC97,CCHCR1,CCNB2,CCT7,CDC20,CDIPT,CDK10,CDK11B,CDX2,CEP131,…
TF	Factor: ELF4; motif: CCCGGAARTN	TF:M01979	1.26e-17	16.8992	7185	416	229	21846	2310079G19RIK,ABCA7,ABT1,AGPAT4,AK2,AKR1A1,ALG1,ANKLE1,APEH,ARF5,ARFGAP1,ASL,ASPSCR1,ATG101,ATP13A1,ATP2A3,ATP5D,ATP6V0D1,ATP6V1F,BAG6,BANF1,BCL2L1,BNIP1,BRD9,BSPRY,CACTIN,CAPN1,CCDC61,CCDC9,CCDC97,CCHCR1,CCNB2,CCT7,CDC20,CDK10,CDK11B,CEP131,CEP152,CIZ1,CKB,CLDN7,CNTROB,COMTD1,COX10,COX6A1,CRACR2B,CROCC,CUEDC2,CUTA,DAP,DGCR14,DHRS7B,DMAP1,DNAJC11,DNAJC30,DOLPP1,DPCD,EGR1,EIF2B4,EMID1,EPHB6,ERGIC3…
TF	Factor: ELF4; motif: CCCGGAARTN; match class: 0	TF:M01979_0	1.26e-17	16.8992	7185	416	229	21846	2310079G19RIK,ABCA7,ABT1,AGPAT4,AK2,AKR1A1,ALG1,ANKLE1,APEH,ARF5,ARFGAP1,ASL,ASPSCR1,ATG101,ATP13A1,ATP2A3,ATP5D,ATP6V0D1,ATP6V1F,BAG6,BANF1,BCL2L1,BNIP1,BRD9,BSPRY,CACTIN,CAPN1,CCDC61,CCDC9,CCDC97,CCHCR1,CCNB2,CCT7,CDC20,CDK10,CDK11B,CEP131,CEP152,CIZ1,CKB,CLDN7,CNTROB,COMTD1,COX10,COX6A1,CRACR2B,CROCC,CUEDC2,CUTA,DAP,DGCR14,DHRS7B,DMAP1,DNAJC11,DNAJC30,DOLPP1,DPCD,EGR1,EIF2B4,EMID1,EPHB6,ERGIC3…
TF	Factor: GABP-alpha; motif: CTTCCK; match class: 0	TF:M01660_0	1.62e-17	16.7909	10764	416	298	21846	1700037H04RIK,2310022A10RIK,2310079G19RIK,AAMP,ABCA7,ABT1,ACRBP,ACTA1,ACY1,ADAM15,AGPAT4,AGTRAP,AK2,AKR1A1,ALG1,APEH,ARF5,ARFGAP1,ARL2,ARRDC1,ASL,ASPSCR1,ATG101,ATP13A1,ATP2A3,ATP6V1F,ATP9B,BAG6,BANF1,BATF2,BC005624,BCL2L1,BCL2L12,BRD9,BRMS1,BSPRY,CACTIN,CAPN1,CBR2,CC2D1B,CCDC61,CCDC9,CCDC97,CCNB2,CCT7,CDC20,CDIPT,CDK10,CDK11B,CDX2,CEP131,CEP152,CHD1L,CHPF2,CIZ1,CKAP2,CKB,CLDN7,CLK2,CMC2,CNTROB,C…
TF	Factor: GABP-alpha; motif: CTTCCK	TF:M01660	1.62e-17	16.7909	10764	416	298	21846	1700037H04RIK,2310022A10RIK,2310079G19RIK,AAMP,ABCA7,ABT1,ACRBP,ACTA1,ACY1,ADAM15,AGPAT4,AGTRAP,AK2,AKR1A1,ALG1,APEH,ARF5,ARFGAP1,ARL2,ARRDC1,ASL,ASPSCR1,ATG101,ATP13A1,ATP2A3,ATP6V1F,ATP9B,BAG6,BANF1,BATF2,BC005624,BCL2L1,BCL2L12,BRD9,BRMS1,BSPRY,CACTIN,CAPN1,CBR2,CC2D1B,CCDC61,CCDC9,CCDC97,CCNB2,CCT7,CDC20,CDIPT,CDK10,CDK11B,CDX2,CEP131,CEP152,CHD1L,CHPF2,CIZ1,CKAP2,CKB,CLDN7,CLK2,CMC2,CNTROB,C…
TF	Factor: FOXN4; motif: NNWANNCGWMCGCGTCNNNNMT; match class: 1	TF:M04662_1	2.02e-17	16.694	12767	416	332	21846	1700037H04RIK,2610318N02RIK,9430015G10RIK,AAMP,ABT1,ACAT2,ACBD6,ACY1,AGTRAP,AK2,ALG1,ANKLE1,ANP32A,APEH,ARF5,ARFGAP1,ARL2,ARRDC1,ASL,ASPSCR1,ATG101,ATG4D,ATP13A1,ATP2A3,ATP5D,ATP6V0D1,ATP6V1F,ATP9B,BAG6,BANF1,BC005624,BCL2L1,BCL2L12,BNIP1,BRMS1,BTG2,C130074G19RIK,CACTIN,CAML,CAPN1,CARD10,CC2D1B,CCDC61,CCDC9,CCDC97,CCNB2,CCT7,CDC20,CDIPT,CDK10,CDK11B,CDX2,CENPA,CEP131,CEP152,CHD1L,CHPF2,CIZ1,CKAP2…
TF	Factor: E2F-3; motif: GGCGGGN; match class: 0	TF:M02089_0	3.85e-17	16.4149	11266	416	306	21846	1700037H04RIK,2310022A10RIK,2310079G19RIK,2610318N02RIK,9430015G10RIK,AAMP,ABCA7,ABT1,ACBD6,ACRBP,ACTA1,ACY1,ADAM15,AGPAT4,AGTRAP,ALG1,ANKLE1,ANP32A,APEH,APOL7A,ARF5,ARRDC1,ASL,ASPSCR1,ATG4D,ATP13A1,ATP2A3,ATP5D,ATP6V0D1,ATP6V1F,ATP9B,BAG6,BANF1,BC005624,BC021614,BCL2L1,BCO2,BNIP1,BRD9,BSPRY,BTG2,C130074G19RIK,CACTIN,CAML,CAPN1,CARD10,CBR2,CC2D1B,CCDC163,CCDC22,CCDC85B,CCDC9,CCDC97,CCHCR1,CCNB2,C…
TF	Factor: E2F-3; motif: GGCGGGN	TF:M02089	3.85e-17	16.4149	11266	416	306	21846	1700037H04RIK,2310022A10RIK,2310079G19RIK,2610318N02RIK,9430015G10RIK,AAMP,ABCA7,ABT1,ACBD6,ACRBP,ACTA1,ACY1,ADAM15,AGPAT4,AGTRAP,ALG1,ANKLE1,ANP32A,APEH,APOL7A,ARF5,ARRDC1,ASL,ASPSCR1,ATG4D,ATP13A1,ATP2A3,ATP5D,ATP6V0D1,ATP6V1F,ATP9B,BAG6,BANF1,BC005624,BC021614,BCL2L1,BCO2,BNIP1,BRD9,BSPRY,BTG2,C130074G19RIK,CACTIN,CAML,CAPN1,CARD10,CBR2,CC2D1B,CCDC163,CCDC22,CCDC85B,CCDC9,CCDC97,CCHCR1,CCNB2,C…
TF	Factor: GABPalpha; motif: ACCGGAARYN	TF:M02039	9.47e-16	15.0238	6188	416	203	21846	2310079G19RIK,ABCA7,AGPAT4,AK2,ALG1,APEH,ARFGAP1,ASL,ASPSCR1,ATG101,ATP13A1,ATP2A3,ATP6V0D1,ATP6V1F,BAG6,BANF1,BATF2,BCL2L1,BNIP1,BRD9,CACTIN,CAPN1,CCDC61,CCDC9,CCDC97,CCHCR1,CCNB2,CDK10,CDK11B,CIZ1,CKB,CLDN7,CNTROB,COMTD1,COX10,COX6A1,CRACR2B,CROCC,CUEDC2,CUTA,DCAKD,DGCR14,DHRS7B,DMAP1,DNAJC11,DNAJC30,DOLPP1,DPCD,DXO,EGR1,EIF2B4,EMID1,ERGIC3,FAAH,FAM110A,FBXL19,FBXW4,FDXR,FOXA3,FUCA1,GAS2L1,GGA1…
TF	Factor: GABPalpha; motif: ACCGGAARYN; match class: 0	TF:M02039_0	9.47e-16	15.0238	6188	416	203	21846	2310079G19RIK,ABCA7,AGPAT4,AK2,ALG1,APEH,ARFGAP1,ASL,ASPSCR1,ATG101,ATP13A1,ATP2A3,ATP6V0D1,ATP6V1F,BAG6,BANF1,BATF2,BCL2L1,BNIP1,BRD9,CACTIN,CAPN1,CCDC61,CCDC9,CCDC97,CCHCR1,CCNB2,CDK10,CDK11B,CIZ1,CKB,CLDN7,CNTROB,COMTD1,COX10,COX6A1,CRACR2B,CROCC,CUEDC2,CUTA,DCAKD,DGCR14,DHRS7B,DMAP1,DNAJC11,DNAJC30,DOLPP1,DPCD,DXO,EGR1,EIF2B4,EMID1,ERGIC3,FAAH,FAM110A,FBXL19,FBXW4,FDXR,FOXA3,FUCA1,GAS2L1,GGA1…
TF	Factor: c-ets-1; motif: ACCGGAWRYN	TF:M01986	3.18e-15	14.4981	8417	416	248	21846	1700037H04RIK,2310022A10RIK,2310079G19RIK,2610318N02RIK,AAMP,ABCA7,ADAM15,AGPAT4,AGTRAP,AK2,ALG1,APEH,ARF5,ARFGAP1,ASL,ASPSCR1,ATG101,ATP13A1,ATP2A3,ATP5D,ATP6V0D1,ATP6V1F,BAG6,BANF1,BATF2,BC005624,BCL2L1,BNIP1,BRD9,BSPRY,CACTIN,CAPN1,CCDC22,CCDC61,CCDC9,CCDC97,CCHCR1,CCNB2,CDC20,CDK10,CDK11B,CEP131,CHPF2,CIZ1,CKB,CLDN7,CNTROB,COMTD1,COX10,COX6A1,CRACR2B,CROCC,CUEDC2,CUTA,DCAKD,DEGS2,DERA,DGCR14,…
TF	Factor: c-ets-1; motif: ACCGGAWRYN; match class: 0	TF:M01986_0	3.18e-15	14.4981	8417	416	248	21846	1700037H04RIK,2310022A10RIK,2310079G19RIK,2610318N02RIK,AAMP,ABCA7,ADAM15,AGPAT4,AGTRAP,AK2,ALG1,APEH,ARF5,ARFGAP1,ASL,ASPSCR1,ATG101,ATP13A1,ATP2A3,ATP5D,ATP6V0D1,ATP6V1F,BAG6,BANF1,BATF2,BC005624,BCL2L1,BNIP1,BRD9,BSPRY,CACTIN,CAPN1,CCDC22,CCDC61,CCDC9,CCDC97,CCHCR1,CCNB2,CDC20,CDK10,CDK11B,CEP131,CHPF2,CIZ1,CKB,CLDN7,CNTROB,COMTD1,COX10,COX6A1,CRACR2B,CROCC,CUEDC2,CUTA,DCAKD,DEGS2,DERA,DGCR14,…
TF	Factor: ELK-1; motif: ACCGGAWRTN; match class: 1	TF:M01981_1	3.25e-15	14.4876	9031	416	260	21846	1700037H04RIK,2610318N02RIK,AAMP,ABCA7,ABT1,ACBD6,ACY1,ADAM15,AK2,ANKLE1,ANP32A,APEH,ARF5,ARFGAP1,ARL2,ASPSCR1,ATG101,ATP13A1,ATP2A3,ATP5D,ATP6V1F,ATP9B,BAG6,BANF1,BCL2L1,BNIP1,BRD9,BRMS1,BSPRY,BTG2,CAML,CAPN1,CARD10,CCDC61,CCDC9,CCDC97,CCNB2,CCT7,CDC20,CDIPT,CDK11B,CEP131,CEP152,CHD1L,CHPF2,CIZ1,CLDN7,CMC2,CNTROB,COMTD1,COX6A1,CRACR2B,CROCC,CTNNBIP1,CUEDC2,CUTA,DAP,DCAKD,DEGS2,DGCR14,DHRS7B,DMAP…
TF	Factor: ER71; motif: ACCGGAARYN; match class: 0	TF:M01988_0	3.3e-15	14.4816	4326	416	159	21846	2310079G19RIK,ABCA7,AGPAT4,AK2,ALG1,APEH,ARFGAP1,ASL,ASPSCR1,ATG101,ATP13A1,ATP2A3,ATP6V1F,BAG6,BANF1,BATF2,BCL2L1,BRD9,CACTIN,CAPN1,CCDC9,CCDC97,CCHCR1,CDK10,CDK11B,CIZ1,CKB,CLDN7,CNTROB,COMTD1,COX10,COX6A1,DCAKD,DGCR14,DHRS7B,DMAP1,DNAJC11,DPCD,EIF2B4,EMID1,ERGIC3,FAAH,FAM110A,FBXW4,FDXR,FOXA3,FUCA1,GAS2L1,GGA1,GLMP,GLRX5,GNL1,GPAA1,H2-D1,H2-Q10,HEXA,HNRNPD,IBA57,IL11RA1,IPO13,ISOC2B,JUNB,KNSTR…
TF	Factor: ER71; motif: ACCGGAARYN	TF:M01988	3.3e-15	14.4816	4326	416	159	21846	2310079G19RIK,ABCA7,AGPAT4,AK2,ALG1,APEH,ARFGAP1,ASL,ASPSCR1,ATG101,ATP13A1,ATP2A3,ATP6V1F,BAG6,BANF1,BATF2,BCL2L1,BRD9,CACTIN,CAPN1,CCDC9,CCDC97,CCHCR1,CDK10,CDK11B,CIZ1,CKB,CLDN7,CNTROB,COMTD1,COX10,COX6A1,DCAKD,DGCR14,DHRS7B,DMAP1,DNAJC11,DPCD,EIF2B4,EMID1,ERGIC3,FAAH,FAM110A,FBXW4,FDXR,FOXA3,FUCA1,GAS2L1,GGA1,GLMP,GLRX5,GNL1,GPAA1,H2-D1,H2-Q10,HEXA,HNRNPD,IBA57,IL11RA1,IPO13,ISOC2B,JUNB,KNSTR…
TF	Factor: ZF5; motif: NRNGNGCGCGCWN; match class: 0	TF:M00333_0	9.67e-15	14.0144	14473	416	353	21846	1700037H04RIK,2610318N02RIK,9430015G10RIK,AAMP,ABCA7,ABT1,ACAT2,ACBD6,ACRBP,ACY1,ADAM15,AGPAT4,AK2,ALG1,ANKLE1,ANP32A,APEH,ARF5,ARFGAP1,ARL2,ARRDC1,ASL,ATG101,ATG4D,ATP13A1,ATP2A3,ATP5D,ATP6V0D1,ATP6V1F,ATP9B,BAG6,BANF1,BATF2,BC005624,BCL2L1,BCL2L12,BNIP1,BRD9,BRMS1,BSPRY,BTG2,C130074G19RIK,CACTIN,CAML,CAPN1,CARD10,CC2D1B,CCDC61,CCDC85B,CCDC9,CCHCR1,CCNB2,CCT7,CDC20,CDIPT,CDK10,CDK11B,CDX2,CENPA,…
TF	Factor: ZF5; motif: NRNGNGCGCGCWN	TF:M00333	9.67e-15	14.0144	14473	416	353	21846	1700037H04RIK,2610318N02RIK,9430015G10RIK,AAMP,ABCA7,ABT1,ACAT2,ACBD6,ACRBP,ACY1,ADAM15,AGPAT4,AK2,ALG1,ANKLE1,ANP32A,APEH,ARF5,ARFGAP1,ARL2,ARRDC1,ASL,ATG101,ATG4D,ATP13A1,ATP2A3,ATP5D,ATP6V0D1,ATP6V1F,ATP9B,BAG6,BANF1,BATF2,BC005624,BCL2L1,BCL2L12,BNIP1,BRD9,BRMS1,BSPRY,BTG2,C130074G19RIK,CACTIN,CAML,CAPN1,CARD10,CC2D1B,CCDC61,CCDC85B,CCDC9,CCHCR1,CCNB2,CCT7,CDC20,CDIPT,CDK10,CDK11B,CDX2,CENPA,…
TF	Factor: Elk-1; motif: NCCGGAAGTGN; match class: 1	TF:M10219_1	1.31e-14	13.8813	7703	416	232	21846	2310079G19RIK,AAMP,ABCA7,ABT1,ACBD6,ACRBP,ACY1,ADAM15,AGPAT4,AGTRAP,AKR1A1,ALG1,ARFGAP1,ARRDC1,ASL,ASPSCR1,ATG101,ATP13A1,ATP2A3,ATP6V1F,BAG6,BANF1,BATF2,BC005624,BCL2L1,BCL2L12,BRD9,BSPRY,CACTIN,CBR2,CC2D1B,CCDC9,CCDC97,CCNB2,CCT7,CDC20,CDK10,CDK11B,CEP152,CHPF2,CIZ1,CKB,CLDN7,CMC2,CNTROB,COMTD1,COX10,COX6A1,CROCC,CUEDC2,DCAKD,DGCR14,DHRS7B,DMAP1,DNAJC11,DNAJC30,DPCD,DXO,EGR1,EIF2B4,EPHB6,ERGIC3…
TF	Factor: Kaiso; motif: SARNYCTCGCGAGAN; match class: 0	TF:M10276_0	1.97e-14	13.7055	13493	416	337	21846	1700037H04RIK,2610318N02RIK,9430015G10RIK,AAMP,ABCA7,ABT1,ACAT2,ACBD6,ACRBP,ADAM15,AGPAT4,AGTRAP,AK2,AKR1A1,ANKLE1,ANP32A,APOL7A,ARF5,ARFGAP1,ARL2,ARRDC1,ASL,ASPSCR1,ATG101,ATP13A1,ATP2A3,ATP5D,ATP6V0D1,ATP9B,BAG6,BANF1,BC005624,BCL2L1,BCL2L12,BRD9,BRMS1,C130074G19RIK,CACTIN,CAPN1,CARD10,CC2D1B,CCDC163,CCDC22,CCDC61,CCDC85B,CCDC9,CCHCR1,CCT7,CDC20,CDIPT,CDK10,CDK11B,CDX2,CENPA,CEP131,CEP152,CHD1L…
TF	Factor: Kaiso; motif: SARNYCTCGCGAGAN	TF:M10276	1.97e-14	13.7055	13493	416	337	21846	1700037H04RIK,2610318N02RIK,9430015G10RIK,AAMP,ABCA7,ABT1,ACAT2,ACBD6,ACRBP,ADAM15,AGPAT4,AGTRAP,AK2,AKR1A1,ANKLE1,ANP32A,APOL7A,ARF5,ARFGAP1,ARL2,ARRDC1,ASL,ASPSCR1,ATG101,ATP13A1,ATP2A3,ATP5D,ATP6V0D1,ATP9B,BAG6,BANF1,BC005624,BCL2L1,BCL2L12,BRD9,BRMS1,C130074G19RIK,CACTIN,CAPN1,CARD10,CC2D1B,CCDC163,CCDC22,CCDC61,CCDC85B,CCDC9,CCHCR1,CCT7,CDC20,CDIPT,CDK10,CDK11B,CDX2,CENPA,CEP131,CEP152,CHD1L…
TF	Factor: SAP-1a; motif: NRRCCGGAAGYRN	TF:M10220	1.98e-14	13.7036	9138	416	260	21846	2310022A10RIK,2310079G19RIK,AAMP,ABT1,ACRBP,ACY1,ADAM15,AGPAT4,AGTRAP,AK2,AKR1A1,ALG1,APEH,APOL7A,ARF5,ARFGAP1,ASL,ASPSCR1,ATG101,ATP13A1,ATP2A3,ATP6V1F,BAG6,BANF1,BATF2,BC005624,BC021614,BCL2L1,BCL2L12,BRD9,BRMS1,BSPRY,CACTIN,CAPN1,CARD10,CC2D1B,CCDC163,CCDC9,CCDC97,CCNB2,CCT7,CDC20,CDK10,CDK11B,CEP152,CHD1L,CHPF2,CIZ1,CKB,CLDN7,CLTB,CNTROB,COMTD1,COX10,COX6A1,CUEDC2,DCAKD,DEGS2,DERA,DGCR14,DHRS…
TF	Factor: SAP-1a; motif: NRRCCGGAAGYRN; match class: 0	TF:M10220_0	1.98e-14	13.7036	9138	416	260	21846	2310022A10RIK,2310079G19RIK,AAMP,ABT1,ACRBP,ACY1,ADAM15,AGPAT4,AGTRAP,AK2,AKR1A1,ALG1,APEH,APOL7A,ARF5,ARFGAP1,ASL,ASPSCR1,ATG101,ATP13A1,ATP2A3,ATP6V1F,BAG6,BANF1,BATF2,BC005624,BC021614,BCL2L1,BCL2L12,BRD9,BRMS1,BSPRY,CACTIN,CAPN1,CARD10,CC2D1B,CCDC163,CCDC9,CCDC97,CCNB2,CCT7,CDC20,CDK10,CDK11B,CEP152,CHD1L,CHPF2,CIZ1,CKB,CLDN7,CLTB,CNTROB,COMTD1,COX10,COX6A1,CUEDC2,DCAKD,DEGS2,DERA,DGCR14,DHRS…
TF	Factor: c-Ets-1; motif: NNNRCCGGAWRYNNNN	TF:M01078	3.14e-14	13.5028	7315	416	223	21846	2310022A10RIK,2310079G19RIK,2610318N02RIK,AAMP,ABT1,ADAM15,AGPAT4,AGTRAP,AK2,AKR1A1,ALG1,APEH,ARF5,ARFGAP1,ASL,ASPSCR1,ATG101,ATP13A1,ATP2A3,ATP5D,ATP6V1F,BAG6,BANF1,BATF2,BC005624,BCL2L1,BRD9,CACTIN,CAPN1,CCDC22,CCDC61,CCDC9,CCDC97,CCHCR1,CCNB2,CCT7,CDC20,CDIPT,CDK10,CDK11B,CEP152,CHPF2,CIZ1,CKB,CLDN7,CNTROB,COMTD1,COX10,COX6A1,CRACR2B,CROCC,CUEDC2,DCAKD,DEGS2,DERA,DGCR14,DHRS7B,DMAP1,DNAJC11,DN…
TF	Factor: c-Ets-1; motif: NNNRCCGGAWRYNNNN; match class: 0	TF:M01078_0	3.14e-14	13.5028	7315	416	223	21846	2310022A10RIK,2310079G19RIK,2610318N02RIK,AAMP,ABT1,ADAM15,AGPAT4,AGTRAP,AK2,AKR1A1,ALG1,APEH,ARF5,ARFGAP1,ASL,ASPSCR1,ATG101,ATP13A1,ATP2A3,ATP5D,ATP6V1F,BAG6,BANF1,BATF2,BC005624,BCL2L1,BRD9,CACTIN,CAPN1,CCDC22,CCDC61,CCDC9,CCDC97,CCHCR1,CCNB2,CCT7,CDC20,CDIPT,CDK10,CDK11B,CEP152,CHPF2,CIZ1,CKB,CLDN7,CNTROB,COMTD1,COX10,COX6A1,CRACR2B,CROCC,CUEDC2,DCAKD,DEGS2,DERA,DGCR14,DHRS7B,DMAP1,DNAJC11,DN…
TF	Factor: ZF5; motif: NRNGNGCGCGCWN; match class: 1	TF:M00333_1	1.11e-13	12.953	11186	416	296	21846	2610318N02RIK,9430015G10RIK,AAMP,ABCA7,ACAT2,ACBD6,ADAM15,AGPAT4,AK2,ANKLE1,ANP32A,APEH,ARF5,ARFGAP1,ARL2,ARRDC1,ATG101,ATG4D,ATP13A1,ATP2A3,ATP5D,ATP6V0D1,ATP9B,BAG6,BANF1,BATF2,BCL2L1,BCL2L12,BRMS1,BSPRY,BTG2,C130074G19RIK,CACTIN,CAML,CAPN1,CARD10,CC2D1B,CCDC61,CCDC85B,CCDC9,CCHCR1,CCNB2,CCT7,CDC20,CDIPT,CDX2,CENPA,CEP131,CEP152,CHD1L,CIZ1,CKAP2,CKB,CLDN7,CLIP2,CLK2,CLTB,CMC2,CNTROB,COMTD1,COX1…
TF	Factor: Erm; motif: NCCGGAWGTN; match class: 0	TF:M01992_0	1.29e-13	12.8898	5269	416	177	21846	2310079G19RIK,ABCA7,ADAM15,AGPAT4,AGTRAP,AK2,ALG1,APEH,ARF5,ARFGAP1,ASL,ASPSCR1,ATG101,ATP13A1,ATP2A3,ATP6V1F,BAG6,BANF1,BATF2,BC005624,BCL2L1,BRD9,BSPRY,CACTIN,CAPN1,CCDC9,CCDC97,CCHCR1,CCNB2,CDC20,CDK10,CDK11B,CEP131,CIZ1,CKB,CLDN7,CNTROB,COMTD1,COX10,COX6A1,DCAKD,DGCR14,DHRS7B,DMAP1,DNAJC11,DNAJC30,DPCD,DXO,EIF2B4,EMID1,EPHB6,ERGIC3,FAAH,FAM110A,FBXW4,FDXR,FOXD2,FUCA1,GAS2L1,GGA1,GLRX5,GNL1,GP…
TF	Factor: Erm; motif: NCCGGAWGTN	TF:M01992	1.29e-13	12.8898	5269	416	177	21846	2310079G19RIK,ABCA7,ADAM15,AGPAT4,AGTRAP,AK2,ALG1,APEH,ARF5,ARFGAP1,ASL,ASPSCR1,ATG101,ATP13A1,ATP2A3,ATP6V1F,BAG6,BANF1,BATF2,BC005624,BCL2L1,BRD9,BSPRY,CACTIN,CAPN1,CCDC9,CCDC97,CCHCR1,CCNB2,CDC20,CDK10,CDK11B,CEP131,CIZ1,CKB,CLDN7,CNTROB,COMTD1,COX10,COX6A1,DCAKD,DGCR14,DHRS7B,DMAP1,DNAJC11,DNAJC30,DPCD,DXO,EIF2B4,EMID1,EPHB6,ERGIC3,FAAH,FAM110A,FBXW4,FDXR,FOXD2,FUCA1,GAS2L1,GGA1,GLRX5,GNL1,GP…
TF	Factor: E2F-1; motif: GNGGGCGGGRMN; match class: 1	TF:M10209_1	1.61e-13	12.7941	10600	416	285	21846	9430015G10RIK,AAMP,ABCA7,ABT1,ACAT2,ACBD6,ACY1,ADAM15,AGTRAP,AK2,ALG1,ANP32A,APEH,ARF5,ARRDC1,ASPSCR1,ATG4D,ATP13A1,ATP2A3,ATP5D,ATP6V0D1,ATP6V1F,ATP9B,BAG6,BANF1,BC005624,BCL2L1,BNIP1,BRD9,BSPRY,BTG2,C130074G19RIK,CACTIN,CAML,CAPN1,CARD10,CC2D1B,CCDC163,CCDC22,CCDC85B,CCDC9,CCDC97,CCHCR1,CCT7,CDX2,CENPA,CEP131,CEP152,CHD1L,CKAP2,CKB,CLIP2,CLK2,CLTB,CMC2,CNTROB,COMTD1,COX10,COX6A1,CRACR2B,CTNNBIP…
TF	Factor: GABP-alpha; motif: CTTCCK; match class: 1	TF:M01660_1	1.73e-13	12.7623	4676	416	163	21846	ABCA7,AK2,ARF5,ARFGAP1,ARRDC1,ASPSCR1,ATG101,ATP13A1,ATP2A3,ATP6V1F,BAG6,BANF1,BC005624,BCL2L1,BCL2L12,BRD9,BSPRY,CACTIN,CCDC61,CCDC9,CCDC97,CCT7,CDC20,CDIPT,CDK10,CDK11B,CHPF2,CIZ1,CKB,CLDN7,CMC2,COMTD1,COX10,COX6A1,DCAKD,DHRS7B,DMAP1,DNAJC11,DPCD,DXO,EHMT2,EIF2B4,ERGIC3,EXOSC6,FBXW4,FDXR,FOXA3,FOXD2,FUCA1,GAS2L1,GGA1,GLB1,GLMP,GNL1,HEXA,HMCES,HNRNPA1,HNRNPC,HNRNPD,IRF2BP1,JUNB,KLHL21,KNSTRN,KRT…
TF	Factor: E2F; motif: GGCGSG; match class: 0	TF:M00803_0	1.94e-13	12.7116	10394	416	281	21846	1700037H04RIK,2610318N02RIK,9430015G10RIK,AAMP,ABCA7,ABT1,ACAT2,ACBD6,ACRBP,ADAM15,AK2,AKR1A1,ANKLE1,ANP32A,ARF5,ARL2,ARRDC1,ASPSCR1,ATG101,ATG4D,ATP13A1,ATP2A3,ATP5D,ATP6V0D1,ATP6V1F,ATP9B,BAG6,BANF1,BC005624,BCL2L1,BCL2L12,BNIP1,BTG2,C130074G19RIK,CACTIN,CARD10,CC2D1B,CCDC22,CCDC61,CCDC85B,CCDC9,CCHCR1,CCNB2,CCT7,CDIPT,CDK11B,CDX2,CEP131,CEP152,CHD1L,CKAP2,CKB,CLDN7,CLIP2,CLTB,CMC2,CNTROB,COMTD…
TF	Factor: E2F; motif: GGCGSG	TF:M00803	1.94e-13	12.7116	10394	416	281	21846	1700037H04RIK,2610318N02RIK,9430015G10RIK,AAMP,ABCA7,ABT1,ACAT2,ACBD6,ACRBP,ADAM15,AK2,AKR1A1,ANKLE1,ANP32A,ARF5,ARL2,ARRDC1,ASPSCR1,ATG101,ATG4D,ATP13A1,ATP2A3,ATP5D,ATP6V0D1,ATP6V1F,ATP9B,BAG6,BANF1,BC005624,BCL2L1,BCL2L12,BNIP1,BTG2,C130074G19RIK,CACTIN,CARD10,CC2D1B,CCDC22,CCDC61,CCDC85B,CCDC9,CCHCR1,CCNB2,CCT7,CDIPT,CDK11B,CDX2,CEP131,CEP152,CHD1L,CKAP2,CKB,CLDN7,CLIP2,CLTB,CMC2,CNTROB,COMTD…
TF	Factor: BEN; motif: CAGCGRNV; match class: 0	TF:M01240_0	5e-13	12.3008	16233	416	375	21846	1700037H04RIK,2310022A10RIK,2610318N02RIK,9430015G10RIK,AAMP,ABCA7,ACAT2,ACBD6,ACRBP,ACTA1,ACY1,ADAM15,AGPAT4,AGTRAP,AK2,AKR1A1,ALG1,ANKLE1,ANP32A,APEH,APOL7A,ARFGAP1,ARL2,ARRDC1,ASL,ASPSCR1,ATG101,ATG4D,ATP13A1,ATP2A3,ATP5D,ATP6V0D1,ATP9B,BAG6,BANF1,BATF2,BC005624,BC021614,BCL2L1,BCL2L12,BNIP1,BRD9,BRMS1,BSPRY,BTG2,C130074G19RIK,CACTIN,CAML,CAPN1,CARD10,CBR2,CC2D1B,CCDC163,CCDC22,CCDC85B,CCDC97,…
TF	Factor: BEN; motif: CAGCGRNV	TF:M01240	5e-13	12.3008	16233	416	375	21846	1700037H04RIK,2310022A10RIK,2610318N02RIK,9430015G10RIK,AAMP,ABCA7,ACAT2,ACBD6,ACRBP,ACTA1,ACY1,ADAM15,AGPAT4,AGTRAP,AK2,AKR1A1,ALG1,ANKLE1,ANP32A,APEH,APOL7A,ARFGAP1,ARL2,ARRDC1,ASL,ASPSCR1,ATG101,ATG4D,ATP13A1,ATP2A3,ATP5D,ATP6V0D1,ATP9B,BAG6,BANF1,BATF2,BC005624,BC021614,BCL2L1,BCL2L12,BNIP1,BRD9,BRMS1,BSPRY,BTG2,C130074G19RIK,CACTIN,CAML,CAPN1,CARD10,CBR2,CC2D1B,CCDC163,CCDC22,CCDC85B,CCDC97,…
TF	Factor: TEL1; motif: CNCGGAANNN	TF:M01993	6.17e-13	12.2098	10414	416	280	21846	1700037H04RIK,2310022A10RIK,2310079G19RIK,AAMP,ABCA7,ABT1,ACTA1,ADAM15,AGPAT4,AGTRAP,AK2,AKR1A1,ALG1,ANKLE1,APEH,APOL7A,ARF5,ARFGAP1,ARL2,ARRDC1,ASL,ASPSCR1,ATG101,ATP13A1,ATP2A3,ATP5D,ATP6V0D1,ATP6V1F,BAG6,BANF1,BCL2L1,BCL2L12,BNIP1,BRD9,BRMS1,CACTIN,CAPN1,CARD10,CC2D1B,CCDC61,CCDC85B,CCDC9,CCDC97,CCHCR1,CCNB2,CCT7,CDC20,CDK10,CDK11B,CEP131,CEP152,CIZ1,CKAP2,CKB,CLDN7,CLK2,CNTROB,COMTD1,COX10,CO…
TF	Factor: TEL1; motif: CNCGGAANNN; match class: 0	TF:M01993_0	6.17e-13	12.2098	10414	416	280	21846	1700037H04RIK,2310022A10RIK,2310079G19RIK,AAMP,ABCA7,ABT1,ACTA1,ADAM15,AGPAT4,AGTRAP,AK2,AKR1A1,ALG1,ANKLE1,APEH,APOL7A,ARF5,ARFGAP1,ARL2,ARRDC1,ASL,ASPSCR1,ATG101,ATP13A1,ATP2A3,ATP5D,ATP6V0D1,ATP6V1F,BAG6,BANF1,BCL2L1,BCL2L12,BNIP1,BRD9,BRMS1,CACTIN,CAPN1,CARD10,CC2D1B,CCDC61,CCDC85B,CCDC9,CCDC97,CCHCR1,CCNB2,CCT7,CDC20,CDK10,CDK11B,CEP131,CEP152,CIZ1,CKAP2,CKB,CLDN7,CLK2,CNTROB,COMTD1,COX10,CO…
TF	Factor: BCL6B; motif: NNNNCCGCCCCWNNNN	TF:M02844	7.86e-13	12.1045	13668	416	336	21846	1700037H04RIK,2310022A10RIK,2610318N02RIK,9430015G10RIK,AAMP,ABCA7,ABT1,ACAT2,ACBD6,ACTA1,ACY1,ADAM15,AGPAT4,AGTRAP,AK2,ALG1,ANKLE1,ANP32A,APEH,ARF5,ARFGAP1,ARL2,ARRDC1,ASL,ASPSCR1,ATG101,ATP13A1,ATP2A3,ATP5D,ATP6V0D1,ATP6V1F,ATP9B,BAG6,BANF1,BATF2,BC005624,BCL2L1,BCL2L12,BCO2,BNIP1,BRD9,BSPRY,BTG2,C130074G19RIK,CACTIN,CAML,CAPN1,CARD10,CBR2,CCDC163,CCDC22,CCDC85B,CCDC9,CCDC97,CCHCR1,CCT7,CDC20,C…
TF	Factor: BCL6B; motif: NNNNCCGCCCCWNNNN; match class: 0	TF:M02844_0	7.86e-13	12.1045	13668	416	336	21846	1700037H04RIK,2310022A10RIK,2610318N02RIK,9430015G10RIK,AAMP,ABCA7,ABT1,ACAT2,ACBD6,ACTA1,ACY1,ADAM15,AGPAT4,AGTRAP,AK2,ALG1,ANKLE1,ANP32A,APEH,ARF5,ARFGAP1,ARL2,ARRDC1,ASL,ASPSCR1,ATG101,ATP13A1,ATP2A3,ATP5D,ATP6V0D1,ATP6V1F,ATP9B,BAG6,BANF1,BATF2,BC005624,BCL2L1,BCL2L12,BCO2,BNIP1,BRD9,BSPRY,BTG2,C130074G19RIK,CACTIN,CAML,CAPN1,CARD10,CBR2,CCDC163,CCDC22,CCDC85B,CCDC9,CCDC97,CCHCR1,CCT7,CDC20,C…
TF	Factor: E2F-1; motif: NNNSSCGCSAANN	TF:M07250	9.11e-13	12.0407	9012	416	253	21846	1700037H04RIK,2610318N02RIK,AAMP,ABCA7,ABT1,ACBD6,ACRBP,ADAM15,AGPAT4,AGTRAP,ANKLE1,ANP32A,ARF5,ARL2,ARRDC1,ASL,ASPSCR1,ATG101,ATP13A1,ATP2A3,ATP5D,ATP6V0D1,ATP9B,BAG6,BANF1,BC005624,BCL2L1,BCL2L12,BNIP1,BRD9,BRMS1,BSPRY,BTG2,C130074G19RIK,CACTIN,CAPN1,CC2D1B,CCDC22,CCDC85B,CCDC9,CCHCR1,CCT7,CDC20,CDIPT,CDK11B,CDX2,CEP152,CHD1L,CIZ1,CKB,CLIP2,CLTB,CMC2,CNTROB,COMTD1,COX10,COX6A1,CROCC,CTNNBIP1,CU…
TF	Factor: E2F-1; motif: NNNSSCGCSAANN; match class: 0	TF:M07250_0	9.11e-13	12.0407	9012	416	253	21846	1700037H04RIK,2610318N02RIK,AAMP,ABCA7,ABT1,ACBD6,ACRBP,ADAM15,AGPAT4,AGTRAP,ANKLE1,ANP32A,ARF5,ARL2,ARRDC1,ASL,ASPSCR1,ATG101,ATP13A1,ATP2A3,ATP5D,ATP6V0D1,ATP9B,BAG6,BANF1,BC005624,BCL2L1,BCL2L12,BNIP1,BRD9,BRMS1,BSPRY,BTG2,C130074G19RIK,CACTIN,CAPN1,CC2D1B,CCDC22,CCDC85B,CCDC9,CCHCR1,CCT7,CDC20,CDIPT,CDK11B,CDX2,CEP152,CHD1L,CIZ1,CKB,CLIP2,CLTB,CMC2,CNTROB,COMTD1,COX10,COX6A1,CROCC,CTNNBIP1,CU…
TF	Factor: ESE-1; motif: NSMGGAARYN; match class: 0	TF:M01977_0	1.17e-12	11.93	7672	416	226	21846	2310022A10RIK,2310079G19RIK,ABCA7,ABT1,ACRBP,AGPAT4,AK2,AKR1A1,ALG1,APEH,ARFGAP1,ASL,ASPSCR1,ATG101,ATP13A1,ATP2A3,ATP5D,ATP6V0D1,ATP6V1F,BAG6,BANF1,BCL2L1,BNIP1,BRD9,CACTIN,CAPN1,CCDC163,CCDC61,CCDC9,CCDC97,CCHCR1,CCNB2,CCT7,CDIPT,CDK10,CDK11B,CEP152,CIZ1,CKB,CLDN7,CNTROB,COMTD1,COX10,COX6A1,CRACR2B,CROCC,CUEDC2,CUTA,DAP,DERA,DGCR14,DHRS7B,DMAP1,DNAJC11,DNAJC30,DOLPP1,DPCD,DXO,EGR1,EIF2B4,EMID1,…
TF	Factor: ESE-1; motif: NSMGGAARYN	TF:M01977	1.17e-12	11.93	7672	416	226	21846	2310022A10RIK,2310079G19RIK,ABCA7,ABT1,ACRBP,AGPAT4,AK2,AKR1A1,ALG1,APEH,ARFGAP1,ASL,ASPSCR1,ATG101,ATP13A1,ATP2A3,ATP5D,ATP6V0D1,ATP6V1F,BAG6,BANF1,BCL2L1,BNIP1,BRD9,CACTIN,CAPN1,CCDC163,CCDC61,CCDC9,CCDC97,CCHCR1,CCNB2,CCT7,CDIPT,CDK10,CDK11B,CEP152,CIZ1,CKB,CLDN7,CNTROB,COMTD1,COX10,COX6A1,CRACR2B,CROCC,CUEDC2,CUTA,DAP,DERA,DGCR14,DHRS7B,DMAP1,DNAJC11,DNAJC30,DOLPP1,DPCD,DXO,EGR1,EIF2B4,EMID1,…
TF	Factor: Ets2; motif: ACCGGAWRYN	TF:M01989	1.3e-12	11.8871	7924	416	231	21846	2310022A10RIK,2310079G19RIK,ABCA7,ABT1,ADAM15,AGPAT4,AGTRAP,AK2,AKR1A1,ALG1,APEH,ARF5,ARFGAP1,ASL,ASPSCR1,ATG101,ATP13A1,ATP2A3,ATP6V1F,BAG6,BANF1,BATF2,BC005624,BCL2L1,BRD9,BSPRY,CACTIN,CAPN1,CCDC22,CCDC61,CCDC9,CCDC97,CCHCR1,CCNB2,CCT7,CDC20,CDK10,CDK11B,CEP131,CEP152,CHPF2,CIZ1,CKB,CLDN7,CNTROB,COMTD1,COX10,COX6A1,CROCC,CUEDC2,CUTA,DCAKD,DERA,DGCR14,DHRS7B,DMAP1,DNAJC11,DNAJC30,DPCD,DPEP1,DXO,…
TF	Factor: Ets2; motif: ACCGGAWRYN; match class: 0	TF:M01989_0	1.3e-12	11.8871	7924	416	231	21846	2310022A10RIK,2310079G19RIK,ABCA7,ABT1,ADAM15,AGPAT4,AGTRAP,AK2,AKR1A1,ALG1,APEH,ARF5,ARFGAP1,ASL,ASPSCR1,ATG101,ATP13A1,ATP2A3,ATP6V1F,BAG6,BANF1,BATF2,BC005624,BCL2L1,BRD9,BSPRY,CACTIN,CAPN1,CCDC22,CCDC61,CCDC9,CCDC97,CCHCR1,CCNB2,CCT7,CDC20,CDK10,CDK11B,CEP131,CEP152,CHPF2,CIZ1,CKB,CLDN7,CNTROB,COMTD1,COX10,COX6A1,CROCC,CUEDC2,CUTA,DCAKD,DERA,DGCR14,DHRS7B,DMAP1,DNAJC11,DNAJC30,DPCD,DPEP1,DXO,…
TF	Factor: BEN; motif: CAGCGRNV; match class: 1	TF:M01240_1	1.53e-12	11.8161	11982	416	307	21846	1700037H04RIK,2310022A10RIK,2610318N02RIK,9430015G10RIK,AAMP,ABCA7,ACAT2,ACBD6,ACRBP,ACY1,ADAM15,AGPAT4,AGTRAP,ALG1,ANKLE1,ANP32A,APEH,ARFGAP1,ARL2,ARRDC1,ASL,ATG101,ATG4D,ATP13A1,ATP2A3,ATP5D,ATP6V0D1,BAG6,BANF1,BC021614,BCL2L1,BCL2L12,BRD9,BSPRY,C130074G19RIK,CAML,CAPN1,CARD10,CBR2,CC2D1B,CCDC163,CCDC97,CCNB2,CCT7,CDC20,CDIPT,CDK10,CDK11B,CDX2,CEP131,CEP152,CHPF2,CIZ1,CKAP2,CKB,CLDN7,CLIP2,CLTB…
TF	Factor: ERG; motif: ACCGGAART	TF:M01752	2.8e-12	11.5524	9552	416	262	21846	2310022A10RIK,2310079G19RIK,ABCA7,ABT1,ACBD6,ACY1,ADAM15,AGPAT4,AGTRAP,AK2,AKR1A1,ALG1,APEH,ARF5,ARFGAP1,ASL,ASPSCR1,ATG101,ATP13A1,ATP2A3,ATP6V1F,BAG6,BANF1,BATF2,BC005624,BCL2L1,BCL2L12,BRD9,BSPRY,CACTIN,CAPN1,CCDC163,CCDC61,CCDC9,CCDC97,CCHCR1,CCNB2,CCT7,CDC20,CDIPT,CDK10,CDK11B,CEP131,CEP152,CIZ1,CKB,CLDN7,CLK2,CMC2,CNTROB,COMTD1,COX10,COX6A1,CROCC,CUEDC2,CUTA,DAP,DCAKD,DERA,DGCR14,DHRS7B,DMA…
TF	Factor: ERG; motif: ACCGGAART; match class: 0	TF:M01752_0	2.8e-12	11.5524	9552	416	262	21846	2310022A10RIK,2310079G19RIK,ABCA7,ABT1,ACBD6,ACY1,ADAM15,AGPAT4,AGTRAP,AK2,AKR1A1,ALG1,APEH,ARF5,ARFGAP1,ASL,ASPSCR1,ATG101,ATP13A1,ATP2A3,ATP6V1F,BAG6,BANF1,BATF2,BC005624,BCL2L1,BCL2L12,BRD9,BSPRY,CACTIN,CAPN1,CCDC163,CCDC61,CCDC9,CCDC97,CCHCR1,CCNB2,CCT7,CDC20,CDIPT,CDK10,CDK11B,CEP131,CEP152,CIZ1,CKB,CLDN7,CLK2,CMC2,CNTROB,COMTD1,COX10,COX6A1,CROCC,CUEDC2,CUTA,DAP,DCAKD,DERA,DGCR14,DHRS7B,DMA…
TF	Factor: PEA3; motif: RCCGGAAGYN; match class: 1	TF:M01991_1	5.21e-12	11.2835	4163	416	147	21846	ABCA7,ABT1,ACBD6,ADAM15,ARFGAP1,ASPSCR1,ATG101,ATP13A1,ATP2A3,ATP6V1F,BAG6,BANF1,BCL2L12,BRD9,CCDC61,CCDC9,CCDC97,CCNB2,CCT7,CDC20,CDK11B,CIZ1,CKB,CLDN7,CNTROB,COMTD1,COX6A1,CUEDC2,CUTA,DAP,DGCR14,DHRS7B,DMAP1,DNAJC11,DNAJC30,DOLPP1,DXO,EIF2B4,ERGIC3,EXOSC6,FAM110A,FDXR,FOXA3,GGA1,GLB1,GLMP,GNL1,HEXA,ISOC2B,JUNB,KLHL21,KNSTRN,LASP1,LEMD2,LRPPRC,LRRC45,LRRC47,MAD2L1BP,MAPK7,METTL17,MID1IP1,MIIP,MI…
TF	Factor: Kaiso; motif: SARNYCTCGCGAGAN; match class: 1	TF:M10276_1	9.42e-12	11.0261	9949	416	268	21846	1700037H04RIK,2610318N02RIK,9430015G10RIK,AAMP,ABCA7,ABT1,ACAT2,ACBD6,AGPAT4,AGTRAP,AK2,AKR1A1,ANKLE1,ANP32A,ARFGAP1,ARL2,ARRDC1,ASL,ASPSCR1,ATG101,ATP13A1,ATP2A3,ATP5D,ATP6V0D1,ATP9B,BAG6,BANF1,BC005624,BCL2L1,BRD9,BRMS1,C130074G19RIK,CACTIN,CAPN1,CARD10,CC2D1B,CCDC163,CCDC22,CCDC61,CCDC85B,CCDC9,CCHCR1,CCT7,CDC20,CDIPT,CDK11B,CDX2,CENPA,CHD1L,CHPF2,CIZ1,CKB,CLIP2,CLTB,CNTROB,COX10,COX6A1,CRACR2…
TF	Factor: ER81; motif: RCCGGAWRYN	TF:M01987	1.27e-11	10.8948	4039	416	143	21846	2310079G19RIK,ABCA7,ACY1,AK2,APEH,ARFGAP1,ASL,ASPSCR1,ATG101,ATP13A1,ATP2A3,ATP6V1F,BAG6,BANF1,BCL2L1,CACTIN,CCDC61,CCDC9,CCDC97,CCHCR1,CDK10,CDK11B,CIZ1,CLDN7,CNTROB,COX10,COX6A1,CROCC,DGCR14,DHRS7B,DMAP1,DNAJC11,DNAJC30,DOLPP1,DPCD,DXO,EIF2B4,ERGIC3,FAAH,FAM110A,FBXW4,FDXR,FOXA3,GAS2L1,GGA1,GLMP,GLRX5,GNL1,GPAA1,H2-D1,H2-Q10,HEXA,HNRNPD,IBA57,IL11RA1,ISOC2B,KLF16,KNSTRN,KRT19,LRMP,LRPPRC,LRRC45…
TF	Factor: ER81; motif: RCCGGAWRYN; match class: 0	TF:M01987_0	1.27e-11	10.8948	4039	416	143	21846	2310079G19RIK,ABCA7,ACY1,AK2,APEH,ARFGAP1,ASL,ASPSCR1,ATG101,ATP13A1,ATP2A3,ATP6V1F,BAG6,BANF1,BCL2L1,CACTIN,CCDC61,CCDC9,CCDC97,CCHCR1,CDK10,CDK11B,CIZ1,CLDN7,CNTROB,COX10,COX6A1,CROCC,DGCR14,DHRS7B,DMAP1,DNAJC11,DNAJC30,DOLPP1,DPCD,DXO,EIF2B4,ERGIC3,FAAH,FAM110A,FBXW4,FDXR,FOXA3,GAS2L1,GGA1,GLMP,GLRX5,GNL1,GPAA1,H2-D1,H2-Q10,HEXA,HNRNPD,IBA57,IL11RA1,ISOC2B,KLF16,KNSTRN,KRT19,LRMP,LRPPRC,LRRC45…
TF	Factor: GABPalpha; motif: ACCGGAARYN; match class: 1	TF:M02039_1	1.35e-11	10.8713	1617	416	79	21846	ARFGAP1,ASPSCR1,ATG101,ATP13A1,ATP2A3,BAG6,BANF1,CCDC9,CCDC97,CDK11B,CIZ1,CLDN7,CNTROB,COMTD1,CUTA,DMAP1,DNAJC11,EIF2B4,ERGIC3,FAM110A,FDXR,GGA1,GLMP,GNL1,HEXA,ISOC2B,KNSTRN,LRPPRC,LRRC47,MAD2L1BP,METTL17,MIIP,MISP,MUM1,MZT2,NDUFA9,NEDD8,NFKBIL1,NUDT1,PAK1IP1,PEX6,PIH1D1,PKN3,PMM2,POMP,POP7,PPP1R35,PRKCSH,PRMT7,PSMD8,PTTG1,PUF60,PYGO2,RBCK1,RGL2,RPLP2,RTEL1,SART1,SCAND1,SLC35C1,SMARCD1,SMG9,STUB1…
TF	Factor: Elk-1; motif: NNNNCCGGAARTNN; match class: 1	TF:M00025_1	1.97e-11	10.7059	4270	416	148	21846	ABCA7,ABT1,ACBD6,ADAM15,ARFGAP1,ASPSCR1,ATG101,ATP13A1,ATP2A3,ATP6V1F,BAG6,BANF1,BCL2L12,BRD9,CCDC9,CCDC97,CCNB2,CCT7,CDC20,CDK10,CDK11B,CEP131,CIZ1,CLDN7,CNTROB,COMTD1,CROCC,CUEDC2,CUTA,DGCR14,DHRS7B,DMAP1,DNAJC11,DNAJC30,DOLPP1,DXO,EIF2B4,EMID1,ERGIC3,FAM110A,FDXR,FOXA3,GFI1,GGA1,GLB1,GLMP,GNL1,GPAA1,HEXA,IRF2BP1,ISOC2B,JUNB,KLHL21,KNSTRN,LASP1,LEMD2,LRPPRC,LRRC45,LRRC47,MAD2L1BP,MAPK7,METTL17,…
TF	Factor: Elf-1; motif: AWCCCGGAAGTN	TF:M07415	6.38e-11	10.1953	8371	416	235	21846	2310079G19RIK,ABCA7,ABT1,ACBD6,ADAM15,AGPAT4,AGTRAP,AK2,ALG1,APEH,ARF5,ARFGAP1,ARRDC1,ASL,ASPSCR1,ATG101,ATP13A1,ATP2A3,ATP6V1F,BAG6,BANF1,BATF2,BC005624,BCL2L1,BRD9,BSPRY,CACTIN,CAPN1,CCDC61,CCDC9,CCDC97,CCHCR1,CCNB2,CDC20,CDK10,CDK11B,CEP131,CIZ1,CKB,CLDN7,CNTROB,COMTD1,COX10,COX6A1,CROCC,CUEDC2,DAP,DCAKD,DGCR14,DHRS7B,DMAP1,DNAJC11,DNAJC30,DOLPP1,DPCD,DXO,EGR1,EIF2B4,EMID1,EPHB6,EPN3,ERGIC3,FA…
TF	Factor: Elf-1; motif: AWCCCGGAAGTN; match class: 0	TF:M07415_0	6.38e-11	10.1953	8371	416	235	21846	2310079G19RIK,ABCA7,ABT1,ACBD6,ADAM15,AGPAT4,AGTRAP,AK2,ALG1,APEH,ARF5,ARFGAP1,ARRDC1,ASL,ASPSCR1,ATG101,ATP13A1,ATP2A3,ATP6V1F,BAG6,BANF1,BATF2,BC005624,BCL2L1,BRD9,BSPRY,CACTIN,CAPN1,CCDC61,CCDC9,CCDC97,CCHCR1,CCNB2,CDC20,CDK10,CDK11B,CEP131,CIZ1,CKB,CLDN7,CNTROB,COMTD1,COX10,COX6A1,CROCC,CUEDC2,DAP,DCAKD,DGCR14,DHRS7B,DMAP1,DNAJC11,DNAJC30,DOLPP1,DPCD,DXO,EGR1,EIF2B4,EMID1,EPHB6,EPN3,ERGIC3,FA…
TF	Factor: ERG; motif: ACCGGAART; match class: 1	TF:M01752_1	1.52e-10	9.81826	3662	416	131	21846	ABCA7,ABT1,ARF5,ARFGAP1,ASPSCR1,ATG101,ATP13A1,ATP2A3,ATP6V1F,BAG6,BANF1,BRD9,CCDC61,CCDC9,CCDC97,CCNB2,CCT7,CDC20,CDK11B,CIZ1,CLDN7,CNTROB,COMTD1,COX6A1,CUEDC2,CUTA,DAP,DGCR14,DHRS7B,DMAP1,DNAJC11,DNAJC30,DXO,EIF2B4,ERGIC3,FAM110A,FDXR,FOXA3,GGA1,GLB1,GLMP,GNL1,HEXA,IL11RA1,ISOC2B,JUNB,KLHL21,KNSTRN,LEMD2,LRPPRC,LRRC45,LRRC47,MAD2L1BP,MAPK7,METTL14,METTL17,MIIP,MISP,MUM1,MYO18A,MZT2,NDUFA9,NDUFS…
TF	Factor: E2F-4; motif: NTTTCSCGCC; match class: 0	TF:M07380_0	2.39e-10	9.62121	10548	416	275	21846	1700037H04RIK,AAMP,ABCA7,ABT1,ACBD6,ACY1,ADAM15,AGTRAP,AK2,AKR1A1,ALG1,ANP32A,APEH,ARF5,ARFGAP1,ARL2,ASPSCR1,ATG101,ATP2A3,ATP5D,ATP6V0D1,ATP6V1F,ATP9B,BANF1,BATF2,BNIP1,BRMS1,BTG2,C130074G19RIK,CACTIN,CAML,CARD10,CC2D1B,CCDC163,CCDC61,CCDC85B,CCDC9,CCHCR1,CCT7,CDIPT,CDX2,CENPA,CEP131,CEP152,CHD1L,CKB,CLDN7,CLK2,CLTB,CMC2,CNTROB,COMTD1,COX10,COX6A1,CRACR2B,CTNNBIP1,CUTA,DAP,DCAKD,DDC,DHRS7B,DMPK,…
TF	Factor: E2F-4; motif: NTTTCSCGCC	TF:M07380	2.39e-10	9.62121	10548	416	275	21846	1700037H04RIK,AAMP,ABCA7,ABT1,ACBD6,ACY1,ADAM15,AGTRAP,AK2,AKR1A1,ALG1,ANP32A,APEH,ARF5,ARFGAP1,ARL2,ASPSCR1,ATG101,ATP2A3,ATP5D,ATP6V0D1,ATP6V1F,ATP9B,BANF1,BATF2,BNIP1,BRMS1,BTG2,C130074G19RIK,CACTIN,CAML,CARD10,CC2D1B,CCDC163,CCDC61,CCDC85B,CCDC9,CCHCR1,CCT7,CDIPT,CDX2,CENPA,CEP131,CEP152,CHD1L,CKB,CLDN7,CLK2,CLTB,CMC2,CNTROB,COMTD1,COX10,COX6A1,CRACR2B,CTNNBIP1,CUTA,DAP,DCAKD,DDC,DHRS7B,DMPK,…
TF	Factor: Sp1; motif: GGGGCGGGGT; match class: 0	TF:M00008_0	4.27e-10	9.36996	8348	416	232	21846	1700037H04RIK,2310022A10RIK,2610318N02RIK,AAMP,ABT1,ACTA1,ACY1,ADAM15,ALG1,ANKLE1,ANP32A,APEH,ARF5,ARRDC1,ASL,ASPSCR1,ATG4D,ATP2A3,ATP5D,ATP6V1F,ATP9B,BAG6,BANF1,BC021614,BNIP1,BRD9,BTG2,C130074G19RIK,CACTIN,CAPN1,CARD10,CCDC163,CCDC22,CCDC85B,CCDC9,CCHCR1,CCT7,CDIPT,CDK10,CDK11B,CDX2,CEP131,CEP152,CKAP2,CLIP2,CLK2,CLTB,CMC2,COMTD1,COX10,CRACR2B,CROCC,CTNNBIP1,DAP,DEGS2,DERA,DHRS7B,DMAP1,DNAJC11,…
TF	Factor: Sp1; motif: GGGGCGGGGT	TF:M00008	4.27e-10	9.36996	8348	416	232	21846	1700037H04RIK,2310022A10RIK,2610318N02RIK,AAMP,ABT1,ACTA1,ACY1,ADAM15,ALG1,ANKLE1,ANP32A,APEH,ARF5,ARRDC1,ASL,ASPSCR1,ATG4D,ATP2A3,ATP5D,ATP6V1F,ATP9B,BAG6,BANF1,BC021614,BNIP1,BRD9,BTG2,C130074G19RIK,CACTIN,CAPN1,CARD10,CCDC163,CCDC22,CCDC85B,CCDC9,CCHCR1,CCT7,CDIPT,CDK10,CDK11B,CDX2,CEP131,CEP152,CKAP2,CLIP2,CLK2,CLTB,CMC2,COMTD1,COX10,CRACR2B,CROCC,CTNNBIP1,DAP,DEGS2,DERA,DHRS7B,DMAP1,DNAJC11,…
TF	Factor: c-ets-1; motif: ACCGGAWRYN; match class: 1	TF:M01986_1	5.13e-10	9.28993	2877	416	110	21846	ABCA7,ADAM15,AK2,ARF5,ARFGAP1,ASPSCR1,ATG101,ATP13A1,ATP2A3,ATP6V1F,BAG6,BANF1,CCDC61,CCDC9,CCDC97,CCNB2,CDC20,CDK11B,CIZ1,CLDN7,CNTROB,COMTD1,CUTA,DHRS7B,DMAP1,DNAJC11,DNAJC30,DXO,EIF2B4,ERGIC3,FAM110A,FBXW4,FDXR,GGA1,GLB1,GLMP,GNL1,HEXA,ISOC2B,JUNB,KNSTRN,LRPPRC,LRRC45,LRRC47,MAD2L1BP,MAPK7,MID1IP1,MIIP,MISP,MUM1,MZT2,NABP2,NDUFS2,NEDD8,NFKBIL1,NUDT1,OMP,PAK1IP1,PEX6,PIH1D1,PKN3,PLEKHH3,PMM2,PO…
TF	Factor: Fli-1; motif: NNNRCCGGAAGTGGN	TF:M09685	5.77e-10	9.23913	4661	416	153	21846	2310079G19RIK,ACRBP,AK2,APEH,ARFGAP1,ASL,ASPSCR1,ATG101,ATP13A1,ATP2A3,ATP6V1F,BAG6,BANF1,BC005624,BCL2L1,CACTIN,CAPN1,CCDC163,CCDC9,CCDC97,CCNB2,CDK10,CDK11B,CIZ1,CLDN7,CNTROB,COMTD1,COX10,COX6A1,CUEDC2,DCAKD,DGCR14,DHRS7B,DMAP1,DNAJC11,DPCD,EIF2B4,EMID1,EPHB6,EPN3,ERGIC3,FAAH,FAM110A,FBXW4,FDXR,FFAR2,FUCA1,GAS2L1,GGA1,GLRX5,GNL1,H2-D1,H2-Q10,HNRNPD,IBA57,IL11RA1,IPO13,ISOC2B,KNSTRN,KRT19,LAMB3,…
TF	Factor: Fli-1; motif: NNNRCCGGAAGTGGN; match class: 0	TF:M09685_0	5.77e-10	9.23913	4661	416	153	21846	2310079G19RIK,ACRBP,AK2,APEH,ARFGAP1,ASL,ASPSCR1,ATG101,ATP13A1,ATP2A3,ATP6V1F,BAG6,BANF1,BC005624,BCL2L1,CACTIN,CAPN1,CCDC163,CCDC9,CCDC97,CCNB2,CDK10,CDK11B,CIZ1,CLDN7,CNTROB,COMTD1,COX10,COX6A1,CUEDC2,DCAKD,DGCR14,DHRS7B,DMAP1,DNAJC11,DPCD,EIF2B4,EMID1,EPHB6,EPN3,ERGIC3,FAAH,FAM110A,FBXW4,FDXR,FFAR2,FUCA1,GAS2L1,GGA1,GLRX5,GNL1,H2-D1,H2-Q10,HNRNPD,IBA57,IL11RA1,IPO13,ISOC2B,KNSTRN,KRT19,LAMB3,…
TF	Factor: Egr-3; motif: NTGCGTGGGCGK	TF:M00245	6.29e-10	9.2013	6058	416	184	21846	1700037H04RIK,AAMP,ACAT2,ACY1,ADAM15,AGPAT4,ALG1,ANKLE1,ARFGAP1,ARL2,ARRDC1,ATG101,ATP13A1,ATP5D,ATP6V1F,ATP9B,BAG6,BC005624,BCL2L12,BNIP1,BTG2,CACTIN,CAPN1,CCDC85B,CCT7,CDC20,CDK10,CDX2,CENPA,CEP131,CEP152,CIZ1,CLIP2,CLTB,COMTD1,COX6A1,CROCC,CTNNBIP1,CUTA,DAP,DEGS2,DNAJC11,DNAJC30,DRAP1,DXO,EHMT2,EIF2B4,EMC10,EMID1,ERGIC3,ERP29,ESRP1,FAAH,FAM110A,FAM83F,FBXW4,GALK1,GGA1,GMPPA,GNL1,GRN,H2AFY,H2-D…
TF	Factor: Egr-3; motif: NTGCGTGGGCGK; match class: 0	TF:M00245_0	6.29e-10	9.2013	6058	416	184	21846	1700037H04RIK,AAMP,ACAT2,ACY1,ADAM15,AGPAT4,ALG1,ANKLE1,ARFGAP1,ARL2,ARRDC1,ATG101,ATP13A1,ATP5D,ATP6V1F,ATP9B,BAG6,BC005624,BCL2L12,BNIP1,BTG2,CACTIN,CAPN1,CCDC85B,CCT7,CDC20,CDK10,CDX2,CENPA,CEP131,CEP152,CIZ1,CLIP2,CLTB,COMTD1,COX6A1,CROCC,CTNNBIP1,CUTA,DAP,DEGS2,DNAJC11,DNAJC30,DRAP1,DXO,EHMT2,EIF2B4,EMC10,EMID1,ERGIC3,ERP29,ESRP1,FAAH,FAM110A,FAM83F,FBXW4,GALK1,GGA1,GMPPA,GNL1,GRN,H2AFY,H2-D…
TF	Factor: TEL1; motif: CNCGGAANNN; match class: 1	TF:M01993_1	9.94e-10	9.00264	4388	416	146	21846	ABCA7,ARRDC1,ASL,ASPSCR1,ATP13A1,ATP2A3,ATP5D,ATP6V1F,BAG6,BANF1,BCL2L1,BRD9,BRMS1,CACTIN,CC2D1B,CCDC9,CCDC97,CCT7,CDK11B,CEP131,CLDN7,CLK2,CNTROB,COMTD1,COX6A1,CRACR2B,CROCC,CTNNBIP1,CUTA,DAP,DGCR14,DNAJC30,DOLPP1,DPCD,DXO,EMID1,ERGIC3,FAAH,FDXR,FOXA3,FUCA1,GGA1,GNL1,GPAA1,H2-D1,H2-Q10,HEXA,HNRNPD,ILKAP,IPO13,IRF2BP1,JUNB,KLHL21,KNSTRN,LASP1,LEMD2,LRRC47,METTL17,MIIP,MISP,MUM1,MZT2,NABP2,NAT9,ND…
TF	Factor: Elf5; motif: CSMGGAARTN; match class: 0	TF:M01980_0	1.43e-09	8.84482	6202	416	186	21846	2310079G19RIK,ABCA7,ABT1,AGPAT4,AGTRAP,ALG1,ANKLE1,APEH,ARF5,ASL,ASPSCR1,ATG101,ATP13A1,ATP2A3,ATP5D,ATP6V0D1,ATP6V1F,BAG6,BANF1,BATF2,BCL2L1,BNIP1,BRD9,CACTIN,CCDC61,CCDC9,CCDC97,CCHCR1,CCNB2,CDC20,CDK10,CDK11B,CEP131,CEP152,CIZ1,CKB,CLDN7,CNTROB,COMTD1,COX10,CRACR2B,CROCC,CUEDC2,CUTA,DGCR14,DMAP1,DNAJC11,DNAJC30,DOLPP1,DPCD,EGR1,EIF2B4,EMID1,EPHB6,ERGIC3,FAM110A,FBXL19,FBXW4,FDXR,FOXA3,FUCA1,GA…
TF	Factor: Elf5; motif: CSMGGAARTN	TF:M01980	1.43e-09	8.84482	6202	416	186	21846	2310079G19RIK,ABCA7,ABT1,AGPAT4,AGTRAP,ALG1,ANKLE1,APEH,ARF5,ASL,ASPSCR1,ATG101,ATP13A1,ATP2A3,ATP5D,ATP6V0D1,ATP6V1F,BAG6,BANF1,BATF2,BCL2L1,BNIP1,BRD9,CACTIN,CCDC61,CCDC9,CCDC97,CCHCR1,CCNB2,CDC20,CDK10,CDK11B,CEP131,CEP152,CIZ1,CKB,CLDN7,CNTROB,COMTD1,COX10,CRACR2B,CROCC,CUEDC2,CUTA,DGCR14,DMAP1,DNAJC11,DNAJC30,DOLPP1,DPCD,EGR1,EIF2B4,EMID1,EPHB6,ERGIC3,FAM110A,FBXL19,FBXW4,FDXR,FOXA3,FUCA1,GA…
TF	Factor: CTCF; motif: NAGGGGGCGCNNKNNNN	TF:M08995	1.45e-09	8.83798	14314	416	338	21846	1700037H04RIK,2310022A10RIK,2610318N02RIK,9430015G10RIK,AAMP,ABCA7,ABT1,ACAT2,ACBD6,ACRBP,ACTA1,ACY1,ADAM15,AGPAT4,AGTRAP,AK2,ALG1,ANKLE1,ANP32A,APEH,ARF5,ARFGAP1,ARL2,ARRDC1,ASPSCR1,ATG101,ATG4D,ATP13A1,ATP2A3,ATP5D,ATP6V0D1,ATP6V1F,ATP9B,BAG6,BANF1,BC005624,BC021614,BCL2L1,BRD9,BRMS1,BSPRY,BTG2,C130074G19RIK,CACTIN,CAPN1,CARD10,CC2D1B,CCDC61,CCDC85B,CCDC9,CCDC97,CCHCR1,CCNB2,CCT7,CDC20,CDIPT,CD…
TF	Factor: CTCF; motif: NAGGGGGCGCNNKNNNN; match class: 0	TF:M08995_0	1.45e-09	8.83798	14314	416	338	21846	1700037H04RIK,2310022A10RIK,2610318N02RIK,9430015G10RIK,AAMP,ABCA7,ABT1,ACAT2,ACBD6,ACRBP,ACTA1,ACY1,ADAM15,AGPAT4,AGTRAP,AK2,ALG1,ANKLE1,ANP32A,APEH,ARF5,ARFGAP1,ARL2,ARRDC1,ASPSCR1,ATG101,ATG4D,ATP13A1,ATP2A3,ATP5D,ATP6V0D1,ATP6V1F,ATP9B,BAG6,BANF1,BC005624,BC021614,BCL2L1,BRD9,BRMS1,BSPRY,BTG2,C130074G19RIK,CACTIN,CAPN1,CARD10,CC2D1B,CCDC61,CCDC85B,CCDC9,CCDC97,CCHCR1,CCNB2,CCT7,CDC20,CDIPT,CD…
TF	Factor: c-Ets-1(p54); motif: NCMGGAWGYN	TF:M00032	1.46e-09	8.83599	8534	416	234	21846	2310079G19RIK,2610318N02RIK,AAMP,ACRBP,ADAM15,AGPAT4,AGTRAP,AK2,ALG1,ANKLE1,APEH,ARF5,ARFGAP1,ASL,ASPSCR1,ATG101,ATP13A1,ATP2A3,ATP6V1F,BAG6,BANF1,BATF2,BC021614,BCL2L1,BNIP1,BRD9,BRMS1,BTG2,CACTIN,CAPN1,CARD10,CC2D1B,CCDC163,CCDC22,CCDC61,CCDC9,CCDC97,CCHCR1,CCNB2,CDC20,CDK10,CDK11B,CEP152,CHPF2,CIZ1,CKB,CLDN7,CLK2,CNTROB,COMTD1,COX10,COX6A1,CRACR2B,CROCC,CUEDC2,DEGS2,DGCR14,DHRS7B,DMAP1,DNAJC11…
TF	Factor: c-Ets-1(p54); motif: NCMGGAWGYN; match class: 0	TF:M00032_0	1.46e-09	8.83599	8534	416	234	21846	2310079G19RIK,2610318N02RIK,AAMP,ACRBP,ADAM15,AGPAT4,AGTRAP,AK2,ALG1,ANKLE1,APEH,ARF5,ARFGAP1,ASL,ASPSCR1,ATG101,ATP13A1,ATP2A3,ATP6V1F,BAG6,BANF1,BATF2,BC021614,BCL2L1,BNIP1,BRD9,BRMS1,BTG2,CACTIN,CAPN1,CARD10,CC2D1B,CCDC163,CCDC22,CCDC61,CCDC9,CCDC97,CCHCR1,CCNB2,CDC20,CDK10,CDK11B,CEP152,CHPF2,CIZ1,CKB,CLDN7,CLK2,CNTROB,COMTD1,COX10,COX6A1,CRACR2B,CROCC,CUEDC2,DEGS2,DGCR14,DHRS7B,DMAP1,DNAJC11…
TF	Factor: LKLF; motif: NGGGCGG; match class: 0	TF:M05391_0	1.95e-09	8.71039	7219	416	207	21846	9430015G10RIK,ABCA7,ACRBP,ACY1,AK2,ANKLE1,APEH,ARF5,ARFGAP1,ARL2,ARRDC1,ASPSCR1,ATG4D,ATP13A1,ATP2A3,ATP6V1F,ATP9B,BANF1,BC005624,BC021614,BCL2L1,BRMS1,BSPRY,BTG2,C130074G19RIK,CACTIN,CAML,CAPN1,CC2D1B,CCDC163,CCDC9,CCHCR1,CCNB2,CDIPT,CDK10,CDK11B,CEP131,CEP152,CKAP2,CLTB,COX10,CTNNBIP1,CUEDC2,CUTA,DAP,DDC,DERA,DGCR14,DMPK,DNAJC30,DOLPP1,DPCD,DRAP1,DXO,EGR1,EIF2B4,EMC10,EMID1,EPHB6,ERGIC3,ERP29,E…
TF	Factor: SP6; motif: WGGGCGG; match class: 0	TF:M05455_0	1.95e-09	8.71039	7219	416	207	21846	9430015G10RIK,ABCA7,ACRBP,ACY1,AK2,ANKLE1,APEH,ARF5,ARFGAP1,ARL2,ARRDC1,ASPSCR1,ATG4D,ATP13A1,ATP2A3,ATP6V1F,ATP9B,BANF1,BC005624,BC021614,BCL2L1,BRMS1,BSPRY,BTG2,C130074G19RIK,CACTIN,CAML,CAPN1,CC2D1B,CCDC163,CCDC9,CCHCR1,CCNB2,CDIPT,CDK10,CDK11B,CEP131,CEP152,CKAP2,CLTB,COX10,CTNNBIP1,CUEDC2,CUTA,DAP,DDC,DERA,DGCR14,DMPK,DNAJC30,DOLPP1,DPCD,DRAP1,DXO,EGR1,EIF2B4,EMC10,EMID1,EPHB6,ERGIC3,ERP29,E…
TF	Factor: CPBP; motif: NGGGCGG	TF:M05301	1.95e-09	8.71039	7219	416	207	21846	9430015G10RIK,ABCA7,ACRBP,ACY1,AK2,ANKLE1,APEH,ARF5,ARFGAP1,ARL2,ARRDC1,ASPSCR1,ATG4D,ATP13A1,ATP2A3,ATP6V1F,ATP9B,BANF1,BC005624,BC021614,BCL2L1,BRMS1,BSPRY,BTG2,C130074G19RIK,CACTIN,CAML,CAPN1,CC2D1B,CCDC163,CCDC9,CCHCR1,CCNB2,CDIPT,CDK10,CDK11B,CEP131,CEP152,CKAP2,CLTB,COX10,CTNNBIP1,CUEDC2,CUTA,DAP,DDC,DERA,DGCR14,DMPK,DNAJC30,DOLPP1,DPCD,DRAP1,DXO,EGR1,EIF2B4,EMC10,EMID1,EPHB6,ERGIC3,ERP29,E…
TF	Factor: CPBP; motif: NGGGCGG; match class: 0	TF:M05301_0	1.95e-09	8.71039	7219	416	207	21846	9430015G10RIK,ABCA7,ACRBP,ACY1,AK2,ANKLE1,APEH,ARF5,ARFGAP1,ARL2,ARRDC1,ASPSCR1,ATG4D,ATP13A1,ATP2A3,ATP6V1F,ATP9B,BANF1,BC005624,BC021614,BCL2L1,BRMS1,BSPRY,BTG2,C130074G19RIK,CACTIN,CAML,CAPN1,CC2D1B,CCDC163,CCDC9,CCHCR1,CCNB2,CDIPT,CDK10,CDK11B,CEP131,CEP152,CKAP2,CLTB,COX10,CTNNBIP1,CUEDC2,CUTA,DAP,DDC,DERA,DGCR14,DMPK,DNAJC30,DOLPP1,DPCD,DRAP1,DXO,EGR1,EIF2B4,EMC10,EMID1,EPHB6,ERGIC3,ERP29,E…
TF	Factor: Sp3; motif: AGGGCGG	TF:M05665	1.95e-09	8.71039	7219	416	207	21846	9430015G10RIK,ABCA7,ACRBP,ACY1,AK2,ANKLE1,APEH,ARF5,ARFGAP1,ARL2,ARRDC1,ASPSCR1,ATG4D,ATP13A1,ATP2A3,ATP6V1F,ATP9B,BANF1,BC005624,BC021614,BCL2L1,BRMS1,BSPRY,BTG2,C130074G19RIK,CACTIN,CAML,CAPN1,CC2D1B,CCDC163,CCDC9,CCHCR1,CCNB2,CDIPT,CDK10,CDK11B,CEP131,CEP152,CKAP2,CLTB,COX10,CTNNBIP1,CUEDC2,CUTA,DAP,DDC,DERA,DGCR14,DMPK,DNAJC30,DOLPP1,DPCD,DRAP1,DXO,EGR1,EIF2B4,EMC10,EMID1,EPHB6,ERGIC3,ERP29,E…
TF	Factor: SP6; motif: WGGGCGG	TF:M05455	1.95e-09	8.71039	7219	416	207	21846	9430015G10RIK,ABCA7,ACRBP,ACY1,AK2,ANKLE1,APEH,ARF5,ARFGAP1,ARL2,ARRDC1,ASPSCR1,ATG4D,ATP13A1,ATP2A3,ATP6V1F,ATP9B,BANF1,BC005624,BC021614,BCL2L1,BRMS1,BSPRY,BTG2,C130074G19RIK,CACTIN,CAML,CAPN1,CC2D1B,CCDC163,CCDC9,CCHCR1,CCNB2,CDIPT,CDK10,CDK11B,CEP131,CEP152,CKAP2,CLTB,COX10,CTNNBIP1,CUEDC2,CUTA,DAP,DDC,DERA,DGCR14,DMPK,DNAJC30,DOLPP1,DPCD,DRAP1,DXO,EGR1,EIF2B4,EMC10,EMID1,EPHB6,ERGIC3,ERP29,E…
TF	Factor: Sp3; motif: AGGGCGG; match class: 0	TF:M05665_0	1.95e-09	8.71039	7219	416	207	21846	9430015G10RIK,ABCA7,ACRBP,ACY1,AK2,ANKLE1,APEH,ARF5,ARFGAP1,ARL2,ARRDC1,ASPSCR1,ATG4D,ATP13A1,ATP2A3,ATP6V1F,ATP9B,BANF1,BC005624,BC021614,BCL2L1,BRMS1,BSPRY,BTG2,C130074G19RIK,CACTIN,CAML,CAPN1,CC2D1B,CCDC163,CCDC9,CCHCR1,CCNB2,CDIPT,CDK10,CDK11B,CEP131,CEP152,CKAP2,CLTB,COX10,CTNNBIP1,CUEDC2,CUTA,DAP,DDC,DERA,DGCR14,DMPK,DNAJC30,DOLPP1,DPCD,DRAP1,DXO,EGR1,EIF2B4,EMC10,EMID1,EPHB6,ERGIC3,ERP29,E…
TF	Factor: LKLF; motif: NGGGCGG	TF:M05391	1.95e-09	8.71039	7219	416	207	21846	9430015G10RIK,ABCA7,ACRBP,ACY1,AK2,ANKLE1,APEH,ARF5,ARFGAP1,ARL2,ARRDC1,ASPSCR1,ATG4D,ATP13A1,ATP2A3,ATP6V1F,ATP9B,BANF1,BC005624,BC021614,BCL2L1,BRMS1,BSPRY,BTG2,C130074G19RIK,CACTIN,CAML,CAPN1,CC2D1B,CCDC163,CCDC9,CCHCR1,CCNB2,CDIPT,CDK10,CDK11B,CEP131,CEP152,CKAP2,CLTB,COX10,CTNNBIP1,CUEDC2,CUTA,DAP,DDC,DERA,DGCR14,DMPK,DNAJC30,DOLPP1,DPCD,DRAP1,DXO,EGR1,EIF2B4,EMC10,EMID1,EPHB6,ERGIC3,ERP29,E…
TF	Factor: Sp1; motif: NGGGGCGGGGN; match class: 0	TF:M07395_0	2.07e-09	8.68504	9120	416	245	21846	1700037H04RIK,2310022A10RIK,2610318N02RIK,9430015G10RIK,AAMP,ABT1,ACAT2,ACRBP,ACY1,ADAM15,AGPAT4,AGTRAP,ALG1,ANKLE1,ANP32A,APEH,ARF5,ARRDC1,ASPSCR1,ATP2A3,ATP6V1F,ATP9B,BAG6,BANF1,BC021614,BCL2L1,BNIP1,BRD9,BSPRY,BTG2,CACTIN,CAPN1,CC2D1B,CCDC163,CCDC61,CCDC85B,CCDC9,CCDC97,CCT7,CDC20,CDK10,CDK11B,CEP131,CHD1L,CKAP2,CLIP2,CLK2,CLTB,CMC2,COMTD1,COX6A1,CRACR2B,CROCC,CTNNBIP1,CUEDC2,CUTA,DAP,DCAKD,DE…
TF	Factor: Sp1; motif: NGGGGCGGGGN	TF:M07395	2.07e-09	8.68504	9120	416	245	21846	1700037H04RIK,2310022A10RIK,2610318N02RIK,9430015G10RIK,AAMP,ABT1,ACAT2,ACRBP,ACY1,ADAM15,AGPAT4,AGTRAP,ALG1,ANKLE1,ANP32A,APEH,ARF5,ARRDC1,ASPSCR1,ATP2A3,ATP6V1F,ATP9B,BAG6,BANF1,BC021614,BCL2L1,BNIP1,BRD9,BSPRY,BTG2,CACTIN,CAPN1,CC2D1B,CCDC163,CCDC61,CCDC85B,CCDC9,CCDC97,CCT7,CDC20,CDK10,CDK11B,CEP131,CHD1L,CKAP2,CLIP2,CLK2,CLTB,CMC2,COMTD1,COX6A1,CRACR2B,CROCC,CTNNBIP1,CUEDC2,CUTA,DAP,DCAKD,DE…
TF	Factor: ESE-1; motif: NSMGGAARTN; match class: 0	TF:M01214_0	2.08e-09	8.6821	7859	416	220	21846	2310022A10RIK,2310079G19RIK,AAMP,ABCA7,ABT1,ACRBP,AGPAT4,AGTRAP,AK2,AKR1A1,ALG1,APEH,ARFGAP1,ASL,ASPSCR1,ATG101,ATP13A1,ATP2A3,ATP5D,ATP6V1F,BAG6,BANF1,BATF2,BCL2L1,BNIP1,BRD9,CACTIN,CAPN1,CC2D1B,CCDC163,CCDC61,CCDC9,CCDC97,CCHCR1,CCNB2,CCT7,CDIPT,CDK10,CDK11B,CEP152,CIZ1,CKB,CLDN7,CNTROB,COMTD1,COX10,COX6A1,CROCC,CUEDC2,CUTA,DAP,DDC,DERA,DGCR14,DMAP1,DNAJC11,DNAJC30,DPCD,DXO,EIF2B4,EMID1,ERGIC3,…
TF	Factor: ESE-1; motif: NSMGGAARTN	TF:M01214	2.08e-09	8.6821	7859	416	220	21846	2310022A10RIK,2310079G19RIK,AAMP,ABCA7,ABT1,ACRBP,AGPAT4,AGTRAP,AK2,AKR1A1,ALG1,APEH,ARFGAP1,ASL,ASPSCR1,ATG101,ATP13A1,ATP2A3,ATP5D,ATP6V1F,BAG6,BANF1,BATF2,BCL2L1,BNIP1,BRD9,CACTIN,CAPN1,CC2D1B,CCDC163,CCDC61,CCDC9,CCDC97,CCHCR1,CCNB2,CCT7,CDIPT,CDK10,CDK11B,CEP152,CIZ1,CKB,CLDN7,CNTROB,COMTD1,COX10,COX6A1,CROCC,CUEDC2,CUTA,DAP,DDC,DERA,DGCR14,DMAP1,DNAJC11,DNAJC30,DPCD,DXO,EIF2B4,EMID1,ERGIC3,…
TF	Factor: nerf; motif: NCCGGAARTN	TF:M01976	2.26e-09	8.64548	2786	416	106	21846	2310079G19RIK,ABCA7,ABT1,APEH,ASL,ASPSCR1,ATG101,ATP13A1,ATP6V1F,BAG6,BCL2L1,CACTIN,CCDC61,CCDC9,CCDC97,CCHCR1,CDK10,CDK11B,CLDN7,CNTROB,COX10,CROCC,DAP,DGCR14,DMAP1,DNAJC30,DPCD,EIF2B4,ERGIC3,FAM110A,FBXW4,FDXR,FOXA3,GGA1,GLMP,GNL1,GPAA1,H2-D1,H2-Q10,HEXA,HNRNPD,KNSTRN,KRT19,LEMD2,LRMP,LRRC47,MAD2L1BP,MAPK7,MID1IP1,MIIP,MSTO1,MTCH1,MUM1,MZT2,NDUFA3,NDUFA9,NEURL4,NFKBIL1,NPRL2,NUCB1,NUDT1,PAF1,PA…
TF	Factor: nerf; motif: NCCGGAARTN; match class: 0	TF:M01976_0	2.26e-09	8.64548	2786	416	106	21846	2310079G19RIK,ABCA7,ABT1,APEH,ASL,ASPSCR1,ATG101,ATP13A1,ATP6V1F,BAG6,BCL2L1,CACTIN,CCDC61,CCDC9,CCDC97,CCHCR1,CDK10,CDK11B,CLDN7,CNTROB,COX10,CROCC,DAP,DGCR14,DMAP1,DNAJC30,DPCD,EIF2B4,ERGIC3,FAM110A,FBXW4,FDXR,FOXA3,GGA1,GLMP,GNL1,GPAA1,H2-D1,H2-Q10,HEXA,HNRNPD,KNSTRN,KRT19,LEMD2,LRMP,LRRC47,MAD2L1BP,MAPK7,MID1IP1,MIIP,MSTO1,MTCH1,MUM1,MZT2,NDUFA3,NDUFA9,NEURL4,NFKBIL1,NPRL2,NUCB1,NUDT1,PAF1,PA…
TF	Factor: Sp1; motif: NNGGGGCGGGGNN	TF:M00932	2.9e-09	8.53794	8939	416	241	21846	1700037H04RIK,2310022A10RIK,2610318N02RIK,9430015G10RIK,AAMP,ABT1,ACRBP,ACY1,ADAM15,AGPAT4,AGTRAP,ALG1,ANKLE1,ANP32A,APEH,ARF5,ARRDC1,ASL,ASPSCR1,ATG4D,ATP2A3,ATP6V1F,ATP9B,BAG6,BANF1,BC021614,BNIP1,BRD9,BSPRY,BTG2,CACTIN,CAPN1,CC2D1B,CCDC163,CCDC85B,CCDC9,CCDC97,CCT7,CDIPT,CDK10,CDK11B,CEP131,CKAP2,CLIP2,CLK2,CLTB,CMC2,COMTD1,CRACR2B,CROCC,CTNNBIP1,CUEDC2,CUTA,DAP,DEGS2,DERA,DGCR14,DOLPP1,DRAP1,…
TF	Factor: Sp1; motif: NNGGGGCGGGGNN; match class: 0	TF:M00932_0	2.9e-09	8.53794	8939	416	241	21846	1700037H04RIK,2310022A10RIK,2610318N02RIK,9430015G10RIK,AAMP,ABT1,ACRBP,ACY1,ADAM15,AGPAT4,AGTRAP,ALG1,ANKLE1,ANP32A,APEH,ARF5,ARRDC1,ASL,ASPSCR1,ATG4D,ATP2A3,ATP6V1F,ATP9B,BAG6,BANF1,BC021614,BNIP1,BRD9,BSPRY,BTG2,CACTIN,CAPN1,CC2D1B,CCDC163,CCDC85B,CCDC9,CCDC97,CCT7,CDIPT,CDK10,CDK11B,CEP131,CKAP2,CLIP2,CLK2,CLTB,CMC2,COMTD1,CRACR2B,CROCC,CTNNBIP1,CUEDC2,CUTA,DAP,DEGS2,DERA,DGCR14,DOLPP1,DRAP1,…
TF	Factor: Hes1; motif: NNCACGYGNN; match class: 0	TF:M07991_0	3.11e-09	8.50678	15254	416	352	21846	1700037H04RIK,2310022A10RIK,2310079G19RIK,2610318N02RIK,AAMP,ABCA7,ABT1,ACAT2,ACBD6,ACRBP,ACTA1,ACY1,ADAM15,AGPAT4,AGTRAP,AK2,AKR1A1,ALG1,ANKLE1,ANP32A,APEH,ARF5,ARFGAP1,ARL2,ARRDC1,ASL,ASPSCR1,ATG101,ATG4D,ATP13A1,ATP2A3,ATP5D,ATP6V0D1,ATP6V1F,ATP9B,BAG6,BANF1,BATF2,BC005624,BCL2L1,BCL2L12,BNIP1,BRD9,BSPRY,BTG2,CACTIN,CAPN1,CARD10,CC2D1B,CCDC22,CCDC61,CCDC85B,CCDC9,CCDC97,CCHCR1,CCT7,CDC20,CDK10…
TF	Factor: Hes1; motif: NNCACGYGNN	TF:M07991	3.11e-09	8.50678	15254	416	352	21846	1700037H04RIK,2310022A10RIK,2310079G19RIK,2610318N02RIK,AAMP,ABCA7,ABT1,ACAT2,ACBD6,ACRBP,ACTA1,ACY1,ADAM15,AGPAT4,AGTRAP,AK2,AKR1A1,ALG1,ANKLE1,ANP32A,APEH,ARF5,ARFGAP1,ARL2,ARRDC1,ASL,ASPSCR1,ATG101,ATG4D,ATP13A1,ATP2A3,ATP5D,ATP6V0D1,ATP6V1F,ATP9B,BAG6,BANF1,BATF2,BC005624,BCL2L1,BCL2L12,BNIP1,BRD9,BSPRY,BTG2,CACTIN,CAPN1,CARD10,CC2D1B,CCDC22,CCDC61,CCDC85B,CCDC9,CCDC97,CCHCR1,CCT7,CDC20,CDK10…
TF	Factor: Elk-1; motif: NCCGGAAGTGN; match class: 0	TF:M10219_0	3.68e-09	8.43443	14569	416	341	21846	1700037H04RIK,2310022A10RIK,2310079G19RIK,AAMP,ABCA7,ABT1,ACAT2,ACBD6,ACRBP,ACTA1,ACY1,ADAM15,AGPAT4,AGTRAP,AK2,AKR1A1,ALG1,APEH,ARF5,ARFGAP1,ARRDC1,ASL,ASPSCR1,ATG101,ATP13A1,ATP2A3,ATP6V1F,ATP9B,BAG6,BANF1,BATF2,BC005624,BC021614,BCL2L1,BCL2L12,BRD9,BRMS1,BSPRY,CACTIN,CAML,CAPN1,CARD10,CBR2,CC2D1B,CCDC163,CCDC22,CCDC61,CCDC9,CCDC97,CCHCR1,CCNB2,CCT7,CDC20,CDIPT,CDK10,CDK11B,CDX2,CENPA,CEP131,CE…
TF	Factor: Elk-1; motif: NCCGGAAGTGN	TF:M10219	3.68e-09	8.43443	14569	416	341	21846	1700037H04RIK,2310022A10RIK,2310079G19RIK,AAMP,ABCA7,ABT1,ACAT2,ACBD6,ACRBP,ACTA1,ACY1,ADAM15,AGPAT4,AGTRAP,AK2,AKR1A1,ALG1,APEH,ARF5,ARFGAP1,ARRDC1,ASL,ASPSCR1,ATG101,ATP13A1,ATP2A3,ATP6V1F,ATP9B,BAG6,BANF1,BATF2,BC005624,BC021614,BCL2L1,BCL2L12,BRD9,BRMS1,BSPRY,CACTIN,CAML,CAPN1,CARD10,CBR2,CC2D1B,CCDC163,CCDC22,CCDC61,CCDC9,CCDC97,CCHCR1,CCNB2,CCT7,CDC20,CDIPT,CDK10,CDK11B,CDX2,CENPA,CEP131,CE…
TF	Factor: Elf-1; motif: NNANCCGGAAGTGN; match class: 0	TF:M10216_0	4.05e-09	8.39214	3089	416	113	21846	2310079G19RIK,APEH,ARFGAP1,ASL,ASPSCR1,ATG101,ATP13A1,ATP6V1F,BAG6,BANF1,BCL2L1,BRD9,CACTIN,CCDC9,CCDC97,CDK10,CDK11B,CIZ1,CLDN7,CNTROB,COMTD1,COX10,COX6A1,DGCR14,DHRS7B,DMAP1,DPCD,EIF2B4,EMID1,EPHB6,ERGIC3,FAAH,FAM110A,FDXR,GAS2L1,GGA1,GLRX5,GNL1,H2-D1,H2-Q10,HNRNPD,IGSF8,KNSTRN,KRT19,LEMD2,LRMP,LRPPRC,LRRC47,MAD2L1BP,MAPK7,MIIP,MISP,MSTO1,MTCH1,MZT2,NDUFA3,NEDD8,NPRL2,NUCB1,NUDT1,PAGR1A,PAK1IP1…
TF	Factor: Elf-1; motif: NNANCCGGAAGTGN	TF:M10216	4.05e-09	8.39214	3089	416	113	21846	2310079G19RIK,APEH,ARFGAP1,ASL,ASPSCR1,ATG101,ATP13A1,ATP6V1F,BAG6,BANF1,BCL2L1,BRD9,CACTIN,CCDC9,CCDC97,CDK10,CDK11B,CIZ1,CLDN7,CNTROB,COMTD1,COX10,COX6A1,DGCR14,DHRS7B,DMAP1,DPCD,EIF2B4,EMID1,EPHB6,ERGIC3,FAAH,FAM110A,FDXR,GAS2L1,GGA1,GLRX5,GNL1,H2-D1,H2-Q10,HNRNPD,IGSF8,KNSTRN,KRT19,LEMD2,LRMP,LRPPRC,LRRC47,MAD2L1BP,MAPK7,MIIP,MISP,MSTO1,MTCH1,MZT2,NDUFA3,NEDD8,NPRL2,NUCB1,NUDT1,PAGR1A,PAK1IP1…
TF	Factor: GABP-alpha; motif: GGNRCCGGAAGTGN; match class: 0	TF:M10247_0	4.93e-09	8.30715	4005	416	135	21846	2310079G19RIK,AK2,AKR1A1,APEH,ARFGAP1,ASL,ASPSCR1,ATG101,ATP13A1,ATP2A3,ATP6V1F,BAG6,BANF1,BC005624,BCL2L1,BRD9,CACTIN,CCDC9,CCDC97,CCT7,CDK10,CDK11B,CIZ1,CLDN7,CNTROB,COMTD1,COX10,COX6A1,DCAKD,DGCR14,DHRS7B,DMAP1,DPCD,DXO,EIF2B4,EPHB6,ERGIC3,EXOSC6,FAAH,FAM110A,FBXW4,FDXR,FUCA1,GAS2L1,GGA1,GLRX5,GNL1,H2-D1,H2-Q10,HNRNPD,IGSF8,ISOC2B,JUNB,KNSTRN,KRT19,LEMD2,LRMP,LRRC47,MAD2L1BP,MAPK7,MCOLN1,METTL…
TF	Factor: GABP-alpha; motif: GGNRCCGGAAGTGN	TF:M10247	4.93e-09	8.30715	4005	416	135	21846	2310079G19RIK,AK2,AKR1A1,APEH,ARFGAP1,ASL,ASPSCR1,ATG101,ATP13A1,ATP2A3,ATP6V1F,BAG6,BANF1,BC005624,BCL2L1,BRD9,CACTIN,CCDC9,CCDC97,CCT7,CDK10,CDK11B,CIZ1,CLDN7,CNTROB,COMTD1,COX10,COX6A1,DCAKD,DGCR14,DHRS7B,DMAP1,DPCD,DXO,EIF2B4,EPHB6,ERGIC3,EXOSC6,FAAH,FAM110A,FBXW4,FDXR,FUCA1,GAS2L1,GGA1,GLRX5,GNL1,H2-D1,H2-Q10,HNRNPD,IGSF8,ISOC2B,JUNB,KNSTRN,KRT19,LEMD2,LRMP,LRRC47,MAD2L1BP,MAPK7,MCOLN1,METTL…
TF	Factor: Pet-1; motif: ACCGGAARYN; match class: 0	TF:M02037_0	5.66e-09	8.24748	2985	416	110	21846	2310079G19RIK,ABCA7,APEH,ASL,ASPSCR1,ATG101,ATP13A1,ATP6V1F,BAG6,BCL2L1,CACTIN,CCDC9,CCDC97,CCHCR1,CDK10,CDK11B,CLDN7,CNTROB,COX10,COX6A1,DGCR14,DHRS7B,DMAP1,DPCD,EIF2B4,ERGIC3,FAAH,FAM110A,FBXW4,FDXR,FOXA3,GGA1,GLMP,GLRX5,GNL1,GPAA1,H2-D1,H2-Q10,HNRNPD,IBA57,IL11RA1,ISOC2B,KCNN4,KNSTRN,KRT19,LRMP,LRRC47,MAD2L1BP,MAPK7,METTL17,MLF2,MSTO1,MTCH1,MUM1,MZT2,NDUFA3,NDUFA9,NEURL4,NFKBIL1,NPRL2,NUCB1,NU…
TF	Factor: Pet-1; motif: ACCGGAARYN	TF:M02037	5.66e-09	8.24748	2985	416	110	21846	2310079G19RIK,ABCA7,APEH,ASL,ASPSCR1,ATG101,ATP13A1,ATP6V1F,BAG6,BCL2L1,CACTIN,CCDC9,CCDC97,CCHCR1,CDK10,CDK11B,CLDN7,CNTROB,COX10,COX6A1,DGCR14,DHRS7B,DMAP1,DPCD,EIF2B4,ERGIC3,FAAH,FAM110A,FBXW4,FDXR,FOXA3,GGA1,GLMP,GLRX5,GNL1,GPAA1,H2-D1,H2-Q10,HNRNPD,IBA57,IL11RA1,ISOC2B,KCNN4,KNSTRN,KRT19,LRMP,LRRC47,MAD2L1BP,MAPK7,METTL17,MLF2,MSTO1,MTCH1,MUM1,MZT2,NDUFA3,NDUFA9,NEURL4,NFKBIL1,NPRL2,NUCB1,NU…
TF	Factor: Fli-1; motif: GNNRCCGGAAGYGS	TF:M10234	5.72e-09	8.2423	6479	416	190	21846	AAMP,ACY1,ADAM15,AK2,AKR1A1,ALG1,APEH,APOL7A,ARFGAP1,ASL,ASPSCR1,ATG101,ATP13A1,ATP2A3,ATP6V1F,BAG6,BANF1,BC005624,BCL2L1,BCL2L12,BRD9,BSPRY,CACTIN,CAPN1,CARD10,CC2D1B,CCDC9,CCDC97,CCNB2,CCT7,CDK10,CDK11B,CHD1L,CHPF2,CIZ1,CLDN7,CNTROB,COMTD1,COX10,COX6A1,CUEDC2,DCAKD,DEGS2,DGCR14,DHRS7B,DMAP1,DNAJC11,DPCD,DRAP1,DXO,EIF2B4,EMID1,EPHB6,EPN3,ERGIC3,ESRP1,EXOSC6,FAAH,FAM110A,FBXL19,FBXW4,FCGRT,FDXR,F…
TF	Factor: Fli-1; motif: GNNRCCGGAAGYGS; match class: 0	TF:M10234_0	5.72e-09	8.2423	6479	416	190	21846	AAMP,ACY1,ADAM15,AK2,AKR1A1,ALG1,APEH,APOL7A,ARFGAP1,ASL,ASPSCR1,ATG101,ATP13A1,ATP2A3,ATP6V1F,BAG6,BANF1,BC005624,BCL2L1,BCL2L12,BRD9,BSPRY,CACTIN,CAPN1,CARD10,CC2D1B,CCDC9,CCDC97,CCNB2,CCT7,CDK10,CDK11B,CHD1L,CHPF2,CIZ1,CLDN7,CNTROB,COMTD1,COX10,COX6A1,CUEDC2,DCAKD,DEGS2,DGCR14,DHRS7B,DMAP1,DNAJC11,DPCD,DRAP1,DXO,EIF2B4,EMID1,EPHB6,EPN3,ERGIC3,ESRP1,EXOSC6,FAAH,FAM110A,FBXL19,FBXW4,FCGRT,FDXR,F…
TF	Factor: EHF; motif: CSCGGAARTN	TF:M01974	7.72e-09	8.11265	6879	416	198	21846	2310079G19RIK,ABCA7,ABT1,ACY1,AGPAT4,AGTRAP,ALG1,APEH,ARF5,ARFGAP1,ASL,ASPSCR1,ATG101,ATP13A1,ATP2A3,ATP5D,ATP6V0D1,ATP6V1F,BAG6,BANF1,BATF2,BCL2L1,BNIP1,BRD9,CACTIN,CC2D1B,CCDC61,CCDC9,CCDC97,CCHCR1,CCNB2,CDC20,CDK10,CDK11B,CEP131,CEP152,CIZ1,CKB,CLDN7,CNTROB,COMTD1,COX10,CRACR2B,CROCC,CUEDC2,CUTA,DAP,DDC,DGCR14,DMAP1,DNAJC30,DOLPP1,DPCD,DXO,EGR1,EIF2B4,EMID1,EPHB6,ERGIC3,EXOSC6,FAM110A,FBXL19,F…
TF	Factor: EHF; motif: CSCGGAARTN; match class: 0	TF:M01974_0	7.72e-09	8.11265	6879	416	198	21846	2310079G19RIK,ABCA7,ABT1,ACY1,AGPAT4,AGTRAP,ALG1,APEH,ARF5,ARFGAP1,ASL,ASPSCR1,ATG101,ATP13A1,ATP2A3,ATP5D,ATP6V0D1,ATP6V1F,BAG6,BANF1,BATF2,BCL2L1,BNIP1,BRD9,CACTIN,CC2D1B,CCDC61,CCDC9,CCDC97,CCHCR1,CCNB2,CDC20,CDK10,CDK11B,CEP131,CEP152,CIZ1,CKB,CLDN7,CNTROB,COMTD1,COX10,CRACR2B,CROCC,CUEDC2,CUTA,DAP,DDC,DGCR14,DMAP1,DNAJC30,DOLPP1,DPCD,DXO,EGR1,EIF2B4,EMID1,EPHB6,ERGIC3,EXOSC6,FAM110A,FBXL19,F…
TF	Factor: ERF; motif: ACCGGAARTN	TF:M01984	1.66e-08	7.78115	6034	416	179	21846	2310022A10RIK,2310079G19RIK,ABT1,AK2,AKR1A1,APEH,ARFGAP1,ASL,ASPSCR1,ATG101,ATP13A1,ATP2A3,ATP6V1F,BAG6,BANF1,BATF2,BCL2L1,BCL2L12,BRD9,CACTIN,CCDC9,CCDC97,CCHCR1,CCT7,CDIPT,CDK10,CDK11B,CEP152,CHPF2,CIZ1,CKB,CLDN7,CMC2,CNTROB,COX10,COX6A1,CUEDC2,DAP,DCAKD,DERA,DGCR14,DHRS7B,DMAP1,DNAJC11,DPCD,DXO,EIF2B4,ERGIC3,EXOSC6,FAAH,FAM110A,FBXW4,FDXR,FOXA3,FUCA1,GAS2L1,GFI1,GGA1,GLMP,GLRX5,GNL1,GNRH1,GPAA…
TF	Factor: ERF; motif: ACCGGAARTN; match class: 0	TF:M01984_0	1.66e-08	7.78115	6034	416	179	21846	2310022A10RIK,2310079G19RIK,ABT1,AK2,AKR1A1,APEH,ARFGAP1,ASL,ASPSCR1,ATG101,ATP13A1,ATP2A3,ATP6V1F,BAG6,BANF1,BATF2,BCL2L1,BCL2L12,BRD9,CACTIN,CCDC9,CCDC97,CCHCR1,CCT7,CDIPT,CDK10,CDK11B,CEP152,CHPF2,CIZ1,CKB,CLDN7,CMC2,CNTROB,COX10,COX6A1,CUEDC2,DAP,DCAKD,DERA,DGCR14,DHRS7B,DMAP1,DNAJC11,DPCD,DXO,EIF2B4,ERGIC3,EXOSC6,FAAH,FAM110A,FBXW4,FDXR,FOXA3,FUCA1,GAS2L1,GFI1,GGA1,GLMP,GLRX5,GNL1,GNRH1,GPAA…
TF	Factor: Elf-1; motif: AWCCCGGAAGTN; match class: 1	TF:M07415_1	2.22e-08	7.65381	2499	416	96	21846	ABCA7,AGTRAP,ARFGAP1,ASL,ASPSCR1,ATG101,ATP13A1,ATP2A3,ATP6V1F,BAG6,BANF1,BATF2,CCDC9,CCDC97,CCNB2,CDC20,CDK10,CIZ1,CLDN7,COMTD1,CROCC,DGCR14,DHRS7B,DMAP1,DNAJC11,DNAJC30,DPCD,EIF2B4,EPHB6,ERGIC3,FAM110A,FDXR,FOXA3,GGA1,GLB1,GNL1,HEXA,LEMD2,LRRC45,LRRC47,LYNX1,MAD2L1BP,MAPK7,MIIP,MISP,MUM1,MZT2,NEDD8,NFKBIL1,NPRL2,NUDT1,PAK1IP1,PEX6,PIH1D1,PMM2,POC1A,POLR2G,POMP,POP7,PPP1R16A,PREB,PRKCSH,PRMT7,PR…
TF	Factor: Sp1; motif: NGGGGGCGGGGYN; match class: 0	TF:M00196_0	2.24e-08	7.64893	8783	416	235	21846	1700037H04RIK,2310022A10RIK,2610318N02RIK,9430015G10RIK,AAMP,ABCA7,ABT1,ACAT2,ACRBP,ACY1,ADAM15,AGPAT4,AGTRAP,ALG1,ANKLE1,ANP32A,APEH,ARF5,ARRDC1,ASL,ASPSCR1,ATP2A3,ATP6V1F,ATP9B,BAG6,BANF1,BC021614,BNIP1,BRD9,BSPRY,BTG2,CACTIN,CAPN1,CARD10,CC2D1B,CCDC163,CCDC61,CCDC85B,CCDC9,CCDC97,CCHCR1,CCT7,CDC20,CDK10,CDK11B,CEP131,CKAP2,CLIP2,CLK2,CLTB,CMC2,COMTD1,COX6A1,CRACR2B,CROCC,CTNNBIP1,CUEDC2,CUTA,D…
TF	Factor: Sp1; motif: NGGGGGCGGGGYN	TF:M00196	2.24e-08	7.64893	8783	416	235	21846	1700037H04RIK,2310022A10RIK,2610318N02RIK,9430015G10RIK,AAMP,ABCA7,ABT1,ACAT2,ACRBP,ACY1,ADAM15,AGPAT4,AGTRAP,ALG1,ANKLE1,ANP32A,APEH,ARF5,ARRDC1,ASL,ASPSCR1,ATP2A3,ATP6V1F,ATP9B,BAG6,BANF1,BC021614,BNIP1,BRD9,BSPRY,BTG2,CACTIN,CAPN1,CARD10,CC2D1B,CCDC163,CCDC61,CCDC85B,CCDC9,CCDC97,CCHCR1,CCT7,CDC20,CDK10,CDK11B,CEP131,CKAP2,CLIP2,CLK2,CLTB,CMC2,COMTD1,COX6A1,CRACR2B,CROCC,CTNNBIP1,CUEDC2,CUTA,D…
TF	Factor: ESE-1; motif: NSMGGAARYN; match class: 1	TF:M01977_1	2.87e-08	7.54212	2357	416	92	21846	ABCA7,ARFGAP1,ASPSCR1,ATG101,ATP13A1,ATP6V1F,BAG6,BANF1,BRD9,CCDC163,CCDC9,CCDC97,CCT7,CDK10,CDK11B,CIZ1,CLDN7,COMTD1,COX6A1,CRACR2B,CUTA,DMAP1,DNAJC30,EIF2B4,ERGIC3,EXOSC6,FAM110A,FDXR,FOXA3,GGA1,GLMP,GNL1,JUNB,KNSTRN,LRRC47,MAPK7,METTL17,MID1IP1,MIIP,MISP,MUM1,MYO18A,MZT2,NABP2,NDUFA9,NDUFS2,NEDD8,NFKBIL1,NUDT1,PAK1IP1,PEX6,PHKG2,PIH1D1,POC1A,POMP,POP7,PPP1R35,PRKCSH,PRR13,PSMC5,PSMD8,PTTG1,PUF…
TF	Factor: Sp1; motif: GGGGCGGGGC; match class: 0	TF:M00931_0	3.03e-08	7.51858	8653	416	232	21846	1700037H04RIK,2310022A10RIK,2610318N02RIK,9430015G10RIK,AAMP,ABT1,ACRBP,ACTA1,ACY1,ADAM15,AGPAT4,AGTRAP,ALG1,ANKLE1,ANP32A,APEH,ARF5,ARRDC1,ASL,ASPSCR1,ATG4D,ATP2A3,ATP6V1F,ATP9B,BAG6,BANF1,BC021614,BNIP1,BRD9,BSPRY,BTG2,CACTIN,CAPN1,CC2D1B,CCDC163,CCDC85B,CCDC9,CCDC97,CCT7,CDIPT,CDK10,CDK11B,CEP131,CKAP2,CLIP2,CLK2,CLTB,CMC2,COMTD1,CRACR2B,CROCC,CTNNBIP1,CUEDC2,CUTA,DAP,DEGS2,DERA,DOLPP1,DRAP1,E…
TF	Factor: Sp1; motif: GGGGCGGGGC	TF:M00931	3.03e-08	7.51858	8653	416	232	21846	1700037H04RIK,2310022A10RIK,2610318N02RIK,9430015G10RIK,AAMP,ABT1,ACRBP,ACTA1,ACY1,ADAM15,AGPAT4,AGTRAP,ALG1,ANKLE1,ANP32A,APEH,ARF5,ARRDC1,ASL,ASPSCR1,ATG4D,ATP2A3,ATP6V1F,ATP9B,BAG6,BANF1,BC021614,BNIP1,BRD9,BSPRY,BTG2,CACTIN,CAPN1,CC2D1B,CCDC163,CCDC85B,CCDC9,CCDC97,CCT7,CDIPT,CDK10,CDK11B,CEP131,CKAP2,CLIP2,CLK2,CLTB,CMC2,COMTD1,CRACR2B,CROCC,CTNNBIP1,CUEDC2,CUTA,DAP,DEGS2,DERA,DOLPP1,DRAP1,E…
TF	Factor: ELF4; motif: CCCGGAARTN; match class: 1	TF:M01979_1	3.88e-08	7.41151	2256	416	89	21846	ABCA7,ARFGAP1,ASPSCR1,ATG101,ATP13A1,ATP2A3,ATP6V1F,BAG6,BANF1,BRD9,CCDC9,CCDC97,CCNB2,CCT7,CDK11B,CLDN7,COMTD1,COX6A1,CUTA,DGCR14,DMAP1,DNAJC11,DNAJC30,EIF2B4,ERGIC3,FAM110A,FDXR,GGA1,GLMP,GNL1,JUNB,KLHL21,KNSTRN,LEMD2,LRRC47,MAPK7,MIIP,MISP,MUM1,MZT2,NABP2,NEDD8,NFKBIL1,NUDT1,PAK1IP1,PEX6,PHKG2,PIH1D1,PMM2,POC1A,POLR2G,POMP,POP7,PPP1R16A,PPP1R35,PRKCSH,PRMT7,PRR13,PSMC5,PSMG1,PTPN23,PUF60,PYGB,…
TF	Factor: Ehf; motif: NNNANCCGGAAGTNN	TF:M02745	4.34e-08	7.36268	3827	416	128	21846	2310079G19RIK,ADAM15,AK2,AKR1A1,APEH,ARFGAP1,ASL,ASPSCR1,ATG101,ATP13A1,ATP6V1F,BAG6,BANF1,BATF2,BCL2L1,BRD9,CACTIN,CC2D1B,CCDC9,CCDC97,CCT7,CDC20,CDK10,CDK11B,CLDN7,CNTROB,COMTD1,COX10,CROCC,DERA,DGCR14,DHRS7B,DMAP1,DPCD,EIF2B4,EMID1,ERGIC3,EXOSC6,FAAH,FAM110A,FBXW4,FDXR,GGA1,GLMP,GLRX5,GNL1,H2-D1,H2-Q10,HNRNPD,IBA57,IL11RA1,KCNN4,KNSTRN,KRT19,LRMP,LRPPRC,LRRC47,MAD2L1BP,MAPK7,METTL17,MIIP,MISP,…
TF	Factor: Ehf; motif: NNNANCCGGAAGTNN; match class: 0	TF:M02745_0	4.34e-08	7.36268	3827	416	128	21846	2310079G19RIK,ADAM15,AK2,AKR1A1,APEH,ARFGAP1,ASL,ASPSCR1,ATG101,ATP13A1,ATP6V1F,BAG6,BANF1,BATF2,BCL2L1,BRD9,CACTIN,CC2D1B,CCDC9,CCDC97,CCT7,CDC20,CDK10,CDK11B,CLDN7,CNTROB,COMTD1,COX10,CROCC,DERA,DGCR14,DHRS7B,DMAP1,DPCD,EIF2B4,EMID1,ERGIC3,EXOSC6,FAAH,FAM110A,FBXW4,FDXR,GGA1,GLMP,GLRX5,GNL1,H2-D1,H2-Q10,HNRNPD,IBA57,IL11RA1,KCNN4,KNSTRN,KRT19,LRMP,LRPPRC,LRRC47,MAD2L1BP,MAPK7,METTL17,MIIP,MISP,…
TF	Factor: Pax-4; motif: NNNNNYCACCCB	TF:M00378	4.63e-08	7.33407	18725	416	398	21846	1700037H04RIK,2310022A10RIK,2310079G19RIK,2610318N02RIK,9430015G10RIK,AAMP,ABCA7,ACAT2,ACBD6,ACRBP,ACTA1,ACY1,ADAM15,AGPAT4,AGTRAP,AK2,AKR1A1,ALG1,ANKLE1,ANP32A,APEH,APOL7A,ARF5,ARL2,ARRDC1,ASL,ASPSCR1,ATG101,ATG4D,ATP13A1,ATP2A3,ATP5D,ATP6V0D1,ATP6V1F,ATP9B,BAG6,BANF1,BATF2,BC005624,BC021614,BCL2L1,BCL2L12,BCO2,BNIP1,BRD9,BRMS1,BSPRY,BTG2,C130074G19RIK,CACTIN,CAML,CAPN1,CARD10,CBR2,CC2D1B,CCDC16…
TF	Factor: Pax-4; motif: NNNNNYCACCCB; match class: 0	TF:M00378_0	4.63e-08	7.33407	18725	416	398	21846	1700037H04RIK,2310022A10RIK,2310079G19RIK,2610318N02RIK,9430015G10RIK,AAMP,ABCA7,ACAT2,ACBD6,ACRBP,ACTA1,ACY1,ADAM15,AGPAT4,AGTRAP,AK2,AKR1A1,ALG1,ANKLE1,ANP32A,APEH,APOL7A,ARF5,ARL2,ARRDC1,ASL,ASPSCR1,ATG101,ATG4D,ATP13A1,ATP2A3,ATP5D,ATP6V0D1,ATP6V1F,ATP9B,BAG6,BANF1,BATF2,BC005624,BC021614,BCL2L1,BCL2L12,BCO2,BNIP1,BRD9,BRMS1,BSPRY,BTG2,C130074G19RIK,CACTIN,CAML,CAPN1,CARD10,CBR2,CC2D1B,CCDC16…
TF	Factor: Klf17; motif: NGGGCGG; match class: 0	TF:M05407_0	5.22e-08	7.28211	6534	416	188	21846	2310022A10RIK,2610318N02RIK,9430015G10RIK,ABT1,ACY1,ADAM15,AK2,ALG1,ANP32A,ARL2,ARRDC1,ASL,ASPSCR1,ATG4D,ATP2A3,ATP6V1F,BANF1,BC021614,BNIP1,BRD9,CACTIN,CAML,CC2D1B,CCDC163,CCDC61,CCDC85B,CCDC9,CCNB2,CCT7,CDK11B,CEP131,CEP152,CHPF2,CKAP2,CKB,CLDN7,CLIP2,CMC2,CNTROB,CTNNBIP1,CUTA,DAP,DEGS2,DERA,DMAP1,DMPK,DNAJC11,DPCD,DXO,EGR1,EHMT2,EIF2B4,EMID1,ERGIC3,ERP29,FAM110A,FAM83F,FBXL19,FBXW4,FCGRT,FDXR,…
TF	Factor: Klf17; motif: NGGGCGG	TF:M05407	5.22e-08	7.28211	6534	416	188	21846	2310022A10RIK,2610318N02RIK,9430015G10RIK,ABT1,ACY1,ADAM15,AK2,ALG1,ANP32A,ARL2,ARRDC1,ASL,ASPSCR1,ATG4D,ATP2A3,ATP6V1F,BANF1,BC021614,BNIP1,BRD9,CACTIN,CAML,CC2D1B,CCDC163,CCDC61,CCDC85B,CCDC9,CCNB2,CCT7,CDK11B,CEP131,CEP152,CHPF2,CKAP2,CKB,CLDN7,CLIP2,CMC2,CNTROB,CTNNBIP1,CUTA,DAP,DEGS2,DERA,DMAP1,DMPK,DNAJC11,DPCD,DXO,EGR1,EHMT2,EIF2B4,EMID1,ERGIC3,ERP29,FAM110A,FAM83F,FBXL19,FBXW4,FCGRT,FDXR,…
TF	Factor: SAP-1a; motif: NRRCCGGAAGYRN; match class: 1	TF:M10220_1	5.47e-08	7.2624	3298	416	115	21846	AAMP,ARFGAP1,ASPSCR1,ATG101,ATP13A1,ATP2A3,ATP6V1F,BAG6,BANF1,BCL2L1,BCL2L12,BRD9,CACTIN,CCDC9,CCT7,CDK10,CHPF2,CIZ1,CKB,CLDN7,COMTD1,COX10,COX6A1,CUEDC2,DCAKD,DMAP1,DNAJC11,DPCD,DXO,EIF2B4,ERGIC3,EXOSC6,FAM110A,FBXW4,FDXR,FOXA3,FOXD2,GAS2L1,GGA1,GLMP,GNL1,HNRNPD,IBA57,IL11RA1,JUNB,KCNN4,KLHL21,LASP1,LRRC47,MAD2L1BP,MAPK7,MISP,MLF2,MYO18A,NAT9,NDUFA9,NEDD8,NFKBIL1,NPRL2,NUDT1,NUP62,PAK1IP1,PEX6,P…
TF	Factor: ELF1; motif: NCCGGAARTN; match class: 0	TF:M01975_0	5.97e-08	7.22373	3018	416	108	21846	2310079G19RIK,ABCA7,ABT1,APEH,ASL,ASPSCR1,ATG101,ATP13A1,ATP6V1F,BAG6,BCL2L1,CACTIN,CCDC61,CCDC9,CCDC97,CCHCR1,CDK10,CDK11B,CLDN7,CNTROB,COX10,CROCC,DAP,DGCR14,DMAP1,DNAJC30,DPCD,EIF2B4,ERGIC3,FAM110A,FBXW4,FDXR,FOXA3,GGA1,GLMP,GNL1,GPAA1,H2-D1,H2-Q10,HEXA,HNRNPD,KNSTRN,KRT19,LEMD2,LRMP,LRRC47,MAD2L1BP,MAPK7,MID1IP1,MIIP,MSTO1,MTCH1,MUM1,MZT2,NDUFA3,NDUFA9,NEURL4,NFKBIL1,NPRL2,NUCB1,NUDT1,PAF1,PA…
TF	Factor: ELF1; motif: NCCGGAARTN	TF:M01975	5.97e-08	7.22373	3018	416	108	21846	2310079G19RIK,ABCA7,ABT1,APEH,ASL,ASPSCR1,ATG101,ATP13A1,ATP6V1F,BAG6,BCL2L1,CACTIN,CCDC61,CCDC9,CCDC97,CCHCR1,CDK10,CDK11B,CLDN7,CNTROB,COX10,CROCC,DAP,DGCR14,DMAP1,DNAJC30,DPCD,EIF2B4,ERGIC3,FAM110A,FBXW4,FDXR,FOXA3,GGA1,GLMP,GNL1,GPAA1,H2-D1,H2-Q10,HEXA,HNRNPD,KNSTRN,KRT19,LEMD2,LRMP,LRRC47,MAD2L1BP,MAPK7,MID1IP1,MIIP,MSTO1,MTCH1,MUM1,MZT2,NDUFA3,NDUFA9,NEURL4,NFKBIL1,NPRL2,NUCB1,NUDT1,PAF1,PA…
TF	Factor: Ets2; motif: ACCGGAWRYN; match class: 1	TF:M01989_1	6.04e-08	7.21912	2700	416	100	21846	ABCA7,ARFGAP1,ASPSCR1,ATG101,ATP13A1,ATP2A3,ATP6V1F,BAG6,BANF1,BRD9,CCDC61,CCDC9,CCDC97,CCT7,CDC20,CDK11B,CIZ1,CLDN7,CNTROB,COMTD1,DHRS7B,DMAP1,DNAJC11,DNAJC30,DXO,EIF2B4,ERGIC3,FDXR,GGA1,GLB1,GLMP,GNL1,HEXA,ISOC2B,JUNB,KLHL21,KNSTRN,LRPPRC,LRRC45,LRRC47,MAD2L1BP,MAPK7,METTL17,MID1IP1,MIIP,MISP,MUM1,MZT2,NDUFA9,NDUFS2,NEDD8,NFKBIL1,NUDT1,PAK1IP1,PEX6,PIH1D1,POC1A,POLR2G,POMP,POP7,PPP1R16A,PPP1R35…
TF	Factor: IRF6; motif: NNNACTCYCGGKNNN; match class: 0	TF:M02874_0	7.01e-08	7.15438	13405	416	318	21846	2310022A10RIK,9430015G10RIK,AAMP,ABCA7,ACAT2,ACBD6,ACRBP,ACTA1,ADAM15,AGPAT4,AGTRAP,AK2,ANP32A,ARF5,ARFGAP1,ARL2,ARRDC1,ASPSCR1,ATG101,ATG4D,ATP2A3,ATP5D,ATP6V0D1,ATP6V1F,BAG6,BANF1,BATF2,BC005624,BCL2L1,BCL2L12,BNIP1,BRMS1,BSPRY,BTG2,C130074G19RIK,CACTIN,CAML,CAPN1,CARD10,CC2D1B,CCDC163,CCDC22,CCDC61,CCDC85B,CCDC9,CCNB2,CCT7,CDC20,CDIPT,CDK11B,CDX2,CENPA,CEP131,CEP152,CHD1L,CHPF2,CIZ1,CKAP2,CKB,…
TF	Factor: IRF6; motif: NNNACTCYCGGKNNN	TF:M02874	7.01e-08	7.15438	13405	416	318	21846	2310022A10RIK,9430015G10RIK,AAMP,ABCA7,ACAT2,ACBD6,ACRBP,ACTA1,ADAM15,AGPAT4,AGTRAP,AK2,ANP32A,ARF5,ARFGAP1,ARL2,ARRDC1,ASPSCR1,ATG101,ATG4D,ATP2A3,ATP5D,ATP6V0D1,ATP6V1F,BAG6,BANF1,BATF2,BC005624,BCL2L1,BCL2L12,BNIP1,BRMS1,BSPRY,BTG2,C130074G19RIK,CACTIN,CAML,CAPN1,CARD10,CC2D1B,CCDC163,CCDC22,CCDC61,CCDC85B,CCDC9,CCNB2,CCT7,CDC20,CDIPT,CDK11B,CDX2,CENPA,CEP131,CEP152,CHD1L,CHPF2,CIZ1,CKAP2,CKB,…
TF	Factor: Pax-5; motif: RRMSWGANWYCTNRAGCGKRACSRYNSM; match class: 0	TF:M00144_0	7.72e-08	7.11219	11978	416	293	21846	1700037H04RIK,2310079G19RIK,9430015G10RIK,AAMP,ABCA7,ACBD6,ACTA1,ADAM15,AGPAT4,AK2,AKR1A1,ANKLE1,ANP32A,APEH,ARF5,ARFGAP1,ARL2,ARRDC1,ASL,ASPSCR1,ATG101,ATG4D,ATP13A1,ATP2A3,ATP5D,ATP6V0D1,BAG6,BANF1,BATF2,BC005624,BC021614,BCL2L1,BNIP1,BRMS1,BSPRY,BTG2,C130074G19RIK,CACTIN,CAML,CAPN1,CARD10,CBR2,CC2D1B,CCDC163,CCDC85B,CCDC97,CCT7,CDIPT,CDK10,CDK11B,CDX2,CENPA,CEP131,CHPF2,CKAP2,CKB,CLDN7,CLIP2,C…
TF	Factor: Pax-5; motif: RRMSWGANWYCTNRAGCGKRACSRYNSM	TF:M00144	7.72e-08	7.11219	11978	416	293	21846	1700037H04RIK,2310079G19RIK,9430015G10RIK,AAMP,ABCA7,ACBD6,ACTA1,ADAM15,AGPAT4,AK2,AKR1A1,ANKLE1,ANP32A,APEH,ARF5,ARFGAP1,ARL2,ARRDC1,ASL,ASPSCR1,ATG101,ATG4D,ATP13A1,ATP2A3,ATP5D,ATP6V0D1,BAG6,BANF1,BATF2,BC005624,BC021614,BCL2L1,BNIP1,BRMS1,BSPRY,BTG2,C130074G19RIK,CACTIN,CAML,CAPN1,CARD10,CBR2,CC2D1B,CCDC163,CCDC85B,CCDC97,CCT7,CDIPT,CDK10,CDK11B,CDX2,CENPA,CEP131,CHPF2,CKAP2,CKB,CLDN7,CLIP2,C…
TF	Factor: SP2; motif: GNNGGGGGCGGGGSN	TF:M03807	1.56e-07	6.80593	7091	416	198	21846	1700037H04RIK,2310022A10RIK,2610318N02RIK,AAMP,ABT1,ACAT2,ACRBP,ACY1,ADAM15,AGPAT4,AGTRAP,ALG1,ANKLE1,ANP32A,APEH,ARF5,ARRDC1,ASPSCR1,ATP2A3,ATP6V1F,ATP9B,BAG6,BANF1,BNIP1,BRD9,BSPRY,BTG2,CACTIN,CAPN1,CARD10,CC2D1B,CCDC163,CCDC85B,CCDC9,CCDC97,CCT7,CDK10,CEP131,CKAP2,CLIP2,CLK2,CLTB,CMC2,COMTD1,CRACR2B,CROCC,CTNNBIP1,DAP,DEGS2,DNAJC30,DOLPP1,DRAP1,EGR1,EHMT2,EMC10,EMID1,EPN3,ERGIC3,ERP29,ESRP1,FA…
TF	Factor: SP2; motif: GNNGGGGGCGGGGSN; match class: 0	TF:M03807_0	1.56e-07	6.80593	7091	416	198	21846	1700037H04RIK,2310022A10RIK,2610318N02RIK,AAMP,ABT1,ACAT2,ACRBP,ACY1,ADAM15,AGPAT4,AGTRAP,ALG1,ANKLE1,ANP32A,APEH,ARF5,ARRDC1,ASPSCR1,ATP2A3,ATP6V1F,ATP9B,BAG6,BANF1,BNIP1,BRD9,BSPRY,BTG2,CACTIN,CAPN1,CARD10,CC2D1B,CCDC163,CCDC85B,CCDC9,CCDC97,CCT7,CDK10,CEP131,CKAP2,CLIP2,CLK2,CLTB,CMC2,COMTD1,CRACR2B,CROCC,CTNNBIP1,DAP,DEGS2,DNAJC30,DOLPP1,DRAP1,EGR1,EHMT2,EMC10,EMID1,EPN3,ERGIC3,ERP29,ESRP1,FA…
TF	Factor: SP2; motif: GGGCGGGAC; match class: 0	TF:M01783_0	2.56e-07	6.59196	8111	416	218	21846	1700037H04RIK,2310022A10RIK,2610318N02RIK,ABT1,ACBD6,ACRBP,ACY1,ADAM15,AGTRAP,ALG1,ANKLE1,ANP32A,APEH,ARF5,ARRDC1,ASPSCR1,ATP2A3,ATP6V0D1,ATP6V1F,ATP9B,BANF1,BC021614,BCL2L12,BNIP1,BRD9,BSPRY,BTG2,C130074G19RIK,CACTIN,CARD10,CC2D1B,CCDC163,CCDC61,CCDC85B,CCDC9,CCT7,CENPA,CEP131,CKAP2,CKB,CLDN7,CLIP2,CLK2,CLTB,CMC2,COMTD1,COX10,COX6A1,CRACR2B,CROCC,CTNNBIP1,CUEDC2,CUTA,DAP,DCAKD,DEGS2,DOLPP1,DRAP1…
TF	Factor: SP2; motif: GGGCGGGAC	TF:M01783	2.56e-07	6.59196	8111	416	218	21846	1700037H04RIK,2310022A10RIK,2610318N02RIK,ABT1,ACBD6,ACRBP,ACY1,ADAM15,AGTRAP,ALG1,ANKLE1,ANP32A,APEH,ARF5,ARRDC1,ASPSCR1,ATP2A3,ATP6V0D1,ATP6V1F,ATP9B,BANF1,BC021614,BCL2L12,BNIP1,BRD9,BSPRY,BTG2,C130074G19RIK,CACTIN,CARD10,CC2D1B,CCDC163,CCDC61,CCDC85B,CCDC9,CCT7,CENPA,CEP131,CKAP2,CKB,CLDN7,CLIP2,CLK2,CLTB,CMC2,COMTD1,COX10,COX6A1,CRACR2B,CROCC,CTNNBIP1,CUEDC2,CUTA,DAP,DCAKD,DEGS2,DOLPP1,DRAP1…
TF	Factor: CPBP; motif: SNCCCNN; match class: 1	TF:M01822_1	3.07e-07	6.51328	19933	416	410	21846	1700037H04RIK,2310022A10RIK,2310079G19RIK,2610318N02RIK,9430015G10RIK,AAMP,ABCA7,ABT1,ACAT2,ACBD6,ACRBP,ACTA1,ACY1,ADAM15,AGPAT4,AGTRAP,AK2,AKR1A1,ALG1,ANKLE1,ANP32A,APEH,APOL7A,ARF5,ARFGAP1,ARL2,ARRDC1,ASL,ASPSCR1,ATG101,ATG4D,ATP13A1,ATP2A3,ATP5D,ATP6V0D1,ATP6V1F,ATP9B,BAG6,BANF1,BATF2,BC005624,BC021614,BCL2L1,BCL2L12,BCO2,BNIP1,BRD9,BRMS1,BSPRY,BTG2,C130074G19RIK,CACTIN,CAPN1,CARD10,CBR2,CC2D1…
TF	Factor: Klf7; motif: NNNRCCMCGCCCNNNN; match class: 0	TF:M02773_0	3.2e-07	6.49495	4199	416	134	21846	1700037H04RIK,2310022A10RIK,ABT1,ACRBP,ACY1,ADAM15,ALG1,ANKLE1,ANP32A,APEH,ARF5,ARRDC1,ASL,ASPSCR1,ATP2A3,ATP6V1F,BANF1,BC005624,BRD9,CACTIN,CCDC9,CCT7,CDK10,CDK11B,CEP131,CKAP2,CLIP2,CMC2,COMTD1,CRACR2B,CROCC,CTNNBIP1,CUEDC2,DAP,DRAP1,EHMT2,ERP29,FAM110A,FAM83F,FBXL19,FBXW4,FDXR,GALK1,GAS2L1,GFI1,GGA1,GLB1,GNL1,GPR157,HMCES,HNRNPD,IGSF8,IL11RA1,ILKAP,ITPK1,KLF16,KLHL21,KRTCAP3,LASP1,LYNX1,MAD2L1…
TF	Factor: Klf7; motif: NNNRCCMCGCCCNNNN	TF:M02773	3.2e-07	6.49495	4199	416	134	21846	1700037H04RIK,2310022A10RIK,ABT1,ACRBP,ACY1,ADAM15,ALG1,ANKLE1,ANP32A,APEH,ARF5,ARRDC1,ASL,ASPSCR1,ATP2A3,ATP6V1F,BANF1,BC005624,BRD9,CACTIN,CCDC9,CCT7,CDK10,CDK11B,CEP131,CKAP2,CLIP2,CMC2,COMTD1,CRACR2B,CROCC,CTNNBIP1,CUEDC2,DAP,DRAP1,EHMT2,ERP29,FAM110A,FAM83F,FBXL19,FBXW4,FDXR,GALK1,GAS2L1,GFI1,GGA1,GLB1,GNL1,GPR157,HMCES,HNRNPD,IGSF8,IL11RA1,ILKAP,ITPK1,KLF16,KLHL21,KRTCAP3,LASP1,LYNX1,MAD2L1…
TF	Factor: EHF; motif: CSCGGAARTN; match class: 1	TF:M01974_1	4.26e-07	6.3709	1616	416	69	21846	AGTRAP,ASPSCR1,ATP13A1,ATP6V1F,BAG6,BANF1,CCDC9,CCDC97,CDK10,CDK11B,CIZ1,CLDN7,CNTROB,CROCC,CUTA,DGCR14,DMAP1,DNAJC30,DPCD,EIF2B4,FDXR,GGA1,GNL1,KLHL21,KNSTRN,LRRC47,LYNX1,MAPK7,METTL17,MISP,MUM1,MZT2,NPRL2,NUDT1,PAK1IP1,PEX6,PHKG2,POC1A,POMP,POP7,PPP1R16A,PREB,PRR13,PUF60,PYGB,R3HDM4,RBCK1,SART1,SLC22A18,SLC25A20,SLC35C1,SNF8,SQSTM1,SUPT5,TBC1D13,TBC1D17,TMC6,TOMM34,TOR1B,TRAF7,TRIM41,UBAC1,UBAL…
TF	Factor: IRF6; motif: NNNACTCYCGGKNNN; match class: 1	TF:M02874_1	4.94e-07	6.30665	7128	416	197	21846	9430015G10RIK,AAMP,ACAT2,ADAM15,AGPAT4,AGTRAP,AK2,ANP32A,ARL2,ARRDC1,ATG101,ATG4D,ATP2A3,ATP5D,ATP6V0D1,ATP6V1F,BAG6,BANF1,BC005624,BCL2L1,BCL2L12,BNIP1,BSPRY,CACTIN,CAML,CAPN1,CARD10,CC2D1B,CCDC163,CCDC22,CCDC85B,CCNB2,CCT7,CDK11B,CENPA,CEP152,CHD1L,CHPF2,CKB,CLTB,CNTROB,COX6A1,CROCC,CTNNBIP1,CUEDC2,CUTA,DNAJC30,DRAP1,EGR1,EHMT2,EIF2B4,EMID1,EPHB6,EPN3,ERGIC3,ERP29,ESRP1,EXOSC6,FAAH,FBXL19,FCGRT…
TF	Factor: Pax-4; motif: NNNNNYCACCCB; match class: 1	TF:M00378_1	5.64e-07	6.2484	14470	416	333	21846	1700037H04RIK,2310022A10RIK,2610318N02RIK,9430015G10RIK,AAMP,ABCA7,ACAT2,ACBD6,ACRBP,ACTA1,ACY1,ADAM15,AGPAT4,AGTRAP,AK2,ANKLE1,ANP32A,APEH,APOL7A,ARF5,ARL2,ARRDC1,ASPSCR1,ATG101,ATP2A3,ATP5D,ATP6V0D1,ATP6V1F,BAG6,BANF1,BATF2,BC005624,BC021614,BCL2L1,BCL2L12,BCO2,BNIP1,BRD9,BRMS1,BSPRY,BTG2,C130074G19RIK,CACTIN,CAML,CAPN1,CARD10,CBR2,CC2D1B,CCDC163,CCDC85B,CCDC9,CCHCR1,CCT7,CDC20,CDIPT,CDX2,CENPA…
TF	Factor: GABP; motif: VCCGGAAGNGCR	TF:M00341	6.72e-07	6.17244	7838	416	211	21846	AAMP,ABCA7,ACRBP,ACTA1,ACY1,ADAM15,AK2,AKR1A1,APEH,ARFGAP1,ARRDC1,ASL,ASPSCR1,ATP13A1,ATP2A3,ATP6V0D1,ATP6V1F,BAG6,BANF1,BC005624,BCL2L1,BCL2L12,BRD9,BSPRY,BTG2,CAML,CAPN1,CARD10,CBR2,CC2D1B,CCDC85B,CCDC9,CCNB2,CCT7,CDK10,CDK11B,CENPA,CHD1L,CHPF2,CIZ1,CKB,CLTB,COMTD1,COX10,COX6A1,CUEDC2,DEGS2,DERA,DMAP1,DNAJC11,DPCD,DRAP1,DXO,EPHB6,EPN3,ERGIC3,ESRP1,EXOSC6,FAAH,FAM110A,FBXL19,FBXW4,FCGRT,FDXR,GAS…
TF	Factor: GABP; motif: VCCGGAAGNGCR; match class: 0	TF:M00341_0	6.72e-07	6.17244	7838	416	211	21846	AAMP,ABCA7,ACRBP,ACTA1,ACY1,ADAM15,AK2,AKR1A1,APEH,ARFGAP1,ARRDC1,ASL,ASPSCR1,ATP13A1,ATP2A3,ATP6V0D1,ATP6V1F,BAG6,BANF1,BC005624,BCL2L1,BCL2L12,BRD9,BSPRY,BTG2,CAML,CAPN1,CARD10,CBR2,CC2D1B,CCDC85B,CCDC9,CCNB2,CCT7,CDK10,CDK11B,CENPA,CHD1L,CHPF2,CIZ1,CKB,CLTB,COMTD1,COX10,COX6A1,CUEDC2,DEGS2,DERA,DMAP1,DNAJC11,DPCD,DRAP1,DXO,EPHB6,EPN3,ERGIC3,ESRP1,EXOSC6,FAAH,FAM110A,FBXL19,FBXW4,FCGRT,FDXR,GAS…
TF	Factor: E2F; motif: GGCGSG; match class: 1	TF:M00803_1	7.36e-07	6.13298	7013	416	194	21846	1700037H04RIK,AAMP,ABCA7,ABT1,ACAT2,ACBD6,ADAM15,ANKLE1,ANP32A,ARF5,ARL2,ARRDC1,ASPSCR1,ATG101,ATP2A3,ATP5D,ATP9B,BANF1,BC005624,BCL2L1,BTG2,C130074G19RIK,CACTIN,CARD10,CC2D1B,CCDC61,CCDC85B,CCHCR1,CCNB2,CCT7,CDK11B,CDX2,CEP131,CHD1L,CKB,CLDN7,CLIP2,CLTB,CMC2,COMTD1,COX6A1,CRACR2B,CTNNBIP1,DAP,DCAKD,DEGS2,DNAJC11,DOLPP1,DRAP1,DXO,EGR1,EHMT2,EMC10,EMID1,EPHB6,ESRP1,EXOSC6,FAAH,FAM83F,FBXL19,FOXD2,…
TF	Factor: E2F-1; motif: NKTSSCGC; match class: 0	TF:M00428_0	7.77e-07	6.1094	7899	416	212	21846	1700037H04RIK,2310022A10RIK,2610318N02RIK,AAMP,ABCA7,ABT1,ACAT2,ACBD6,ACRBP,AK2,ALG1,ANKLE1,APOL7A,ARF5,ARFGAP1,ARL2,ASL,ASPSCR1,ATP13A1,ATP5D,ATP6V0D1,ATP9B,BAG6,BANF1,BC005624,BCL2L1,BCL2L12,BNIP1,BRMS1,BSPRY,BTG2,C130074G19RIK,CACTIN,CAML,CARD10,CC2D1B,CCDC163,CCDC85B,CCHCR1,CCT7,CDK10,CHD1L,CHPF2,CLTB,CNTROB,COMTD1,COX6A1,CROCC,DAP,DCAKD,DEGS2,DMPK,DNAJC30,DOLPP1,DRAP1,EGR1,EIF2B4,EMC10,EPHB6…
TF	Factor: E2F-1; motif: NKTSSCGC	TF:M00428	7.77e-07	6.1094	7899	416	212	21846	1700037H04RIK,2310022A10RIK,2610318N02RIK,AAMP,ABCA7,ABT1,ACAT2,ACBD6,ACRBP,AK2,ALG1,ANKLE1,APOL7A,ARF5,ARFGAP1,ARL2,ASL,ASPSCR1,ATP13A1,ATP5D,ATP6V0D1,ATP9B,BAG6,BANF1,BC005624,BCL2L1,BCL2L12,BNIP1,BRMS1,BSPRY,BTG2,C130074G19RIK,CACTIN,CAML,CARD10,CC2D1B,CCDC163,CCDC85B,CCHCR1,CCT7,CDK10,CHD1L,CHPF2,CLTB,CNTROB,COMTD1,COX6A1,CROCC,DAP,DCAKD,DEGS2,DMPK,DNAJC30,DOLPP1,DRAP1,EGR1,EIF2B4,EMC10,EPHB6…
TF	Factor: GKLF; motif: WGGGYGKGGCCN	TF:M09692	1.03514e-06	5.985	8981	416	233	21846	1700037H04RIK,2310022A10RIK,2610318N02RIK,9430015G10RIK,AAMP,ABCA7,ABT1,ACAT2,ACRBP,ACY1,ADAM15,AGPAT4,AGTRAP,AKR1A1,ALG1,ANKLE1,ANP32A,APEH,ARF5,ARRDC1,ASPSCR1,ATG4D,ATP2A3,ATP5D,ATP6V0D1,ATP6V1F,ATP9B,BANF1,BC005624,BNIP1,BRD9,BRMS1,BSPRY,BTG2,C130074G19RIK,CACTIN,CAPN1,CBR2,CC2D1B,CCDC163,CCDC61,CCDC85B,CCDC9,CCHCR1,CCT7,CEP131,CHD1L,CKAP2,CLDN7,CLIP2,CLTB,CMC2,COMTD1,CRACR2B,CROCC,CTNNBIP1,CU…
TF	Factor: GKLF; motif: WGGGYGKGGCCN; match class: 0	TF:M09692_0	1.03514e-06	5.985	8981	416	233	21846	1700037H04RIK,2310022A10RIK,2610318N02RIK,9430015G10RIK,AAMP,ABCA7,ABT1,ACAT2,ACRBP,ACY1,ADAM15,AGPAT4,AGTRAP,AKR1A1,ALG1,ANKLE1,ANP32A,APEH,ARF5,ARRDC1,ASPSCR1,ATG4D,ATP2A3,ATP5D,ATP6V0D1,ATP6V1F,ATP9B,BANF1,BC005624,BNIP1,BRD9,BRMS1,BSPRY,BTG2,C130074G19RIK,CACTIN,CAPN1,CBR2,CC2D1B,CCDC163,CCDC61,CCDC85B,CCDC9,CCHCR1,CCT7,CEP131,CHD1L,CKAP2,CLDN7,CLIP2,CLTB,CMC2,COMTD1,CRACR2B,CROCC,CTNNBIP1,CU…
TF	Factor: IRF4; motif: NNNAYTCTCGGWNNN; match class: 1	TF:M02872_1	1.10213e-06	5.95777	8126	416	216	21846	2610318N02RIK,ACAT2,ADAM15,AGPAT4,AK2,ANKLE1,ANP32A,ARF5,ARL2,ARRDC1,ASPSCR1,ATG101,ATG4D,ATP2A3,ATP5D,ATP6V0D1,BAG6,BANF1,BC005624,BCL2L1,BNIP1,BSPRY,CACTIN,CAML,CARD10,CC2D1B,CCDC22,CCDC61,CCDC85B,CDC20,CDIPT,CDK10,CDK11B,CEP152,CHD1L,CHPF2,CKB,CLIP2,CLK2,CLTB,CMC2,CNTROB,COX6A1,CUEDC2,CUTA,DGCR14,DNAJC11,DPCD,DRAP1,EHMT2,EIF2B4,EMID1,EPHB6,EPN3,ERGIC3,ERP29,ESRP1,FAAH,FAM110A,FBXL19,FBXW4,FOXD…
TF	Factor: KLF3; motif: NNNNNNGGGCGGGGCNNGN; match class: 0	TF:M10278_0	3.25501e-06	5.48745	7323	416	198	21846	1700037H04RIK,2310022A10RIK,2610318N02RIK,9430015G10RIK,AAMP,ABT1,ACRBP,ACY1,ADAM15,AGPAT4,AGTRAP,ALG1,ANKLE1,ANP32A,APEH,ARF5,ARRDC1,ASPSCR1,ATP2A3,ATP6V1F,ATP9B,BAG6,BANF1,BNIP1,BRD9,BSPRY,BTG2,CACTIN,CAPN1,CBR2,CC2D1B,CCDC163,CCDC85B,CCDC9,CCDC97,CCT7,CDK10,CEP131,CKAP2,CLIP2,CLK2,CLTB,CMC2,COMTD1,CRACR2B,CROCC,CTNNBIP1,CUEDC2,CUTA,DAP,DEGS2,DOLPP1,DRAP1,EGR1,EHMT2,EMC10,EMID1,EPN3,ERGIC3,ERP2…
TF	Factor: KLF3; motif: NNNNNNGGGCGGGGCNNGN	TF:M10278	3.25501e-06	5.48745	7323	416	198	21846	1700037H04RIK,2310022A10RIK,2610318N02RIK,9430015G10RIK,AAMP,ABT1,ACRBP,ACY1,ADAM15,AGPAT4,AGTRAP,ALG1,ANKLE1,ANP32A,APEH,ARF5,ARRDC1,ASPSCR1,ATP2A3,ATP6V1F,ATP9B,BAG6,BANF1,BNIP1,BRD9,BSPRY,BTG2,CACTIN,CAPN1,CBR2,CC2D1B,CCDC163,CCDC85B,CCDC9,CCDC97,CCT7,CDK10,CEP131,CKAP2,CLIP2,CLK2,CLTB,CMC2,COMTD1,CRACR2B,CROCC,CTNNBIP1,CUEDC2,CUTA,DAP,DEGS2,DOLPP1,DRAP1,EGR1,EHMT2,EMC10,EMID1,EPN3,ERGIC3,ERP2…
TF	Factor: E2F-4; motif: NGGGGGCGGGRMNN; match class: 0	TF:M10211_0	3.31459e-06	5.47957	6984	416	191	21846	2310022A10RIK,AAMP,ABCA7,ACY1,AGPAT4,AK2,ALG1,ANP32A,APEH,ARF5,ASPSCR1,ATP6V0D1,ATP6V1F,ATP9B,BAG6,BANF1,BC005624,BSPRY,BTG2,CACTIN,CAML,CAPN1,CCDC163,CCDC61,CCDC9,CCDC97,CCHCR1,CCT7,CENPA,CEP152,CHD1L,CKAP2,CLIP2,CLK2,CLTB,CMC2,CNTROB,COMTD1,COX6A1,CROCC,CTNNBIP1,CUTA,DAP,DCAKD,DMPK,DNAJC11,DRAP1,EGR1,EHMT2,EMID1,EPN3,ERP29,ESRP1,EXOSC6,FAM110A,FAM83F,FBXL19,FBXW4,FDXR,FFAR2,FOXD2,GALK1,GAS2L1,G…
TF	Factor: E2F-4; motif: NGGGGGCGGGRMNN	TF:M10211	3.31459e-06	5.47957	6984	416	191	21846	2310022A10RIK,AAMP,ABCA7,ACY1,AGPAT4,AK2,ALG1,ANP32A,APEH,ARF5,ASPSCR1,ATP6V0D1,ATP6V1F,ATP9B,BAG6,BANF1,BC005624,BSPRY,BTG2,CACTIN,CAML,CAPN1,CCDC163,CCDC61,CCDC9,CCDC97,CCHCR1,CCT7,CENPA,CEP152,CHD1L,CKAP2,CLIP2,CLK2,CLTB,CMC2,CNTROB,COMTD1,COX6A1,CROCC,CTNNBIP1,CUTA,DAP,DCAKD,DMPK,DNAJC11,DRAP1,EGR1,EHMT2,EMID1,EPN3,ERP29,ESRP1,EXOSC6,FAM110A,FAM83F,FBXL19,FBXW4,FDXR,FFAR2,FOXD2,GALK1,GAS2L1,G…
TF	Factor: ER71; motif: ACCGGAARYN; match class: 1	TF:M01988_1	3.46407e-06	5.46041	842	416	44	21846	ASPSCR1,ATG101,ATP13A1,BAG6,BANF1,CCDC9,CCDC97,CDK11B,CIZ1,CLDN7,COMTD1,DMAP1,EIF2B4,ERGIC3,FDXR,GGA1,GNL1,LRRC47,MISP,MUM1,NEDD8,NUDT1,PAK1IP1,PEX6,PIH1D1,POP7,PPP1R35,PRKCSH,RBCK1,RGL2,RPLP2,SCAND1,SLC35C1,TEX264,TFPT,TMC6,TOMM34,TRAF7,TRIM41,UBAC1,UBL7,VPS51,VPS52,ZFP622
TF	Factor: GKLF; motif: GCCMCRCCCNNN	TF:M01588	4.56642e-06	5.34042	7843	416	208	21846	1700037H04RIK,2310022A10RIK,2610318N02RIK,9430015G10RIK,AAMP,ABCA7,ABT1,ACRBP,ACY1,ADAM15,AGPAT4,AGTRAP,AKR1A1,ALG1,ANKLE1,ANP32A,APEH,ARF5,ARRDC1,ASPSCR1,ATG4D,ATP2A3,ATP5D,ATP6V0D1,ATP6V1F,ATP9B,BANF1,BC005624,BNIP1,BRD9,BRMS1,BSPRY,BTG2,CACTIN,CAPN1,CBR2,CC2D1B,CCDC163,CCDC61,CCDC85B,CCDC9,CCHCR1,CCT7,CEP131,CKAP2,CLDN7,CLIP2,CLTB,CMC2,COMTD1,CRACR2B,CROCC,CTNNBIP1,CUEDC2,CUTA,DAP,DCAKD,DEGS2,…
TF	Factor: GKLF; motif: GCCMCRCCCNNN; match class: 0	TF:M01588_0	4.56642e-06	5.34042	7843	416	208	21846	1700037H04RIK,2310022A10RIK,2610318N02RIK,9430015G10RIK,AAMP,ABCA7,ABT1,ACRBP,ACY1,ADAM15,AGPAT4,AGTRAP,AKR1A1,ALG1,ANKLE1,ANP32A,APEH,ARF5,ARRDC1,ASPSCR1,ATG4D,ATP2A3,ATP5D,ATP6V0D1,ATP6V1F,ATP9B,BANF1,BC005624,BNIP1,BRD9,BRMS1,BSPRY,BTG2,CACTIN,CAPN1,CBR2,CC2D1B,CCDC163,CCDC61,CCDC85B,CCDC9,CCHCR1,CCT7,CEP131,CKAP2,CLDN7,CLIP2,CLTB,CMC2,COMTD1,CRACR2B,CROCC,CTNNBIP1,CUEDC2,CUTA,DAP,DCAKD,DEGS2,…
TF	Factor: Hes1; motif: NNCACGYGNN; match class: 1	TF:M07991_1	5.08451e-06	5.29375	11174	416	272	21846	1700037H04RIK,2310079G19RIK,2610318N02RIK,ABCA7,ACAT2,ACBD6,ACY1,AGPAT4,AGTRAP,AK2,ALG1,ANKLE1,ANP32A,APEH,ARF5,ARFGAP1,ARL2,ARRDC1,ASL,ASPSCR1,ATG101,ATG4D,ATP2A3,ATP5D,ATP6V0D1,ATP6V1F,ATP9B,BAG6,BANF1,BATF2,BC005624,BCL2L1,BCL2L12,BNIP1,BRD9,BSPRY,BTG2,CAPN1,CARD10,CC2D1B,CCDC22,CCDC61,CCDC9,CCDC97,CCT7,CDK10,CDK11B,CDX2,CEP131,CHD1L,CIZ1,CKAP2,CKB,CLDN7,CLK2,CMC2,COMTD1,COX10,CROCC,CTNNBIP1,C…
TF	Factor: IRF4; motif: NNNAYTCTCGGWNNN	TF:M02872	5.52293e-06	5.25783	14542	416	331	21846	2310022A10RIK,2610318N02RIK,AAMP,ABCA7,ACAT2,ACRBP,ADAM15,AGPAT4,AGTRAP,AK2,ALG1,ANKLE1,ANP32A,APOL7A,ARF5,ARL2,ARRDC1,ASPSCR1,ATG101,ATG4D,ATP13A1,ATP2A3,ATP5D,ATP6V0D1,ATP6V1F,BAG6,BANF1,BC005624,BCL2L1,BCL2L12,BCO2,BNIP1,BRMS1,BSPRY,BTG2,C130074G19RIK,CACTIN,CAML,CARD10,CBR2,CC2D1B,CCDC163,CCDC22,CCDC61,CCDC85B,CCHCR1,CCNB2,CCT7,CDC20,CDIPT,CDK10,CDK11B,CDX2,CEP152,CHD1L,CHPF2,CIZ1,CKAP2,CKB,C…
TF	Factor: IRF4; motif: NNNAYTCTCGGWNNN; match class: 0	TF:M02872_0	5.52293e-06	5.25783	14542	416	331	21846	2310022A10RIK,2610318N02RIK,AAMP,ABCA7,ACAT2,ACRBP,ADAM15,AGPAT4,AGTRAP,AK2,ALG1,ANKLE1,ANP32A,APOL7A,ARF5,ARL2,ARRDC1,ASPSCR1,ATG101,ATG4D,ATP13A1,ATP2A3,ATP5D,ATP6V0D1,ATP6V1F,BAG6,BANF1,BC005624,BCL2L1,BCL2L12,BCO2,BNIP1,BRMS1,BSPRY,BTG2,C130074G19RIK,CACTIN,CAML,CARD10,CBR2,CC2D1B,CCDC163,CCDC22,CCDC61,CCDC85B,CCHCR1,CCNB2,CCT7,CDC20,CDIPT,CDK10,CDK11B,CDX2,CEP152,CHD1L,CHPF2,CIZ1,CKAP2,CKB,C…
TF	Factor: c-Ets-1; motif: NNNRCCGGAWRYNNNN; match class: 1	TF:M01078_1	6.31697e-06	5.19949	2333	416	85	21846	ADAM15,AK2,ARFGAP1,ASPSCR1,ATG101,ATP13A1,ATP2A3,BAG6,BANF1,BRD9,CCDC9,CCDC97,CCT7,CIZ1,CLDN7,CNTROB,COMTD1,DMAP1,DNAJC11,DXO,EIF2B4,ERGIC3,FDXR,GGA1,GLMP,GNL1,IBA57,JUNB,KNSTRN,LRPPRC,LRRC47,MAD2L1BP,MID1IP1,MIIP,MISP,MUM1,NDUFS2,NEDD8,NUDT1,PAK1IP1,PEX6,PHKG2,PIH1D1,PLEKHH3,POC1A,POLRMT,POMP,POP7,PPP1R16A,PPP1R35,PREB,PRKCSH,PRMT7,PSMD8,PSMG1,PTPN23,PTTG1,RBCK1,RGL2,RNF40,RPLP2,RTEL1,RWDD2B,SCA…
TF	Factor: ESE-1; motif: NSMGGAARTN; match class: 1	TF:M01214_1	1.105e-05	4.95664	2282	416	83	21846	ARFGAP1,ASPSCR1,ATG101,ATP13A1,BAG6,BANF1,BRD9,CACTIN,CCDC163,CCDC9,CCT7,CDK10,CDK11B,CIZ1,CLDN7,COX6A1,CROCC,CUEDC2,CUTA,DMAP1,DNAJC30,EIF2B4,ERGIC3,EXOSC6,FAM110A,FDXR,GGA1,GLMP,GNL1,KNSTRN,LRRC47,MAPK7,MISP,MUM1,MZT2,NDUFA9,NEDD8,NELFCD,NFKBIL1,NPRL2,NUDT1,PAK1IP1,PEX11G,PEX6,PHKG2,PIH1D1,POC1A,POMP,POP7,PREB,PRKCSH,PRR13,PSMC5,PSMD8,PTTG1,PUF60,PYGB,RBCK1,RBM17,RWDD2B,SART1,SCAND1,SLC25A20,SL…
TF	Factor: Erm; motif: NCCGGAWGTN; match class: 1	TF:M01992_1	1.39762e-05	4.85461	1216	416	54	21846	ASPSCR1,ATG101,ATP13A1,ATP2A3,ATP6V1F,BAG6,BANF1,CCDC9,CCDC97,CDC20,CIZ1,CLDN7,COMTD1,DHRS7B,DMAP1,EIF2B4,ERGIC3,FDXR,GGA1,GNL1,LRRC47,MAD2L1BP,MAPK7,MISP,NEDD8,NUDT1,PAK1IP1,PEX6,PIH1D1,POC1A,POLR2G,POMP,POP7,PPP1R16A,PREB,PRKCSH,PRMT7,PSMG1,PTPN23,RBCK1,RGL2,RPLP2,SCAND1,SLC35C1,TEX264,TMC6,TOMM34,TONSL,TRAF7,TRIM41,UBL7,VPS51,VPS52,ZFP622
TF	Factor: BTEB2; motif: RGGGNGKGGN	TF:M07277	1.54238e-05	4.81181	7598	416	201	21846	1700037H04RIK,2310022A10RIK,2610318N02RIK,AAMP,ABCA7,ABT1,ACRBP,ACY1,ADAM15,AGPAT4,ALG1,ANKLE1,ANP32A,APEH,ARF5,ARRDC1,ASPSCR1,ATP2A3,ATP6V1F,ATP9B,BAG6,BANF1,BNIP1,BRD9,BSPRY,CACTIN,CAPN1,CCDC163,CCDC85B,CCDC9,CCDC97,CCT7,CDIPT,CEP131,CKAP2,CLIP2,CLK2,CLTB,COMTD1,CRACR2B,CROCC,CTNNBIP1,CUEDC2,CUTA,DAP,DCAKD,DGCR14,DMAP1,DMPK,DOLPP1,DRAP1,EGR1,EHMT2,EMC10,EMID1,EPN3,ERP29,ESRP1,FAM110A,FAM83F,FBX…
TF	Factor: BTEB2; motif: RGGGNGKGGN; match class: 0	TF:M07277_0	1.54238e-05	4.81181	7598	416	201	21846	1700037H04RIK,2310022A10RIK,2610318N02RIK,AAMP,ABCA7,ABT1,ACRBP,ACY1,ADAM15,AGPAT4,ALG1,ANKLE1,ANP32A,APEH,ARF5,ARRDC1,ASPSCR1,ATP2A3,ATP6V1F,ATP9B,BAG6,BANF1,BNIP1,BRD9,BSPRY,CACTIN,CAPN1,CCDC163,CCDC85B,CCDC9,CCDC97,CCT7,CDIPT,CEP131,CKAP2,CLIP2,CLK2,CLTB,COMTD1,CRACR2B,CROCC,CTNNBIP1,CUEDC2,CUTA,DAP,DCAKD,DGCR14,DMAP1,DMPK,DOLPP1,DRAP1,EGR1,EHMT2,EMC10,EMID1,EPN3,ERP29,ESRP1,FAM110A,FAM83F,FBX…
TF	Factor: AhR,; motif: NRCGTGNGN	TF:M00976	1.87378e-05	4.72728	4417	416	133	21846	1700037H04RIK,2310022A10RIK,9430015G10RIK,AAMP,ACBD6,ADAM15,AK2,ANKLE1,ANP32A,APOL7A,ARF5,ARL2,ASL,ATG101,ATP13A1,ATP5D,ATP6V0D1,BAG6,BANF1,BATF2,C130074G19RIK,CAML,CCDC85B,CCNB2,CCT7,CDK10,CDX2,CEP131,CHD1L,CLK2,COX6A1,CRACR2B,DCAKD,EHMT2,EMC10,ERP29,EXOSC6,FBXW4,FOXD2,GFI1,GLRX5,GNL1,GPR157,H2AFY,H2-D1,H2-Q10,HBS1L,HCFC1R1,HDGF,HNRNPA1,HNRNPD,IBA57,ITPK1,KCTD17,KLHL21,KRT18,LDLR,LRPPRC,LRRC14,M…
TF	Factor: AhR,; motif: NRCGTGNGN; match class: 0	TF:M00976_0	1.87378e-05	4.72728	4417	416	133	21846	1700037H04RIK,2310022A10RIK,9430015G10RIK,AAMP,ACBD6,ADAM15,AK2,ANKLE1,ANP32A,APOL7A,ARF5,ARL2,ASL,ATG101,ATP13A1,ATP5D,ATP6V0D1,BAG6,BANF1,BATF2,C130074G19RIK,CAML,CCDC85B,CCNB2,CCT7,CDK10,CDX2,CEP131,CHD1L,CLK2,COX6A1,CRACR2B,DCAKD,EHMT2,EMC10,ERP29,EXOSC6,FBXW4,FOXD2,GFI1,GLRX5,GNL1,GPR157,H2AFY,H2-D1,H2-Q10,HBS1L,HCFC1R1,HDGF,HNRNPA1,HNRNPD,IBA57,ITPK1,KCTD17,KLHL21,KRT18,LDLR,LRPPRC,LRRC14,M…
TF	Factor: E2F-1; motif: TTTSGCGS; match class: 0	TF:M00431_0	1.95852e-05	4.70807	5978	416	167	21846	ABCA7,ACBD6,ACRBP,ADAM15,AK2,ANKLE1,APEH,ARF5,ARL2,ASL,ASPSCR1,ATP5D,ATP6V0D1,ATP9B,BAG6,BANF1,BC005624,BCL2L1,BCL2L12,BNIP1,BSPRY,BTG2,C130074G19RIK,CACTIN,CARD10,CC2D1B,CCDC85B,CCHCR1,CCT7,CEP152,CLTB,COMTD1,COX6A1,CROCC,CTNNBIP1,DCAKD,DEGS2,DNAJC11,DRAP1,ERGIC3,ESRP1,FAM83F,FOXA3,FUCA1,GALK1,GFI1,GLB1,GLRX5,GMPPA,GNL1,GPR157,H2-D1,HDGF,HMCES,HNRNPA1,HNRNPC,HNRNPD,HOXA7,HR,IL11RA1,ILKAP,IRF2BP1…
TF	Factor: E2F-1; motif: TTTSGCGS	TF:M00431	1.95852e-05	4.70807	5978	416	167	21846	ABCA7,ACBD6,ACRBP,ADAM15,AK2,ANKLE1,APEH,ARF5,ARL2,ASL,ASPSCR1,ATP5D,ATP6V0D1,ATP9B,BAG6,BANF1,BC005624,BCL2L1,BCL2L12,BNIP1,BSPRY,BTG2,C130074G19RIK,CACTIN,CARD10,CC2D1B,CCDC85B,CCHCR1,CCT7,CEP152,CLTB,COMTD1,COX6A1,CROCC,CTNNBIP1,DCAKD,DEGS2,DNAJC11,DRAP1,ERGIC3,ESRP1,FAM83F,FOXA3,FUCA1,GALK1,GFI1,GLB1,GLRX5,GMPPA,GNL1,GPR157,H2-D1,HDGF,HMCES,HNRNPA1,HNRNPC,HNRNPD,HOXA7,HR,IL11RA1,ILKAP,IRF2BP1…
TF	Factor: Sp1; motif: CCCCGCCCCN	TF:M00933	2.00781e-05	4.69728	8774	416	224	21846	1700037H04RIK,2310022A10RIK,2610318N02RIK,AAMP,ABT1,ACRBP,ACY1,ADAM15,AGPAT4,ALG1,ANKLE1,ANP32A,APEH,ARF5,ARRDC1,ASL,ASPSCR1,ATP2A3,ATP6V1F,ATP9B,BAG6,BANF1,BNIP1,BRD9,BSPRY,BTG2,C130074G19RIK,CACTIN,CAPN1,CCDC85B,CCDC9,CCDC97,CCT7,CDK10,CDK11B,CEP131,CKAP2,CLIP2,CLK2,CLTB,CMC2,COMTD1,CRACR2B,CROCC,CTNNBIP1,CUTA,DCAKD,DGCR14,DOLPP1,DRAP1,EGR1,EHMT2,EMC10,EMID1,EPN3,ERGIC3,ERP29,ESRP1,FAAH,FAM110A…
TF	Factor: Sp1; motif: CCCCGCCCCN; match class: 0	TF:M00933_0	2.00781e-05	4.69728	8774	416	224	21846	1700037H04RIK,2310022A10RIK,2610318N02RIK,AAMP,ABT1,ACRBP,ACY1,ADAM15,AGPAT4,ALG1,ANKLE1,ANP32A,APEH,ARF5,ARRDC1,ASL,ASPSCR1,ATP2A3,ATP6V1F,ATP9B,BAG6,BANF1,BNIP1,BRD9,BSPRY,BTG2,C130074G19RIK,CACTIN,CAPN1,CCDC85B,CCDC9,CCDC97,CCT7,CDK10,CDK11B,CEP131,CKAP2,CLIP2,CLK2,CLTB,CMC2,COMTD1,CRACR2B,CROCC,CTNNBIP1,CUTA,DCAKD,DGCR14,DOLPP1,DRAP1,EGR1,EHMT2,EMC10,EMID1,EPN3,ERGIC3,ERP29,ESRP1,FAAH,FAM110A…
TF	Factor: GKLF; motif: WGGGYGKGGCCN; match class: 1	TF:M09692_1	2.23264e-05	4.65118	3598	416	114	21846	1700037H04RIK,2610318N02RIK,ABT1,ADAM15,ALG1,ANKLE1,APEH,ARF5,ARRDC1,ASPSCR1,ATG4D,ATP2A3,ATP6V1F,BANF1,BC005624,BNIP1,BRD9,BSPRY,CACTIN,CAPN1,CC2D1B,CCDC163,CCDC9,CCHCR1,CCT7,CKAP2,CLIP2,CLTB,COMTD1,CTNNBIP1,CUTA,DAP,DOLPP1,DRAP1,EHMT2,EMC10,ERGIC3,ERP29,EXOSC6,FAAH,FDXR,GAS2L1,GGA1,GLB1,GPR157,HMCES,HNRNPD,HR,IBA57,IGSF8,ITPK1,JUND,KCNN4,KIFC2,KLF16,KRT19,KRTCAP3,LAMB3,LASP1,LDLR,LZTS2,MBD6,MIS…
TF	Factor: Egr-2; motif: GCGTGGGCGG	TF:M05494	2.85273e-05	4.54474	7208	416	192	21846	9430015G10RIK,ACY1,ADAM15,AGPAT4,AK2,ALG1,ANP32A,APEH,ARF5,ARFGAP1,ARL2,ASL,ASPSCR1,ATP2A3,ATP5D,ATP6V1F,ATP9B,BAG6,BC005624,BNIP1,BTG2,CACTIN,CAPN1,CC2D1B,CCDC163,CCDC85B,CCDC9,CCDC97,CCT7,CDC20,CDIPT,CDK10,CHD1L,CIZ1,CKAP2,CLIP2,CLK2,CLTB,CNTROB,COX10,COX6A1,CROCC,CTNNBIP1,DAP,DCAKD,DEGS2,DMAP1,DNAJC11,DPCD,EGR1,EHMT2,EIF2B4,EMID1,ERGIC3,ERP29,ESRP1,EXOSC6,FAAH,FAM110A,FAM83F,FBXW4,FCGRT,FOXD2,…
TF	Factor: Egr-2; motif: GCGTGGGCGG; match class: 0	TF:M05494_0	2.85273e-05	4.54474	7208	416	192	21846	9430015G10RIK,ACY1,ADAM15,AGPAT4,AK2,ALG1,ANP32A,APEH,ARF5,ARFGAP1,ARL2,ASL,ASPSCR1,ATP2A3,ATP5D,ATP6V1F,ATP9B,BAG6,BC005624,BNIP1,BTG2,CACTIN,CAPN1,CC2D1B,CCDC163,CCDC85B,CCDC9,CCDC97,CCT7,CDC20,CDIPT,CDK10,CHD1L,CIZ1,CKAP2,CLIP2,CLK2,CLTB,CNTROB,COX10,COX6A1,CROCC,CTNNBIP1,DAP,DCAKD,DEGS2,DMAP1,DNAJC11,DPCD,EGR1,EHMT2,EIF2B4,EMID1,ERGIC3,ERP29,ESRP1,EXOSC6,FAAH,FAM110A,FAM83F,FBXW4,FCGRT,FOXD2,…
TF	Factor: E2F-4; motif: GCGGGAAANA; match class: 0	TF:M02090_0	3.08619e-05	4.51058	10319	416	253	21846	9430015G10RIK,AAMP,ABCA7,ABT1,ACAT2,ACBD6,ACY1,ADAM15,AGTRAP,AK2,ANP32A,APEH,APOL7A,ARF5,ARFGAP1,ARRDC1,ASPSCR1,ATG4D,ATP13A1,ATP5D,ATP6V1F,ATP9B,BAG6,BANF1,BCL2L12,BNIP1,BTG2,C130074G19RIK,CAML,CAPN1,CARD10,CBR2,CC2D1B,CCDC61,CCDC85B,CCHCR1,CDIPT,CDK11B,CDX2,CHD1L,CKB,CLDN7,CLIP2,CLTB,COX6A1,CRACR2B,CTNNBIP1,CUEDC2,DCAKD,DEGS2,DHRS7B,DMAP1,DMPK,DNAJC30,DOC2G,DOLPP1,DPEP1,DRAP1,EGR1,EIF2B4,EPHB6,…
TF	Factor: E2F-4; motif: GCGGGAAANA	TF:M02090	3.08619e-05	4.51058	10319	416	253	21846	9430015G10RIK,AAMP,ABCA7,ABT1,ACAT2,ACBD6,ACY1,ADAM15,AGTRAP,AK2,ANP32A,APEH,APOL7A,ARF5,ARFGAP1,ARRDC1,ASPSCR1,ATG4D,ATP13A1,ATP5D,ATP6V1F,ATP9B,BAG6,BANF1,BCL2L12,BNIP1,BTG2,C130074G19RIK,CAML,CAPN1,CARD10,CBR2,CC2D1B,CCDC61,CCDC85B,CCHCR1,CDIPT,CDK11B,CDX2,CHD1L,CKB,CLDN7,CLIP2,CLTB,COX6A1,CRACR2B,CTNNBIP1,CUEDC2,DCAKD,DEGS2,DHRS7B,DMAP1,DMPK,DNAJC30,DOC2G,DOLPP1,DPEP1,DRAP1,EGR1,EIF2B4,EPHB6,…
TF	Factor: Elf5; motif: CSMGGAARTN; match class: 1	TF:M01980_1	3.60439e-05	4.44317	1321	416	56	21846	ASPSCR1,ATP13A1,ATP6V1F,BAG6,CCDC9,CCDC97,CDK10,CIZ1,CLDN7,CROCC,CUTA,DMAP1,DNAJC30,EIF2B4,FDXR,GGA1,GLMP,GNL1,KLHL21,LRRC47,LYNX1,MAPK7,MIIP,MISP,MUM1,MZT2,NPRL2,NUDT1,PAK1IP1,PEX6,PHKG2,POC1A,POMP,PPP1R16A,PUF60,PYGB,R3HDM4,RBCK1,SART1,SLC22A18,SLC25A20,SLC35C1,SNF8,SQSTM1,TBC1D13,TBC1D17,TMC6,TOMM34,TRAF7,TRIM41,UBAC1,UBALD1,VPS51,VPS52,WDR83OS,ZFP622
TF	Factor: Sp2; motif: NYSGCCCCGCCCCCY	TF:M03567	3.82538e-05	4.41733	6411	416	175	21846	1700037H04RIK,2310022A10RIK,2610318N02RIK,AAMP,ABT1,ACRBP,ACY1,ADAM15,AGPAT4,AGTRAP,ALG1,ANKLE1,ANP32A,APEH,ARF5,ARRDC1,ASPSCR1,ATP2A3,ATP6V1F,ATP9B,BAG6,BANF1,BNIP1,BRD9,BSPRY,BTG2,CACTIN,CAPN1,CARD10,CC2D1B,CCDC85B,CCDC9,CCDC97,CCT7,CEP131,CKAP2,CLIP2,CLK2,CLTB,CMC2,COMTD1,CRACR2B,CROCC,CTNNBIP1,CUTA,DAP,DOLPP1,DRAP1,EGR1,EHMT2,EMC10,EMID1,EPN3,ERGIC3,ERP29,ESRP1,FAM110A,FAM83F,FBXL19,FDXR,FFAR…
TF	Factor: Sp2; motif: NYSGCCCCGCCCCCY; match class: 0	TF:M03567_0	3.82538e-05	4.41733	6411	416	175	21846	1700037H04RIK,2310022A10RIK,2610318N02RIK,AAMP,ABT1,ACRBP,ACY1,ADAM15,AGPAT4,AGTRAP,ALG1,ANKLE1,ANP32A,APEH,ARF5,ARRDC1,ASPSCR1,ATP2A3,ATP6V1F,ATP9B,BAG6,BANF1,BNIP1,BRD9,BSPRY,BTG2,CACTIN,CAPN1,CARD10,CC2D1B,CCDC85B,CCDC9,CCDC97,CCT7,CEP131,CKAP2,CLIP2,CLK2,CLTB,CMC2,COMTD1,CRACR2B,CROCC,CTNNBIP1,CUTA,DAP,DOLPP1,DRAP1,EGR1,EHMT2,EMC10,EMID1,EPN3,ERGIC3,ERP29,ESRP1,FAM110A,FAM83F,FBXL19,FDXR,FFAR…
TF	Factor: USF; motif: NRCCACGTGASN	TF:M00796	4.65653e-05	4.33194	2760	416	93	21846	2310079G19RIK,2610318N02RIK,ACY1,AGTRAP,ALG1,APOL7A,ARF5,ARL2,ASPSCR1,ATG4D,ATP2A3,ATP6V0D1,ATP6V1F,BATF2,BNIP1,BSPRY,CARD10,CBR2,CC2D1B,CCDC22,CCDC85B,CCDC9,CDX2,CLK2,CMC2,COMTD1,CROCC,CUTA,DRAP1,EHMT2,EMID1,FCGRT,GLB1,GNL1,H2-D1,HEXA,HNRNPA1,HNRNPD,HOXA7,IGFLR1,ISOC2B,JUNB,KRT14,KRTCAP3,LRMP,LRPPRC,LZTS2,MCOLN1,MED28,METTL14,METTL17,MRPL2,MTCH1,MYO18A,NAGLU,PAK1IP1,PARP10,PHKG2,PLIN2,PMM2,POLR2…
TF	Factor: USF; motif: NRCCACGTGASN; match class: 0	TF:M00796_0	4.65653e-05	4.33194	2760	416	93	21846	2310079G19RIK,2610318N02RIK,ACY1,AGTRAP,ALG1,APOL7A,ARF5,ARL2,ASPSCR1,ATG4D,ATP2A3,ATP6V0D1,ATP6V1F,BATF2,BNIP1,BSPRY,CARD10,CBR2,CC2D1B,CCDC22,CCDC85B,CCDC9,CDX2,CLK2,CMC2,COMTD1,CROCC,CUTA,DRAP1,EHMT2,EMID1,FCGRT,GLB1,GNL1,H2-D1,HEXA,HNRNPA1,HNRNPD,HOXA7,IGFLR1,ISOC2B,JUNB,KRT14,KRTCAP3,LRMP,LRPPRC,LZTS2,MCOLN1,MED28,METTL14,METTL17,MRPL2,MTCH1,MYO18A,NAGLU,PAK1IP1,PARP10,PHKG2,PLIN2,PMM2,POLR2…
TF	Factor: GKLF; motif: GCCMCRCCCNNN; match class: 1	TF:M01588_1	4.84456e-05	4.31475	2969	416	98	21846	1700037H04RIK,2610318N02RIK,ABT1,ADAM15,ANKLE1,APEH,ARF5,ARRDC1,ASPSCR1,ATG4D,ATP2A3,BANF1,BC005624,BNIP1,BRD9,BSPRY,CACTIN,CAPN1,CCDC9,CCHCR1,CCT7,CKAP2,CLIP2,CLTB,COMTD1,CUTA,DAP,DOLPP1,DRAP1,EHMT2,EMC10,ERGIC3,ERP29,EXOSC6,FAAH,FDXR,GAS2L1,GGA1,GLB1,GPR157,HMCES,HNRNPD,HR,IBA57,IGSF8,ITPK1,JUND,KIFC2,KLF16,KRT19,KRTCAP3,LAMB3,LASP1,LDLR,MBD6,MISP,MRPL2,NAGLU,NR2F6,NUP62,PGPEP1,PIGS,PIH1D1,PLEK…
TF	Factor: E2F-3; motif: GGCGGGN; match class: 1	TF:M02089_1	5.60836e-05	4.25116	6876	416	184	21846	AAMP,ABT1,ACY1,ADAM15,AGTRAP,ALG1,ANP32A,APEH,ARF5,ARRDC1,ASPSCR1,ATG4D,ATP2A3,ATP6V0D1,ATP6V1F,ATP9B,BAG6,BANF1,BC005624,BRD9,BSPRY,BTG2,CACTIN,CAPN1,CCDC9,CCDC97,CCHCR1,CCT7,CDX2,CKAP2,CLIP2,CLK2,CLTB,CMC2,COX6A1,CRACR2B,CTNNBIP1,CUEDC2,CUTA,DAP,DCAKD,DEGS2,DNAJC11,DNAJC30,DRAP1,EGR1,EHMT2,EMID1,EPN3,ERGIC3,ERP29,ESRP1,EXOSC6,FAM110A,FBXL19,FBXW4,FDXR,FOXA3,FOXD2,GALK1,GAS2L1,GFI1,GGA1,GLB1,GNL…
TF	Factor: BCL6B; motif: NNNNCCGCCCCWNNNN; match class: 1	TF:M02844_1	5.75937e-05	4.23962	8513	416	217	21846	1700037H04RIK,2610318N02RIK,9430015G10RIK,AAMP,ABCA7,ABT1,ACAT2,ACTA1,ACY1,ADAM15,AGPAT4,AGTRAP,AK2,ANP32A,APEH,ARF5,ARL2,ARRDC1,ASL,ASPSCR1,ATG101,ATP13A1,ATP2A3,ATP5D,ATP9B,BAG6,BANF1,BATF2,BC005624,BCL2L1,BCL2L12,BCO2,BNIP1,BRD9,BTG2,CAPN1,CARD10,CCDC85B,CCDC9,CCDC97,CCHCR1,CCT7,CDK11B,CEP152,CIZ1,CKAP2,CLIP2,CLK2,CMC2,COX6A1,CRACR2B,CTNNBIP1,DAP,DCAKD,DEGS2,DHRS7B,DMPK,DRAP1,EHMT2,EMC10,EMID1…
TF	Factor: NGFI-C; motif: WTGCGTGGGYGG	TF:M00244	5.99215e-05	4.22242	4997	416	144	21846	1700037H04RIK,2610318N02RIK,9430015G10RIK,AAMP,ADAM15,AGPAT4,ALG1,ANP32A,APEH,ARF5,ARL2,ATP6V1F,ATP9B,BAG6,BC005624,BNIP1,BSPRY,BTG2,CAPN1,CARD10,CCDC97,CCT7,CDC20,CDK10,CENPA,CIZ1,CKAP2,CLIP2,CLK2,CLTB,COMTD1,COX6A1,CROCC,CTNNBIP1,DAP,DGCR14,EHMT2,EIF2B4,EMC10,ERGIC3,ESRP1,FAAH,FAM110A,FAM83F,FBXW4,GALK1,GFI1,GGA1,GNL1,GRN,H2AFY,H2-D1,H2-Q10,HDGF,HEXA,HNRNPD,HR,IBA57,IGSF8,IHH,ILKAP,IPO13,IRF2BP…
TF	Factor: NGFI-C; motif: WTGCGTGGGYGG; match class: 0	TF:M00244_0	5.99215e-05	4.22242	4997	416	144	21846	1700037H04RIK,2610318N02RIK,9430015G10RIK,AAMP,ADAM15,AGPAT4,ALG1,ANP32A,APEH,ARF5,ARL2,ATP6V1F,ATP9B,BAG6,BC005624,BNIP1,BSPRY,BTG2,CAPN1,CARD10,CCDC97,CCT7,CDC20,CDK10,CENPA,CIZ1,CKAP2,CLIP2,CLK2,CLTB,COMTD1,COX6A1,CROCC,CTNNBIP1,DAP,DGCR14,EHMT2,EIF2B4,EMC10,ERGIC3,ESRP1,FAAH,FAM110A,FAM83F,FBXW4,GALK1,GFI1,GGA1,GNL1,GRN,H2AFY,H2-D1,H2-Q10,HDGF,HEXA,HNRNPD,HR,IBA57,IGSF8,IHH,ILKAP,IPO13,IRF2BP…
TF	Factor: USF; motif: NNRYCACGTGRYNN; match class: 1	TF:M00121_1	7.57269e-05	4.12075	2583	416	88	21846	2310079G19RIK,ACY1,AGTRAP,ALG1,ARF5,ARL2,ASPSCR1,ATP6V0D1,ATP6V1F,BANF1,BNIP1,BSPRY,CC2D1B,CCDC22,CCDC9,CCDC97,CDX2,CLK2,COMTD1,CROCC,CUTA,DRAP1,EHMT2,FAM83F,FBXW4,FCGRT,GALK1,GIGYF1,GLB1,GUCA2B,HDGF,HEXA,HNRNPA1,HNRNPD,HOXA7,IRF2BP1,ISOC2B,ITPK1,JUNB,KRTCAP3,LEMD2,LRMP,LRPPRC,LZTS2,MCOLN1,MED28,MEPCE,METTL17,MRPL2,MSTO1,MTCH1,MUM1,MYO18A,NAGLU,NEURL4,OTULIN,PAK1IP1,PHKG2,PLIN2,PMM2,POLR2G,POMP,P…
TF	Factor: USF; motif: NNRYCACGTGRYNN; match class: 0	TF:M00121_0	7.57269e-05	4.12075	2583	416	88	21846	2310079G19RIK,ACY1,AGTRAP,ALG1,ARF5,ARL2,ASPSCR1,ATP6V0D1,ATP6V1F,BANF1,BNIP1,BSPRY,CC2D1B,CCDC22,CCDC9,CCDC97,CDX2,CLK2,COMTD1,CROCC,CUTA,DRAP1,EHMT2,FAM83F,FBXW4,FCGRT,GALK1,GIGYF1,GLB1,GUCA2B,HDGF,HEXA,HNRNPA1,HNRNPD,HOXA7,IRF2BP1,ISOC2B,ITPK1,JUNB,KRTCAP3,LEMD2,LRMP,LRPPRC,LZTS2,MCOLN1,MED28,MEPCE,METTL17,MRPL2,MSTO1,MTCH1,MUM1,MYO18A,NAGLU,NEURL4,OTULIN,PAK1IP1,PHKG2,PLIN2,PMM2,POLR2G,POMP,P…
TF	Factor: USF; motif: NNRYCACGTGRYNN	TF:M00121	7.57269e-05	4.12075	2583	416	88	21846	2310079G19RIK,ACY1,AGTRAP,ALG1,ARF5,ARL2,ASPSCR1,ATP6V0D1,ATP6V1F,BANF1,BNIP1,BSPRY,CC2D1B,CCDC22,CCDC9,CCDC97,CDX2,CLK2,COMTD1,CROCC,CUTA,DRAP1,EHMT2,FAM83F,FBXW4,FCGRT,GALK1,GIGYF1,GLB1,GUCA2B,HDGF,HEXA,HNRNPA1,HNRNPD,HOXA7,IRF2BP1,ISOC2B,ITPK1,JUNB,KRTCAP3,LEMD2,LRMP,LRPPRC,LZTS2,MCOLN1,MED28,MEPCE,METTL17,MRPL2,MSTO1,MTCH1,MUM1,MYO18A,NAGLU,NEURL4,OTULIN,PAK1IP1,PHKG2,PLIN2,PMM2,POLR2G,POMP,P…
TF	Factor: E2F-4; motif: GNNGGCGGGAAN	TF:M09682	8.42863e-05	4.07424	5906	416	163	21846	AAMP,ABCA7,ABT1,ACY1,AK2,ANP32A,ARF5,ATP2A3,ATP6V0D1,BANF1,BTG2,CACTIN,CAML,CARD10,CC2D1B,CCDC163,CCDC61,CCDC9,CCHCR1,CCT7,CENPA,CEP152,CHD1L,CLK2,CLTB,CMC2,CNTROB,COX6A1,CRACR2B,CTNNBIP1,CUTA,DAP,DCAKD,DDC,DMPK,DNAJC11,DRAP1,EHMT2,EIF2B4,EPHB6,ESRP1,EXOSC6,FAM110A,FAM83F,FBXL19,FBXW4,FOXD2,FUCA1,GGA1,GPAA1,GPR157,H2AFY,HBS1L,HCFC1R1,HDGF,HMCES,HNRNPA1,HNRNPD,HOXA7,HR,IBA57,IGSF8,IRF2BP1,JUND,KCN…
TF	Factor: E2F-4; motif: GNNGGCGGGAAN; match class: 0	TF:M09682_0	8.42863e-05	4.07424	5906	416	163	21846	AAMP,ABCA7,ABT1,ACY1,AK2,ANP32A,ARF5,ATP2A3,ATP6V0D1,BANF1,BTG2,CACTIN,CAML,CARD10,CC2D1B,CCDC163,CCDC61,CCDC9,CCHCR1,CCT7,CENPA,CEP152,CHD1L,CLK2,CLTB,CMC2,CNTROB,COX6A1,CRACR2B,CTNNBIP1,CUTA,DAP,DCAKD,DDC,DMPK,DNAJC11,DRAP1,EHMT2,EIF2B4,EPHB6,ESRP1,EXOSC6,FAM110A,FAM83F,FBXL19,FBXW4,FOXD2,FUCA1,GGA1,GPAA1,GPR157,H2AFY,HBS1L,HCFC1R1,HDGF,HMCES,HNRNPA1,HNRNPD,HOXA7,HR,IBA57,IGSF8,IRF2BP1,JUND,KCN…
TF	Factor: GABPalpha_GABPbeta; motif: CTTCCKGY; match class: 0	TF:M03791_0	0.000100708	3.99694	2971	416	97	21846	ADAM15,AGTRAP,AK2,ARFGAP1,ASL,ATG101,ATP13A1,ATP2A3,BAG6,BANF1,BATF2,BC005624,BCL2L1,CCDC9,CCDC97,CDC20,CDK10,CDK11B,CIZ1,CLDN7,CNTROB,COX10,COX6A1,DCAKD,DHRS7B,DMAP1,DNAJC11,DXO,EIF2B4,ERGIC3,FAAH,FDXR,FOXD2,GLRX5,HNRNPD,IBA57,IL11RA1,IPO13,ISOC2B,LEMD2,LRMP,LRPPRC,LRRC47,MAD2L1BP,MAPK7,MISP,MZT2,NEDD8,NFKBIL1,NR2F6,NUDT1,PAGR1A,PAK1IP1,PEX6,PIGS,PLEKHH3,POC1A,POLRMT,POMP,POP7,PPP1R16A,PRICKLE3,…
TF	Factor: GABPalpha_GABPbeta; motif: CTTCCKGY	TF:M03791	0.000100708	3.99694	2971	416	97	21846	ADAM15,AGTRAP,AK2,ARFGAP1,ASL,ATG101,ATP13A1,ATP2A3,BAG6,BANF1,BATF2,BC005624,BCL2L1,CCDC9,CCDC97,CDC20,CDK10,CDK11B,CIZ1,CLDN7,CNTROB,COX10,COX6A1,DCAKD,DHRS7B,DMAP1,DNAJC11,DXO,EIF2B4,ERGIC3,FAAH,FDXR,FOXD2,GLRX5,HNRNPD,IBA57,IL11RA1,IPO13,ISOC2B,LEMD2,LRMP,LRPPRC,LRRC47,MAD2L1BP,MAPK7,MISP,MZT2,NEDD8,NFKBIL1,NR2F6,NUDT1,PAGR1A,PAK1IP1,PEX6,PIGS,PLEKHH3,POC1A,POLRMT,POMP,POP7,PPP1R16A,PRICKLE3,…
TF	Factor: E2F-4; motif: NTTTCSCGCC; match class: 1	TF:M07380_1	0.000111095	3.95431	5367	416	151	21846	ABCA7,ABT1,ACY1,AK2,ALG1,ANP32A,ARF5,ASPSCR1,ATG101,ATP5D,ATP6V0D1,BANF1,BTG2,CACTIN,CAML,CARD10,CC2D1B,CCHCR1,CCT7,CDIPT,CENPA,CEP152,CLK2,CLTB,CMC2,COX10,COX6A1,CRACR2B,CTNNBIP1,DNAJC11,DRAP1,EHMT2,EIF2B4,EPHB6,ESRP1,EXOSC6,FBXL19,FBXW4,FOXA3,FOXD2,FUCA1,GAS2L1,GGA1,GLB1,GLRX5,GNL1,GPAA1,GPR157,GRN,H2AFY,HCFC1R1,HDGF,HMCES,HNRNPA1,HNRNPD,IBA57,IGSF8,IHH,IRF2BP1,ITPK1,JUNB,JUND,KCTD17,KIFC2,KLF1…
TF	Factor: USF1; motif: NNNNGTCACGTGGN; match class: 1	TF:M07067_1	0.000123852	3.9071	818	416	40	21846	2310079G19RIK,AGTRAP,ARF5,ARL2,ASPSCR1,CC2D1B,CCDC22,CCDC97,COMTD1,CROCC,CUTA,FCGRT,GALK1,GLB1,HDGF,HEXA,HNRNPD,HOXA7,ITPK1,KLF16,KRTCAP3,MCOLN1,MED28,MRPL2,NAGLU,PAK1IP1,PLIN2,PRKCSH,PTTG1,PYCR2,SCRIB,STUB1,TAPBP,TBC1D13,TFPT,TMC6,TNKS1BP1,TOMM6,TSR2,UBALD1
TF	Factor: Tcfl5; motif: NNCNCGNGNN	TF:M08005	0.00015554	3.80816	6337	416	171	21846	2310079G19RIK,2610318N02RIK,9430015G10RIK,ACBD6,AK2,ALG1,ANKLE1,ARL2,ASPSCR1,ATP13A1,ATP5D,ATP6V0D1,BAG6,BCL2L1,CACTIN,CARD10,CC2D1B,CCDC22,CCDC85B,CCHCR1,CCNB2,CCT7,CDK11B,CEP131,CHD1L,CKAP2,CKB,CLDN7,CMC2,CNTROB,CTNNBIP1,CUTA,DAP,DEGS2,DNAJC30,DOLPP1,DRAP1,EGR1,EHMT2,EIF2B4,EMC10,EPHB6,ERP29,ESRP1,EXOSC6,FAAH,FAM83F,FBXL19,FBXW4,GALK1,GLB1,GNL1,GPAA1,H2AFY,HDGF,HEXA,HNRNPA1,HNRNPD,HOXA7,HR,IBA5…
TF	Factor: Tcfl5; motif: NNCNCGNGNN; match class: 0	TF:M08005_0	0.00015554	3.80816	6337	416	171	21846	2310079G19RIK,2610318N02RIK,9430015G10RIK,ACBD6,AK2,ALG1,ANKLE1,ARL2,ASPSCR1,ATP13A1,ATP5D,ATP6V0D1,BAG6,BCL2L1,CACTIN,CARD10,CC2D1B,CCDC22,CCDC85B,CCHCR1,CCNB2,CCT7,CDK11B,CEP131,CHD1L,CKAP2,CKB,CLDN7,CMC2,CNTROB,CTNNBIP1,CUTA,DAP,DEGS2,DNAJC30,DOLPP1,DRAP1,EGR1,EHMT2,EIF2B4,EMC10,EPHB6,ERP29,ESRP1,EXOSC6,FAAH,FAM83F,FBXL19,FBXW4,GALK1,GLB1,GNL1,GPAA1,H2AFY,HDGF,HEXA,HNRNPA1,HNRNPD,HOXA7,HR,IBA5…
TF	Factor: Tcfl5; motif: NNCNCGNGNN; match class: 1	TF:M08005_1	0.00015554	3.80816	6337	416	171	21846	2310079G19RIK,2610318N02RIK,9430015G10RIK,ACBD6,AK2,ALG1,ANKLE1,ARL2,ASPSCR1,ATP13A1,ATP5D,ATP6V0D1,BAG6,BCL2L1,CACTIN,CARD10,CC2D1B,CCDC22,CCDC85B,CCHCR1,CCNB2,CCT7,CDK11B,CEP131,CHD1L,CKAP2,CKB,CLDN7,CMC2,CNTROB,CTNNBIP1,CUTA,DAP,DEGS2,DNAJC30,DOLPP1,DRAP1,EGR1,EHMT2,EIF2B4,EMC10,EPHB6,ERP29,ESRP1,EXOSC6,FAAH,FAM83F,FBXL19,FBXW4,GALK1,GLB1,GNL1,GPAA1,H2AFY,HDGF,HEXA,HNRNPA1,HNRNPD,HOXA7,HR,IBA5…
TF	Factor: ATF1; motif: NNATGACGANYANN	TF:M02842	0.000159259	3.7979	6579	416	176	21846	1700037H04RIK,2610318N02RIK,AAMP,ABCA7,ABT1,ACAT2,ACTA1,ADAM15,AK2,AKR1A1,ANKLE1,ANP32A,APEH,ARL2,ASPSCR1,ATG101,ATP13A1,ATP6V0D1,ATP6V1F,ATP9B,BANF1,BC005624,BCL2L1,BRMS1,BTG2,C130074G19RIK,CAML,CARD10,CC2D1B,CCDC22,CCDC9,CCDC97,CCHCR1,CCNB2,CCT7,CDK10,CDK11B,CENPA,CEP131,CKAP2,CKB,CLIP2,CLTB,CMC2,COMTD1,COX10,CROCC,CUEDC2,CUTA,DAP,DGCR14,DMPK,DNAJC30,DPCD,DPEP1,DXO,EGR1,EIF2B4,EPN3,ESRP1,EXOSC6…
TF	Factor: ATF1; motif: NNATGACGANYANN; match class: 0	TF:M02842_0	0.000159259	3.7979	6579	416	176	21846	1700037H04RIK,2610318N02RIK,AAMP,ABCA7,ABT1,ACAT2,ACTA1,ADAM15,AK2,AKR1A1,ANKLE1,ANP32A,APEH,ARL2,ASPSCR1,ATG101,ATP13A1,ATP6V0D1,ATP6V1F,ATP9B,BANF1,BC005624,BCL2L1,BRMS1,BTG2,C130074G19RIK,CAML,CARD10,CC2D1B,CCDC22,CCDC9,CCDC97,CCHCR1,CCNB2,CCT7,CDK10,CDK11B,CENPA,CEP131,CKAP2,CKB,CLIP2,CLTB,CMC2,COMTD1,COX10,CROCC,CUEDC2,CUTA,DAP,DGCR14,DMPK,DNAJC30,DPCD,DPEP1,DXO,EGR1,EIF2B4,EPN3,ESRP1,EXOSC6…
TF	Factor: SP1:SP3; motif: CCSCCCCCYCC	TF:M01219	0.000171704	3.76522	6682	416	178	21846	1700037H04RIK,2310022A10RIK,9430015G10RIK,ACAT2,AGPAT4,AGTRAP,ALG1,ANP32A,APEH,ARF5,ASPSCR1,ATP13A1,ATP6V0D1,ATP9B,BAG6,BANF1,CAPN1,CCDC85B,CCDC9,CCDC97,CCT7,CDX2,CEP152,CHD1L,CKAP2,CLIP2,CLK2,CMC2,COMTD1,COX10,COX6A1,CROCC,CTNNBIP1,DCAKD,DMAP1,DNAJC30,DOC2G,DRAP1,DXO,EGR1,EHMT2,EMID1,EPHB6,EPN3,ERP29,ESRP1,FAAH,FAM110A,FBXL19,FFAR2,FOXD2,FUCA1,GALK1,GGA1,GMPPA,GNL1,GPR157,GRN,H2AFY,H2-Q10,HBS1L,…
TF	Factor: SP1:SP3; motif: CCSCCCCCYCC; match class: 0	TF:M01219_0	0.000171704	3.76522	6682	416	178	21846	1700037H04RIK,2310022A10RIK,9430015G10RIK,ACAT2,AGPAT4,AGTRAP,ALG1,ANP32A,APEH,ARF5,ASPSCR1,ATP13A1,ATP6V0D1,ATP9B,BAG6,BANF1,CAPN1,CCDC85B,CCDC9,CCDC97,CCT7,CDX2,CEP152,CHD1L,CKAP2,CLIP2,CLK2,CMC2,COMTD1,COX10,COX6A1,CROCC,CTNNBIP1,DCAKD,DMAP1,DNAJC30,DOC2G,DRAP1,DXO,EGR1,EHMT2,EMID1,EPHB6,EPN3,ERP29,ESRP1,FAAH,FAM110A,FBXL19,FFAR2,FOXD2,FUCA1,GALK1,GGA1,GMPPA,GNL1,GPR157,GRN,H2AFY,H2-Q10,HBS1L,…
TF	Factor: E2F-7; motif: GRGGCGGGAANNN; match class: 0	TF:M10212_0	0.000184402	3.73424	7916	416	203	21846	AAMP,ABCA7,ABT1,ACY1,AK2,ALG1,ANP32A,APEH,ARF5,ASPSCR1,ATP13A1,ATP2A3,ATP6V0D1,BAG6,BANF1,BTG2,CACTIN,CAML,CARD10,CC2D1B,CCDC61,CCDC85B,CCDC9,CCHCR1,CCT7,CENPA,CEP152,CHD1L,CKB,CLDN7,CLK2,CLTB,CMC2,CNTROB,COX10,COX6A1,CRACR2B,CTNNBIP1,CUTA,DAP,DCAKD,DDC,DHRS7B,DMPK,DNAJC11,DRAP1,EHMT2,EIF2B4,EPHB6,ESRP1,EXOSC6,FAM110A,FAM83F,FBXL19,FBXW4,FOXA3,FOXD2,FUCA1,GAS2L1,GGA1,GNL1,GPAA1,GPR157,GRN,H2AFY,H…
TF	Factor: E2F-7; motif: GRGGCGGGAANNN	TF:M10212	0.000184402	3.73424	7916	416	203	21846	AAMP,ABCA7,ABT1,ACY1,AK2,ALG1,ANP32A,APEH,ARF5,ASPSCR1,ATP13A1,ATP2A3,ATP6V0D1,BAG6,BANF1,BTG2,CACTIN,CAML,CARD10,CC2D1B,CCDC61,CCDC85B,CCDC9,CCHCR1,CCT7,CENPA,CEP152,CHD1L,CKB,CLDN7,CLK2,CLTB,CMC2,CNTROB,COX10,COX6A1,CRACR2B,CTNNBIP1,CUTA,DAP,DCAKD,DDC,DHRS7B,DMPK,DNAJC11,DRAP1,EHMT2,EIF2B4,EPHB6,ESRP1,EXOSC6,FAM110A,FAM83F,FBXL19,FBXW4,FOXA3,FOXD2,FUCA1,GAS2L1,GGA1,GNL1,GPAA1,GPR157,GRN,H2AFY,H…
TF	Factor: Kaiso; motif: GCMGGGRGCRGS; match class: 0	TF:M03876_0	0.000184905	3.73305	11131	416	265	21846	2310079G19RIK,2610318N02RIK,9430015G10RIK,AAMP,ABCA7,ACBD6,ACTA1,ACY1,AGPAT4,AK2,ALG1,ANP32A,APEH,APOL7A,ARF5,ARFGAP1,ARL2,ASPSCR1,ATG101,ATP13A1,ATP2A3,ATP5D,ATP6V0D1,ATP9B,BANF1,BC005624,BCL2L1,BCL2L12,BRD9,BRMS1,BSPRY,BTG2,CAPN1,CARD10,CC2D1B,CCDC22,CCDC9,CCDC97,CCHCR1,CCT7,CDIPT,CEP131,CEP152,CIZ1,CKAP2,CKB,CLIP2,CLTB,COMTD1,COX10,COX6A1,CRACR2B,CROCC,CTNNBIP1,CUTA,DAP,DEGS2,DGCR14,DMPK,DNAJC…
TF	Factor: Kaiso; motif: GCMGGGRGCRGS	TF:M03876	0.000184905	3.73305	11131	416	265	21846	2310079G19RIK,2610318N02RIK,9430015G10RIK,AAMP,ABCA7,ACBD6,ACTA1,ACY1,AGPAT4,AK2,ALG1,ANP32A,APEH,APOL7A,ARF5,ARFGAP1,ARL2,ASPSCR1,ATG101,ATP13A1,ATP2A3,ATP5D,ATP6V0D1,ATP9B,BANF1,BC005624,BCL2L1,BCL2L12,BRD9,BRMS1,BSPRY,BTG2,CAPN1,CARD10,CC2D1B,CCDC22,CCDC9,CCDC97,CCHCR1,CCT7,CDIPT,CEP131,CEP152,CIZ1,CKAP2,CKB,CLIP2,CLTB,COMTD1,COX10,COX6A1,CRACR2B,CROCC,CTNNBIP1,CUTA,DAP,DEGS2,DGCR14,DMPK,DNAJC…
TF	Factor: c-Myc:Max; motif: NNACCACGTGGTNN	TF:M00118	0.000194802	3.71041	7971	416	204	21846	1700037H04RIK,2310079G19RIK,2610318N02RIK,9430015G10RIK,ABT1,ACAT2,ACBD6,ACRBP,ACY1,AGPAT4,AGTRAP,AK2,ALG1,ANKLE1,ARF5,ARL2,ARRDC1,ASPSCR1,ATG4D,ATP6V0D1,ATP6V1F,BANF1,BATF2,BC021614,BNIP1,BSPRY,CARD10,CC2D1B,CCDC22,CCDC61,CCDC9,CCDC97,CCHCR1,CCT7,CDK10,CDX2,CEP131,CHD1L,CLDN7,CLK2,CMC2,CNTROB,COMTD1,COX10,CROCC,CUTA,DERA,DNAJC11,DOC2G,DPCD,DRAP1,DXO,EGR1,EHMT2,EIF2B4,EMID1,ESRP1,FAM83F,FBXL19,FB…
TF	Factor: c-Myc:Max; motif: NNACCACGTGGTNN; match class: 1	TF:M00118_1	0.000194802	3.71041	7971	416	204	21846	1700037H04RIK,2310079G19RIK,2610318N02RIK,9430015G10RIK,ABT1,ACAT2,ACBD6,ACRBP,ACY1,AGPAT4,AGTRAP,AK2,ALG1,ANKLE1,ARF5,ARL2,ARRDC1,ASPSCR1,ATG4D,ATP6V0D1,ATP6V1F,BANF1,BATF2,BC021614,BNIP1,BSPRY,CARD10,CC2D1B,CCDC22,CCDC61,CCDC9,CCDC97,CCHCR1,CCT7,CDK10,CDX2,CEP131,CHD1L,CLDN7,CLK2,CMC2,CNTROB,COMTD1,COX10,CROCC,CUTA,DERA,DNAJC11,DOC2G,DPCD,DRAP1,DXO,EGR1,EHMT2,EIF2B4,EMID1,ESRP1,FAM83F,FBXL19,FB…
TF	Factor: c-Myc:Max; motif: NNACCACGTGGTNN; match class: 0	TF:M00118_0	0.000194802	3.71041	7971	416	204	21846	1700037H04RIK,2310079G19RIK,2610318N02RIK,9430015G10RIK,ABT1,ACAT2,ACBD6,ACRBP,ACY1,AGPAT4,AGTRAP,AK2,ALG1,ANKLE1,ARF5,ARL2,ARRDC1,ASPSCR1,ATG4D,ATP6V0D1,ATP6V1F,BANF1,BATF2,BC021614,BNIP1,BSPRY,CARD10,CC2D1B,CCDC22,CCDC61,CCDC9,CCDC97,CCHCR1,CCT7,CDK10,CDX2,CEP131,CHD1L,CLDN7,CLK2,CMC2,CNTROB,COMTD1,COX10,CROCC,CUTA,DERA,DNAJC11,DOC2G,DPCD,DRAP1,DXO,EGR1,EHMT2,EIF2B4,EMID1,ESRP1,FAM83F,FBXL19,FB…
TF	Factor: LKLF; motif: GGGGTGGKSN; match class: 0	TF:M07261_0	0.000196756	3.70607	9189	416	228	21846	1700037H04RIK,2310022A10RIK,2610318N02RIK,9430015G10RIK,AAMP,ABCA7,ACAT2,ADAM15,AGPAT4,AK2,AKR1A1,ALG1,ANP32A,ARL2,ARRDC1,ASPSCR1,ATP5D,ATP6V0D1,BAG6,BATF2,BC005624,BCL2L1,BCL2L12,BNIP1,BRMS1,CACTIN,CAPN1,CARD10,CC2D1B,CCDC163,CCDC61,CCDC85B,CCDC9,CCHCR1,CCT7,CDC20,CDIPT,CDX2,CHD1L,CIZ1,CKB,CLIP2,CMC2,CNTROB,COMTD1,CRACR2B,CROCC,CTNNBIP1,CUTA,DAP,DEGS2,DERA,DGCR14,DMPK,DNAJC11,DNAJC30,DOC2G,DOLPP…
TF	Factor: LKLF; motif: GGGGTGGKSN	TF:M07261	0.000196756	3.70607	9189	416	228	21846	1700037H04RIK,2310022A10RIK,2610318N02RIK,9430015G10RIK,AAMP,ABCA7,ACAT2,ADAM15,AGPAT4,AK2,AKR1A1,ALG1,ANP32A,ARL2,ARRDC1,ASPSCR1,ATP5D,ATP6V0D1,BAG6,BATF2,BC005624,BCL2L1,BCL2L12,BNIP1,BRMS1,CACTIN,CAPN1,CARD10,CC2D1B,CCDC163,CCDC61,CCDC85B,CCDC9,CCHCR1,CCT7,CDC20,CDIPT,CDX2,CHD1L,CIZ1,CKB,CLIP2,CMC2,CNTROB,COMTD1,CRACR2B,CROCC,CTNNBIP1,CUTA,DAP,DEGS2,DERA,DGCR14,DMPK,DNAJC11,DNAJC30,DOC2G,DOLPP…
TF	Factor: GKLF; motif: NNRRGRRNGNSNNN	TF:M07040	0.000198119	3.70307	12956	416	298	21846	1700037H04RIK,2310022A10RIK,9430015G10RIK,AAMP,ABCA7,ACAT2,ACRBP,ACTA1,ACY1,ADAM15,AGPAT4,AGTRAP,AK2,AKR1A1,ALG1,ANP32A,APEH,ARF5,ARFGAP1,ARL2,ARRDC1,ASL,ATG101,ATG4D,ATP5D,ATP6V0D1,ATP9B,BAG6,BANF1,BC021614,BCL2L1,BCL2L12,BNIP1,BRMS1,BSPRY,BTG2,CAPN1,CARD10,CBR2,CCDC163,CCDC85B,CCDC9,CCDC97,CCHCR1,CCNB2,CCT7,CDC20,CDIPT,CDX2,CEP152,CHD1L,CKAP2,CKB,CLIP2,CNTROB,COMTD1,COX10,CROCC,CTNNBIP1,CUEDC2,…
TF	Factor: GKLF; motif: NNRRGRRNGNSNNN; match class: 0	TF:M07040_0	0.000198119	3.70307	12956	416	298	21846	1700037H04RIK,2310022A10RIK,9430015G10RIK,AAMP,ABCA7,ACAT2,ACRBP,ACTA1,ACY1,ADAM15,AGPAT4,AGTRAP,AK2,AKR1A1,ALG1,ANP32A,APEH,ARF5,ARFGAP1,ARL2,ARRDC1,ASL,ATG101,ATG4D,ATP5D,ATP6V0D1,ATP9B,BAG6,BANF1,BC021614,BCL2L1,BCL2L12,BNIP1,BRMS1,BSPRY,BTG2,CAPN1,CARD10,CBR2,CCDC163,CCDC85B,CCDC9,CCDC97,CCHCR1,CCNB2,CCT7,CDC20,CDIPT,CDX2,CEP152,CHD1L,CKAP2,CKB,CLIP2,CNTROB,COMTD1,COX10,CROCC,CTNNBIP1,CUEDC2,…
TF	Factor: GKLF; motif: NNNRNWGGGTGKGGC; match class: 1	TF:M10279_1	0.000199828	3.69934	3439	416	107	21846	1700037H04RIK,2310022A10RIK,ADAM15,AGPAT4,APEH,ATG4D,ATP2A3,BANF1,BC005624,BRD9,BSPRY,CACTIN,CAPN1,CC2D1B,CCDC163,CCDC9,CCHCR1,CENPA,CKAP2,CLDN7,CLIP2,CLTB,COMTD1,CROCC,CUTA,DAP,DMPK,DOLPP1,DRAP1,EHMT2,EMC10,ERGIC3,ERP29,ESRP1,EXOSC6,FAAH,FBXL19,FBXW4,GNL1,GPR157,HNRNPD,HR,IBA57,IGSF8,IHH,ITPK1,JUNB,JUND,KCNN4,KIFC2,KLF16,KRT19,KRTCAP3,LAMB3,LASP1,LDLR,LYNX1,MAD2L1BP,MAPK7,MBD6,MISP,MRPL2,MYO1E,N…
TF	Factor: AP-2alpha; motif: NGCCYSNNGSN; match class: 0	TF:M01857_0	0.000213243	3.67113	6173	416	167	21846	1700037H04RIK,2610318N02RIK,AAMP,ACAT2,ACY1,ADAM15,AK2,ANP32A,APEH,ARF5,ARL2,ASPSCR1,ATP6V0D1,ATP9B,BC005624,BCL2L1,BCO2,BRMS1,BSPRY,CACTIN,CAPN1,CARD10,CC2D1B,CCDC9,CCT7,CDX2,CEP131,CHD1L,CKB,CLIP2,CLK2,CLTB,COX6A1,CRACR2B,CROCC,CTNNBIP1,DEGS2,DOLPP1,DPEP1,DRAP1,DXO,EGR1,EHMT2,EMID1,ESRP1,EXOSC6,FAAH,FBXL19,FBXW4,FFAR2,FOXA3,FOXD2,FUCA1,GALK1,GGA1,GLB1,GLRX5,GNL1,GPAA1,H2-D1,H2-Q10,HDGF,HNRNPC,H…
TF	Factor: AP-2alpha; motif: NGCCYSNNGSN	TF:M01857	0.000213243	3.67113	6173	416	167	21846	1700037H04RIK,2610318N02RIK,AAMP,ACAT2,ACY1,ADAM15,AK2,ANP32A,APEH,ARF5,ARL2,ASPSCR1,ATP6V0D1,ATP9B,BC005624,BCL2L1,BCO2,BRMS1,BSPRY,CACTIN,CAPN1,CARD10,CC2D1B,CCDC9,CCT7,CDX2,CEP131,CHD1L,CKB,CLIP2,CLK2,CLTB,COX6A1,CRACR2B,CROCC,CTNNBIP1,DEGS2,DOLPP1,DPEP1,DRAP1,DXO,EGR1,EHMT2,EMID1,ESRP1,EXOSC6,FAAH,FBXL19,FBXW4,FFAR2,FOXA3,FOXD2,FUCA1,GALK1,GGA1,GLB1,GLRX5,GNL1,GPAA1,H2-D1,H2-Q10,HDGF,HNRNPC,H…
TF	Factor: AP2; motif: GCCYGSGGSN	TF:M08867	0.000241679	3.61676	7248	416	189	21846	2610318N02RIK,ACBD6,ACY1,AGTRAP,AK2,ANP32A,APOL7A,ARF5,ARRDC1,ASL,ASPSCR1,ATP13A1,ATP2A3,ATP9B,BAG6,BATF2,BC005624,BCL2L1,BCO2,CACTIN,CAML,CAPN1,CARD10,CC2D1B,CCDC85B,CCDC9,CCT7,CDC20,CDIPT,CDX2,CEP131,CHD1L,CKB,CLDN7,CLK2,CLTB,CMC2,COX6A1,CRACR2B,CROCC,CTNNBIP1,DAP,DDC,DEGS2,DMPK,DNAJC11,DOC2G,DOLPP1,DRAP1,DXO,EGR1,EHMT2,EMID1,EPHB6,ERP29,EXOSC6,FAAH,FAM110A,FAM83F,FBXL19,FBXW4,FDXR,FOXA3,FOXD2,…
TF	Factor: AP2; motif: GCCYGSGGSN; match class: 0	TF:M08867_0	0.000241679	3.61676	7248	416	189	21846	2610318N02RIK,ACBD6,ACY1,AGTRAP,AK2,ANP32A,APOL7A,ARF5,ARRDC1,ASL,ASPSCR1,ATP13A1,ATP2A3,ATP9B,BAG6,BATF2,BC005624,BCL2L1,BCO2,CACTIN,CAML,CAPN1,CARD10,CC2D1B,CCDC85B,CCDC9,CCT7,CDC20,CDIPT,CDX2,CEP131,CHD1L,CKB,CLDN7,CLK2,CLTB,CMC2,COX6A1,CRACR2B,CROCC,CTNNBIP1,DAP,DDC,DEGS2,DMPK,DNAJC11,DOC2G,DOLPP1,DRAP1,DXO,EGR1,EHMT2,EMID1,EPHB6,ERP29,EXOSC6,FAAH,FAM110A,FAM83F,FBXL19,FBXW4,FDXR,FOXA3,FOXD2,…
TF	Factor: E2F-1; motif: NTTSGCGG	TF:M00430	0.000402458	3.39528	6952	416	182	21846	1700037H04RIK,2610318N02RIK,AAMP,ABCA7,ACBD6,ACY1,ADAM15,AK2,ALG1,APEH,ARF5,ARFGAP1,ARL2,ASL,ATP13A1,ATP5D,ATP6V0D1,BAG6,BANF1,BC005624,BCL2L1,BCL2L12,BCO2,BRD9,BSPRY,BTG2,CACTIN,CAPN1,CCHCR1,CCT7,CDC20,CDIPT,CENPA,CEP152,CHPF2,CKAP2,CKB,CLTB,CMC2,CNTROB,COX6A1,DCAKD,DEGS2,DHRS7B,DMAP1,DNAJC11,DOLPP1,DPCD,DPEP1,EMID1,ESRP1,FAM110A,FAM83F,GALK1,GAS2L1,GFI1,GGA1,GLB1,GLRX5,GMPPA,GPR157,H2AFY,HDGF,H…
TF	Factor: E2F-1; motif: NTTSGCGG; match class: 0	TF:M00430_0	0.000402458	3.39528	6952	416	182	21846	1700037H04RIK,2610318N02RIK,AAMP,ABCA7,ACBD6,ACY1,ADAM15,AK2,ALG1,APEH,ARF5,ARFGAP1,ARL2,ASL,ATP13A1,ATP5D,ATP6V0D1,BAG6,BANF1,BC005624,BCL2L1,BCL2L12,BCO2,BRD9,BSPRY,BTG2,CACTIN,CAPN1,CCHCR1,CCT7,CDC20,CDIPT,CENPA,CEP152,CHPF2,CKAP2,CKB,CLTB,CMC2,CNTROB,COX6A1,DCAKD,DEGS2,DHRS7B,DMAP1,DNAJC11,DOLPP1,DPCD,DPEP1,EMID1,ESRP1,FAM110A,FAM83F,GALK1,GAS2L1,GFI1,GGA1,GLB1,GLRX5,GMPPA,GPR157,H2AFY,HDGF,H…
TF	Factor: Pet-1; motif: GCNGGAAGYG	TF:M10233	0.000438212	3.35832	13318	416	303	21846	1700037H04RIK,AAMP,ABCA7,ABT1,ACBD6,ACRBP,ACTA1,ACY1,ADAM15,AGTRAP,AK2,AKR1A1,APEH,APOL7A,ARF5,ARFGAP1,ARL2,ARRDC1,ASL,ASPSCR1,ATG101,ATP13A1,ATP2A3,ATP6V0D1,ATP6V1F,ATP9B,BAG6,BANF1,BC005624,BC021614,BCL2L1,BCL2L12,BRD9,BRMS1,BTG2,CACTIN,CAML,CAPN1,CARD10,CBR2,CC2D1B,CCDC22,CCDC61,CCDC85B,CCDC9,CCHCR1,CCT7,CDIPT,CDK10,CDK11B,CDX2,CEP152,CHD1L,CIZ1,CKB,CLDN7,CLTB,CMC2,CNTROB,COMTD1,COX10,COX6A1,C…
TF	Factor: Pet-1; motif: GCNGGAAGYG; match class: 0	TF:M10233_0	0.000438212	3.35832	13318	416	303	21846	1700037H04RIK,AAMP,ABCA7,ABT1,ACBD6,ACRBP,ACTA1,ACY1,ADAM15,AGTRAP,AK2,AKR1A1,APEH,APOL7A,ARF5,ARFGAP1,ARL2,ARRDC1,ASL,ASPSCR1,ATG101,ATP13A1,ATP2A3,ATP6V0D1,ATP6V1F,ATP9B,BAG6,BANF1,BC005624,BC021614,BCL2L1,BCL2L12,BRD9,BRMS1,BTG2,CACTIN,CAML,CAPN1,CARD10,CBR2,CC2D1B,CCDC22,CCDC61,CCDC85B,CCDC9,CCHCR1,CCT7,CDIPT,CDK10,CDK11B,CDX2,CEP152,CHD1L,CIZ1,CKB,CLDN7,CLTB,CMC2,CNTROB,COMTD1,COX10,COX6A1,C…
TF	Factor: SP4; motif: NNWAGGCGTGNCNNN; match class: 0	TF:M02914_0	0.000463383	3.33406	4927	416	139	21846	1700037H04RIK,2310022A10RIK,9430015G10RIK,AAMP,ABT1,ACAT2,ANKLE1,APEH,APOL7A,ARF5,ARRDC1,ASL,ATG101,ATG4D,BAG6,BANF1,BC005624,BC021614,BRD9,BRMS1,BSPRY,BTG2,CACTIN,CAML,CARD10,CC2D1B,CCDC97,CCHCR1,CCNB2,CCT7,CDC20,CDK10,CEP131,CIZ1,CKAP2,CLDN7,CLIP2,COX6A1,CUEDC2,CUTA,DAP,DCAKD,DERA,DOLPP1,DRAP1,EMC10,ERGIC3,FAM83F,FOXA3,GAS2L1,GLRX5,GNL1,GNRH1,GUCA2B,HMCES,ISOC2B,JUND,KLF16,KRT14,KRT18,LAMB3,LDL…
TF	Factor: SP4; motif: NNWAGGCGTGNCNNN	TF:M02914	0.000463383	3.33406	4927	416	139	21846	1700037H04RIK,2310022A10RIK,9430015G10RIK,AAMP,ABT1,ACAT2,ANKLE1,APEH,APOL7A,ARF5,ARRDC1,ASL,ATG101,ATG4D,BAG6,BANF1,BC005624,BC021614,BRD9,BRMS1,BSPRY,BTG2,CACTIN,CAML,CARD10,CC2D1B,CCDC97,CCHCR1,CCNB2,CCT7,CDC20,CDK10,CEP131,CIZ1,CKAP2,CLDN7,CLIP2,COX6A1,CUEDC2,CUTA,DAP,DCAKD,DERA,DOLPP1,DRAP1,EMC10,ERGIC3,FAM83F,FOXA3,GAS2L1,GLRX5,GNL1,GNRH1,GUCA2B,HMCES,ISOC2B,JUND,KLF16,KRT14,KRT18,LAMB3,LDL…
TF	Factor: ZF5; motif: GYCGCGCARNGCNN; match class: 0	TF:M02933_0	0.000506085	3.29578	9488	416	232	21846	1700037H04RIK,9430015G10RIK,AAMP,ABT1,ACAT2,ACBD6,ACRBP,ADAM15,AKR1A1,ANKLE1,ARFGAP1,ARL2,ASPSCR1,ATG101,ATG4D,ATP13A1,ATP2A3,ATP5D,ATP6V0D1,ATP6V1F,ATP9B,BAG6,BANF1,BCL2L1,BNIP1,BRD9,BTG2,C130074G19RIK,CACTIN,CAML,CAPN1,CARD10,CC2D1B,CCDC22,CCDC85B,CCHCR1,CCNB2,CCT7,CDK11B,CDX2,CEP131,CEP152,CHPF2,CIZ1,CKB,CLDN7,CLIP2,CLTB,CMC2,CNTROB,COMTD1,COX6A1,CRACR2B,CTNNBIP1,CUEDC2,DAP,DCAKD,DEGS2,DHRS7B,…
TF	Factor: ZF5; motif: GYCGCGCARNGCNN	TF:M02933	0.000506085	3.29578	9488	416	232	21846	1700037H04RIK,9430015G10RIK,AAMP,ABT1,ACAT2,ACBD6,ACRBP,ADAM15,AKR1A1,ANKLE1,ARFGAP1,ARL2,ASPSCR1,ATG101,ATG4D,ATP13A1,ATP2A3,ATP5D,ATP6V0D1,ATP6V1F,ATP9B,BAG6,BANF1,BCL2L1,BNIP1,BRD9,BTG2,C130074G19RIK,CACTIN,CAML,CAPN1,CARD10,CC2D1B,CCDC22,CCDC85B,CCHCR1,CCNB2,CCT7,CDK11B,CDX2,CEP131,CEP152,CHPF2,CIZ1,CKB,CLDN7,CLIP2,CLTB,CMC2,CNTROB,COMTD1,COX6A1,CRACR2B,CTNNBIP1,CUEDC2,DAP,DCAKD,DEGS2,DHRS7B,…
TF	Factor: LF-A1; motif: GGGSTCWR; match class: 1	TF:M00646_1	0.000514517	3.2886	5259	416	146	21846	2610318N02RIK,ABCA7,ACAT2,ACBD6,ACRBP,ACTA1,ADAM15,AGTRAP,AK2,ANKLE1,ARF5,ARFGAP1,ARL2,ARRDC1,ATG4D,ATP2A3,BANF1,BATF2,BTG2,C130074G19RIK,CAPN1,CARD10,CBR2,CCDC85B,CDIPT,CHPF2,CKB,CLDN7,COX6A1,CROCC,CTNNBIP1,DEGS2,DERA,DMPK,DOC2G,DRAP1,EMC10,EMID1,EPHB6,ERP29,FAM83F,FCGRT,FDXR,FOXA3,FOXD2,GAS2L1,GFI1,GGA1,GLMP,GLRX5,GMPPA,GPAA1,GRN,GUCA2B,H2AFY,H2-D1,HBS1L,HDGF,HEXA,HOXA7,HR,IGFLR1,IGSF8,IKBKE,IP…
TF	Factor: Egr-1; motif: WTGCGTGGGCGK; match class: 0	TF:M00243_0	0.000515137	3.28808	4344	416	126	21846	ACAT2,ADAM15,AGPAT4,ALG1,ANKLE1,ANP32A,ARF5,ARL2,ARRDC1,ATG101,ATP5D,ATP6V1F,ATP9B,BAG6,BANF1,BCL2L12,BNIP1,BTG2,CAPN1,CCDC85B,CCT7,CDC20,CIZ1,CLDN7,CLIP2,CLTB,COMTD1,COX6A1,CROCC,CTNNBIP1,DAP,EHMT2,EIF2B4,ERGIC3,ESRP1,EXOSC6,FAAH,FAM110A,FAM83F,FOXD2,GALK1,GGA1,GLRX5,GNL1,GRN,H2AFY,HEXA,HNRNPA1,HNRNPD,HR,IBA57,IGSF8,IHH,IPO13,IRF2BP1,ITPK1,JUNB,JUND,KLF16,KLHL21,LASP1,LENEP,MAPK13,MBD6,MIER2,MII…
TF	Factor: Egr-1; motif: WTGCGTGGGCGK	TF:M00243	0.000515137	3.28808	4344	416	126	21846	ACAT2,ADAM15,AGPAT4,ALG1,ANKLE1,ANP32A,ARF5,ARL2,ARRDC1,ATG101,ATP5D,ATP6V1F,ATP9B,BAG6,BANF1,BCL2L12,BNIP1,BTG2,CAPN1,CCDC85B,CCT7,CDC20,CIZ1,CLDN7,CLIP2,CLTB,COMTD1,COX6A1,CROCC,CTNNBIP1,DAP,EHMT2,EIF2B4,ERGIC3,ESRP1,EXOSC6,FAAH,FAM110A,FAM83F,FOXD2,GALK1,GGA1,GLRX5,GNL1,GRN,H2AFY,HEXA,HNRNPA1,HNRNPD,HR,IBA57,IGSF8,IHH,IPO13,IRF2BP1,ITPK1,JUNB,JUND,KLF16,KLHL21,LASP1,LENEP,MAPK13,MBD6,MIER2,MII…
TF	Factor: Pax-6; motif: CTGACCTGGAACTM; match class: 1	TF:M00979_1	0.000584673	3.23309	5503	416	151	21846	2310022A10RIK,9430015G10RIK,ABT1,ACTA1,AK2,ALG1,ANKLE1,APOL7A,ARF5,ARRDC1,ASL,ASPSCR1,ATP5D,ATP6V1F,BAG6,BANF1,BATF2,BC021614,BCL2L12,BCO2,BRD9,BRMS1,BSPRY,C130074G19RIK,CAML,CCDC61,CCDC85B,CCDC9,CCDC97,CCNB2,CDC20,CEP131,CHPF2,CKAP2,CLTB,CMC2,COMTD1,CROCC,DCAKD,DHRS7B,EMC10,ERGIC3,ERP29,FCGRT,GALK1,GGA1,GNRH1,GPAA1,GRN,HBS1L,HCFC1R1,HDGF,HEXA,IKBKE,ISOC2B,KCNN4,KLF16,KRT14,KRT18,LAMB3,LDLR,LENEP…
TF	Factor: Atf-1; motif: RTGACGTA; match class: 0	TF:M07980_0	0.000603822	3.21909	8837	416	219	21846	1700037H04RIK,AAMP,ABCA7,ABT1,ACRBP,ACY1,ADAM15,AGPAT4,ALG1,ANKLE1,ANP32A,APOL7A,ARF5,ARFGAP1,ARL2,ASPSCR1,ATG101,ATG4D,ATP13A1,ATP5D,ATP6V0D1,ATP6V1F,ATP9B,BANF1,BC005624,BCO2,BRMS1,BTG2,C130074G19RIK,CACTIN,CAPN1,CC2D1B,CCDC22,CCDC97,CCNB2,CCT7,CDIPT,CDK10,CDK11B,CENPA,CEP131,CKAP2,CKB,CLDN7,CLIP2,CLK2,CLTB,CMC2,CNTROB,COMTD1,COX10,COX6A1,CUEDC2,CUTA,DGCR14,DHRS7B,DMAP1,DNAJC11,DNAJC30,DOC2G,DP…
TF	Factor: Atf-1; motif: RTGACGTA	TF:M07980	0.000603822	3.21909	8837	416	219	21846	1700037H04RIK,AAMP,ABCA7,ABT1,ACRBP,ACY1,ADAM15,AGPAT4,ALG1,ANKLE1,ANP32A,APOL7A,ARF5,ARFGAP1,ARL2,ASPSCR1,ATG101,ATG4D,ATP13A1,ATP5D,ATP6V0D1,ATP6V1F,ATP9B,BANF1,BC005624,BCO2,BRMS1,BTG2,C130074G19RIK,CACTIN,CAPN1,CC2D1B,CCDC22,CCDC97,CCNB2,CCT7,CDIPT,CDK10,CDK11B,CENPA,CEP131,CKAP2,CKB,CLDN7,CLIP2,CLK2,CLTB,CMC2,CNTROB,COMTD1,COX10,COX6A1,CUEDC2,CUTA,DGCR14,DHRS7B,DMAP1,DNAJC11,DNAJC30,DOC2G,DP…
TF	Factor: C-Myc; motif: NGCCACGTGNN; match class: 1	TF:M07601_1	0.000677408	3.16915	4320	416	125	21846	2310079G19RIK,2610318N02RIK,ACY1,AGTRAP,AK2,ALG1,ANKLE1,ARF5,ARL2,ASPSCR1,ATP6V0D1,ATP6V1F,BANF1,BATF2,BNIP1,BSPRY,CARD10,CC2D1B,CCDC22,CCDC9,CCDC97,CDX2,CHD1L,CLDN7,CLK2,CMC2,COMTD1,CROCC,CUTA,DNAJC11,DOC2G,EHMT2,EIF2B4,EMID1,ESRP1,FAM83F,FCGRT,GALK1,GIGYF1,GLB1,GNL1,GUCA2B,HDGF,HEXA,HNRNPA1,HNRNPD,HOXA7,HR,IGFLR1,ISOC2B,ITPK1,JUNB,KCNN4,KLF16,KLHL21,KNSTRN,KRT14,KRTCAP3,LASP1,LDLR,LZTS2,MCOLN1,…
TF	Factor: BMAL1; motif: MCACGTGMN; match class: 0	TF:M10190_0	0.000749776	3.12507	2145	416	74	21846	2310079G19RIK,2610318N02RIK,AGTRAP,ARF5,ATP6V1F,BATF2,BNIP1,BSPRY,CC2D1B,CCDC9,CCT7,CLK2,CMC2,COMTD1,CROCC,CUTA,DRAP1,EHMT2,FBXW4,FCGRT,GALK1,GLB1,HDGF,HEXA,HNRNPA1,HNRNPD,IGFLR1,IPO13,IRF2BP1,ISOC2B,JUNB,KLF16,KRT14,KRTCAP3,LEMD2,LRMP,LRRC45,MCOLN1,MED28,METTL17,MIIP,MTCH1,MUM1,MYO18A,NAGLU,PDE4A,PLEKHG3,PLIN2,PMM2,POMP,POP7,PREB,PTTG1,R3HDM4,RPIA,RPLP2,RPP25L,RUSC1,SCRIB,SLC17A9,SLC39A7,SLC6A9,…
TF	Factor: BMAL1; motif: MCACGTGMN	TF:M10190	0.000749776	3.12507	2145	416	74	21846	2310079G19RIK,2610318N02RIK,AGTRAP,ARF5,ATP6V1F,BATF2,BNIP1,BSPRY,CC2D1B,CCDC9,CCT7,CLK2,CMC2,COMTD1,CROCC,CUTA,DRAP1,EHMT2,FBXW4,FCGRT,GALK1,GLB1,HDGF,HEXA,HNRNPA1,HNRNPD,IGFLR1,IPO13,IRF2BP1,ISOC2B,JUNB,KLF16,KRT14,KRTCAP3,LEMD2,LRMP,LRRC45,MCOLN1,MED28,METTL17,MIIP,MTCH1,MUM1,MYO18A,NAGLU,PDE4A,PLEKHG3,PLIN2,PMM2,POMP,POP7,PREB,PTTG1,R3HDM4,RPIA,RPLP2,RPP25L,RUSC1,SCRIB,SLC17A9,SLC39A7,SLC6A9,…
TF	Factor: GKLF; motif: NNNRGGNGNGGSN	TF:M07289	0.000855972	3.06754	15308	416	336	21846	1700037H04RIK,2310022A10RIK,2610318N02RIK,9430015G10RIK,AAMP,ABCA7,ACAT2,ACBD6,ACRBP,ACY1,ADAM15,AGPAT4,AGTRAP,AK2,ANKLE1,ANP32A,APEH,ARF5,ARFGAP1,ARL2,ARRDC1,ATG101,ATP2A3,ATP5D,ATP6V0D1,ATP9B,BAG6,BANF1,BC005624,BC021614,BCL2L1,BCL2L12,BCO2,BNIP1,BSPRY,BTG2,C130074G19RIK,CAML,CAPN1,CARD10,CBR2,CCDC163,CCDC61,CCDC85B,CCDC9,CCDC97,CCHCR1,CCNB2,CCT7,CDIPT,CDX2,CENPA,CEP152,CHD1L,CIZ1,CKAP2,CKB,CLD…
TF	Factor: GKLF; motif: NNNRGGNGNGGSN; match class: 0	TF:M07289_0	0.000855972	3.06754	15308	416	336	21846	1700037H04RIK,2310022A10RIK,2610318N02RIK,9430015G10RIK,AAMP,ABCA7,ACAT2,ACBD6,ACRBP,ACY1,ADAM15,AGPAT4,AGTRAP,AK2,ANKLE1,ANP32A,APEH,ARF5,ARFGAP1,ARL2,ARRDC1,ATG101,ATP2A3,ATP5D,ATP6V0D1,ATP9B,BAG6,BANF1,BC005624,BC021614,BCL2L1,BCL2L12,BCO2,BNIP1,BSPRY,BTG2,C130074G19RIK,CAML,CAPN1,CARD10,CBR2,CCDC163,CCDC61,CCDC85B,CCDC9,CCDC97,CCHCR1,CCNB2,CCT7,CDIPT,CDX2,CENPA,CEP152,CHD1L,CIZ1,CKAP2,CKB,CLD…
TF	Factor: Elk-1; motif: RACCGGAAGTR; match class: 1	TF:M01165_1	0.000887018	3.05207	2521	416	83	21846	ADAM15,ARFGAP1,ASL,ASPSCR1,ATG101,ATP13A1,ATP6V1F,BAG6,BANF1,CAPN1,CARD10,CCDC9,CDK11B,CIZ1,CNTROB,DMAP1,DPCD,EIF2B4,ERGIC3,FAM110A,FDXR,FFAR2,GGA1,GNL1,HEXA,IL11RA1,KLF16,KNSTRN,KRT19,LENEP,LRPPRC,LRRC47,MAD2L1BP,MAPK7,MCOLN1,MED24,MUM1,NDUFA9,NEDD8,NELFCD,NUDT1,PAK1IP1,PEX6,PHKG2,PLIN2,POLRMT,POMP,POMT1,PRKCSH,PRMT7,PSMC5,PSMD8,PTTG1,PYGO2,RBCK1,RNASEH2A,RPLP2,RPP25L,RTEL1,SCAND1,SLC25A20,SLC25…
TF	Factor: CTCF; motif: NAGGGGGCGCNNKNNNN; match class: 1	TF:M08995_1	0.000954038	3.02043	9345	416	228	21846	1700037H04RIK,2310022A10RIK,2610318N02RIK,9430015G10RIK,AAMP,ABCA7,ABT1,ACAT2,ACTA1,AGPAT4,AGTRAP,AK2,ALG1,ANKLE1,ANP32A,APEH,ARF5,ARFGAP1,ARL2,ASPSCR1,ATP13A1,ATP2A3,ATP9B,BAG6,BANF1,BC005624,BCL2L1,BSPRY,BTG2,CACTIN,CAPN1,CC2D1B,CCDC61,CCDC9,CCDC97,CCHCR1,CCT7,CDIPT,CDX2,CHD1L,CLIP2,CLK2,CLTB,COMTD1,CROCC,CUTA,DCAKD,DGCR14,DMPK,DOLPP1,DRAP1,EGR1,EHMT2,EMC10,EMID1,EPHB6,EPN3,ERP29,ESRP1,FAAH,FAM…
TF	Factor: GATA-1; motif: SNNGATNNNN; match class: 0	TF:M00075_0	0.00119516	2.92257	6712	416	175	21846	1700037H04RIK,2310022A10RIK,9430015G10RIK,AAMP,ACAT2,ACBD6,ACRBP,ACY1,ADAM15,AGPAT4,ARF5,ARFGAP1,ARL2,ARRDC1,ASPSCR1,ATP13A1,ATP2A3,ATP5D,ATP6V1F,BATF2,BRD9,CCDC163,CCDC85B,CDK11B,CDX2,CEP152,CHD1L,CLDN7,CLIP2,CLK2,COMTD1,COX10,COX6A1,CRACR2B,CUEDC2,DDC,DEGS2,DGCR14,DMAP1,DNAJC11,DNAJC30,DOLPP1,DPCD,DXO,EGR1,EHMT2,EIF2B4,EPN3,ERP29,FAM83F,FBXL19,FDXR,GFI1,GGA1,GIGYF1,GLMP,GMPPA,GPAA1,GRN,GUCA2B,H…
TF	Factor: GATA-1; motif: SNNGATNNNN	TF:M00075	0.00119516	2.92257	6712	416	175	21846	1700037H04RIK,2310022A10RIK,9430015G10RIK,AAMP,ACAT2,ACBD6,ACRBP,ACY1,ADAM15,AGPAT4,ARF5,ARFGAP1,ARL2,ARRDC1,ASPSCR1,ATP13A1,ATP2A3,ATP5D,ATP6V1F,BATF2,BRD9,CCDC163,CCDC85B,CDK11B,CDX2,CEP152,CHD1L,CLDN7,CLIP2,CLK2,COMTD1,COX10,COX6A1,CRACR2B,CUEDC2,DDC,DEGS2,DGCR14,DMAP1,DNAJC11,DNAJC30,DOLPP1,DPCD,DXO,EGR1,EHMT2,EIF2B4,EPN3,ERP29,FAM83F,FBXL19,FDXR,GFI1,GGA1,GIGYF1,GLMP,GMPPA,GPAA1,GRN,GUCA2B,H…
TF	Factor: Zic1; motif: NNCCCCCGGGGGGG; match class: 0	TF:M02835_0	0.00120334	2.91961	9524	416	231	21846	1700037H04RIK,2610318N02RIK,AAMP,ABT1,ACAT2,ACBD6,ACY1,AGTRAP,AK2,AKR1A1,ALG1,ANKLE1,ANP32A,APEH,ARF5,ARFGAP1,ARL2,ASPSCR1,ATG101,ATG4D,ATP2A3,ATP5D,ATP6V0D1,ATP9B,BAG6,BANF1,BATF2,BC021614,BCL2L1,BCL2L12,BRD9,C130074G19RIK,CAPN1,CARD10,CBR2,CC2D1B,CCDC61,CCDC85B,CCT7,CDX2,CENPA,CEP131,CHD1L,CKB,CLIP2,CLK2,CLTB,COMTD1,COX6A1,CTNNBIP1,CUEDC2,DAP,DCAKD,DEGS2,DERA,DMAP1,DNAJC11,DOLPP1,DPCD,DPEP1,DRA…
TF	Factor: Zic1; motif: NNCCCCCGGGGGGG	TF:M02835	0.00120334	2.91961	9524	416	231	21846	1700037H04RIK,2610318N02RIK,AAMP,ABT1,ACAT2,ACBD6,ACY1,AGTRAP,AK2,AKR1A1,ALG1,ANKLE1,ANP32A,APEH,ARF5,ARFGAP1,ARL2,ASPSCR1,ATG101,ATG4D,ATP2A3,ATP5D,ATP6V0D1,ATP9B,BAG6,BANF1,BATF2,BC021614,BCL2L1,BCL2L12,BRD9,C130074G19RIK,CAPN1,CARD10,CBR2,CC2D1B,CCDC61,CCDC85B,CCT7,CDX2,CENPA,CEP131,CHD1L,CKB,CLIP2,CLK2,CLTB,COMTD1,COX6A1,CTNNBIP1,CUEDC2,DAP,DCAKD,DEGS2,DERA,DMAP1,DNAJC11,DOLPP1,DPCD,DPEP1,DRA…
TF	Factor: MTF-1; motif: TGCGCAC; match class: 0	TF:M01243_0	0.00134034	2.87278	2755	416	88	21846	2610318N02RIK,AGPAT4,AKR1A1,ANKLE1,APEH,APOL7A,ASPSCR1,ATP5D,ATP6V0D1,ATP9B,BAG6,BCL2L12,BRD9,CAPN1,CBR2,CC2D1B,CHD1L,COX6A1,DEGS2,DNAJC11,DPCD,EMC10,ERP29,EXOSC6,GLB1,GMPPA,GPAA1,HBS1L,HCFC1R1,HDGF,HNRNPD,HR,IBA57,IGSF8,ILKAP,KLF16,LYNX1,MAPK7,MBD6,MCOLN1,MED28,MEPCE,MIER2,MMAB,MTG1,MZT2,NDUFA8,NFIX,NOTCH4,NPRL2,PIGS,PIH1D1,PLEKHG3,PMM2,POLRMT,POMT1,POP7,PREB,PTPN23,PUF60,RBM10,RFNG,RNF40,RNF8,R…
TF	Factor: MTF-1; motif: TGCGCAC	TF:M01243	0.00134034	2.87278	2755	416	88	21846	2610318N02RIK,AGPAT4,AKR1A1,ANKLE1,APEH,APOL7A,ASPSCR1,ATP5D,ATP6V0D1,ATP9B,BAG6,BCL2L12,BRD9,CAPN1,CBR2,CC2D1B,CHD1L,COX6A1,DEGS2,DNAJC11,DPCD,EMC10,ERP29,EXOSC6,GLB1,GMPPA,GPAA1,HBS1L,HCFC1R1,HDGF,HNRNPD,HR,IBA57,IGSF8,ILKAP,KLF16,LYNX1,MAPK7,MBD6,MCOLN1,MED28,MEPCE,MIER2,MMAB,MTG1,MZT2,NDUFA8,NFIX,NOTCH4,NPRL2,PIGS,PIH1D1,PLEKHG3,PMM2,POLRMT,POMT1,POP7,PREB,PTPN23,PUF60,RBM10,RFNG,RNF40,RNF8,R…
TF	Factor: Pet-1; motif: GCNGGAAGYG; match class: 1	TF:M10233_1	0.00134927	2.8699	6097	416	162	21846	1700037H04RIK,AAMP,ACTA1,ACY1,ADAM15,AKR1A1,APOL7A,ASL,ASPSCR1,ATG101,ATP13A1,ATP2A3,ATP9B,BAG6,BANF1,BCL2L1,BCL2L12,BRD9,CAML,CBR2,CC2D1B,CCDC85B,CCDC9,CCHCR1,CCT7,CDK10,CDK11B,CIZ1,CLDN7,CLTB,COMTD1,COX6A1,CROCC,CUEDC2,DMAP1,DNAJC11,DRAP1,DXO,EGR1,EHMT2,EPN3,ERGIC3,ESRP1,FAAH,FBXL19,FBXW4,FDXR,FOXA3,FOXD2,GAS2L1,GFI1,GGA1,GIGYF1,GLB1,GNL1,GPR157,GUCA2B,H2AFY,H2-D1,H2-Q10,HDGF,HNRNPD,IBA57,IGFLR…
TF	Factor: E2F; motif: TTTSGCGC; match class: 0	TF:M00050_0	0.00149184	2.82628	6154	416	163	21846	2610318N02RIK,9430015G10RIK,AAMP,ACBD6,AK2,AKR1A1,ALG1,APEH,ARF5,ARFGAP1,ASPSCR1,ATG101,ATP5D,ATP6V0D1,ATP9B,BANF1,BCL2L1,BCL2L12,BRMS1,BSPRY,BTG2,C130074G19RIK,CACTIN,CAML,CARD10,CC2D1B,CCDC61,CCDC85B,CCT7,CDC20,CDIPT,CDK10,CEP131,CEP152,CHPF2,CKAP2,CLTB,COX6A1,CTNNBIP1,CUTA,DEGS2,DGCR14,DMPK,DNAJC11,DNAJC30,DXO,ERGIC3,FAAH,FAM110A,FOXA3,FOXD2,FUCA1,GFI1,GGA1,GLB1,GMPPA,GNL1,GPAA1,GPR157,H2-D1,H…
TF	Factor: E2F; motif: TTTSGCGC	TF:M00050	0.00149184	2.82628	6154	416	163	21846	2610318N02RIK,9430015G10RIK,AAMP,ACBD6,AK2,AKR1A1,ALG1,APEH,ARF5,ARFGAP1,ASPSCR1,ATG101,ATP5D,ATP6V0D1,ATP9B,BANF1,BCL2L1,BCL2L12,BRMS1,BSPRY,BTG2,C130074G19RIK,CACTIN,CAML,CARD10,CC2D1B,CCDC61,CCDC85B,CCT7,CDC20,CDIPT,CDK10,CEP131,CEP152,CHPF2,CKAP2,CLTB,COX6A1,CTNNBIP1,CUTA,DEGS2,DGCR14,DMPK,DNAJC11,DNAJC30,DXO,ERGIC3,FAAH,FAM110A,FOXA3,FOXD2,FUCA1,GFI1,GGA1,GLB1,GMPPA,GNL1,GPAA1,GPR157,H2-D1,H…
TF	Factor: Ikaros; motif: TGGGAGN	TF:M07260	0.00161735	2.7912	11461	416	267	21846	2310079G19RIK,9430015G10RIK,AAMP,ABCA7,ABT1,ACBD6,ACRBP,ACTA1,AGPAT4,AKR1A1,APEH,APOL7A,ARF5,ARFGAP1,ARRDC1,ASL,ATP13A1,ATP5D,ATP6V0D1,ATP9B,BAG6,BANF1,BATF2,BC005624,BC021614,BCO2,BNIP1,BRD9,BSPRY,BTG2,CACTIN,CAML,CARD10,CCDC163,CCDC61,CCDC85B,CCDC9,CCDC97,CCHCR1,CCNB2,CCT7,CDIPT,CDK10,CDX2,CENPA,CEP131,CEP152,CHD1L,CHPF2,CIZ1,CKAP2,CKB,CLDN7,CLTB,CNTROB,COMTD1,COX10,CRACR2B,CROCC,CUEDC2,DCAKD,D…
TF	Factor: Ikaros; motif: TGGGAGN; match class: 0	TF:M07260_0	0.00161735	2.7912	11461	416	267	21846	2310079G19RIK,9430015G10RIK,AAMP,ABCA7,ABT1,ACBD6,ACRBP,ACTA1,AGPAT4,AKR1A1,APEH,APOL7A,ARF5,ARFGAP1,ARRDC1,ASL,ATP13A1,ATP5D,ATP6V0D1,ATP9B,BAG6,BANF1,BATF2,BC005624,BC021614,BCO2,BNIP1,BRD9,BSPRY,BTG2,CACTIN,CAML,CARD10,CCDC163,CCDC61,CCDC85B,CCDC9,CCDC97,CCHCR1,CCNB2,CCT7,CDIPT,CDK10,CDX2,CENPA,CEP131,CEP152,CHD1L,CHPF2,CIZ1,CKAP2,CKB,CLDN7,CLTB,CNTROB,COMTD1,COX10,CRACR2B,CROCC,CUEDC2,DCAKD,D…
TF	Factor: Fli-1; motif: NNNRCCGGAAGTGGN; match class: 1	TF:M09685_1	0.00166315	2.77907	904	416	40	21846	ARFGAP1,ASPSCR1,ATG101,ATP13A1,ATP2A3,ATP6V1F,BAG6,BANF1,CCDC9,DMAP1,DNAJC11,EIF2B4,ERGIC3,FAM110A,FDXR,GGA1,GNL1,IL11RA1,LRRC47,MISP,NEDD8,NR2F6,PAK1IP1,PEX6,PIH1D1,POP7,PTPN23,RGL2,SCAND1,SLC35C1,SNF8,TMC6,TMEM150B,TOMM34,TONSL,TRAF7,TRIM41,VPS51,VPS52,ZFP622
TF	Factor: E2F; motif: TTTSGCGSG	TF:M00939	0.00169081	2.7719	5454	416	148	21846	2610318N02RIK,9430015G10RIK,ABCA7,ACBD6,ACRBP,ADAM15,ANKLE1,ARF5,ARL2,ASPSCR1,ATG101,ATP5D,ATP6V0D1,ATP9B,BANF1,BC005624,BCL2L1,BCL2L12,BSPRY,BTG2,C130074G19RIK,CACTIN,CC2D1B,CCDC85B,CCHCR1,CCT7,CHPF2,CLDN7,CLTB,COMTD1,COX6A1,DEGS2,DGCR14,DNAJC11,DRAP1,DXO,EMID1,ESRP1,FAM110A,FOXD2,GALK1,GLB1,GMPPA,GPR157,HDGF,HMCES,HNRNPA1,HNRNPC,HOXA7,IGSF8,IL11RA1,ILKAP,IPO13,ITPK1,JUNB,JUND,KIFC2,KLF16,KLHL21…
TF	Factor: E2F; motif: TTTSGCGSG; match class: 0	TF:M00939_0	0.00169081	2.7719	5454	416	148	21846	2610318N02RIK,9430015G10RIK,ABCA7,ACBD6,ACRBP,ADAM15,ANKLE1,ARF5,ARL2,ASPSCR1,ATG101,ATP5D,ATP6V0D1,ATP9B,BANF1,BC005624,BCL2L1,BCL2L12,BSPRY,BTG2,C130074G19RIK,CACTIN,CC2D1B,CCDC85B,CCHCR1,CCT7,CHPF2,CLDN7,CLTB,COMTD1,COX6A1,DEGS2,DGCR14,DNAJC11,DRAP1,DXO,EMID1,ESRP1,FAM110A,FOXD2,GALK1,GLB1,GMPPA,GPR157,HDGF,HMCES,HNRNPA1,HNRNPC,HOXA7,IGSF8,IL11RA1,ILKAP,IPO13,ITPK1,JUNB,JUND,KIFC2,KLF16,KLHL21…
TF	Factor: NRF-1; motif: GCGCMTGCGCN; match class: 0	TF:M07052_0	0.00170557	2.76813	1911	416	67	21846	ATG4D,ATP6V0D1,BAG6,CACTIN,CDK10,CKAP2,COX6A1,DAP,DNAJC11,DOLPP1,EMC10,ERP29,FOXA3,HBS1L,HNRNPA1,IBA57,KCTD17,KLHL21,MAPK7,MBD6,MCOLN1,MED28,MEPCE,METTL14,MIER2,MTG1,MZT2,NAT9,NDUFA8,NELFCD,NPRL2,NUP62,PAGR1A,PEX11G,PMM2,POLR2E,POLRMT,POMT1,POP7,PREB,PSMC5,PSMG1,PTGR1,PYGB,RBM10,RBM14,REEP4,RNF8,RWDD2B,SAFB,SAFB2,SART1,SMG9,SNRNP70,SUGP2,TAOK2,TBC1D17,TECR,TMEM205,TMEM263,TNK2,TSR3,TXNL4A,UBR4,YE…
TF	Factor: NRF-1; motif: GCGCMTGCGCN	TF:M07052	0.00170557	2.76813	1911	416	67	21846	ATG4D,ATP6V0D1,BAG6,CACTIN,CDK10,CKAP2,COX6A1,DAP,DNAJC11,DOLPP1,EMC10,ERP29,FOXA3,HBS1L,HNRNPA1,IBA57,KCTD17,KLHL21,MAPK7,MBD6,MCOLN1,MED28,MEPCE,METTL14,MIER2,MTG1,MZT2,NAT9,NDUFA8,NELFCD,NPRL2,NUP62,PAGR1A,PEX11G,PMM2,POLR2E,POLRMT,POMT1,POP7,PREB,PSMC5,PSMG1,PTGR1,PYGB,RBM10,RBM14,REEP4,RNF8,RWDD2B,SAFB,SAFB2,SART1,SMG9,SNRNP70,SUGP2,TAOK2,TBC1D17,TECR,TMEM205,TMEM263,TNK2,TSR3,TXNL4A,UBR4,YE…
TF	Factor: NRF-1; motif: GCGCMTGCGCN; match class: 1	TF:M07052_1	0.001995	2.70006	644	416	32	21846	CACTIN,COX6A1,EMC10,ERP29,FOXA3,HBS1L,MAPK7,MBD6,MCOLN1,MEPCE,MIER2,MTG1,NELFCD,NUP62,PAGR1A,PMM2,POLRMT,POMT1,POP7,PSMG1,PTGR1,SAFB,SAFB2,SMG9,SNRNP70,SUGP2,TAOK2,TNK2,TXNL4A,UBR4,YEATS4,ZBTB17
TF	Factor: Fli-1; motif: ACCGGAARYN	TF:M02038	0.00207918	2.68211	2122	416	72	21846	ASL,ATG101,ATP13A1,BAG6,BANF1,BCL2L1,CCDC9,CCDC97,CCHCR1,CDK10,CDK11B,CLDN7,CNTROB,COX10,COX6A1,DHRS7B,DMAP1,DPCD,EIF2B4,ERGIC3,FAAH,FDXR,GGA1,GLRX5,GPAA1,HNRNPD,IBA57,IL11RA1,ISOC2B,LRMP,LRRC47,MAD2L1BP,MAPK7,METTL17,MSTO1,MZT2,NFKBIL1,NUDT1,PAGR1A,PAK1IP1,PEX6,PHKG2,POC1A,POLRMT,POMP,PPP1R16A,PRICKLE3,PRKCSH,PSMG1,PTTG1,RGL2,RPLP2,RTEL1,SART3,SCAND1,SLC25A20,SNF8,STUB1,SUPT5,TMC6,TNNI3,TOR1B,TP…
TF	Factor: Fli-1; motif: ACCGGAARYN; match class: 0	TF:M02038_0	0.00207918	2.68211	2122	416	72	21846	ASL,ATG101,ATP13A1,BAG6,BANF1,BCL2L1,CCDC9,CCDC97,CCHCR1,CDK10,CDK11B,CLDN7,CNTROB,COX10,COX6A1,DHRS7B,DMAP1,DPCD,EIF2B4,ERGIC3,FAAH,FDXR,GGA1,GLRX5,GPAA1,HNRNPD,IBA57,IL11RA1,ISOC2B,LRMP,LRRC47,MAD2L1BP,MAPK7,METTL17,MSTO1,MZT2,NFKBIL1,NUDT1,PAGR1A,PAK1IP1,PEX6,PHKG2,POC1A,POLRMT,POMP,PPP1R16A,PRICKLE3,PRKCSH,PSMG1,PTTG1,RGL2,RPLP2,RTEL1,SART3,SCAND1,SLC25A20,SNF8,STUB1,SUPT5,TMC6,TNNI3,TOR1B,TP…
TF	Factor: EGR-1; motif: TGCGTGGGCGK; match class: 0	TF:M01972_0	0.00214592	2.66839	4140	416	119	21846	1700037H04RIK,9430015G10RIK,AGPAT4,ALG1,ANKLE1,APEH,ARF5,ARL2,ARRDC1,ATP6V1F,ATP9B,BAG6,BC005624,BNIP1,BTG2,CCDC163,CCDC85B,CCDC9,CCDC97,CCT7,CENPA,CIZ1,CKAP2,CLIP2,CLK2,CTNNBIP1,DAP,DEGS2,DNAJC11,EHMT2,EIF2B4,ERGIC3,ESRP1,FAAH,FAM110A,FAM83F,FBXW4,GALK1,GGA1,GNL1,H2AFY,H2-Q10,HEXA,HMCES,IBA57,IGSF8,ILKAP,IPO13,IRF2BP1,JUNB,JUND,KLF16,KLHL21,LASP1,LZTS2,MID1IP1,MIER2,MISP,MMAB,MOV10,NABP2,NAT9,NF…
TF	Factor: EGR-1; motif: TGCGTGGGCGK	TF:M01972	0.00214592	2.66839	4140	416	119	21846	1700037H04RIK,9430015G10RIK,AGPAT4,ALG1,ANKLE1,APEH,ARF5,ARL2,ARRDC1,ATP6V1F,ATP9B,BAG6,BC005624,BNIP1,BTG2,CCDC163,CCDC85B,CCDC9,CCDC97,CCT7,CENPA,CIZ1,CKAP2,CLIP2,CLK2,CTNNBIP1,DAP,DEGS2,DNAJC11,EHMT2,EIF2B4,ERGIC3,ESRP1,FAAH,FAM110A,FAM83F,FBXW4,GALK1,GGA1,GNL1,H2AFY,H2-Q10,HEXA,HMCES,IBA57,IGSF8,ILKAP,IPO13,IRF2BP1,JUNB,JUND,KLF16,KLHL21,LASP1,LZTS2,MID1IP1,MIER2,MISP,MMAB,MOV10,NABP2,NAT9,NF…
TF	Factor: Elk-1; motif: AACCGGAAGTR	TF:M01163	0.00215093	2.66737	6092	416	161	21846	2310079G19RIK,ADAM15,AGTRAP,APEH,ARF5,ARFGAP1,ASL,ASPSCR1,ATG101,ATP13A1,ATP6V1F,ATP9B,BAG6,BANF1,BATF2,BCL2L1,C130074G19RIK,CACTIN,CARD10,CCDC163,CCDC9,CCDC97,CCHCR1,CDK10,CDK11B,CIZ1,CLDN7,CLK2,CLTB,CNTROB,COX10,CTNNBIP1,CUEDC2,CUTA,DCAKD,DGCR14,DHRS7B,DMAP1,DPCD,EIF2B4,ERGIC3,FAM110A,FBXW4,FDXR,FFAR2,FOXD2,GGA1,GLRX5,GNL1,GPAA1,H2-D1,H2-Q10,HEXA,HNRNPD,IL11RA1,IPO13,ISOC2B,KCNN4,KIFC2,KLF16,KN…
TF	Factor: Elk-1; motif: AACCGGAAGTR; match class: 0	TF:M01163_0	0.00215093	2.66737	6092	416	161	21846	2310079G19RIK,ADAM15,AGTRAP,APEH,ARF5,ARFGAP1,ASL,ASPSCR1,ATG101,ATP13A1,ATP6V1F,ATP9B,BAG6,BANF1,BATF2,BCL2L1,C130074G19RIK,CACTIN,CARD10,CCDC163,CCDC9,CCDC97,CCHCR1,CDK10,CDK11B,CIZ1,CLDN7,CLK2,CLTB,CNTROB,COX10,CTNNBIP1,CUEDC2,CUTA,DCAKD,DGCR14,DHRS7B,DMAP1,DPCD,EIF2B4,ERGIC3,FAM110A,FBXW4,FDXR,FFAR2,FOXD2,GGA1,GLRX5,GNL1,GPAA1,H2-D1,H2-Q10,HEXA,HNRNPD,IL11RA1,IPO13,ISOC2B,KCNN4,KIFC2,KLF16,KN…
TF	Factor: E2F; motif: NNTTTCGCGCN	TF:M08875	0.00250489	2.60121	5161	416	141	21846	ACBD6,ACRBP,AK2,ANKLE1,ANP32A,APEH,ARF5,ASPSCR1,ATP5D,ATP6V0D1,ATP9B,BAG6,BANF1,BCL2L1,BCL2L12,BNIP1,BRMS1,BTG2,C130074G19RIK,CACTIN,CARD10,CC2D1B,CCDC85B,CCHCR1,CCNB2,CCT7,CDC20,CDIPT,CDK11B,CLTB,COX6A1,CROCC,CTNNBIP1,CUTA,DCAKD,DEGS2,DHRS7B,DNAJC30,DRAP1,DXO,ERGIC3,ESRP1,FOXA3,FOXD2,FUCA1,GFI1,GMPPA,GNL1,GPR157,H2-D1,HCFC1R1,HNRNPD,HR,IGSF8,ILKAP,IRF2BP1,JUND,KIFC2,KLF16,KLHL21,KRT19,KRTCAP3,LA…
TF	Factor: E2F; motif: NNTTTCGCGCN; match class: 0	TF:M08875_0	0.00250489	2.60121	5161	416	141	21846	ACBD6,ACRBP,AK2,ANKLE1,ANP32A,APEH,ARF5,ASPSCR1,ATP5D,ATP6V0D1,ATP9B,BAG6,BANF1,BCL2L1,BCL2L12,BNIP1,BRMS1,BTG2,C130074G19RIK,CACTIN,CARD10,CC2D1B,CCDC85B,CCHCR1,CCNB2,CCT7,CDC20,CDIPT,CDK11B,CLTB,COX6A1,CROCC,CTNNBIP1,CUTA,DCAKD,DEGS2,DHRS7B,DNAJC30,DRAP1,DXO,ERGIC3,ESRP1,FOXA3,FOXD2,FUCA1,GFI1,GMPPA,GNL1,GPR157,H2-D1,HCFC1R1,HNRNPD,HR,IGSF8,ILKAP,IRF2BP1,JUND,KIFC2,KLF16,KLHL21,KRT19,KRTCAP3,LA…
TF	Factor: USF1; motif: NNNNGTCACGTGGN	TF:M07067	0.00265405	2.57609	3315	416	100	21846	2310079G19RIK,ACY1,AGTRAP,ALG1,ARF5,ARL2,ASPSCR1,ATP6V0D1,ATP6V1F,BNIP1,BSPRY,CARD10,CC2D1B,CCDC22,CCDC97,CDX2,CLK2,CMC2,COMTD1,CROCC,CUTA,DRAP1,EHMT2,FBXL19,FBXW4,FCGRT,GALK1,GIGYF1,GLB1,GNL1,GUCA2B,HDGF,HEXA,HNRNPD,HOXA7,IGFLR1,IRF2BP1,ISOC2B,ITPK1,JUNB,KLF16,KLHL21,KNSTRN,KRTCAP3,LASP1,LDLR,LRPPRC,LZTS2,MCOLN1,MED28,MRPL2,MTCH1,MUM1,MYO18A,NAGLU,OTULIN,PAK1IP1,PARP10,PDE4A,PLIN2,PMM2,POMP,POMT…
TF	Factor: USF1; motif: NNNNGTCACGTGGN; match class: 0	TF:M07067_0	0.00265405	2.57609	3315	416	100	21846	2310079G19RIK,ACY1,AGTRAP,ALG1,ARF5,ARL2,ASPSCR1,ATP6V0D1,ATP6V1F,BNIP1,BSPRY,CARD10,CC2D1B,CCDC22,CCDC97,CDX2,CLK2,CMC2,COMTD1,CROCC,CUTA,DRAP1,EHMT2,FBXL19,FBXW4,FCGRT,GALK1,GIGYF1,GLB1,GNL1,GUCA2B,HDGF,HEXA,HNRNPD,HOXA7,IGFLR1,IRF2BP1,ISOC2B,ITPK1,JUNB,KLF16,KLHL21,KNSTRN,KRTCAP3,LASP1,LDLR,LRPPRC,LZTS2,MCOLN1,MED28,MRPL2,MTCH1,MUM1,MYO18A,NAGLU,OTULIN,PAK1IP1,PARP10,PDE4A,PLIN2,PMM2,POMP,POMT…
TF	Factor: MOVO-B; motif: GNGGGGG	TF:M01104	0.00290337	2.5371	7634	416	192	21846	9430015G10RIK,AAMP,ADAM15,AGPAT4,AGTRAP,ALG1,ANP32A,APEH,ARF5,ASPSCR1,ATP13A1,ATP2A3,ATP5D,ATP6V0D1,ATP6V1F,ATP9B,BAG6,BANF1,BC005624,BC021614,BCL2L1,BSPRY,CAPN1,CARD10,CCDC85B,CCDC9,CCDC97,CCHCR1,CCT7,CDK10,CDK11B,CEP131,CHD1L,CHPF2,CKAP2,CLDN7,CLIP2,CLK2,CLTB,COX6A1,CTNNBIP1,CUTA,DCAKD,DEGS2,DNAJC11,DNAJC30,DRAP1,EGR1,EHMT2,EMID1,EPHB6,EPN3,ERGIC3,ERP29,ESRP1,FAM110A,FAM83F,FBXL19,FDXR,FFAR2,FO…
TF	Factor: MOVO-B; motif: GNGGGGG; match class: 0	TF:M01104_0	0.00290337	2.5371	7634	416	192	21846	9430015G10RIK,AAMP,ADAM15,AGPAT4,AGTRAP,ALG1,ANP32A,APEH,ARF5,ASPSCR1,ATP13A1,ATP2A3,ATP5D,ATP6V0D1,ATP6V1F,ATP9B,BAG6,BANF1,BC005624,BC021614,BCL2L1,BSPRY,CAPN1,CARD10,CCDC85B,CCDC9,CCDC97,CCHCR1,CCT7,CDK10,CDK11B,CEP131,CHD1L,CHPF2,CKAP2,CLDN7,CLIP2,CLK2,CLTB,COX6A1,CTNNBIP1,CUTA,DCAKD,DEGS2,DNAJC11,DNAJC30,DRAP1,EGR1,EHMT2,EMID1,EPHB6,EPN3,ERGIC3,ERP29,ESRP1,FAM110A,FAM83F,FBXL19,FDXR,FFAR2,FO…
TF	Factor: c-Myc:Max; motif: GCCAYGYGSN	TF:M00322	0.00297317	2.52678	7339	416	186	21846	1700037H04RIK,ACBD6,ACY1,ADAM15,AGPAT4,AGTRAP,AK2,ALG1,ANKLE1,ANP32A,APEH,ARF5,ASPSCR1,ATG4D,ATP2A3,ATP5D,ATP6V0D1,ATP9B,BAG6,BANF1,BC005624,BCL2L1,BCL2L12,BNIP1,CAPN1,CARD10,CC2D1B,CCDC97,CCT7,CDX2,CEP131,CEP152,CIZ1,CKAP2,CLDN7,CLIP2,CLTB,COMTD1,COX10,CRACR2B,CTNNBIP1,CUEDC2,CUTA,DDC,DNAJC30,DOC2G,DRAP1,DXO,EGR1,EHMT2,EIF2B4,EMC10,EMID1,ERP29,ESRP1,EXOSC6,FAAH,FAM83F,FBXW4,FDXR,FOXD2,GALK1,GFI1…
TF	Factor: c-Myc:Max; motif: GCCAYGYGSN; match class: 0	TF:M00322_0	0.00297317	2.52678	7339	416	186	21846	1700037H04RIK,ACBD6,ACY1,ADAM15,AGPAT4,AGTRAP,AK2,ALG1,ANKLE1,ANP32A,APEH,ARF5,ASPSCR1,ATG4D,ATP2A3,ATP5D,ATP6V0D1,ATP9B,BAG6,BANF1,BC005624,BCL2L1,BCL2L12,BNIP1,CAPN1,CARD10,CC2D1B,CCDC97,CCT7,CDX2,CEP131,CEP152,CIZ1,CKAP2,CLDN7,CLIP2,CLTB,COMTD1,COX10,CRACR2B,CTNNBIP1,CUEDC2,CUTA,DDC,DNAJC30,DOC2G,DRAP1,DXO,EGR1,EHMT2,EIF2B4,EMC10,EMID1,ERP29,ESRP1,EXOSC6,FAAH,FAM83F,FBXW4,FDXR,FOXD2,GALK1,GFI1…
TF	Factor: ERG; motif: ACCGGAARYN; match class: 0	TF:M01985_0	0.00328743	2.48314	2645	416	84	21846	ABCA7,ASL,ATG101,ATP13A1,BAG6,BANF1,BATF2,BCL2L1,CCDC9,CCDC97,CCHCR1,CDK10,CDK11B,CIZ1,CLDN7,CNTROB,COX10,COX6A1,DCAKD,DHRS7B,DMAP1,EIF2B4,ERGIC3,FAAH,FDXR,GGA1,GLRX5,GPAA1,HNRNPD,IL11RA1,IPO13,ISOC2B,KNSTRN,LEMD2,LRMP,LRRC47,MAD2L1BP,MAPK7,METTL17,MLF2,MZT2,NDUFA9,NFKBIL1,NUDT1,PAGR1A,PAK1IP1,PEBP1,PEX6,PHKG2,POC1A,POLRMT,POMP,POP7,PPP1R16A,PPP1R35,PRKCSH,PRMT7,PRPH,PSMC5,PSMD8,PSMG1,PTTG1,RGL2,…
TF	Factor: ERG; motif: ACCGGAARYN	TF:M01985	0.00328743	2.48314	2645	416	84	21846	ABCA7,ASL,ATG101,ATP13A1,BAG6,BANF1,BATF2,BCL2L1,CCDC9,CCDC97,CCHCR1,CDK10,CDK11B,CIZ1,CLDN7,CNTROB,COX10,COX6A1,DCAKD,DHRS7B,DMAP1,EIF2B4,ERGIC3,FAAH,FDXR,GGA1,GLRX5,GPAA1,HNRNPD,IL11RA1,IPO13,ISOC2B,KNSTRN,LEMD2,LRMP,LRRC47,MAD2L1BP,MAPK7,METTL17,MLF2,MZT2,NDUFA9,NFKBIL1,NUDT1,PAGR1A,PAK1IP1,PEBP1,PEX6,PHKG2,POC1A,POLRMT,POMP,POP7,PPP1R16A,PPP1R35,PRKCSH,PRMT7,PRPH,PSMC5,PSMD8,PSMG1,PTTG1,RGL2,…
TF	Factor: Tfap2a; motif: NGCCYSAGGCN	TF:M04156	0.00369165	2.43278	7808	416	195	21846	1700037H04RIK,2310022A10RIK,ABCA7,ABT1,ACRBP,ACTA1,ADAM15,AGTRAP,AK2,ALG1,ANP32A,APEH,APOL7A,ARF5,ARFGAP1,ARL2,ASPSCR1,ATG101,ATP2A3,BANF1,BATF2,BC005624,BCL2L1,BRD9,BRMS1,BSPRY,BTG2,C130074G19RIK,CACTIN,CAML,CAPN1,CC2D1B,CCDC163,CCDC85B,CCHCR1,CCT7,CDC20,CDIPT,CDX2,CEP131,CKB,CLDN7,CMC2,COMTD1,COX6A1,CRACR2B,CROCC,CTNNBIP1,CUTA,DAP,DDC,DEGS2,DMPK,DNAJC30,DOC2G,DOLPP1,DRAP1,EGR1,EHMT2,EMC10,EMID1…
TF	Factor: Tfap2a; motif: NGCCYSAGGCN; match class: 0	TF:M04156_0	0.00369165	2.43278	7808	416	195	21846	1700037H04RIK,2310022A10RIK,ABCA7,ABT1,ACRBP,ACTA1,ADAM15,AGTRAP,AK2,ALG1,ANP32A,APEH,APOL7A,ARF5,ARFGAP1,ARL2,ASPSCR1,ATG101,ATP2A3,BANF1,BATF2,BC005624,BCL2L1,BRD9,BRMS1,BSPRY,BTG2,C130074G19RIK,CACTIN,CAML,CAPN1,CC2D1B,CCDC163,CCDC85B,CCHCR1,CCT7,CDC20,CDIPT,CDX2,CEP131,CKB,CLDN7,CMC2,COMTD1,COX6A1,CRACR2B,CROCC,CTNNBIP1,CUTA,DAP,DDC,DEGS2,DMPK,DNAJC30,DOC2G,DOLPP1,DRAP1,EGR1,EHMT2,EMC10,EMID1…
TF	Factor: E2F; motif: NCSCGCSAAAN	TF:M00919	0.003765	2.42424	5197	416	141	21846	2610318N02RIK,9430015G10RIK,ABCA7,ACBD6,ACRBP,ADAM15,ANKLE1,ARF5,ARL2,ASPSCR1,ATG101,ATP5D,ATP6V0D1,ATP9B,BANF1,BC005624,BCL2L1,BCL2L12,BSPRY,BTG2,C130074G19RIK,CACTIN,CC2D1B,CCDC85B,CCHCR1,CCT7,CHPF2,CLTB,COMTD1,COX6A1,DEGS2,DGCR14,DNAJC11,DRAP1,DXO,EMID1,ESRP1,FAM110A,FOXD2,GALK1,GLB1,GMPPA,GPR157,HDGF,HMCES,HNRNPA1,HNRNPC,HOXA7,IGSF8,IL11RA1,ILKAP,IPO13,ITPK1,JUNB,JUND,KLF16,KLHL21,KRT14,KRTCA…
TF	Factor: E2F; motif: NCSCGCSAAAN; match class: 0	TF:M00919_0	0.003765	2.42424	5197	416	141	21846	2610318N02RIK,9430015G10RIK,ABCA7,ACBD6,ACRBP,ADAM15,ANKLE1,ARF5,ARL2,ASPSCR1,ATG101,ATP5D,ATP6V0D1,ATP9B,BANF1,BC005624,BCL2L1,BCL2L12,BSPRY,BTG2,C130074G19RIK,CACTIN,CC2D1B,CCDC85B,CCHCR1,CCT7,CHPF2,CLTB,COMTD1,COX6A1,DEGS2,DGCR14,DNAJC11,DRAP1,DXO,EMID1,ESRP1,FAM110A,FOXD2,GALK1,GLB1,GMPPA,GPR157,HDGF,HMCES,HNRNPA1,HNRNPC,HOXA7,IGSF8,IL11RA1,ILKAP,IPO13,ITPK1,JUNB,JUND,KLF16,KLHL21,KRT14,KRTCA…
TF	Factor: NRF-1; motif: CNSTGCGCATGCGCNNS	TF:M10328	0.00389213	2.40981	1006	416	42	21846	ATP6V0D1,CACTIN,CKAP2,DNAJC11,DOLPP1,EMC10,FOXA3,HNRNPA1,ILKAP,MAPK7,MCOLN1,MEPCE,MIER2,MTG1,MZT2,NDUFA8,NELFCD,NPRL2,NUP62,PAGR1A,POLR2E,POLRMT,POMT1,POP7,PREB,PTGR1,REEP4,RNF8,SAFB,SAFB2,SART1,SMG9,SNRNP70,SUGP2,TBC1D17,TECR,TXNL4A,UBR4,WBP2,YEATS4,ZBTB17,ZMAT2
TF	Factor: NRF-1; motif: CNSTGCGCATGCGCNNS; match class: 0	TF:M10328_0	0.00389213	2.40981	1006	416	42	21846	ATP6V0D1,CACTIN,CKAP2,DNAJC11,DOLPP1,EMC10,FOXA3,HNRNPA1,ILKAP,MAPK7,MCOLN1,MEPCE,MIER2,MTG1,MZT2,NDUFA8,NELFCD,NPRL2,NUP62,PAGR1A,POLR2E,POLRMT,POMT1,POP7,PREB,PTGR1,REEP4,RNF8,SAFB,SAFB2,SART1,SMG9,SNRNP70,SUGP2,TBC1D17,TECR,TXNL4A,UBR4,WBP2,YEATS4,ZBTB17,ZMAT2
TF	Factor: HAIRYLIKE; motif: NNNNCANGTG; match class: 0	TF:M08885_0	0.00453958	2.34298	5780	416	153	21846	2310022A10RIK,ACRBP,AGTRAP,AK2,ALG1,ANKLE1,ARF5,ARL2,ASL,ASPSCR1,ATP5D,ATP6V0D1,ATP6V1F,BCO2,BNIP1,CARD10,CC2D1B,CCDC22,CCDC61,CCDC9,CCT7,CDX2,CEP131,CHD1L,CHPF2,CKAP2,CLDN7,CLK2,CLTB,COMTD1,CRACR2B,CROCC,CUTA,DNAJC11,DOC2G,DRAP1,EHMT2,ERGIC3,ESRP1,FAM83F,FBXL19,FBXW4,FCGRT,FFAR2,FOXA3,GALK1,GIGYF1,GLB1,GNL1,GUCA2B,HDGF,HEXA,HNRNPA1,HNRNPD,HOXA7,HR,IHH,IPO13,IRF2BP1,ITPK1,JUNB,KCNN4,KLF16,KLHL21,…
TF	Factor: HAIRYLIKE; motif: NNNNCANGTG	TF:M08885	0.00453958	2.34298	5780	416	153	21846	2310022A10RIK,ACRBP,AGTRAP,AK2,ALG1,ANKLE1,ARF5,ARL2,ASL,ASPSCR1,ATP5D,ATP6V0D1,ATP6V1F,BCO2,BNIP1,CARD10,CC2D1B,CCDC22,CCDC61,CCDC9,CCT7,CDX2,CEP131,CHD1L,CHPF2,CKAP2,CLDN7,CLK2,CLTB,COMTD1,CRACR2B,CROCC,CUTA,DNAJC11,DOC2G,DRAP1,EHMT2,ERGIC3,ESRP1,FAM83F,FBXL19,FBXW4,FCGRT,FFAR2,FOXA3,GALK1,GIGYF1,GLB1,GNL1,GUCA2B,HDGF,HEXA,HNRNPA1,HNRNPD,HOXA7,HR,IHH,IPO13,IRF2BP1,ITPK1,JUNB,KCNN4,KLF16,KLHL21,…
TF	Factor: Sp1; motif: GGNGGGGGNGGGGGMGGGGCNGGG; match class: 0	TF:M10375_0	0.00459343	2.33786	10770	416	252	21846	1700037H04RIK,2310022A10RIK,9430015G10RIK,AAMP,ABCA7,ABT1,ACAT2,ACRBP,ACTA1,ACY1,ADAM15,AGPAT4,ALG1,ANP32A,APEH,ARF5,ARFGAP1,ARL2,ARRDC1,ASPSCR1,ATP2A3,ATP5D,ATP6V0D1,ATP9B,BAG6,BANF1,BC005624,BNIP1,BSPRY,BTG2,CACTIN,CAPN1,CARD10,CBR2,CC2D1B,CCDC163,CCDC22,CCDC85B,CCDC9,CCDC97,CCT7,CDIPT,CDK10,CDX2,CEP131,CHD1L,CKAP2,CKB,CLDN7,CLIP2,CLK2,COMTD1,COX10,CRACR2B,CROCC,CTNNBIP1,CUTA,DCAKD,DEGS2,DGCR14…
TF	Factor: Sp1; motif: GGNGGGGGNGGGGGMGGGGCNGGG	TF:M10375	0.00459343	2.33786	10770	416	252	21846	1700037H04RIK,2310022A10RIK,9430015G10RIK,AAMP,ABCA7,ABT1,ACAT2,ACRBP,ACTA1,ACY1,ADAM15,AGPAT4,ALG1,ANP32A,APEH,ARF5,ARFGAP1,ARL2,ARRDC1,ASPSCR1,ATP2A3,ATP5D,ATP6V0D1,ATP9B,BAG6,BANF1,BC005624,BNIP1,BSPRY,BTG2,CACTIN,CAPN1,CARD10,CBR2,CC2D1B,CCDC163,CCDC22,CCDC85B,CCDC9,CCDC97,CCT7,CDIPT,CDK10,CDX2,CEP131,CHD1L,CKAP2,CKB,CLDN7,CLIP2,CLK2,COMTD1,COX10,CRACR2B,CROCC,CTNNBIP1,CUTA,DCAKD,DEGS2,DGCR14…
TF	Factor: Kid3; motif: CCACN; match class: 1	TF:M01160_1	0.00462677	2.33472	21175	416	416	21846	1700037H04RIK,2310022A10RIK,2310079G19RIK,2610318N02RIK,9430015G10RIK,AAMP,ABCA7,ABT1,ACAT2,ACBD6,ACRBP,ACTA1,ACY1,ADAM15,AGPAT4,AGTRAP,AK2,AKR1A1,ALG1,ANKLE1,ANP32A,APEH,APOL7A,ARF5,ARFGAP1,ARL2,ARRDC1,ASL,ASPSCR1,ATG101,ATG4D,ATP13A1,ATP2A3,ATP5D,ATP6V0D1,ATP6V1F,ATP9B,BAG6,BANF1,BATF2,BC005624,BC021614,BCL2L1,BCL2L12,BCO2,BNIP1,BRD9,BRMS1,BSPRY,BTG2,C130074G19RIK,CACTIN,CAML,CAPN1,CARD10,CBR2,…
TF	Factor: WT1; motif: GNGGGGGCGGGG	TF:M03893	0.00464083	2.3334	6648	416	171	21846	2310022A10RIK,9430015G10RIK,AAMP,ACAT2,ACRBP,AGPAT4,AGTRAP,ALG1,ANP32A,APEH,ARF5,ARL2,ASL,ASPSCR1,ATP6V0D1,ATP6V1F,ATP9B,BAG6,BANF1,BC005624,BSPRY,BTG2,CACTIN,CAPN1,CARD10,CCDC9,CCDC97,CCHCR1,CCT7,CHD1L,CKAP2,CLIP2,CLK2,CLTB,COMTD1,CROCC,CUTA,DMPK,DNAJC30,DOLPP1,DRAP1,EGR1,EHMT2,EMID1,EPHB6,EPN3,ERGIC3,ERP29,ESRP1,EXOSC6,FAAH,FAM110A,FBXL19,FBXW4,FDXR,FFAR2,FOXD2,GALK1,GAS2L1,GFI1,GGA1,GNL1,H2AFY…
TF	Factor: WT1; motif: GNGGGGGCGGGG; match class: 0	TF:M03893_0	0.00464083	2.3334	6648	416	171	21846	2310022A10RIK,9430015G10RIK,AAMP,ACAT2,ACRBP,AGPAT4,AGTRAP,ALG1,ANP32A,APEH,ARF5,ARL2,ASL,ASPSCR1,ATP6V0D1,ATP6V1F,ATP9B,BAG6,BANF1,BC005624,BSPRY,BTG2,CACTIN,CAPN1,CARD10,CCDC9,CCDC97,CCHCR1,CCT7,CHD1L,CKAP2,CLIP2,CLK2,CLTB,COMTD1,CROCC,CUTA,DMPK,DNAJC30,DOLPP1,DRAP1,EGR1,EHMT2,EMID1,EPHB6,EPN3,ERGIC3,ERP29,ESRP1,EXOSC6,FAAH,FAM110A,FBXL19,FBXW4,FDXR,FFAR2,FOXD2,GALK1,GAS2L1,GFI1,GGA1,GNL1,H2AFY…
TF	Factor: Spic; motif: NNVGGAAGTN; match class: 0	TF:M02042_0	0.0047073	2.32723	6214	416	162	21846	2310079G19RIK,AAMP,ABT1,AGTRAP,AKR1A1,APEH,ARFGAP1,ASL,ASPSCR1,ATG101,ATP13A1,ATP6V1F,BAG6,BANF1,BC021614,BCL2L1,BRD9,BTG2,CACTIN,CCDC163,CCDC9,CCDC97,CCNB2,CCT7,CDK10,CDK11B,CLDN7,CLK2,CNTROB,COX10,COX6A1,CUEDC2,DAP,DGCR14,DMAP1,DNAJC30,DPCD,DXO,EIF2B4,ERGIC3,EXOSC6,FAM110A,FAM83F,FBXW4,FDXR,FFAR2,FUCA1,GFI1,GGA1,GNL1,H2-D1,H2-Q10,HNRNPD,IGSF8,IL11RA1,JUNB,KCNN4,KIFC2,KLHL21,KNSTRN,KRT19,LRMP,LR…
TF	Factor: Spic; motif: NNVGGAAGTN	TF:M02042	0.0047073	2.32723	6214	416	162	21846	2310079G19RIK,AAMP,ABT1,AGTRAP,AKR1A1,APEH,ARFGAP1,ASL,ASPSCR1,ATG101,ATP13A1,ATP6V1F,BAG6,BANF1,BC021614,BCL2L1,BRD9,BTG2,CACTIN,CCDC163,CCDC9,CCDC97,CCNB2,CCT7,CDK10,CDK11B,CLDN7,CLK2,CNTROB,COX10,COX6A1,CUEDC2,DAP,DGCR14,DMAP1,DNAJC30,DPCD,DXO,EIF2B4,ERGIC3,EXOSC6,FAM110A,FAM83F,FBXW4,FDXR,FFAR2,FUCA1,GFI1,GGA1,GNL1,H2-D1,H2-Q10,HNRNPD,IGSF8,IL11RA1,JUNB,KCNN4,KIFC2,KLHL21,KNSTRN,KRT19,LRMP,LR…
TF	Factor: NRF-1; motif: YGCGCMTGCGC; match class: 1	TF:M02102_1	0.00474489	2.32377	574	416	29	21846	ATG4D,BAG6,CACTIN,COX6A1,EMC10,ERP29,HBS1L,MBD6,MCOLN1,MIER2,MTG1,NDUFA8,NUP62,PAGR1A,PMM2,POMT1,POP7,PTGR1,SAFB,SAFB2,SMG9,SNRNP70,SUGP2,TAOK2,TNK2,TXNL4A,UBR4,YEATS4,ZBTB17
TF	Factor: Sp1; motif: NGGGGCGGGGN; match class: 1	TF:M07395_1	0.00491609	2.30838	4526	416	126	21846	9430015G10RIK,ABT1,ACY1,ADAM15,AGTRAP,ANP32A,APEH,ARF5,ARRDC1,ASPSCR1,ATP2A3,ATP9B,BANF1,BRD9,BSPRY,BTG2,CAPN1,CCDC9,CCDC97,CCT7,CKAP2,CLIP2,CLK2,CLTB,CMC2,CUTA,DAP,DEGS2,DRAP1,EHMT2,EMID1,EPHB6,ERGIC3,ERP29,FAM110A,FBXL19,FBXW4,FDXR,FOXA3,GALK1,GGA1,GLB1,GNL1,GPR157,H2-Q10,HMCES,HNRNPD,IBA57,IGSF8,ILKAP,IRF2BP1,ITPK1,JUND,KCTD17,KIFC2,KLF16,KRT19,KRTCAP3,LASP1,LEMD2,LYNX1,LZTS2,MBD6,MEPCE,MIER2,…
TF	Factor: USF; motif: GYCACGTGNC; match class: 0	TF:M00187_0	0.00497606	2.30311	3537	416	104	21846	2310079G19RIK,AAMP,ACY1,AGTRAP,ALG1,APEH,ARF5,ARFGAP1,ARL2,ASPSCR1,ATP6V0D1,ATP6V1F,ATP9B,BATF2,BC005624,BNIP1,BRD9,CARD10,CC2D1B,CCDC22,CCDC97,CCT7,CDX2,CLK2,COMTD1,CROCC,CUTA,DNAJC11,DRAP1,FCGRT,GALK1,GGA1,GIGYF1,GLB1,GNL1,GUCA2B,HEXA,HMCES,HNRNPD,HOXA7,HR,ITPK1,JUNB,KLHL21,KNSTRN,KRTCAP3,LDLR,LRPPRC,LZTS2,MAPK13,MCOLN1,MED28,MRPL2,MRPL28,MTCH1,MUM1,MYO18A,NAGLU,NELFCD,OTULIN,PAK1IP1,PARP10,PEX…
TF	Factor: USF; motif: GYCACGTGNC	TF:M00187	0.00497606	2.30311	3537	416	104	21846	2310079G19RIK,AAMP,ACY1,AGTRAP,ALG1,APEH,ARF5,ARFGAP1,ARL2,ASPSCR1,ATP6V0D1,ATP6V1F,ATP9B,BATF2,BC005624,BNIP1,BRD9,CARD10,CC2D1B,CCDC22,CCDC97,CCT7,CDX2,CLK2,COMTD1,CROCC,CUTA,DNAJC11,DRAP1,FCGRT,GALK1,GGA1,GIGYF1,GLB1,GNL1,GUCA2B,HEXA,HMCES,HNRNPD,HOXA7,HR,ITPK1,JUNB,KLHL21,KNSTRN,KRTCAP3,LDLR,LRPPRC,LZTS2,MAPK13,MCOLN1,MED28,MRPL2,MRPL28,MTCH1,MUM1,MYO18A,NAGLU,NELFCD,OTULIN,PAK1IP1,PARP10,PEX…
TF	Factor: CREB; motif: CGTCAN; match class: 1	TF:M00801_1	0.00509305	2.29302	608	416	30	21846	2610318N02RIK,ABT1,ATP5D,BTG2,C130074G19RIK,CDK11B,CMC2,DPCD,DXO,ESRP1,GALK1,IBA57,KLHL21,LEMD2,MMAB,MRPL2,MZT2,PIH1D1,PPP1R35,PSMC5,PSMG1,RBM14,RPLP2,SART1,SNF8,SPNS1,STK19,TBC1D17,TOMM6,TXNL4A
TF	Factor: Zic1; motif: KGGGTGGTC	TF:M00448	0.00558909	2.25266	10845	416	253	21846	1700037H04RIK,2610318N02RIK,AAMP,ABCA7,ABT1,ACAT2,ACBD6,ACTA1,ADAM15,AGTRAP,AK2,ALG1,ANKLE1,APEH,ARF5,ARFGAP1,ARRDC1,ATP13A1,ATP5D,ATP6V0D1,ATP6V1F,BAG6,BC005624,BC021614,BCL2L1,BCO2,BNIP1,BRD9,BRMS1,C130074G19RIK,CACTIN,CAML,CAPN1,CARD10,CBR2,CCDC163,CCDC61,CCDC85B,CCDC97,CCHCR1,CCT7,CDC20,CDK11B,CDX2,CENPA,CHPF2,CKAP2,CKB,CLDN7,CLTB,CNTROB,COX6A1,CRACR2B,CTNNBIP1,DAP,DCAKD,DEGS2,DMAP1,DMPK,DNAJ…
TF	Factor: Zic1; motif: KGGGTGGTC; match class: 0	TF:M00448_0	0.00558909	2.25266	10845	416	253	21846	1700037H04RIK,2610318N02RIK,AAMP,ABCA7,ABT1,ACAT2,ACBD6,ACTA1,ADAM15,AGTRAP,AK2,ALG1,ANKLE1,APEH,ARF5,ARFGAP1,ARRDC1,ATP13A1,ATP5D,ATP6V0D1,ATP6V1F,BAG6,BC005624,BC021614,BCL2L1,BCO2,BNIP1,BRD9,BRMS1,C130074G19RIK,CACTIN,CAML,CAPN1,CARD10,CBR2,CCDC163,CCDC61,CCDC85B,CCDC97,CCHCR1,CCT7,CDC20,CDK11B,CDX2,CENPA,CHPF2,CKAP2,CKB,CLDN7,CLTB,CNTROB,COX6A1,CRACR2B,CTNNBIP1,DAP,DCAKD,DEGS2,DMAP1,DMPK,DNAJ…
TF	Factor: WT1; motif: CGCCCCCNCN	TF:M02036	0.00579834	2.2367	7506	416	188	21846	1700037H04RIK,2310022A10RIK,9430015G10RIK,AAMP,ABCA7,ABT1,ACAT2,AGPAT4,ALG1,ANKLE1,ANP32A,APEH,ARF5,ARFGAP1,ARL2,ASPSCR1,ATP6V0D1,ATP6V1F,ATP9B,BAG6,BANF1,BC005624,BCL2L1,CAPN1,CARD10,CC2D1B,CCDC9,CCDC97,CCHCR1,CCT7,CDC20,CDX2,CHD1L,CKAP2,CLDN7,CLIP2,CLK2,CLTB,CROCC,DMPK,DNAJC11,DNAJC30,DOLPP1,DRAP1,EGR1,EHMT2,EMC10,EMID1,EPHB6,EPN3,ERP29,ESRP1,FAAH,FAM110A,FBXL19,FDXR,FOXA3,FOXD2,GALK1,GFI1,GGA1…
TF	Factor: WT1; motif: CGCCCCCNCN; match class: 0	TF:M02036_0	0.00579834	2.2367	7506	416	188	21846	1700037H04RIK,2310022A10RIK,9430015G10RIK,AAMP,ABCA7,ABT1,ACAT2,AGPAT4,ALG1,ANKLE1,ANP32A,APEH,ARF5,ARFGAP1,ARL2,ASPSCR1,ATP6V0D1,ATP6V1F,ATP9B,BAG6,BANF1,BC005624,BCL2L1,CAPN1,CARD10,CC2D1B,CCDC9,CCDC97,CCHCR1,CCT7,CDC20,CDX2,CHD1L,CKAP2,CLDN7,CLIP2,CLK2,CLTB,CROCC,DMPK,DNAJC11,DNAJC30,DOLPP1,DRAP1,EGR1,EHMT2,EMC10,EMID1,EPHB6,EPN3,ERP29,ESRP1,FAAH,FAM110A,FBXL19,FDXR,FOXA3,FOXD2,GALK1,GFI1,GGA1…
TF	Factor: SP2; motif: GGGCGGGAC; match class: 1	TF:M01783_1	0.00594947	2.22552	3287	416	98	21846	ABT1,ACY1,ADAM15,ANP32A,APEH,ARF5,ARRDC1,ASPSCR1,ATP2A3,BANF1,BNIP1,BSPRY,CACTIN,CC2D1B,CCDC163,CCDC9,CCT7,CENPA,CKAP2,CLDN7,CLIP2,CLTB,COX10,CRACR2B,CTNNBIP1,DAP,DCAKD,DRAP1,EHMT2,ERGIC3,ERP29,FBXW4,FDXR,GAS2L1,GLB1,GNL1,GPAA1,GPR157,HCFC1R1,HMCES,HNRNPD,HR,IBA57,IGSF8,ITPK1,KCTD17,KIFC2,KLF16,KRT19,KRTCAP3,LAMB3,LASP1,LRRC45,LYNX1,MBD6,METTL14,MIER2,MUM1,NAT9,NELFCD,NR2F6,NUP62,OTULIN,PAK1IP1,P…
TF	Factor: c-Myc; motif: CACGTGGC; match class: 1	TF:M03867_1	0.00608808	2.21552	2686	416	84	21846	2310079G19RIK,ACRBP,ACY1,AGTRAP,AK2,ALG1,ARF5,ARL2,ATP6V1F,BANF1,BNIP1,BSPRY,CC2D1B,CCDC22,CCDC9,CDX2,CLDN7,CLIP2,COMTD1,CROCC,CUTA,DOC2G,EHMT2,ESRP1,FFAR2,GALK1,GIGYF1,GLB1,GNL1,GUCA2B,HDGF,HEXA,HNRNPD,HOXA7,IGSF8,ITPK1,JUNB,KCNN4,KLF16,KLHL21,KRT14,KRTCAP3,LDLR,LRRC45,MCOLN1,MRPL2,MTCH1,MUM1,MYO18A,NAGLU,OMP,OTULIN,PAK1IP1,PDE4A,PLEKHG3,PMM2,POC1A,POP7,PRKCSH,PRMT7,RABGGTA,RCC2,RPIA,RPLP2,RWDD2…
TF	Factor: Sp4; motif: NNNNMCGCCCCCTNNNN	TF:M02810	0.00665136	2.17709	4006	416	114	21846	AAMP,ABCA7,ACAT2,ACY1,AGPAT4,ALG1,ANP32A,APEH,ARF5,ATP9B,BAG6,BANF1,CAPN1,CCDC9,CCDC97,CCHCR1,CLIP2,COMTD1,COX6A1,DMAP1,DMPK,DNAJC30,DOLPP1,DRAP1,EGR1,EHMT2,EMC10,EMID1,EPHB6,EPN3,ERP29,FAAH,FAM110A,FBXL19,FFAR2,FOXD2,FUCA1,GAS2L1,GFI1,GGA1,GNL1,GPAA1,H2-Q10,HNRNPD,IHH,IKBKE,IL11RA1,IRF2BP1,ITPK1,JUNB,KLF16,KRT14,LAMB3,LASP1,LEMD2,LRRC14,LZTS2,MEPCE,MOCS1,MOV10,MRPL2,MSTO1,MUM1,NFKBIL1,NPRL2,NUCB…
TF	Factor: Sp4; motif: NNNNMCGCCCCCTNNNN; match class: 0	TF:M02810_0	0.00665136	2.17709	4006	416	114	21846	AAMP,ABCA7,ACAT2,ACY1,AGPAT4,ALG1,ANP32A,APEH,ARF5,ATP9B,BAG6,BANF1,CAPN1,CCDC9,CCDC97,CCHCR1,CLIP2,COMTD1,COX6A1,DMAP1,DMPK,DNAJC30,DOLPP1,DRAP1,EGR1,EHMT2,EMC10,EMID1,EPHB6,EPN3,ERP29,FAAH,FAM110A,FBXL19,FFAR2,FOXD2,FUCA1,GAS2L1,GFI1,GGA1,GNL1,GPAA1,H2-Q10,HNRNPD,IHH,IKBKE,IL11RA1,IRF2BP1,ITPK1,JUNB,KLF16,KRT14,LAMB3,LASP1,LEMD2,LRRC14,LZTS2,MEPCE,MOCS1,MOV10,MRPL2,MSTO1,MUM1,NFKBIL1,NPRL2,NUCB…
TF	Factor: Zic1; motif: NNCCCCCGGGGGGG; match class: 1	TF:M02835_1	0.00688958	2.16181	6590	416	169	21846	1700037H04RIK,2610318N02RIK,AAMP,ABT1,ACAT2,ACBD6,ACY1,AGTRAP,AKR1A1,ALG1,ANKLE1,ANP32A,APEH,ARF5,ARFGAP1,ARL2,ATP5D,ATP6V0D1,ATP9B,BAG6,BANF1,BC021614,BCL2L1,BCL2L12,BRD9,C130074G19RIK,CAPN1,CARD10,CC2D1B,CCDC61,CCDC85B,CDX2,CEP131,CHD1L,CLIP2,CLK2,CLTB,COMTD1,CTNNBIP1,CUEDC2,DAP,DCAKD,DEGS2,DOLPP1,DPCD,DPEP1,DXO,EGR1,EHMT2,EPHB6,EPN3,ERP29,ESRP1,EXOSC6,FBXL19,FBXW4,FOXA3,FOXD2,GAS2L1,GFI1,GGA1,…
TF	Factor: ETV3; motif: ANCGGAARYN; match class: 0	TF:M01990_0	0.00701802	2.15379	3212	416	96	21846	2310022A10RIK,ASL,ATG101,ATP13A1,BAG6,BANF1,BCL2L1,CCDC9,CCDC97,CCHCR1,CDK10,CDK11B,CEP152,CLDN7,CNTROB,COX10,COX6A1,DERA,DHRS7B,DMAP1,DPCD,EIF2B4,ERGIC3,FAAH,FBXW4,FDXR,GGA1,GLRX5,GNL1,GNRH1,GPAA1,GUCA2B,HNRNPD,IBA57,IL11RA1,ISOC2B,KCNN4,KNSTRN,KRT19,LRMP,LRRC47,MAD2L1BP,MAPK7,MCOLN1,METTL17,MLF2,MSTO1,MZT2,NDUFA9,NFKBIL1,NUDT1,PAGR1A,PAK1IP1,PEX6,PHKG2,POC1A,POLRMT,POMP,POP7,PPARD,PPP1R16A,PRIC…
TF	Factor: ETV3; motif: ANCGGAARYN	TF:M01990	0.00701802	2.15379	3212	416	96	21846	2310022A10RIK,ASL,ATG101,ATP13A1,BAG6,BANF1,BCL2L1,CCDC9,CCDC97,CCHCR1,CDK10,CDK11B,CEP152,CLDN7,CNTROB,COX10,COX6A1,DERA,DHRS7B,DMAP1,DPCD,EIF2B4,ERGIC3,FAAH,FBXW4,FDXR,GGA1,GLRX5,GNL1,GNRH1,GPAA1,GUCA2B,HNRNPD,IBA57,IL11RA1,ISOC2B,KCNN4,KNSTRN,KRT19,LRMP,LRRC47,MAD2L1BP,MAPK7,MCOLN1,METTL17,MLF2,MSTO1,MZT2,NDUFA9,NFKBIL1,NUDT1,PAGR1A,PAK1IP1,PEX6,PHKG2,POC1A,POLRMT,POMP,POP7,PPARD,PPP1R16A,PRIC…
TF	Factor: CPBP; motif: NGGGCGG; match class: 1	TF:M05301_1	0.00751354	2.12416	2364	416	76	21846	ABCA7,ACY1,ANKLE1,APEH,ARFGAP1,ASPSCR1,ATG4D,ATP13A1,ATP2A3,BANF1,C130074G19RIK,CACTIN,CAPN1,CCDC163,CCHCR1,CLTB,CTNNBIP1,CUTA,DGCR14,DOLPP1,EMC10,ERP29,EXOSC6,FAAH,FBXL19,FBXW4,GNL1,GPR157,HNRNPD,HR,IGSF8,ITPK1,KLF16,LASP1,LEMD2,LRRC45,LYNX1,MBD6,MID1IP1,MLF2,MMAB,NEURL4,NR2F6,NUP62,PDE4A,PEX11G,PGPEP1,PHKG2,PLEKHN1,PLSCR3,POP7,PPP1R16A,PPP1R35,PRPH,PTGR1,PTMS,PYGB,RBCK1,RFNG,RFX1,RGL2,RNF31,RPL…
TF	Factor: Sp3; motif: AGGGCGG; match class: 1	TF:M05665_1	0.00751354	2.12416	2364	416	76	21846	ABCA7,ACY1,ANKLE1,APEH,ARFGAP1,ASPSCR1,ATG4D,ATP13A1,ATP2A3,BANF1,C130074G19RIK,CACTIN,CAPN1,CCDC163,CCHCR1,CLTB,CTNNBIP1,CUTA,DGCR14,DOLPP1,EMC10,ERP29,EXOSC6,FAAH,FBXL19,FBXW4,GNL1,GPR157,HNRNPD,HR,IGSF8,ITPK1,KLF16,LASP1,LEMD2,LRRC45,LYNX1,MBD6,MID1IP1,MLF2,MMAB,NEURL4,NR2F6,NUP62,PDE4A,PEX11G,PGPEP1,PHKG2,PLEKHN1,PLSCR3,POP7,PPP1R16A,PPP1R35,PRPH,PTGR1,PTMS,PYGB,RBCK1,RFNG,RFX1,RGL2,RNF31,RPL…
TF	Factor: LKLF; motif: NGGGCGG; match class: 1	TF:M05391_1	0.00751354	2.12416	2364	416	76	21846	ABCA7,ACY1,ANKLE1,APEH,ARFGAP1,ASPSCR1,ATG4D,ATP13A1,ATP2A3,BANF1,C130074G19RIK,CACTIN,CAPN1,CCDC163,CCHCR1,CLTB,CTNNBIP1,CUTA,DGCR14,DOLPP1,EMC10,ERP29,EXOSC6,FAAH,FBXL19,FBXW4,GNL1,GPR157,HNRNPD,HR,IGSF8,ITPK1,KLF16,LASP1,LEMD2,LRRC45,LYNX1,MBD6,MID1IP1,MLF2,MMAB,NEURL4,NR2F6,NUP62,PDE4A,PEX11G,PGPEP1,PHKG2,PLEKHN1,PLSCR3,POP7,PPP1R16A,PPP1R35,PRPH,PTGR1,PTMS,PYGB,RBCK1,RFNG,RFX1,RGL2,RNF31,RPL…
TF	Factor: SP6; motif: WGGGCGG; match class: 1	TF:M05455_1	0.00751354	2.12416	2364	416	76	21846	ABCA7,ACY1,ANKLE1,APEH,ARFGAP1,ASPSCR1,ATG4D,ATP13A1,ATP2A3,BANF1,C130074G19RIK,CACTIN,CAPN1,CCDC163,CCHCR1,CLTB,CTNNBIP1,CUTA,DGCR14,DOLPP1,EMC10,ERP29,EXOSC6,FAAH,FBXL19,FBXW4,GNL1,GPR157,HNRNPD,HR,IGSF8,ITPK1,KLF16,LASP1,LEMD2,LRRC45,LYNX1,MBD6,MID1IP1,MLF2,MMAB,NEURL4,NR2F6,NUP62,PDE4A,PEX11G,PGPEP1,PHKG2,PLEKHN1,PLSCR3,POP7,PPP1R16A,PPP1R35,PRPH,PTGR1,PTMS,PYGB,RBCK1,RFNG,RFX1,RGL2,RNF31,RPL…
TF	Factor: Klf7; motif: NNNRCCMCGCCCNNNN; match class: 1	TF:M02773_1	0.00793994	2.10018	999	416	41	21846	ADAM15,ANP32A,APEH,ARF5,ASPSCR1,BRD9,CACTIN,CCDC9,CKAP2,CLIP2,CTNNBIP1,DRAP1,EHMT2,ERP29,FBXL19,FDXR,GALK1,GGA1,HMCES,HNRNPD,IGSF8,KRTCAP3,LASP1,LYNX1,MBD6,MUM1,NPRL2,PGPEP1,PIH1D1,PLSCR3,PPP1R16A,RABGGTA,RBM4B,RFNG,RNF187,SMG9,SQSTM1,TALDO1,TBC1D17,TOMM34,ZFP771
TF	Factor: E2F1; motif: NNNNNGCGSSAAAN	TF:M08874	0.0084365	2.07384	5839	416	153	21846	2610318N02RIK,AAMP,ABCA7,ACBD6,ACRBP,AK2,ALG1,ANP32A,APEH,ARRDC1,ASPSCR1,ATG101,ATP5D,ATP6V0D1,ATP9B,BAG6,BANF1,BCL2L1,BCL2L12,BRMS1,BTG2,C130074G19RIK,CACTIN,CAML,CARD10,CC2D1B,CCDC61,CCDC85B,CCHCR1,CCT7,CDC20,CDIPT,CDK10,CKAP2,COX6A1,CTNNBIP1,DCAKD,DEGS2,DRAP1,DXO,ERGIC3,ESRP1,FAM83F,FOXA3,FOXD2,FUCA1,GFI1,GGA1,GLB1,GNL1,GPR157,H2-D1,HCFC1R1,HMCES,HNRNPA1,HNRNPC,HNRNPD,HR,IGSF8,IHH,ILKAP,IRF2BP…
TF	Factor: E2F1; motif: NNNNNGCGSSAAAN; match class: 0	TF:M08874_0	0.0084365	2.07384	5839	416	153	21846	2610318N02RIK,AAMP,ABCA7,ACBD6,ACRBP,AK2,ALG1,ANP32A,APEH,ARRDC1,ASPSCR1,ATG101,ATP5D,ATP6V0D1,ATP9B,BAG6,BANF1,BCL2L1,BCL2L12,BRMS1,BTG2,C130074G19RIK,CACTIN,CAML,CARD10,CC2D1B,CCDC61,CCDC85B,CCHCR1,CCT7,CDC20,CDIPT,CDK10,CKAP2,COX6A1,CTNNBIP1,DCAKD,DEGS2,DRAP1,DXO,ERGIC3,ESRP1,FAM83F,FOXA3,FOXD2,FUCA1,GFI1,GGA1,GLB1,GNL1,GPR157,H2-D1,HCFC1R1,HMCES,HNRNPA1,HNRNPC,HNRNPD,HR,IGSF8,IHH,ILKAP,IRF2BP…
TF	Factor: E2F; motif: NKCGCGCSAAAN; match class: 0	TF:M00920_0	0.00921686	2.03542	4858	416	132	21846	2610318N02RIK,9430015G10RIK,ABCA7,ACRBP,ANKLE1,ARF5,ARL2,ASPSCR1,ATG101,ATP5D,ATP6V0D1,ATP9B,BANF1,BC005624,BCL2L1,BCL2L12,BSPRY,BTG2,C130074G19RIK,CACTIN,CC2D1B,CCDC85B,CCHCR1,CCT7,CHPF2,COMTD1,COX6A1,DEGS2,DGCR14,DNAJC11,DRAP1,DXO,ESRP1,FAM110A,FOXD2,GALK1,GLB1,GMPPA,GPR157,HDGF,HMCES,HNRNPA1,HNRNPC,HOXA7,IGSF8,ILKAP,IPO13,ITPK1,JUNB,JUND,KLF16,KLHL21,KRTCAP3,LASP1,LRPPRC,LRRC14,METTL14,MID1IP1…
TF	Factor: E2F; motif: NKCGCGCSAAAN	TF:M00920	0.00921686	2.03542	4858	416	132	21846	2610318N02RIK,9430015G10RIK,ABCA7,ACRBP,ANKLE1,ARF5,ARL2,ASPSCR1,ATG101,ATP5D,ATP6V0D1,ATP9B,BANF1,BC005624,BCL2L1,BCL2L12,BSPRY,BTG2,C130074G19RIK,CACTIN,CC2D1B,CCDC85B,CCHCR1,CCT7,CHPF2,COMTD1,COX6A1,DEGS2,DGCR14,DNAJC11,DRAP1,DXO,ESRP1,FAM110A,FOXD2,GALK1,GLB1,GMPPA,GPR157,HDGF,HMCES,HNRNPA1,HNRNPC,HOXA7,IGSF8,ILKAP,IPO13,ITPK1,JUNB,JUND,KLF16,KLHL21,KRTCAP3,LASP1,LRPPRC,LRRC14,METTL14,MID1IP1…
TF	Factor: Elk-1; motif: RACCGGAAGTR; match class: 0	TF:M01165_0	0.00929241	2.03187	8918	416	215	21846	2310022A10RIK,2310079G19RIK,ABCA7,ACY1,ADAM15,AGTRAP,AK2,APEH,ARF5,ARFGAP1,ARL2,ASL,ASPSCR1,ATG101,ATP13A1,ATP6V1F,ATP9B,BAG6,BANF1,BATF2,BC005624,BCL2L1,BRD9,C130074G19RIK,CACTIN,CAPN1,CARD10,CCDC163,CCDC85B,CCDC9,CCDC97,CCHCR1,CDK10,CDK11B,CEP152,CIZ1,CKB,CLDN7,CLK2,CLTB,CNTROB,COMTD1,COX10,CTNNBIP1,CUEDC2,CUTA,DCAKD,DERA,DGCR14,DHRS7B,DMAP1,DOLPP1,DPCD,EIF2B4,EMID1,EPHB6,ERGIC3,FAAH,FAM110A,FB…
TF	Factor: Elk-1; motif: RACCGGAAGTR	TF:M01165	0.00929241	2.03187	8918	416	215	21846	2310022A10RIK,2310079G19RIK,ABCA7,ACY1,ADAM15,AGTRAP,AK2,APEH,ARF5,ARFGAP1,ARL2,ASL,ASPSCR1,ATG101,ATP13A1,ATP6V1F,ATP9B,BAG6,BANF1,BATF2,BC005624,BCL2L1,BRD9,C130074G19RIK,CACTIN,CAPN1,CARD10,CCDC163,CCDC85B,CCDC9,CCDC97,CCHCR1,CDK10,CDK11B,CEP152,CIZ1,CKB,CLDN7,CLK2,CLTB,CNTROB,COMTD1,COX10,CTNNBIP1,CUEDC2,CUTA,DCAKD,DERA,DGCR14,DHRS7B,DMAP1,DOLPP1,DPCD,EIF2B4,EMID1,EPHB6,ERGIC3,FAAH,FAM110A,FB…
TF	Factor: Pax-5; motif: RRMSWGANWYCTNRAGCGKRACSRYNSM; match class: 1	TF:M00144_1	0.0093466	2.02935	5516	416	146	21846	AAMP,ADAM15,AGPAT4,ANKLE1,ARF5,ARL2,ARRDC1,ASPSCR1,ATP2A3,ATP5D,BAG6,BANF1,BATF2,BC021614,BCL2L1,CARD10,CBR2,CCDC163,CCT7,CLDN7,CLIP2,CLK2,CMC2,CNTROB,COMTD1,COX6A1,CUTA,DAP,DGCR14,DOLPP1,DPCD,DRAP1,DXO,EGR1,EHMT2,EIF2B4,EMID1,EPHB6,ERGIC3,FOXA3,FOXD2,GGA1,GLRX5,GNL1,GPR157,GUCA2B,H2AFY,HDGF,HNRNPA1,HR,IBA57,IGSF8,IRF2BP1,JUND,KCTD17,KIFC2,KLF16,KRT19,KRTCAP3,LRRC45,LRRC47,LZTS2,MIER2,MLF2,MPND,M…
TF	Factor: Sp1; motif: GGGGCGGGGC; match class: 1	TF:M00931_1	0.0108821	1.96329	4183	416	117	21846	ABT1,ADAM15,AGTRAP,ANP32A,APEH,ARF5,ARRDC1,ASPSCR1,ATP2A3,ATP6V1F,ATP9B,BANF1,BRD9,BSPRY,BTG2,CACTIN,CAPN1,CCDC9,CCDC97,CCT7,CKAP2,CLIP2,CLK2,CLTB,CMC2,CRACR2B,CTNNBIP1,DAP,DEGS2,DRAP1,EHMT2,EMID1,ERP29,FAM110A,FBXL19,FBXW4,FDXR,FOXA3,FOXD2,GALK1,GGA1,GLB1,GNL1,GPR157,H2-Q10,HMCES,HNRNPD,IBA57,IGSF8,ILKAP,IRF2BP1,ITPK1,KCNN4,KIFC2,KLF16,KRT19,KRTCAP3,LASP1,LEMD2,LYNX1,LZTS2,MBD6,MEPCE,MID1IP1,MIE…
TF	Factor: Egr-2; motif: NTGCGTRGGCGK	TF:M00246	0.0135107	1.86932	5362	416	142	21846	1700037H04RIK,2610318N02RIK,ACY1,AGPAT4,AK2,ALG1,ANKLE1,ARFGAP1,ARL2,ARRDC1,ASL,ATG101,ATP5D,ATP6V1F,ATP9B,BAG6,BNIP1,BTG2,CACTIN,CAPN1,CCDC163,CCT7,CDC20,CDX2,CENPA,CIZ1,CLIP2,CLTB,COMTD1,COX6A1,CROCC,CTNNBIP1,DAP,DGCR14,DNAJC11,DNAJC30,DRAP1,EHMT2,EIF2B4,ERGIC3,ERP29,ESRP1,FAAH,FAM110A,FAM83F,FCGRT,GGA1,GNL1,GRN,H2AFY,HEXA,HNRNPD,HR,IBA57,IGSF8,IPO13,IRF2BP1,ISOC2B,JUNB,KLF16,KLHL21,LASP1,LEMD2…
TF	Factor: Egr-2; motif: NTGCGTRGGCGK; match class: 0	TF:M00246_0	0.0135107	1.86932	5362	416	142	21846	1700037H04RIK,2610318N02RIK,ACY1,AGPAT4,AK2,ALG1,ANKLE1,ARFGAP1,ARL2,ARRDC1,ASL,ATG101,ATP5D,ATP6V1F,ATP9B,BAG6,BNIP1,BTG2,CACTIN,CAPN1,CCDC163,CCT7,CDC20,CDX2,CENPA,CIZ1,CLIP2,CLTB,COMTD1,COX6A1,CROCC,CTNNBIP1,DAP,DGCR14,DNAJC11,DNAJC30,DRAP1,EHMT2,EIF2B4,ERGIC3,ERP29,ESRP1,FAAH,FAM110A,FAM83F,FCGRT,GGA1,GNL1,GRN,H2AFY,HEXA,HNRNPD,HR,IBA57,IGSF8,IPO13,IRF2BP1,ISOC2B,JUNB,KLF16,KLHL21,LASP1,LEMD2…
TF	Factor: E2F-1; motif: TTTSGCGCGMNR; match class: 0	TF:M00516_0	0.0150848	1.82146	5992	416	155	21846	2610318N02RIK,9430015G10RIK,ABCA7,ACBD6,ACRBP,AK2,ANKLE1,ARF5,ARL2,ASPSCR1,ATG101,ATP5D,ATP6V0D1,ATP9B,BAG6,BANF1,BC005624,BCL2L1,BCL2L12,BNIP1,BSPRY,BTG2,C130074G19RIK,CACTIN,CARD10,CC2D1B,CCDC85B,CCHCR1,CCT7,CHPF2,CLIP2,CLTB,COMTD1,COX6A1,CROCC,DCAKD,DEGS2,DGCR14,DNAJC11,DNAJC30,DRAP1,DXO,ESRP1,FAM110A,FOXD2,GLB1,GMPPA,GPR157,HDGF,HMCES,HNRNPA1,HNRNPC,HOXA7,IBA57,IGSF8,IL11RA1,ILKAP,ITPK1,JUNB,…
TF	Factor: E2F-1; motif: TTTSGCGCGMNR	TF:M00516	0.0150848	1.82146	5992	416	155	21846	2610318N02RIK,9430015G10RIK,ABCA7,ACBD6,ACRBP,AK2,ANKLE1,ARF5,ARL2,ASPSCR1,ATG101,ATP5D,ATP6V0D1,ATP9B,BAG6,BANF1,BC005624,BCL2L1,BCL2L12,BNIP1,BSPRY,BTG2,C130074G19RIK,CACTIN,CARD10,CC2D1B,CCDC85B,CCHCR1,CCT7,CHPF2,CLIP2,CLTB,COMTD1,COX6A1,CROCC,DCAKD,DEGS2,DGCR14,DNAJC11,DNAJC30,DRAP1,DXO,ESRP1,FAM110A,FOXD2,GLB1,GMPPA,GPR157,HDGF,HMCES,HNRNPA1,HNRNPC,HOXA7,IBA57,IGSF8,IL11RA1,ILKAP,ITPK1,JUNB,…
TF	Factor: C-Myc; motif: NGCCACGTGNN; match class: 0	TF:M07601_0	0.0151044	1.8209	6233	416	160	21846	1700037H04RIK,2310079G19RIK,2610318N02RIK,ACY1,AGTRAP,AK2,ALG1,ANKLE1,ARF5,ARL2,ARRDC1,ASPSCR1,ATG4D,ATP6V0D1,ATP6V1F,BANF1,BATF2,BNIP1,BSPRY,CARD10,CC2D1B,CCDC22,CCDC61,CCDC9,CCDC97,CCT7,CDK10,CDX2,CEP131,CHD1L,CLDN7,CLK2,CMC2,COMTD1,CROCC,CUTA,DNAJC11,DOC2G,DRAP1,EHMT2,EIF2B4,EMID1,ESRP1,FAM83F,FBXL19,FBXW4,FCGRT,GALK1,GIGYF1,GLB1,GNL1,GUCA2B,HDGF,HEXA,HNRNPA1,HNRNPD,HOXA7,HR,IGFLR1,IPO13,IRF2B…
TF	Factor: C-Myc; motif: NGCCACGTGNN	TF:M07601	0.0151044	1.8209	6233	416	160	21846	1700037H04RIK,2310079G19RIK,2610318N02RIK,ACY1,AGTRAP,AK2,ALG1,ANKLE1,ARF5,ARL2,ARRDC1,ASPSCR1,ATG4D,ATP6V0D1,ATP6V1F,BANF1,BATF2,BNIP1,BSPRY,CARD10,CC2D1B,CCDC22,CCDC61,CCDC9,CCDC97,CCT7,CDK10,CDX2,CEP131,CHD1L,CLDN7,CLK2,CMC2,COMTD1,CROCC,CUTA,DNAJC11,DOC2G,DRAP1,EHMT2,EIF2B4,EMID1,ESRP1,FAM83F,FBXL19,FBXW4,FCGRT,GALK1,GIGYF1,GLB1,GNL1,GUCA2B,HDGF,HEXA,HNRNPA1,HNRNPD,HOXA7,HR,IGFLR1,IPO13,IRF2B…
TF	Factor: USF2; motif: NNNCCACGTGACN; match class: 1	TF:M03860_1	0.0169642	1.77047	887	416	37	21846	AGTRAP,ARF5,ARL2,BNIP1,CC2D1B,CCDC9,COMTD1,CROCC,CUTA,FCGRT,GALK1,GLB1,HEXA,HNRNPD,HOXA7,KLHL21,KRTCAP3,MCOLN1,MRPL2,NAGLU,OTULIN,PAK1IP1,PDE4A,PLIN2,PRKCSH,PTTG1,RPLP2,SCRIB,SLC17A9,STUB1,TBC1D13,TFPT,TJP3,TMC6,TOMM6,TOR1B,TSR2
TF	Factor: FLI-1; motif: CMGGAWGTSAN	TF:M01208	0.0187816	1.72627	7135	416	178	21846	2310079G19RIK,AAMP,ACAT2,ACRBP,ACY1,ADAM15,AGPAT4,AGTRAP,APEH,APOL7A,ASL,ASPSCR1,ATG101,ATP13A1,ATP6V1F,BAG6,BATF2,BC005624,BC021614,BCL2L1,BTG2,C130074G19RIK,CACTIN,CCDC163,CCDC22,CCDC9,CCDC97,CCNB2,CDC20,CDK10,CDK11B,CEP152,CIZ1,CLDN7,CLK2,CNTROB,COMTD1,COX10,CROCC,CUEDC2,DGCR14,DHRS7B,DMAP1,DNAJC30,DOLPP1,DPCD,EGR1,EIF2B4,EPN3,ERGIC3,FAAH,FAM110A,FBXW4,FDXR,FFAR2,FUCA1,GALK1,GAS2L1,GFI1,GGA1,G…
TF	Factor: FLI-1; motif: CMGGAWGTSAN; match class: 0	TF:M01208_0	0.0187816	1.72627	7135	416	178	21846	2310079G19RIK,AAMP,ACAT2,ACRBP,ACY1,ADAM15,AGPAT4,AGTRAP,APEH,APOL7A,ASL,ASPSCR1,ATG101,ATP13A1,ATP6V1F,BAG6,BATF2,BC005624,BC021614,BCL2L1,BTG2,C130074G19RIK,CACTIN,CCDC163,CCDC22,CCDC9,CCDC97,CCNB2,CDC20,CDK10,CDK11B,CEP152,CIZ1,CLDN7,CLK2,CNTROB,COMTD1,COX10,CROCC,CUEDC2,DGCR14,DHRS7B,DMAP1,DNAJC30,DOLPP1,DPCD,EGR1,EIF2B4,EPN3,ERGIC3,FAAH,FAM110A,FBXW4,FDXR,FFAR2,FUCA1,GALK1,GAS2L1,GFI1,GGA1,G…
TF	Factor: Sp1; motif: NNGGGGCGGGGNN; match class: 1	TF:M00932_1	0.0192542	1.71547	4370	416	120	21846	ABT1,ACY1,ADAM15,AGTRAP,ANP32A,APEH,ARF5,ARRDC1,ASPSCR1,ATP2A3,ATP6V1F,ATP9B,BANF1,BRD9,BSPRY,BTG2,CACTIN,CAPN1,CCDC9,CCDC97,CCT7,CKAP2,CLIP2,CLTB,CMC2,CTNNBIP1,DAP,DEGS2,DRAP1,EGR1,EHMT2,EMID1,ERP29,FAM110A,FBXL19,FBXW4,FDXR,FOXA3,FOXD2,GALK1,GGA1,GLB1,GNL1,GPR157,H2-Q10,HMCES,HNRNPD,IBA57,IGSF8,ILKAP,IRF2BP1,ITPK1,KCNN4,KIFC2,KLF16,KRT19,KRTCAP3,LASP1,LEMD2,LYNX1,LZTS2,MBD6,MEPCE,MID1IP1,MIER2,…
TF	Factor: c-Myc; motif: CACGTGGC	TF:M03867	0.0194544	1.71098	7735	416	190	21846	2310079G19RIK,2610318N02RIK,ABCA7,ACRBP,ACTA1,ACY1,AGTRAP,AK2,AKR1A1,ALG1,ARF5,ARL2,ASPSCR1,ATG101,ATP6V0D1,ATP6V1F,BANF1,BATF2,BNIP1,BSPRY,CBR2,CC2D1B,CCDC22,CCDC9,CCDC97,CCT7,CDK10,CDK11B,CDX2,CEP131,CEP152,CHPF2,CLDN7,CLIP2,CLK2,CLTB,CMC2,CNTROB,COMTD1,COX10,CROCC,CUTA,DOC2G,DPEP1,DRAP1,EHMT2,EIF2B4,EMC10,EPHB6,ESRP1,EXOSC6,FAAH,FAM110A,FAM83F,FBXW4,FCGRT,FFAR2,FOXA3,GALK1,GIGYF1,GLB1,GNL1,GNR…
TF	Factor: c-Myc; motif: CACGTGGC; match class: 0	TF:M03867_0	0.0194544	1.71098	7735	416	190	21846	2310079G19RIK,2610318N02RIK,ABCA7,ACRBP,ACTA1,ACY1,AGTRAP,AK2,AKR1A1,ALG1,ARF5,ARL2,ASPSCR1,ATG101,ATP6V0D1,ATP6V1F,BANF1,BATF2,BNIP1,BSPRY,CBR2,CC2D1B,CCDC22,CCDC9,CCDC97,CCT7,CDK10,CDK11B,CDX2,CEP131,CEP152,CHPF2,CLDN7,CLIP2,CLK2,CLTB,CMC2,CNTROB,COMTD1,COX10,CROCC,CUTA,DOC2G,DPEP1,DRAP1,EHMT2,EIF2B4,EMC10,EPHB6,ESRP1,EXOSC6,FAAH,FAM110A,FAM83F,FBXW4,FCGRT,FFAR2,FOXA3,GALK1,GIGYF1,GLB1,GNL1,GNR…
TF	Factor: EGR; motif: CGCCCCCGCNN	TF:M08878	0.0195074	1.7098	5826	416	151	21846	1700037H04RIK,2310022A10RIK,9430015G10RIK,ABCA7,ACAT2,AGPAT4,ALG1,ANP32A,APEH,ARF5,ARL2,ATP6V1F,ATP9B,BAG6,BANF1,BC005624,BCL2L1,CAPN1,CARD10,CCDC61,CCDC9,CCDC97,CCHCR1,CCT7,CKAP2,CLDN7,CLIP2,CLK2,CLTB,CTNNBIP1,DMPK,DNAJC11,DNAJC30,DRAP1,EGR1,EHMT2,EMID1,EPHB6,EPN3,ERGIC3,ERP29,ESRP1,FAAH,FAM110A,FBXL19,FCGRT,FOXA3,FOXD2,GALK1,GGA1,GNL1,H2AFY,H2-Q10,HBS1L,HNRNPD,HOXA7,IGSF8,IHH,IKBKE,IL11RA1,ILKA…
TF	Factor: EGR; motif: CGCCCCCGCNN; match class: 0	TF:M08878_0	0.0195074	1.7098	5826	416	151	21846	1700037H04RIK,2310022A10RIK,9430015G10RIK,ABCA7,ACAT2,AGPAT4,ALG1,ANP32A,APEH,ARF5,ARL2,ATP6V1F,ATP9B,BAG6,BANF1,BC005624,BCL2L1,CAPN1,CARD10,CCDC61,CCDC9,CCDC97,CCHCR1,CCT7,CKAP2,CLDN7,CLIP2,CLK2,CLTB,CTNNBIP1,DMPK,DNAJC11,DNAJC30,DRAP1,EGR1,EHMT2,EMID1,EPHB6,EPN3,ERGIC3,ERP29,ESRP1,FAAH,FAM110A,FBXL19,FCGRT,FOXA3,FOXD2,GALK1,GGA1,GNL1,H2AFY,H2-Q10,HBS1L,HNRNPD,HOXA7,IGSF8,IHH,IKBKE,IL11RA1,ILKA…
TF	Factor: c-Myc:Max; motif: NNNNNNNCACGTGNNNNNNN	TF:M00615	0.0195211	1.7095	7238	416	180	21846	1700037H04RIK,2310079G19RIK,2610318N02RIK,ACY1,AGTRAP,AK2,ALG1,ANKLE1,ARF5,ARL2,ARRDC1,ASPSCR1,ATG4D,ATP6V0D1,ATP6V1F,ATP9B,BANF1,BATF2,BNIP1,BSPRY,CAML,CARD10,CC2D1B,CCDC163,CCDC22,CCDC61,CCDC9,CCDC97,CCHCR1,CCT7,CDK10,CDX2,CEP131,CHD1L,CLDN7,CLIP2,CLK2,CMC2,COMTD1,CROCC,CTNNBIP1,CUTA,DGCR14,DHRS7B,DNAJC11,DOC2G,DRAP1,EHMT2,EIF2B4,EMID1,ERP29,ESRP1,FAM83F,FBXL19,FBXW4,FCGRT,GALK1,GFI1,GIGYF1,GLB…
TF	Factor: c-Myc:Max; motif: NNNNNNNCACGTGNNNNNNN; match class: 0	TF:M00615_0	0.0195211	1.7095	7238	416	180	21846	1700037H04RIK,2310079G19RIK,2610318N02RIK,ACY1,AGTRAP,AK2,ALG1,ANKLE1,ARF5,ARL2,ARRDC1,ASPSCR1,ATG4D,ATP6V0D1,ATP6V1F,ATP9B,BANF1,BATF2,BNIP1,BSPRY,CAML,CARD10,CC2D1B,CCDC163,CCDC22,CCDC61,CCDC9,CCDC97,CCHCR1,CCT7,CDK10,CDX2,CEP131,CHD1L,CLDN7,CLIP2,CLK2,CMC2,COMTD1,CROCC,CTNNBIP1,CUTA,DGCR14,DHRS7B,DNAJC11,DOC2G,DRAP1,EHMT2,EIF2B4,EMID1,ERP29,ESRP1,FAM83F,FBXL19,FBXW4,FCGRT,GALK1,GFI1,GIGYF1,GLB…
TF	Factor: c-Myc:Max; motif: NNNNNNNCACGTGNNNNNNN; match class: 1	TF:M00615_1	0.0195211	1.7095	7238	416	180	21846	1700037H04RIK,2310079G19RIK,2610318N02RIK,ACY1,AGTRAP,AK2,ALG1,ANKLE1,ARF5,ARL2,ARRDC1,ASPSCR1,ATG4D,ATP6V0D1,ATP6V1F,ATP9B,BANF1,BATF2,BNIP1,BSPRY,CAML,CARD10,CC2D1B,CCDC163,CCDC22,CCDC61,CCDC9,CCDC97,CCHCR1,CCT7,CDK10,CDX2,CEP131,CHD1L,CLDN7,CLIP2,CLK2,CMC2,COMTD1,CROCC,CTNNBIP1,CUTA,DGCR14,DHRS7B,DNAJC11,DOC2G,DRAP1,EHMT2,EIF2B4,EMID1,ERP29,ESRP1,FAM83F,FBXL19,FBXW4,FCGRT,GALK1,GFI1,GIGYF1,GLB…
TF	Factor: SREBP-2; motif: NNGYCACNNSMN; match class: 0	TF:M01177_0	0.0198058	1.70321	7687	416	189	21846	2310022A10RIK,2610318N02RIK,9430015G10RIK,AAMP,ABCA7,ACAT2,ACBD6,ACTA1,ALG1,ANKLE1,ANP32A,APOL7A,ARF5,ARL2,ATP13A1,BAG6,BANF1,BC005624,BCL2L1,BCO2,BSPRY,C130074G19RIK,CAML,CAPN1,CARD10,CBR2,CC2D1B,CDC20,CDK10,CDX2,CENPA,CEP152,CHPF2,CKB,CLTB,COMTD1,COX10,COX6A1,CTNNBIP1,CUEDC2,CUTA,DCAKD,DDC,DGCR14,DMPK,DOC2G,DPEP1,DRAP1,EIF2B4,EMC10,EPHB6,EPN3,ERGIC3,ERP29,ESRP1,EXOSC6,FAAH,FCGRT,FFAR2,FOXA3,FOX…
TF	Factor: SREBP-2; motif: NNGYCACNNSMN	TF:M01177	0.0198058	1.70321	7687	416	189	21846	2310022A10RIK,2610318N02RIK,9430015G10RIK,AAMP,ABCA7,ACAT2,ACBD6,ACTA1,ALG1,ANKLE1,ANP32A,APOL7A,ARF5,ARL2,ATP13A1,BAG6,BANF1,BC005624,BCL2L1,BCO2,BSPRY,C130074G19RIK,CAML,CAPN1,CARD10,CBR2,CC2D1B,CDC20,CDK10,CDX2,CENPA,CEP152,CHPF2,CKB,CLTB,COMTD1,COX10,COX6A1,CTNNBIP1,CUEDC2,CUTA,DCAKD,DDC,DGCR14,DMPK,DOC2G,DPEP1,DRAP1,EIF2B4,EMC10,EPHB6,EPN3,ERGIC3,ERP29,ESRP1,EXOSC6,FAAH,FCGRT,FFAR2,FOXA3,FOX…
TF	Factor: RREB-1; motif: CCCCAAACMMCCCC	TF:M00257	0.0199259	1.70058	10725	416	248	21846	1700037H04RIK,2310022A10RIK,2310079G19RIK,2610318N02RIK,9430015G10RIK,AAMP,ABCA7,ACAT2,ACBD6,ACTA1,ACY1,ADAM15,AGPAT4,ANP32A,APEH,ARRDC1,ATP13A1,ATP2A3,ATP5D,BANF1,BATF2,BC005624,BC021614,BCL2L12,BCO2,BNIP1,BRD9,BRMS1,BSPRY,C130074G19RIK,CAML,CAPN1,CARD10,CBR2,CC2D1B,CCDC163,CCDC85B,CCDC9,CCDC97,CCT7,CDIPT,CDX2,CENPA,CHD1L,CIZ1,CKB,CLDN7,CLIP2,COMTD1,COX6A1,CRACR2B,CROCC,CTNNBIP1,CUEDC2,CUTA,DCAK…
TF	Factor: RREB-1; motif: CCCCAAACMMCCCC; match class: 0	TF:M00257_0	0.0199259	1.70058	10725	416	248	21846	1700037H04RIK,2310022A10RIK,2310079G19RIK,2610318N02RIK,9430015G10RIK,AAMP,ABCA7,ACAT2,ACBD6,ACTA1,ACY1,ADAM15,AGPAT4,ANP32A,APEH,ARRDC1,ATP13A1,ATP2A3,ATP5D,BANF1,BATF2,BC005624,BC021614,BCL2L12,BCO2,BNIP1,BRD9,BRMS1,BSPRY,C130074G19RIK,CAML,CAPN1,CARD10,CBR2,CC2D1B,CCDC163,CCDC85B,CCDC9,CCDC97,CCT7,CDIPT,CDX2,CENPA,CHD1L,CIZ1,CKB,CLDN7,CLIP2,COMTD1,COX6A1,CRACR2B,CROCC,CTNNBIP1,CUEDC2,CUTA,DCAK…
TF	Factor: Osx; motif: CCNCCCCCNNN; match class: 0	TF:M07329_0	0.0201765	1.69515	6166	416	158	21846	9430015G10RIK,AAMP,ABCA7,ACAT2,ACY1,AGPAT4,AGTRAP,ALG1,ANP32A,APEH,ARF5,ASPSCR1,ATP6V0D1,ATP9B,BAG6,BANF1,CCDC9,CCDC97,CCHCR1,CCT7,CDC20,CHD1L,CKAP2,CLIP2,CLK2,COX10,DMPK,DNAJC30,DOLPP1,EGR1,EHMT2,EMC10,EMID1,ESRP1,FAAH,FAM110A,FBXL19,FOXD2,GALK1,GFI1,GGA1,GNL1,GRN,H2AFY,H2-Q10,HBS1L,HDGF,HNRNPC,HNRNPD,HR,IGSF8,IHH,ILKAP,IRF2BP1,ITPK1,JUNB,JUND,KCTD17,KIFC2,KLF16,KRT14,KRT18,KRTCAP3,LASP1,LEMD2,L…
TF	Factor: Osx; motif: CCNCCCCCNNN	TF:M07329	0.0201765	1.69515	6166	416	158	21846	9430015G10RIK,AAMP,ABCA7,ACAT2,ACY1,AGPAT4,AGTRAP,ALG1,ANP32A,APEH,ARF5,ASPSCR1,ATP6V0D1,ATP9B,BAG6,BANF1,CCDC9,CCDC97,CCHCR1,CCT7,CDC20,CHD1L,CKAP2,CLIP2,CLK2,COX10,DMPK,DNAJC30,DOLPP1,EGR1,EHMT2,EMC10,EMID1,ESRP1,FAAH,FAM110A,FBXL19,FOXD2,GALK1,GFI1,GGA1,GNL1,GRN,H2AFY,H2-Q10,HBS1L,HDGF,HNRNPC,HNRNPD,HR,IGSF8,IHH,ILKAP,IRF2BP1,ITPK1,JUNB,JUND,KCTD17,KIFC2,KLF16,KRT14,KRT18,KRTCAP3,LASP1,LEMD2,L…
TF	Factor: Zfp536; motif: NCGGAKG; match class: 0	TF:M05541_0	0.0203508	1.69142	6312	416	161	21846	1700037H04RIK,AAMP,ABCA7,ACY1,ADAM15,APEH,ARF5,ARRDC1,ASPSCR1,ATP5D,ATP9B,BAG6,BANF1,BC005624,BCL2L1,BNIP1,BRMS1,BSPRY,BTG2,C130074G19RIK,CAML,CAPN1,CARD10,CCDC97,CCT7,CDC20,CDX2,CEP131,CIZ1,CLDN7,CLTB,CMC2,CNTROB,COMTD1,CROCC,CTNNBIP1,CUEDC2,CUTA,DEGS2,DERA,DHRS7B,DNAJC11,DNAJC30,DRAP1,EMID1,ERP29,ESRP1,EXOSC6,FBXL19,FBXW4,FFAR2,FOXA3,FOXD2,GALK1,GGA1,GIGYF1,GLB1,GPAA1,H2AFY,H2-Q10,HEXA,HMCES,HN…
TF	Factor: Zfp536; motif: NCGGAKG	TF:M05541	0.0203508	1.69142	6312	416	161	21846	1700037H04RIK,AAMP,ABCA7,ACY1,ADAM15,APEH,ARF5,ARRDC1,ASPSCR1,ATP5D,ATP9B,BAG6,BANF1,BC005624,BCL2L1,BNIP1,BRMS1,BSPRY,BTG2,C130074G19RIK,CAML,CAPN1,CARD10,CCDC97,CCT7,CDC20,CDX2,CEP131,CIZ1,CLDN7,CLTB,CMC2,CNTROB,COMTD1,CROCC,CTNNBIP1,CUEDC2,CUTA,DEGS2,DERA,DHRS7B,DNAJC11,DNAJC30,DRAP1,EMID1,ERP29,ESRP1,EXOSC6,FBXL19,FBXW4,FFAR2,FOXA3,FOXD2,GALK1,GGA1,GIGYF1,GLB1,GPAA1,H2AFY,H2-Q10,HEXA,HMCES,HN…
TF	Factor: Sp1; motif: NGGGGGCGGGGYN; match class: 1	TF:M00196_1	0.0204781	1.68871	4238	416	117	21846	9430015G10RIK,ABT1,ACAT2,ACY1,ADAM15,AGTRAP,ANP32A,APEH,ARF5,ARRDC1,ASPSCR1,ATP2A3,ATP6V1F,ATP9B,BAG6,BANF1,BRD9,BSPRY,BTG2,CACTIN,CAPN1,CCDC9,CCDC97,CCT7,CKAP2,CLIP2,CLK2,CLTB,CMC2,CRACR2B,CTNNBIP1,DAP,DEGS2,DRAP1,EHMT2,EMID1,ERP29,FAM110A,FBXL19,FBXW4,FDXR,FOXA3,FOXD2,GALK1,GGA1,GLB1,GNL1,GPR157,H2-Q10,HMCES,HNRNPD,IBA57,IGSF8,ILKAP,IRF2BP1,ITPK1,KIFC2,KLF16,KRTCAP3,LASP1,LEMD2,LYNX1,LZTS2,MBD6…
TF	Factor: GMEB1; motif: NGNNCRACGTYGTYNN	TF:M02865	0.0205668	1.68683	4056	416	113	21846	AAMP,ACY1,ADAM15,AK2,ALG1,APEH,ARFGAP1,ARRDC1,ATG101,ATP13A1,ATP5D,ATP6V0D1,ATP6V1F,BANF1,BC021614,CAML,CCDC163,CCDC61,CDK11B,CDX2,CEP131,CHD1L,CLDN7,CLK2,COX6A1,DEGS2,DHRS7B,DOC2G,DOLPP1,EIF2B4,EMC10,ERGIC3,ESRP1,FBXW4,FUCA1,GALK1,GGA1,GIGYF1,GLRX5,GPAA1,H2-D1,HBS1L,HEXA,IGFLR1,IHH,IRF2BP1,ITPK1,JUNB,JUND,KCNN4,KLHL21,LASP1,LDLR,LRRC45,MED28,MEPCE,MIER2,MSTO1,MTCH1,MUM1,MYO18A,NABP2,NDUFA9,NEURL…
TF	Factor: GMEB1; motif: NGNNCRACGTYGTYNN; match class: 0	TF:M02865_0	0.0205668	1.68683	4056	416	113	21846	AAMP,ACY1,ADAM15,AK2,ALG1,APEH,ARFGAP1,ARRDC1,ATG101,ATP13A1,ATP5D,ATP6V0D1,ATP6V1F,BANF1,BC021614,CAML,CCDC163,CCDC61,CDK11B,CDX2,CEP131,CHD1L,CLDN7,CLK2,COX6A1,DEGS2,DHRS7B,DOC2G,DOLPP1,EIF2B4,EMC10,ERGIC3,ESRP1,FBXW4,FUCA1,GALK1,GGA1,GIGYF1,GLRX5,GPAA1,H2-D1,HBS1L,HEXA,IGFLR1,IHH,IRF2BP1,ITPK1,JUNB,JUND,KCNN4,KLHL21,LASP1,LDLR,LRRC45,MED28,MEPCE,MIER2,MSTO1,MTCH1,MUM1,MYO18A,NABP2,NDUFA9,NEURL…
TF	Factor: NRF-1; motif: YGCGCMTGCGC; match class: 0	TF:M02102_0	0.0209522	1.67877	2057	416	67	21846	ALG1,ATG4D,BAG6,CACTIN,CCDC97,CDK10,CKAP2,COX6A1,DAP,DNAJC11,DOLPP1,EMC10,ERP29,HBS1L,HNRNPA1,IBA57,ILKAP,MAPK7,MBD6,MCOLN1,MED28,MEPCE,METTL14,MIER2,MTG1,NAT9,NDUFA8,NELFCD,NUP62,PAGR1A,PEX11G,PHKG2,PIH1D1,PMM2,POLR2E,POLRMT,POMT1,POP7,PREB,PSMC5,PSMG1,PTGR1,PYGB,RBM17,REEP4,RNF8,RWDD2B,SAFB,SAFB2,SART1,SLC39A7,SLC6A9,SMG9,SNRNP70,SUGP2,TAOK2,TBC1D17,TECR,TMEM263,TNK2,TSR3,TXNL4A,UBR4,WBP2,YEATS…
TF	Factor: NRF-1; motif: YGCGCMTGCGC	TF:M02102	0.0209522	1.67877	2057	416	67	21846	ALG1,ATG4D,BAG6,CACTIN,CCDC97,CDK10,CKAP2,COX6A1,DAP,DNAJC11,DOLPP1,EMC10,ERP29,HBS1L,HNRNPA1,IBA57,ILKAP,MAPK7,MBD6,MCOLN1,MED28,MEPCE,METTL14,MIER2,MTG1,NAT9,NDUFA8,NELFCD,NUP62,PAGR1A,PEX11G,PHKG2,PIH1D1,PMM2,POLR2E,POLRMT,POMT1,POP7,PREB,PSMC5,PSMG1,PTGR1,PYGB,RBM17,REEP4,RNF8,RWDD2B,SAFB,SAFB2,SART1,SLC39A7,SLC6A9,SMG9,SNRNP70,SUGP2,TAOK2,TBC1D17,TECR,TMEM263,TNK2,TSR3,TXNL4A,UBR4,WBP2,YEATS…
TF	Factor: AP-2gamma; motif: GCCYNNGGS; match class: 0	TF:M00470_0	0.0213694	1.67021	7001	416	175	21846	2310079G19RIK,2610318N02RIK,AAMP,ABCA7,ACBD6,ACRBP,ACTA1,ACY1,AGTRAP,AK2,APEH,ARF5,ARFGAP1,ARL2,ASPSCR1,ATP2A3,ATP9B,BAG6,BC005624,BCO2,C130074G19RIK,CAPN1,CARD10,CC2D1B,CCDC163,CDC20,CDIPT,CDX2,CENPA,CHD1L,CKB,CLK2,CLTB,COMTD1,COX10,COX6A1,CROCC,CUEDC2,CUTA,DAP,DEGS2,DMAP1,DMPK,DNAJC11,DNAJC30,DOC2G,DOLPP1,DPCD,DPEP1,DRAP1,DXO,EHMT2,EIF2B4,EMC10,EMID1,EPHB6,EPN3,ERP29,ESRP1,EXOSC6,FAAH,FAM110A,F…
TF	Factor: AP-2gamma; motif: GCCYNNGGS	TF:M00470	0.0213694	1.67021	7001	416	175	21846	2310079G19RIK,2610318N02RIK,AAMP,ABCA7,ACBD6,ACRBP,ACTA1,ACY1,AGTRAP,AK2,APEH,ARF5,ARFGAP1,ARL2,ASPSCR1,ATP2A3,ATP9B,BAG6,BC005624,BCO2,C130074G19RIK,CAPN1,CARD10,CC2D1B,CCDC163,CDC20,CDIPT,CDX2,CENPA,CHD1L,CKB,CLK2,CLTB,COMTD1,COX10,COX6A1,CROCC,CUEDC2,CUTA,DAP,DEGS2,DMAP1,DMPK,DNAJC11,DNAJC30,DOC2G,DOLPP1,DPCD,DPEP1,DRAP1,DXO,EHMT2,EIF2B4,EMC10,EMID1,EPHB6,EPN3,ERP29,ESRP1,EXOSC6,FAAH,FAM110A,F…
TF	Factor: Egr-3; motif: NTGCGTGGGCGK; match class: 1	TF:M00245_1	0.021842	1.66071	1655	416	57	21846	ARRDC1,ATG101,BC005624,BTG2,CCT7,CTNNBIP1,DAP,DNAJC11,EHMT2,ERGIC3,ERP29,GGA1,H2-D1,HDGF,IBA57,IGSF8,IRF2BP1,ITPK1,JUND,KLF16,KLHL21,LEMD2,MLF2,MOV10,MTCH1,NAT9,NR2F6,NUP62,OMP,OTULIN,PDE4A,PEBP1,PGPEP1,POMP,PRKCSH,PYCR2,RBM10,RFNG,RFX1,RGL2,RNASEH2A,RPLP2,SART3,SPNS1,SQSTM1,TEX264,TMC6,TMEM263,TNFAIP8L1,TNK2,TOMM34,TOR1B,UBALD1,YEATS4,ZBTB17,ZFP36,ZFP622
TF	Factor: EGR-1; motif: NGCGKGGGCGKNN; match class: 0	TF:M08996_0	0.0219865	1.65784	3971	416	111	21846	1700037H04RIK,9430015G10RIK,ACY1,AK2,ALG1,APEH,ARF5,ARL2,ASL,ATP6V1F,ATP9B,BAG6,BC005624,BCL2L1,BNIP1,CACTIN,CAPN1,CCDC163,CCDC85B,CCDC9,CCDC97,CCT7,CIZ1,CKAP2,CLDN7,CLIP2,CLK2,CTNNBIP1,DAP,DNAJC11,EGR1,EHMT2,EIF2B4,EMID1,ERGIC3,ERP29,ESRP1,FAAH,FAM110A,FAM83F,FBXL19,FBXW4,FCGRT,GALK1,GGA1,GNL1,H2AFY,H2-Q10,HEXA,HMCES,IGSF8,IHH,ILKAP,IPO13,IRF2BP1,JUNB,JUND,KLF16,KLHL21,LASP1,LYNX1,LZTS2,MID1IP1,…
TF	Factor: EGR-1; motif: NGCGKGGGCGKNN	TF:M08996	0.0219865	1.65784	3971	416	111	21846	1700037H04RIK,9430015G10RIK,ACY1,AK2,ALG1,APEH,ARF5,ARL2,ASL,ATP6V1F,ATP9B,BAG6,BC005624,BCL2L1,BNIP1,CACTIN,CAPN1,CCDC163,CCDC85B,CCDC9,CCDC97,CCT7,CIZ1,CKAP2,CLDN7,CLIP2,CLK2,CTNNBIP1,DAP,DNAJC11,EGR1,EHMT2,EIF2B4,EMID1,ERGIC3,ERP29,ESRP1,FAAH,FAM110A,FAM83F,FBXL19,FBXW4,FCGRT,GALK1,GGA1,GNL1,H2AFY,H2-Q10,HEXA,HMCES,IGSF8,IHH,ILKAP,IPO13,IRF2BP1,JUNB,JUND,KLF16,KLHL21,LASP1,LYNX1,LZTS2,MID1IP1,…
TF	Factor: ARNTLIKE; motif: NNNSCACGTG	TF:M08868	0.0223663	1.65041	5269	416	139	21846	2310079G19RIK,2610318N02RIK,ACY1,AGTRAP,AK2,ALG1,ANKLE1,ARF5,ASPSCR1,ATP6V0D1,BANF1,BATF2,BNIP1,BSPRY,CARD10,CC2D1B,CCDC22,CCDC61,CCDC9,CCDC97,CCT7,CDK10,CDX2,CEP131,CHD1L,CLDN7,CLK2,COMTD1,CROCC,CUTA,DNAJC11,DOC2G,DRAP1,EHMT2,EIF2B4,ESRP1,FAM83F,FBXW4,FCGRT,GALK1,GIGYF1,GLB1,GNL1,GUCA2B,HDGF,HEXA,HNRNPA1,HNRNPD,HOXA7,HR,IPO13,IRF2BP1,ISOC2B,ITPK1,JUNB,KCNN4,KLF16,KLHL21,KNSTRN,KRT14,KRTCAP3,LASP…
TF	Factor: ARNTLIKE; motif: NNNSCACGTG; match class: 0	TF:M08868_0	0.0223663	1.65041	5269	416	139	21846	2310079G19RIK,2610318N02RIK,ACY1,AGTRAP,AK2,ALG1,ANKLE1,ARF5,ASPSCR1,ATP6V0D1,BANF1,BATF2,BNIP1,BSPRY,CARD10,CC2D1B,CCDC22,CCDC61,CCDC9,CCDC97,CCT7,CDK10,CDX2,CEP131,CHD1L,CLDN7,CLK2,COMTD1,CROCC,CUTA,DNAJC11,DOC2G,DRAP1,EHMT2,EIF2B4,ESRP1,FAM83F,FBXW4,FCGRT,GALK1,GIGYF1,GLB1,GNL1,GUCA2B,HDGF,HEXA,HNRNPA1,HNRNPD,HOXA7,HR,IPO13,IRF2BP1,ISOC2B,ITPK1,JUNB,KCNN4,KLF16,KLHL21,KNSTRN,KRT14,KRTCAP3,LASP…
TF	Factor: AP-2alphaA; motif: ANMGCCTNAGGCKNT	TF:M01047	0.0236025	1.62704	7957	416	194	21846	1700037H04RIK,2310022A10RIK,ABCA7,ABT1,ACRBP,ACTA1,ACY1,ADAM15,AGTRAP,AK2,ALG1,ANP32A,APEH,APOL7A,ARF5,ARFGAP1,ARL2,ASPSCR1,ATG101,ATP2A3,BANF1,BATF2,BC005624,BCL2L1,BRD9,BRMS1,BSPRY,BTG2,C130074G19RIK,CACTIN,CAML,CAPN1,CC2D1B,CCDC163,CCDC85B,CCHCR1,CCT7,CDC20,CDIPT,CDX2,CEP131,CLDN7,CMC2,COMTD1,COX6A1,CRACR2B,CROCC,CUTA,DAP,DDC,DEGS2,DERA,DNAJC30,DOC2G,DOLPP1,DRAP1,EGR1,EHMT2,EMC10,EMID1,EPHB6,E…
TF	Factor: AP-2alphaA; motif: ANMGCCTNAGGCKNT; match class: 0	TF:M01047_0	0.0236025	1.62704	7957	416	194	21846	1700037H04RIK,2310022A10RIK,ABCA7,ABT1,ACRBP,ACTA1,ACY1,ADAM15,AGTRAP,AK2,ALG1,ANP32A,APEH,APOL7A,ARF5,ARFGAP1,ARL2,ASPSCR1,ATG101,ATP2A3,BANF1,BATF2,BC005624,BCL2L1,BRD9,BRMS1,BSPRY,BTG2,C130074G19RIK,CACTIN,CAML,CAPN1,CC2D1B,CCDC163,CCDC85B,CCHCR1,CCT7,CDC20,CDIPT,CDX2,CEP131,CLDN7,CMC2,COMTD1,COX6A1,CRACR2B,CROCC,CUTA,DAP,DDC,DEGS2,DERA,DNAJC30,DOC2G,DOLPP1,DRAP1,EGR1,EHMT2,EMC10,EMID1,EPHB6,E…
TF	Factor: AP-2alphaA; motif: ANMGCCTNAGGCKNT; match class: 1	TF:M01047_1	0.0236025	1.62704	7957	416	194	21846	1700037H04RIK,2310022A10RIK,ABCA7,ABT1,ACRBP,ACTA1,ACY1,ADAM15,AGTRAP,AK2,ALG1,ANP32A,APEH,APOL7A,ARF5,ARFGAP1,ARL2,ASPSCR1,ATG101,ATP2A3,BANF1,BATF2,BC005624,BCL2L1,BRD9,BRMS1,BSPRY,BTG2,C130074G19RIK,CACTIN,CAML,CAPN1,CC2D1B,CCDC163,CCDC85B,CCHCR1,CCT7,CDC20,CDIPT,CDX2,CEP131,CLDN7,CMC2,COMTD1,COX6A1,CRACR2B,CROCC,CUTA,DAP,DDC,DEGS2,DERA,DNAJC30,DOC2G,DOLPP1,DRAP1,EGR1,EHMT2,EMC10,EMID1,EPHB6,E…
TF	Factor: Ikaros; motif: TGGGAGN; match class: 1	TF:M07260_1	0.0246417	1.60833	4163	416	115	21846	2310079G19RIK,AAMP,ACTA1,AGPAT4,APEH,APOL7A,ARF5,ARFGAP1,ARRDC1,ASL,ATP5D,ATP6V0D1,BAG6,BANF1,BC021614,BTG2,CARD10,CCDC163,CCDC9,CCNB2,CCT7,CEP152,CIZ1,CRACR2B,DCAKD,DMPK,DNAJC11,DRAP1,DXO,EHMT2,EPHB6,ESRP1,FAM110A,FBXL19,FFAR2,GPR157,HDGF,HEXA,HNRNPC,HNRNPD,HR,IL11RA1,ISOC2B,JUNB,KLF16,KRT14,KRT19,LASP1,LDLR,LENEP,LRRC45,LYNX1,MAD2L1BP,MBD6,MCOLN1,MED28,METTL17,MIER2,MLF2,MSTO1,MUM1,NABP2,NDUFA3…
TF	Factor: CPBP; motif: SNCCCNN; match class: 0	TF:M01822_0	0.0250959	1.6004	21122	416	415	21846	1700037H04RIK,2310022A10RIK,2310079G19RIK,2610318N02RIK,9430015G10RIK,AAMP,ABCA7,ABT1,ACAT2,ACBD6,ACRBP,ACTA1,ACY1,ADAM15,AGPAT4,AGTRAP,AK2,AKR1A1,ALG1,ANKLE1,ANP32A,APEH,APOL7A,ARF5,ARFGAP1,ARL2,ARRDC1,ASL,ASPSCR1,ATG101,ATG4D,ATP13A1,ATP2A3,ATP5D,ATP6V0D1,ATP6V1F,ATP9B,BAG6,BANF1,BATF2,BC005624,BC021614,BCL2L1,BCL2L12,BCO2,BNIP1,BRD9,BRMS1,BSPRY,BTG2,C130074G19RIK,CACTIN,CAML,CAPN1,CARD10,CBR2,…
TF	Factor: CPBP; motif: SNCCCNN	TF:M01822	0.0250959	1.6004	21122	416	415	21846	1700037H04RIK,2310022A10RIK,2310079G19RIK,2610318N02RIK,9430015G10RIK,AAMP,ABCA7,ABT1,ACAT2,ACBD6,ACRBP,ACTA1,ACY1,ADAM15,AGPAT4,AGTRAP,AK2,AKR1A1,ALG1,ANKLE1,ANP32A,APEH,APOL7A,ARF5,ARFGAP1,ARL2,ARRDC1,ASL,ASPSCR1,ATG101,ATG4D,ATP13A1,ATP2A3,ATP5D,ATP6V0D1,ATP6V1F,ATP9B,BAG6,BANF1,BATF2,BC005624,BC021614,BCL2L1,BCL2L12,BCO2,BNIP1,BRD9,BRMS1,BSPRY,BTG2,C130074G19RIK,CACTIN,CAML,CAPN1,CARD10,CBR2,…
TF	Factor: Egr-1; motif: NNGCGKGGGCGGGG; match class: 0	TF:M10213_0	0.0251243	1.59991	4394	416	120	21846	2310022A10RIK,9430015G10RIK,ADAM15,AGPAT4,ALG1,ANP32A,APEH,ARF5,ATP6V0D1,ATP6V1F,ATP9B,BAG6,BANF1,BC005624,CARD10,CCDC9,CCDC97,CCHCR1,CCT7,CIZ1,CKAP2,CLIP2,CLK2,DNAJC30,DRAP1,EGR1,EHMT2,EPN3,ERGIC3,ERP29,ESRP1,FAAH,FAM110A,FAM83F,FBXL19,FOXD2,GALK1,GNL1,H2AFY,H2-Q10,HBS1L,HDGF,HNRNPC,HNRNPD,HR,IGSF8,IL11RA1,ILKAP,IPO13,IRF2BP1,ITPK1,JUND,KCNN4,KLF16,KRT14,LASP1,LDLR,LEMD2,LRRC14,LZTS2,MAPK13,MEPC…
TF	Factor: Egr-1; motif: NNGCGKGGGCGGGG	TF:M10213	0.0251243	1.59991	4394	416	120	21846	2310022A10RIK,9430015G10RIK,ADAM15,AGPAT4,ALG1,ANP32A,APEH,ARF5,ATP6V0D1,ATP6V1F,ATP9B,BAG6,BANF1,BC005624,CARD10,CCDC9,CCDC97,CCHCR1,CCT7,CIZ1,CKAP2,CLIP2,CLK2,DNAJC30,DRAP1,EGR1,EHMT2,EPN3,ERGIC3,ERP29,ESRP1,FAAH,FAM110A,FAM83F,FBXL19,FOXD2,GALK1,GNL1,H2AFY,H2-Q10,HBS1L,HDGF,HNRNPC,HNRNPD,HR,IGSF8,IL11RA1,ILKAP,IPO13,IRF2BP1,ITPK1,JUND,KCNN4,KLF16,KRT14,LASP1,LDLR,LEMD2,LRRC14,LZTS2,MAPK13,MEPC…
TF	Factor: Egr-1; motif: GCGGGGGCGG	TF:M01873	0.0262005	1.58169	5002	416	133	21846	2310022A10RIK,9430015G10RIK,ACAT2,AGPAT4,ALG1,ANP32A,APEH,ARF5,ATP6V1F,ATP9B,BAG6,BANF1,BC005624,BCL2L1,BTG2,CAPN1,CCDC9,CCDC97,CCHCR1,CCT7,CKAP2,CLDN7,CLIP2,CLK2,CLTB,DMPK,DNAJC11,DNAJC30,DRAP1,EGR1,EHMT2,EMID1,EPHB6,EPN3,ERGIC3,ERP29,ESRP1,FAAH,FAM110A,FAM83F,FBXL19,FBXW4,FOXA3,FOXD2,GALK1,GNL1,H2AFY,H2-D1,H2-Q10,IGSF8,IHH,IKBKE,IL11RA1,ILKAP,IRF2BP1,ITPK1,JUND,KCTD17,KLF16,KRT14,LASP1,LEMD2,LR…
TF	Factor: Egr-1; motif: GCGGGGGCGG; match class: 0	TF:M01873_0	0.0262005	1.58169	5002	416	133	21846	2310022A10RIK,9430015G10RIK,ACAT2,AGPAT4,ALG1,ANP32A,APEH,ARF5,ATP6V1F,ATP9B,BAG6,BANF1,BC005624,BCL2L1,BTG2,CAPN1,CCDC9,CCDC97,CCHCR1,CCT7,CKAP2,CLDN7,CLIP2,CLK2,CLTB,DMPK,DNAJC11,DNAJC30,DRAP1,EGR1,EHMT2,EMID1,EPHB6,EPN3,ERGIC3,ERP29,ESRP1,FAAH,FAM110A,FAM83F,FBXL19,FBXW4,FOXA3,FOXD2,GALK1,GNL1,H2AFY,H2-D1,H2-Q10,IGSF8,IHH,IKBKE,IL11RA1,ILKAP,IRF2BP1,ITPK1,JUND,KCTD17,KLF16,KRT14,LASP1,LEMD2,LR…
TF	Factor: Elf-1; motif: NNANCCGGAAGTGN; match class: 1	TF:M10216_1	0.0269827	1.56891	530	416	26	21846	ARFGAP1,ASPSCR1,ATP13A1,ATP6V1F,BAG6,BANF1,CCDC9,COMTD1,DMAP1,EIF2B4,ERGIC3,FDXR,GGA1,GNL1,LRRC47,NUDT1,PAK1IP1,PEX6,SCAND1,TOMM34,TOR1B,TRAF7,UBL7,VPS51,VPS52,ZFP622
TF	Factor: AhR:Arnt; motif: GRGKATYGCGTGMCWNSCC; match class: 0	TF:M00237_0	0.0275306	1.56018	5813	416	150	21846	1700037H04RIK,ABT1,ADAM15,ALG1,ANKLE1,ANP32A,ARL2,ASPSCR1,ATG101,ATP13A1,ATP6V0D1,BANF1,BATF2,BTG2,CACTIN,CAML,CARD10,CC2D1B,CCDC9,CCNB2,CCT7,CDK10,CDK11B,CEP131,CEP152,CHD1L,CKAP2,CKB,CNTROB,COX6A1,CRACR2B,CUEDC2,DAP,DCAKD,DHRS7B,DNAJC11,DOLPP1,DXO,EHMT2,EIF2B4,EMID1,EPHB6,EPN3,FAAH,FAM83F,FDXR,FOXD2,GFI1,GGA1,GNL1,GPAA1,GPR157,H2AFY,H2-D1,H2-Q10,HBS1L,HNRNPA1,HNRNPC,HOXA7,IBA57,IHH,ITPK1,KLF16,…
TF	Factor: AhR:Arnt; motif: GRGKATYGCGTGMCWNSCC	TF:M00237	0.0275306	1.56018	5813	416	150	21846	1700037H04RIK,ABT1,ADAM15,ALG1,ANKLE1,ANP32A,ARL2,ASPSCR1,ATG101,ATP13A1,ATP6V0D1,BANF1,BATF2,BTG2,CACTIN,CAML,CARD10,CC2D1B,CCDC9,CCNB2,CCT7,CDK10,CDK11B,CEP131,CEP152,CHD1L,CKAP2,CKB,CNTROB,COX6A1,CRACR2B,CUEDC2,DAP,DCAKD,DHRS7B,DNAJC11,DOLPP1,DXO,EHMT2,EIF2B4,EMID1,EPHB6,EPN3,FAAH,FAM83F,FDXR,FOXD2,GFI1,GGA1,GNL1,GPAA1,GPR157,H2AFY,H2-D1,H2-Q10,HBS1L,HNRNPA1,HNRNPC,HOXA7,IBA57,IHH,ITPK1,KLF16,…
TF	Factor: USF; motif: NCACGTGN; match class: 0	TF:M00217_0	0.0278814	1.55468	4174	416	115	21846	2310079G19RIK,2610318N02RIK,ACY1,AGTRAP,AK2,ALG1,ARF5,ATP6V1F,BANF1,BATF2,BNIP1,BSPRY,CARD10,CC2D1B,CCDC22,CCDC9,CCDC97,CCT7,CDX2,CEP131,CLDN7,COMTD1,CROCC,CUTA,DOC2G,DRAP1,EHMT2,ESRP1,FAM83F,FBXW4,GALK1,GIGYF1,GLB1,GNL1,GUCA2B,HDGF,HEXA,HNRNPA1,HNRNPD,HOXA7,IGFLR1,IPO13,IRF2BP1,ISOC2B,ITPK1,JUNB,KCNN4,KLF16,KLHL21,KRT14,KRTCAP3,LDLR,LEMD2,LRMP,LRPPRC,LRRC45,LZTS2,MED28,METTL14,METTL17,MID1IP1,MI…
TF	Factor: USF; motif: NCACGTGN	TF:M00217	0.0278814	1.55468	4174	416	115	21846	2310079G19RIK,2610318N02RIK,ACY1,AGTRAP,AK2,ALG1,ARF5,ATP6V1F,BANF1,BATF2,BNIP1,BSPRY,CARD10,CC2D1B,CCDC22,CCDC9,CCDC97,CCT7,CDX2,CEP131,CLDN7,COMTD1,CROCC,CUTA,DOC2G,DRAP1,EHMT2,ESRP1,FAM83F,FBXW4,GALK1,GIGYF1,GLB1,GNL1,GUCA2B,HDGF,HEXA,HNRNPA1,HNRNPD,HOXA7,IGFLR1,IPO13,IRF2BP1,ISOC2B,ITPK1,JUNB,KCNN4,KLF16,KLHL21,KRT14,KRTCAP3,LDLR,LEMD2,LRMP,LRPPRC,LRRC45,LZTS2,MED28,METTL14,METTL17,MID1IP1,MI…
TF	Factor: ZF5; motif: GYCGCGCARNGCNN; match class: 1	TF:M02933_1	0.0294797	1.53048	5820	416	150	21846	9430015G10RIK,AAMP,ABT1,ACAT2,ACBD6,ADAM15,ANKLE1,ARFGAP1,ARL2,ATG101,ATP13A1,ATP5D,ATP9B,BAG6,BANF1,BCL2L1,BRD9,C130074G19RIK,CC2D1B,CCDC22,CCDC85B,CCHCR1,CCNB2,CCT7,CDK11B,CDX2,CEP131,CIZ1,CLDN7,CLIP2,CLTB,COMTD1,CRACR2B,CTNNBIP1,DAP,DEGS2,DNAJC11,DNAJC30,DOLPP1,DRAP1,DXO,EGR1,EIF2B4,EMID1,EPHB6,ESRP1,EXOSC6,FBXL19,FOXD2,GFI1,GNL1,GPAA1,GPR157,H2AFY,H2-Q10,HDGF,HNRNPC,HNRNPD,HR,IBA57,IHH,ILKAP,…
TF	Factor: HTF4; motif: CASCTGB; match class: 0	TF:M02018_0	0.0298192	1.5255	9102	416	216	21846	2310022A10RIK,ABCA7,ACAT2,ACRBP,ACTA1,ACY1,ADAM15,AGTRAP,AK2,ANP32A,APEH,ARF5,ARFGAP1,ARRDC1,ASL,ASPSCR1,ATG101,ATG4D,ATP13A1,ATP2A3,ATP5D,ATP6V0D1,ATP6V1F,BANF1,BC005624,BC021614,BCL2L1,BCO2,BSPRY,CACTIN,CAPN1,CARD10,CBR2,CC2D1B,CCDC61,CCT7,CDK10,CEP131,CEP152,CHD1L,CHPF2,CKAP2,CKB,CLDN7,CLIP2,CLK2,CLTB,COMTD1,COX10,COX6A1,CRACR2B,CUEDC2,DAP,DDC,DEGS2,DHRS7B,DMAP1,DMPK,DOC2G,DOLPP1,EGR1,EIF2B4,E…
TF	Factor: HTF4; motif: CASCTGB	TF:M02018	0.0298192	1.5255	9102	416	216	21846	2310022A10RIK,ABCA7,ACAT2,ACRBP,ACTA1,ACY1,ADAM15,AGTRAP,AK2,ANP32A,APEH,ARF5,ARFGAP1,ARRDC1,ASL,ASPSCR1,ATG101,ATG4D,ATP13A1,ATP2A3,ATP5D,ATP6V0D1,ATP6V1F,BANF1,BC005624,BC021614,BCL2L1,BCO2,BSPRY,CACTIN,CAPN1,CARD10,CBR2,CC2D1B,CCDC61,CCT7,CDK10,CEP131,CEP152,CHD1L,CHPF2,CKAP2,CKB,CLDN7,CLIP2,CLK2,CLTB,COMTD1,COX10,COX6A1,CRACR2B,CUEDC2,DAP,DDC,DEGS2,DHRS7B,DMAP1,DMPK,DOC2G,DOLPP1,EGR1,EIF2B4,E…
TF	Factor: MRF4; motif: CASCTGC; match class: 0	TF:M03831_0	0.0298192	1.5255	9102	416	216	21846	2310022A10RIK,ABCA7,ACAT2,ACRBP,ACTA1,ACY1,ADAM15,AGTRAP,AK2,ANP32A,APEH,ARF5,ARFGAP1,ARRDC1,ASL,ASPSCR1,ATG101,ATG4D,ATP13A1,ATP2A3,ATP5D,ATP6V0D1,ATP6V1F,BANF1,BC005624,BC021614,BCL2L1,BCO2,BSPRY,CACTIN,CAPN1,CARD10,CBR2,CC2D1B,CCDC61,CCT7,CDK10,CEP131,CEP152,CHD1L,CHPF2,CKAP2,CKB,CLDN7,CLIP2,CLK2,CLTB,COMTD1,COX10,COX6A1,CRACR2B,CUEDC2,DAP,DDC,DEGS2,DHRS7B,DMAP1,DMPK,DOC2G,DOLPP1,EGR1,EIF2B4,E…
TF	Factor: MRF4; motif: CASCTGC	TF:M03831	0.0298192	1.5255	9102	416	216	21846	2310022A10RIK,ABCA7,ACAT2,ACRBP,ACTA1,ACY1,ADAM15,AGTRAP,AK2,ANP32A,APEH,ARF5,ARFGAP1,ARRDC1,ASL,ASPSCR1,ATG101,ATG4D,ATP13A1,ATP2A3,ATP5D,ATP6V0D1,ATP6V1F,BANF1,BC005624,BC021614,BCL2L1,BCO2,BSPRY,CACTIN,CAPN1,CARD10,CBR2,CC2D1B,CCDC61,CCT7,CDK10,CEP131,CEP152,CHD1L,CHPF2,CKAP2,CKB,CLDN7,CLIP2,CLK2,CLTB,COMTD1,COX10,COX6A1,CRACR2B,CUEDC2,DAP,DDC,DEGS2,DHRS7B,DMAP1,DMPK,DOC2G,DOLPP1,EGR1,EIF2B4,E…
TF	Factor: USF2; motif: CASGYG	TF:M00726	0.0317149	1.49874	6310	416	160	21846	1700037H04RIK,2310079G19RIK,2610318N02RIK,ACY1,AGTRAP,AK2,ALG1,ANKLE1,ARF5,ARL2,ARRDC1,ASPSCR1,ATG4D,ATP6V0D1,ATP6V1F,BANF1,BATF2,BNIP1,BSPRY,CARD10,CC2D1B,CCDC22,CCDC61,CCDC9,CCDC97,CCT7,CDK10,CDX2,CEP131,CHD1L,CLDN7,CLK2,CMC2,COMTD1,CROCC,CUTA,DNAJC11,DOC2G,DRAP1,EHMT2,EIF2B4,EMID1,ESRP1,FAM83F,FBXL19,FBXW4,FCGRT,GALK1,GIGYF1,GLB1,GNL1,GUCA2B,HDGF,HEXA,HNRNPA1,HNRNPD,HOXA7,HR,IGFLR1,IPO13,IRF2B…
TF	Factor: USF2; motif: CASGYG; match class: 1	TF:M00726_1	0.0317149	1.49874	6310	416	160	21846	1700037H04RIK,2310079G19RIK,2610318N02RIK,ACY1,AGTRAP,AK2,ALG1,ANKLE1,ARF5,ARL2,ARRDC1,ASPSCR1,ATG4D,ATP6V0D1,ATP6V1F,BANF1,BATF2,BNIP1,BSPRY,CARD10,CC2D1B,CCDC22,CCDC61,CCDC9,CCDC97,CCT7,CDK10,CDX2,CEP131,CHD1L,CLDN7,CLK2,CMC2,COMTD1,CROCC,CUTA,DNAJC11,DOC2G,DRAP1,EHMT2,EIF2B4,EMID1,ESRP1,FAM83F,FBXL19,FBXW4,FCGRT,GALK1,GIGYF1,GLB1,GNL1,GUCA2B,HDGF,HEXA,HNRNPA1,HNRNPD,HOXA7,HR,IGFLR1,IPO13,IRF2B…
TF	Factor: USF2; motif: CASGYG; match class: 0	TF:M00726_0	0.0317149	1.49874	6310	416	160	21846	1700037H04RIK,2310079G19RIK,2610318N02RIK,ACY1,AGTRAP,AK2,ALG1,ANKLE1,ARF5,ARL2,ARRDC1,ASPSCR1,ATG4D,ATP6V0D1,ATP6V1F,BANF1,BATF2,BNIP1,BSPRY,CARD10,CC2D1B,CCDC22,CCDC61,CCDC9,CCDC97,CCT7,CDK10,CDX2,CEP131,CHD1L,CLDN7,CLK2,CMC2,COMTD1,CROCC,CUTA,DNAJC11,DOC2G,DRAP1,EHMT2,EIF2B4,EMID1,ESRP1,FAM83F,FBXL19,FBXW4,FCGRT,GALK1,GIGYF1,GLB1,GNL1,GUCA2B,HDGF,HEXA,HNRNPA1,HNRNPD,HOXA7,HR,IGFLR1,IPO13,IRF2B…
TF	Factor: Thap11; motif: KGCMTNCTGGGARWTGTAGTYY	TF:M10405	0.0318966	1.49625	503	416	25	21846	AAMP,ATP5D,ATP6V1F,BCL2L12,EHMT2,EIF2B4,FOXA3,GMPPA,HCFC1R1,IPO13,IRF2BP1,KCTD17,LRRC45,MED24,NPRL2,PIH1D1,POLRMT,RAB29,RPLP2,SERTAD3,SPEF1,TONSL,UBAC1,UBALD1,WBP2
TF	Factor: Thap11; motif: KGCMTNCTGGGARWTGTAGTYY; match class: 0	TF:M10405_0	0.0318966	1.49625	503	416	25	21846	AAMP,ATP5D,ATP6V1F,BCL2L12,EHMT2,EIF2B4,FOXA3,GMPPA,HCFC1R1,IPO13,IRF2BP1,KCTD17,LRRC45,MED24,NPRL2,PIH1D1,POLRMT,RAB29,RPLP2,SERTAD3,SPEF1,TONSL,UBAC1,UBALD1,WBP2
TF	Factor: ctcf; motif: YGGCCASYAGGGGGCGCYNN	TF:M09681	0.0321011	1.49348	5210	416	137	21846	9430015G10RIK,ABT1,ANKLE1,APEH,ARFGAP1,ARL2,ATP2A3,ATP9B,BANF1,BATF2,BC005624,BCL2L1,BSPRY,CAML,CAPN1,CCDC85B,CCDC9,CDIPT,CENPA,CHD1L,CHPF2,CIZ1,CLIP2,CUEDC2,DEGS2,DERA,DMPK,DNAJC11,EMID1,EPHB6,ESRP1,EXOSC6,FAM110A,FAM83F,FOXA3,FOXD2,FUCA1,GALK1,GAS2L1,GFI1,GGA1,GIGYF1,GLB1,GLRX5,GMPPA,GNRH1,GPR157,GRN,HEXA,IHH,IL11RA1,IPO13,IRF2BP1,ITPK1,JUND,KLF16,KLHL21,KRTCAP3,LEMD2,LRPPRC,LRRC47,LZTS2,MAPK7,…
TF	Factor: ctcf; motif: YGGCCASYAGGGGGCGCYNN; match class: 0	TF:M09681_0	0.0321011	1.49348	5210	416	137	21846	9430015G10RIK,ABT1,ANKLE1,APEH,ARFGAP1,ARL2,ATP2A3,ATP9B,BANF1,BATF2,BC005624,BCL2L1,BSPRY,CAML,CAPN1,CCDC85B,CCDC9,CDIPT,CENPA,CHD1L,CHPF2,CIZ1,CLIP2,CUEDC2,DEGS2,DERA,DMPK,DNAJC11,EMID1,EPHB6,ESRP1,EXOSC6,FAM110A,FAM83F,FOXA3,FOXD2,FUCA1,GALK1,GAS2L1,GFI1,GGA1,GIGYF1,GLB1,GLRX5,GMPPA,GNRH1,GPR157,GRN,HEXA,IHH,IL11RA1,IPO13,IRF2BP1,ITPK1,JUND,KLF16,KLHL21,KRTCAP3,LEMD2,LRPPRC,LRRC47,LZTS2,MAPK7,…
TF	Factor: c-Myc; motif: KACCACGTGSYY; match class: 0	TF:M01154_0	0.0326308	1.48637	5496	416	143	21846	1700037H04RIK,2310079G19RIK,2610318N02RIK,ACAT2,ACY1,AGTRAP,AK2,ALG1,ARF5,ASPSCR1,ATP6V0D1,ATP6V1F,BANF1,BATF2,BC021614,BNIP1,BSPRY,CC2D1B,CCDC22,CCDC61,CCDC9,CCDC97,CCT7,CDX2,CEP131,CHD1L,CIZ1,CLDN7,CLK2,COMTD1,COX10,CROCC,CUTA,DOC2G,DRAP1,EHMT2,ESRP1,FAM83F,FBXW4,GALK1,GIGYF1,GLB1,GNL1,GUCA2B,HDGF,HEXA,HNRNPA1,HNRNPD,HOXA7,HR,IGFLR1,IPO13,IRF2BP1,ISOC2B,ITPK1,JUNB,KCNN4,KLF16,KLHL21,KRT14,KRTCA…
TF	Factor: c-Myc; motif: KACCACGTGSYY	TF:M01154	0.0326308	1.48637	5496	416	143	21846	1700037H04RIK,2310079G19RIK,2610318N02RIK,ACAT2,ACY1,AGTRAP,AK2,ALG1,ARF5,ASPSCR1,ATP6V0D1,ATP6V1F,BANF1,BATF2,BC021614,BNIP1,BSPRY,CC2D1B,CCDC22,CCDC61,CCDC9,CCDC97,CCT7,CDX2,CEP131,CHD1L,CIZ1,CLDN7,CLK2,COMTD1,COX10,CROCC,CUTA,DOC2G,DRAP1,EHMT2,ESRP1,FAM83F,FBXW4,GALK1,GIGYF1,GLB1,GNL1,GUCA2B,HDGF,HEXA,HNRNPA1,HNRNPD,HOXA7,HR,IGFLR1,IPO13,IRF2BP1,ISOC2B,ITPK1,JUNB,KCNN4,KLF16,KLHL21,KRT14,KRTCA…
TF	Factor: CACD; motif: CCACRCCC; match class: 1	TF:M01113_1	0.0340241	1.46821	4468	416	121	21846	1700037H04RIK,2310022A10RIK,9430015G10RIK,AAMP,ABCA7,ACAT2,ADAM15,AGPAT4,ATG4D,ATP6V0D1,BC005624,BRD9,BSPRY,CACTIN,CARD10,CCDC61,CCDC9,CCHCR1,CDIPT,CKB,CLDN7,CLIP2,CNTROB,CRACR2B,CTNNBIP1,CUTA,DERA,DNAJC11,DOLPP1,DRAP1,EHMT2,EMC10,EPN3,ERGIC3,ESRP1,FBXL19,FCGRT,FFAR2,FOXD2,GFI1,GGA1,GIGYF1,GLB1,GPR157,HNRNPA1,HNRNPD,HR,IGFLR1,ILKAP,JUND,KCNN4,KLF16,KRT18,LAMB3,LDLR,LYNX1,MAD2L1BP,MAPK13,MAPK7,MBD…
TF	Factor: ER81; motif: RCCGGAWRYN; match class: 1	TF:M01987_1	0.0344044	1.46339	739	416	32	21846	ASPSCR1,ATP13A1,BAG6,CCDC9,CDK11B,CNTROB,DMAP1,EIF2B4,ERGIC3,FDXR,GGA1,GNL1,LRRC47,MISP,MUM1,MZT2,PAK1IP1,PEX6,PUF60,PYGO2,SCAND1,SMARCD1,STUB1,TFPT,TRAF7,TRIM41,TSR3,UBAC1,VPS51,VPS52,VRK3,ZFP622
TF	Factor: AP-2gamma; motif: GCCYNCRGSN; match class: 0	TF:M03811_0	0.0355851	1.44873	7106	416	176	21846	2610318N02RIK,AAMP,ACBD6,AK2,APEH,APOL7A,ARRDC1,ASPSCR1,ATG4D,ATP5D,ATP6V0D1,BANF1,BC005624,BCL2L12,CAML,CARD10,CBR2,CC2D1B,CCDC163,CCDC61,CCDC85B,CDC20,CDIPT,CDX2,CEP131,CHD1L,CIZ1,CKAP2,CKB,CLDN7,CLTB,CMC2,COMTD1,COX10,COX6A1,CUEDC2,DEGS2,DERA,DMAP1,DOC2G,DOLPP1,DRAP1,EHMT2,EMC10,EMID1,ERP29,FAAH,FAM110A,FAM83F,FBXW4,FCGRT,GFI1,GGA1,GLMP,GPAA1,GPR157,GRN,H2AFY,H2-Q10,HDGF,HEXA,HNRNPD,HOXA7,IHH,…
TF	Factor: AP-2gamma; motif: GCCYNCRGSN	TF:M03811	0.0355851	1.44873	7106	416	176	21846	2610318N02RIK,AAMP,ACBD6,AK2,APEH,APOL7A,ARRDC1,ASPSCR1,ATG4D,ATP5D,ATP6V0D1,BANF1,BC005624,BCL2L12,CAML,CARD10,CBR2,CC2D1B,CCDC163,CCDC61,CCDC85B,CDC20,CDIPT,CDX2,CEP131,CHD1L,CIZ1,CKAP2,CKB,CLDN7,CLTB,CMC2,COMTD1,COX10,COX6A1,CUEDC2,DEGS2,DERA,DMAP1,DOC2G,DOLPP1,DRAP1,EHMT2,EMC10,EMID1,ERP29,FAAH,FAM110A,FAM83F,FBXW4,FCGRT,GFI1,GGA1,GLMP,GPAA1,GPR157,GRN,H2AFY,H2-Q10,HDGF,HEXA,HNRNPD,HOXA7,IHH,…
TF	Factor: CTCF; motif: NNNNNNCCASNAGRKGGCRS	TF:M01259	0.0362091	1.44118	2641	416	80	21846	9430015G10RIK,ABT1,APEH,ARL2,ASPSCR1,ATP9B,BATF2,BC021614,BSPRY,CHD1L,CIZ1,CUEDC2,DERA,DPCD,FAM110A,FOXD2,FUCA1,GAS2L1,GIGYF1,GLB1,GMPPA,GNRH1,GPR157,GRN,HEXA,IL11RA1,ITPK1,KLF16,KRTCAP3,LZTS2,MIIP,MLF2,MOCS1,NABP2,NDUFA3,NDUFS2,NEDD8,NUDT1,OMP,PABPN1,PAGR1A,PAK1IP1,PEX6,PIGS,PIH1D1,PKN3,PLIN3,PNPLA1,POP7,PRKCSH,PRMT7,PRPH,PTMS,PUF60,RABGGTA,RBM17,RBM4B,RCC2,RNF187,RPP25L,RTEL1,RUSC1,SCAND1,SIL1,…
TF	Factor: CTCF; motif: NNNNNNCCASNAGRKGGCRS; match class: 0	TF:M01259_0	0.0362091	1.44118	2641	416	80	21846	9430015G10RIK,ABT1,APEH,ARL2,ASPSCR1,ATP9B,BATF2,BC021614,BSPRY,CHD1L,CIZ1,CUEDC2,DERA,DPCD,FAM110A,FOXD2,FUCA1,GAS2L1,GIGYF1,GLB1,GMPPA,GNRH1,GPR157,GRN,HEXA,IL11RA1,ITPK1,KLF16,KRTCAP3,LZTS2,MIIP,MLF2,MOCS1,NABP2,NDUFA3,NDUFS2,NEDD8,NUDT1,OMP,PABPN1,PAGR1A,PAK1IP1,PEX6,PIGS,PIH1D1,PKN3,PLIN3,PNPLA1,POP7,PRKCSH,PRMT7,PRPH,PTMS,PUF60,RABGGTA,RBM17,RBM4B,RCC2,RNF187,RPP25L,RTEL1,RUSC1,SCAND1,SIL1,…
TF	Factor: DEC2; motif: SNTCACGTGS	TF:M01843	0.0393488	1.40507	4297	416	117	21846	1700037H04RIK,2310079G19RIK,2610318N02RIK,ACTA1,AGTRAP,ALG1,ARF5,ARL2,ARRDC1,ASPSCR1,ATG4D,ATP6V0D1,ATP6V1F,BATF2,BCL2L12,BNIP1,BSPRY,CARD10,CBR2,CC2D1B,CCDC22,CCDC9,CCT7,CDC20,CHD1L,CIZ1,CLK2,CMC2,COMTD1,CROCC,CUTA,DNAJC30,DXO,EHMT2,EIF2B4,EMC10,EMID1,FAM110A,FAM83F,FCGRT,GLB1,GNL1,HEXA,HNRNPA1,HNRNPD,HOXA7,IGFLR1,ISOC2B,JUNB,KIFC2,KNSTRN,KRT14,KRTCAP3,LENEP,LRPPRC,LZTS2,MAD2L1BP,MCOLN1,MED28,ME…
TF	Factor: DEC2; motif: SNTCACGTGS; match class: 0	TF:M01843_0	0.0393488	1.40507	4297	416	117	21846	1700037H04RIK,2310079G19RIK,2610318N02RIK,ACTA1,AGTRAP,ALG1,ARF5,ARL2,ARRDC1,ASPSCR1,ATG4D,ATP6V0D1,ATP6V1F,BATF2,BCL2L12,BNIP1,BSPRY,CARD10,CBR2,CC2D1B,CCDC22,CCDC9,CCT7,CDC20,CHD1L,CIZ1,CLK2,CMC2,COMTD1,CROCC,CUTA,DNAJC30,DXO,EHMT2,EIF2B4,EMC10,EMID1,FAM110A,FAM83F,FCGRT,GLB1,GNL1,HEXA,HNRNPA1,HNRNPD,HOXA7,IGFLR1,ISOC2B,JUNB,KIFC2,KNSTRN,KRT14,KRTCAP3,LENEP,LRPPRC,LZTS2,MAD2L1BP,MCOLN1,MED28,ME…
TF	Factor: ERF; motif: ACCGGAARTN; match class: 1	TF:M01984_1	0.0401053	1.3968	1610	416	55	21846	ARFGAP1,ASPSCR1,ATG101,ATP13A1,ATP6V1F,BAG6,BANF1,BRD9,CCDC9,CCT7,CDIPT,CIZ1,COX6A1,DCAKD,DMAP1,DPCD,EIF2B4,ERGIC3,EXOSC6,FDXR,GGA1,GNL1,KNSTRN,LRPPRC,LRRC47,NEDD8,NFKBIL1,PAK1IP1,PEX6,PHKG2,POC1A,POMP,POP7,PPP1R16A,PPP1R35,PRKCSH,PRR13,PSMD8,PTTG1,RPLP2,RTEL1,RWDD2B,SCAND1,TMC6,TOMM6,TOR1B,TRAF7,TRIM41,UBL7,VPS51,VPS52,WDR83OS,ZBTB17,ZFP622,ZMAT2
TF	Factor: NRF-1; motif: CGCATGCGCR; match class: 0	TF:M00652_0	0.0414776	1.38219	1493	416	52	21846	ALG1,BAG6,CACTIN,CCDC97,CCHCR1,CMC2,CNTROB,COX6A1,ERP29,HBS1L,IBA57,ILKAP,MAPK7,MBD6,MCOLN1,MEPCE,METTL14,MIER2,MTG1,MZT2,NAT9,NDUFA8,NELFCD,NUP62,PAGR1A,PEBP1,PIH1D1,PMM2,POLRMT,POMT1,POP7,PREB,PSMG1,PTGR1,RBM10,RNF8,RPIA,SAFB,SAFB2,SART1,SLC39A7,SMG9,SNRNP70,SUGP2,TMEM263,TNK2,TSR3,TXNL4A,UBAC1,UBR4,YEATS4,ZNHIT1
TF	Factor: NRF-1; motif: CGCATGCGCR	TF:M00652	0.0414776	1.38219	1493	416	52	21846	ALG1,BAG6,CACTIN,CCDC97,CCHCR1,CMC2,CNTROB,COX6A1,ERP29,HBS1L,IBA57,ILKAP,MAPK7,MBD6,MCOLN1,MEPCE,METTL14,MIER2,MTG1,MZT2,NAT9,NDUFA8,NELFCD,NUP62,PAGR1A,PEBP1,PIH1D1,PMM2,POLRMT,POMT1,POP7,PREB,PSMG1,PTGR1,RBM10,RNF8,RPIA,SAFB,SAFB2,SART1,SLC39A7,SMG9,SNRNP70,SUGP2,TMEM263,TNK2,TSR3,TXNL4A,UBAC1,UBR4,YEATS4,ZNHIT1
TF	Factor: ELF1; motif: NCCGGAARTN; match class: 1	TF:M01975_1	0.0423911	1.37273	417	416	22	21846	ATP13A1,BAG6,CCDC9,CCDC97,DGCR14,DMAP1,EIF2B4,FDXR,GLMP,LRRC47,MUM1,MZT2,PAK1IP1,PEX6,PMM2,STUB1,TRAF7,UBAC1,VPS51,VPS52,VRK3,ZFP622
TF	Factor: CREB,; motif: NTGACGTNA; match class: 0	TF:M00981_0	0.0447928	1.34879	8131	416	196	21846	1700037H04RIK,AAMP,ABT1,ACBD6,ACRBP,ACY1,ADAM15,AGPAT4,AGTRAP,ALG1,ANKLE1,APOL7A,ARF5,ARFGAP1,ARL2,ARRDC1,ASPSCR1,ATG101,ATG4D,ATP5D,ATP6V0D1,ATP9B,BANF1,BC005624,BCO2,BTG2,C130074G19RIK,CACTIN,CAPN1,CC2D1B,CCDC22,CCDC61,CCDC97,CCT7,CDIPT,CDK10,CDK11B,CENPA,CEP131,CKAP2,CKB,CLDN7,CLK2,CLTB,CMC2,CNTROB,COX6A1,CUTA,DGCR14,DHRS7B,DMAP1,DNAJC11,DNAJC30,DOC2G,DPEP1,DRAP1,DXO,EGR1,EMC10,ERP29,EXOSC6,FA…
TF	Factor: CREB,; motif: NTGACGTNA	TF:M00981	0.0447928	1.34879	8131	416	196	21846	1700037H04RIK,AAMP,ABT1,ACBD6,ACRBP,ACY1,ADAM15,AGPAT4,AGTRAP,ALG1,ANKLE1,APOL7A,ARF5,ARFGAP1,ARL2,ARRDC1,ASPSCR1,ATG101,ATG4D,ATP5D,ATP6V0D1,ATP9B,BANF1,BC005624,BCO2,BTG2,C130074G19RIK,CACTIN,CAPN1,CC2D1B,CCDC22,CCDC61,CCDC97,CCT7,CDIPT,CDK10,CDK11B,CENPA,CEP131,CKAP2,CKB,CLDN7,CLK2,CLTB,CMC2,CNTROB,COX6A1,CUTA,DGCR14,DHRS7B,DMAP1,DNAJC11,DNAJC30,DOC2G,DPEP1,DRAP1,DXO,EGR1,EMC10,ERP29,EXOSC6,FA…
TF	Factor: USF2; motif: NNNCCACGTGACN; match class: 0	TF:M03860_0	0.0456951	1.34013	3899	416	108	21846	2310079G19RIK,2610318N02RIK,ACY1,AGTRAP,ALG1,ARF5,ARL2,ASPSCR1,ATP6V0D1,ATP6V1F,BATF2,BNIP1,BSPRY,CBR2,CC2D1B,CCDC22,CCDC9,CCDC97,CDX2,CLIP2,CLK2,CMC2,COMTD1,CROCC,CUTA,DRAP1,EHMT2,FCGRT,GALK1,GIGYF1,GLB1,GUCA2B,HDGF,HEXA,HNRNPA1,HNRNPD,HOXA7,IGFLR1,IPO13,IRF2BP1,ISOC2B,ITPK1,JUNB,KCNN4,KLF16,KLHL21,KRT14,KRTCAP3,LDLR,LRMP,LRPPRC,LZTS2,MCOLN1,MED28,METTL17,MIIP,MRPL2,MTCH1,MUM1,MYO18A,NAGLU,OTULI…
TF	Factor: USF2; motif: NNNCCACGTGACN	TF:M03860	0.0456951	1.34013	3899	416	108	21846	2310079G19RIK,2610318N02RIK,ACY1,AGTRAP,ALG1,ARF5,ARL2,ASPSCR1,ATP6V0D1,ATP6V1F,BATF2,BNIP1,BSPRY,CBR2,CC2D1B,CCDC22,CCDC9,CCDC97,CDX2,CLIP2,CLK2,CMC2,COMTD1,CROCC,CUTA,DRAP1,EHMT2,FCGRT,GALK1,GIGYF1,GLB1,GUCA2B,HDGF,HEXA,HNRNPA1,HNRNPD,HOXA7,IGFLR1,IPO13,IRF2BP1,ISOC2B,ITPK1,JUNB,KCNN4,KLF16,KLHL21,KRT14,KRTCAP3,LDLR,LRMP,LRPPRC,LZTS2,MCOLN1,MED28,METTL17,MIIP,MRPL2,MTCH1,MUM1,MYO18A,NAGLU,OTULI…
TF	Factor: AP-2; motif: MKCCCSCNGGCG; match class: 0	TF:M00189_0	0.0458979	1.33821	8033	416	194	21846	1700037H04RIK,9430015G10RIK,AAMP,ABT1,ACTA1,AGPAT4,AK2,ANP32A,APEH,ARF5,ARFGAP1,ASPSCR1,ATG4D,ATP5D,ATP9B,BAG6,BANF1,BRD9,CAML,CARD10,CBR2,CC2D1B,CCDC163,CCDC9,CCHCR1,CCT7,CDC20,CDK10,CDX2,CEP131,CHD1L,CKAP2,CKB,CLDN7,CLIP2,CLTB,COX10,COX6A1,CUEDC2,DEGS2,DERA,DMAP1,DMPK,DOC2G,DOLPP1,DXO,EHMT2,EMC10,EMID1,EPHB6,ERP29,ESRP1,EXOSC6,FAAH,FAM110A,FAM83F,FBXL19,FOXA3,FOXD2,GALK1,GAS2L1,GFI1,GGA1,GLRX5,…
TF	Factor: AP-2; motif: MKCCCSCNGGCG	TF:M00189	0.0458979	1.33821	8033	416	194	21846	1700037H04RIK,9430015G10RIK,AAMP,ABT1,ACTA1,AGPAT4,AK2,ANP32A,APEH,ARF5,ARFGAP1,ASPSCR1,ATG4D,ATP5D,ATP9B,BAG6,BANF1,BRD9,CAML,CARD10,CBR2,CC2D1B,CCDC163,CCDC9,CCHCR1,CCT7,CDC20,CDK10,CDX2,CEP131,CHD1L,CKAP2,CKB,CLDN7,CLIP2,CLTB,COX10,COX6A1,CUEDC2,DEGS2,DERA,DMAP1,DMPK,DOC2G,DOLPP1,DXO,EHMT2,EMC10,EMID1,EPHB6,ERP29,ESRP1,EXOSC6,FAAH,FAM110A,FAM83F,FBXL19,FOXA3,FOXD2,GALK1,GAS2L1,GFI1,GGA1,GLRX5,…
TF	Factor: CTCF; motif: NNNGCCASCAGRKGGCRSNN	TF:M01200	0.0467325	1.33038	3901	416	108	21846	9430015G10RIK,ABT1,APEH,ARFGAP1,ARL2,ASPSCR1,ATP2A3,ATP9B,BANF1,BATF2,BC005624,BC021614,BCL2L1,BSPRY,CAPN1,CCDC9,CDIPT,CHD1L,CIZ1,CUEDC2,DERA,EGR1,EPHB6,EXOSC6,FAM110A,FOXA3,FOXD2,FUCA1,GAS2L1,GGA1,GIGYF1,GLB1,GMPPA,GNRH1,GPR157,GRN,HEXA,IL11RA1,IPO13,ITPK1,JUNB,JUND,KLF16,KRTCAP3,LZTS2,MISP,MLF2,MOCS1,MPND,MUM1,NABP2,NDUFA3,NDUFS2,NEDD8,NUDT1,OMP,PAGR1A,PAK1IP1,PEX6,PIGS,PIH1D1,PKN3,PLEKHH3,PLIN…
TF	Factor: CTCF; motif: NNNGCCASCAGRKGGCRSNN; match class: 0	TF:M01200_0	0.0467325	1.33038	3901	416	108	21846	9430015G10RIK,ABT1,APEH,ARFGAP1,ARL2,ASPSCR1,ATP2A3,ATP9B,BANF1,BATF2,BC005624,BC021614,BCL2L1,BSPRY,CAPN1,CCDC9,CDIPT,CHD1L,CIZ1,CUEDC2,DERA,EGR1,EPHB6,EXOSC6,FAM110A,FOXA3,FOXD2,FUCA1,GAS2L1,GGA1,GIGYF1,GLB1,GMPPA,GNRH1,GPR157,GRN,HEXA,IL11RA1,IPO13,ITPK1,JUNB,JUND,KLF16,KRTCAP3,LZTS2,MISP,MLF2,MOCS1,MPND,MUM1,NABP2,NDUFA3,NDUFS2,NEDD8,NUDT1,OMP,PAGR1A,PAK1IP1,PEX6,PIGS,PIH1D1,PKN3,PLEKHH3,PLIN…
TF	Factor: SP4; motif: NNWAGGCGTGNCNNN; match class: 1	TF:M02914_1	0.0475356	1.32298	1040	416	40	21846	1700037H04RIK,ANKLE1,APOL7A,ARRDC1,ASL,ATG4D,BC005624,BC021614,CACTIN,CCHCR1,CLDN7,CUTA,DCAKD,DERA,DOLPP1,ERGIC3,GNRH1,JUND,KLF16,KRT18,MAD2L1BP,MAPK13,MUM1,NELFCD,NR2F6,PEBP1,PGPEP1,PNPLA1,POLR2E,POP7,PPP1R35,PSMG1,RPP25L,RTEL1,SERTAD3,SMARCD1,TAPBP,TSFM,ZFP36,ZNHIT1
TF	Factor: AP-2alpha; motif: NSCCNCRGGSN; match class: 0	TF:M07348_0	0.0476716	1.32174	6208	416	157	21846	1700037H04RIK,2310022A10RIK,2610318N02RIK,ABCA7,ACRBP,ACY1,AGTRAP,AK2,ANP32A,APEH,APOL7A,ARF5,ARFGAP1,ARL2,ASPSCR1,ATP13A1,ATP2A3,ATP9B,BANF1,BATF2,BCO2,CAML,CAPN1,CC2D1B,CCDC85B,CCT7,CDC20,CDIPT,CEP131,CLDN7,CLK2,CLTB,CMC2,COMTD1,COX6A1,CRACR2B,CROCC,CUTA,DAP,DDC,DEGS2,DMPK,DNAJC11,DNAJC30,DOLPP1,DRAP1,EGR1,EMC10,EMID1,EPHB6,EXOSC6,FAAH,FAM110A,FAM83F,FBXW4,FDXR,FOXA3,FOXD2,FUCA1,GAS2L1,GFI1,GGA…
TF	Factor: AP-2alpha; motif: NSCCNCRGGSN	TF:M07348	0.0476716	1.32174	6208	416	157	21846	1700037H04RIK,2310022A10RIK,2610318N02RIK,ABCA7,ACRBP,ACY1,AGTRAP,AK2,ANP32A,APEH,APOL7A,ARF5,ARFGAP1,ARL2,ASPSCR1,ATP13A1,ATP2A3,ATP9B,BANF1,BATF2,BCO2,CAML,CAPN1,CC2D1B,CCDC85B,CCT7,CDC20,CDIPT,CEP131,CLDN7,CLK2,CLTB,CMC2,COMTD1,COX6A1,CRACR2B,CROCC,CUTA,DAP,DDC,DEGS2,DMPK,DNAJC11,DNAJC30,DOLPP1,DRAP1,EGR1,EMC10,EMID1,EPHB6,EXOSC6,FAAH,FAM110A,FAM83F,FBXW4,FDXR,FOXA3,FOXD2,FUCA1,GAS2L1,GFI1,GGA…

## Sheet: gProfiler-cluster3
source	term_name	term_id	adjusted_p_value	negative_log10_of_adjusted_p_value	term_size	query_size	intersection_size	effective_domain_size	intersections
GO:MF	protein binding	GO:0005515	6.76e-33	32.17	10241	1082	723	21090	2610528A11RIK,AAAS,AARS,AARSD1,ABCA1,ABCC9,ACACB,ACKR1,ACKR2,ACOT7,ACTR1A,ADAM23,ADAM8,ADAMTS1,ADAMTS4,ADGRF1,AEBP1,AHSA1,AIF1,AKNA,ALAS1,ALDH1A3,ALOX5AP,ALPL,ANGPTL4,ANTXR1,ANXA2,ANXA5,ANXA8,AP1M1,AP1S1,AP2S1,APLP1,APOBEC3,APOE,ARC,ARG2,ARHGAP4,ARHGAP9,ARHGDIA,ARHGEF1,ARHGEF17,ARHGEF6,ARID3A,ARID5A,ARL4C,ARNTL,ARPC1B,ARRB2,ASF1B,ASNS,ATIC,ATP1A3,ATP8B2,AURKA,B9D2,BATF,BBS9,BCL3,BGN,BHLHA15,BIN2,…
GO:MF	binding	GO:0005488	4.61e-20	19.3366	15034	1082	906	21090	2610528A11RIK,AAAS,AARS,AARSD1,ABCA1,ABCC9,ABCF2,ACACB,ACKR1,ACKR2,ACOT7,ACTR1A,ADA,ADAM23,ADAM8,ADAMTS1,ADAMTS4,ADAMTS9,ADAMTSL2,ADGRF1,AEBP1,AHSA1,AIF1,AK4,AKNA,ALAS1,ALDH1A3,ALKBH2,ALOX5AP,ALPL,ALYREF,ANGPTL4,ANTXR1,ANXA2,ANXA5,ANXA8,AOAH,AP1M1,AP1S1,AP2S1,APLP1,APOBEC3,APOC1,APOE,APOL9B,APRT,ARC,ARF2,ARG2,ARHGAP4,ARHGAP9,ARHGDIA,ARHGEF1,ARHGEF17,ARHGEF6,ARID3A,ARID5A,ARL4C,ARNTL,ARPC1B,ARRB2,…
GO:MF	signaling receptor binding	GO:0005102	4.6e-15	14.3368	1744	1082	173	21090	2610528A11RIK,ABCA1,ADAM8,ANXA5,APLP1,APOE,ARHGEF1,ARID5A,ARNTL,ARRB2,ATP1A3,BLK,BMP8B,BOK,C3,CARTPT,CCK,CCL11,CCL22,CCL5,CCR2,CD177,CD2,CD300LF,CD4,CD74,CD86,CD8B1,CDC42EP2,CDH5,CEBPB,CFL1,CMTM7,COL16A1,COL3A1,CSF3,CSNK2B,CXCL1,CXCL10,CXCL11,CXCL12,CXCL13,CXCL14,CXCL16,CXCL2,CXCL5,DKK3,DKKL1,DNAJA1,DNAJB11,DOCK2,DOK2,DTX1,EBI3,EGFL7,EMILIN1,ENG,EREG,FBLN1,FERMT3,FES,FGR,FKBP4,FLOT1,FLOT2,FPR1,FP…
GO:MF	molecular function regulator	GO:0098772	1.4e-14	13.8528	1807	1082	176	21090	2610528A11RIK,ABCC9,AHSA1,ALOX5AP,ANGPTL4,ANXA2,APOC1,APOE,ARHGAP4,ARHGAP9,ARHGDIA,ARHGEF1,ARHGEF17,ARHGEF6,B3GAT3,BC100530,BIRC5,BMP8B,BST2,C3,C4B,CAMK2N2,CARTPT,CCK,CCL11,CCL22,CCL5,CCNA2,CCND3,CCNF,CD55,CDC42EP2,CHN2,CKS1B,CKS2,CMTM7,CSF3,CSNK2B,CSTB,CTSC,CXCL1,CXCL10,CXCL11,CXCL12,CXCL13,CXCL14,CXCL16,CXCL2,CXCL5,CYTH4,DBF4,DENND1C,DENND4B,DEPDC1B,DKK3,DKKL1,DNAJA1,DNAJB1,DOCK2,EBI3,ELMO1,ERE…
GO:MF	enzyme binding	GO:0019899	6.95e-12	11.1579	2353	1082	204	21090	ABCA1,ADAMTS4,ALOX5AP,ANXA2,ANXA5,ARG2,ARHGAP4,ARHGDIA,ARHGEF1,ARHGEF17,ARHGEF6,ARRB2,AURKA,BIRC5,BOK,CAD,CAMK2N2,CCNA2,CCND3,CCNF,CD177,CD2,CD247,CD4,CD6,CD74,CD8A,CDC25B,CDC42EP2,CDH5,CDK2AP1,CEBPB,CEP250,CFL1,CHL1,CKS1B,CKS2,COL3A1,COTL1,CSF1R,CSF3,CSTB,CTSC,CXCR4,CYTH4,DENND1C,DENND4B,DERL3,DIO2,DNAJA1,DNAJB1,DOCK2,DOK2,DTX1,DUOXA2,DUSP2,EIF4EBP1,ELMO1,ETS1,FAM83D,FBL,FGD2,FGR,FLOT1,FLOT2,FLT…
GO:MF	extracellular matrix structural constituent	GO:0005201	2.26e-11	10.6454	128	1082	32	21090	BGN,COL16A1,COL18A1,COL27A1,COL3A1,COL4A1,COL4A2,COL5A1,COL5A3,COL6A2,COL6A4,COLQ,CRELD1,CRELD2,DCN,EFEMP2,ELN,EMILIN1,EMILIN2,FBLN1,FBN2,LAMA1,LAMA4,LAMA5,LAMC1,MATN2,MFAP4,MFGE8,NID2,RELN,SCARA3,SPON1
GO:MF	anion binding	GO:0043168	6.24e-10	9.20497	2894	1082	231	21090	AARS,AARSD1,ABCA1,ABCC9,ABCF2,ACACB,ACOT7,ACTR1A,ADAMTS1,AK4,ALAS1,ALDH1A3,ALOX5AP,ANXA2,ANXA5,ANXA8,APLP1,APOC1,APOE,APRT,ARF2,ARHGAP9,ARHGDIA,ARL4C,ASNS,ATP10D,ATP1A3,ATP8B2,AURKA,BLK,BTK,BUB1B,CAD,CARS,CCL5,CD300LF,CDC34,CDK1,CENPE,CFL1,CHTF18,CLPB,COL16A1,COL5A1,COL5A3,COLQ,CPNE2,CRISPLD2,CSF1R,CTSC,CXCL10,CXCL11,CXCL13,CYBB,DDAH1,DDX11,DDX18,DDX39,DDX56,DENND1C,DHX58,DNAJA1,EGLN2,EHD2,ENTPD1…
GO:MF	enzyme regulator activity	GO:0030234	6.91e-10	9.16037	983	1082	104	21090	AHSA1,ALOX5AP,ANGPTL4,ANXA2,APOC1,APOE,ARHGAP4,ARHGAP9,ARHGDIA,ARHGEF1,B3GAT3,BC100530,BIRC5,BST2,C3,C4B,CAMK2N2,CCL5,CCNA2,CCND3,CCNF,CD55,CDC42EP2,CHN2,CKS1B,CKS2,CSNK2B,CSTB,CTSC,DBF4,DEPDC1B,DNAJA1,DNAJB1,DOCK2,FBLN1,FZR1,GAPDH,GHRL,GPRC5B,GPSM3,GREM1,GTF2F1,HSP90AB1,HSPBP1,HSPH1,INCENP,KRTCAP2,LGALS9,LTF,MT3,NCF1,NCF4,NCKAP1L,NOL3,NOS2,NRG1,NUPR1,PARK7,PIF1,PIK3R5,PPP1R11,PPP1R14B,PPP1R16B,P…
GO:MF	carbohydrate derivative binding	GO:0097367	1.11e-09	8.95537	2289	1082	192	21090	AARS,AARSD1,ABCA1,ABCC9,ABCF2,ACACB,ACOT7,ACTR1A,ADA,ADAMTS1,AK4,APLP1,APOE,APRT,ARF2,ARL4C,ASNS,ATP10D,ATP1A3,ATP8B2,AURKA,BGN,BLK,BTK,BUB1B,CAD,CARS,CCL5,CD14,CD6,CDC34,CDK1,CENPE,CHIL1,CHIL3,CHTF18,CLPB,COL16A1,COL5A1,COL5A3,COLQ,CRISPLD2,CSF1R,CXCL10,CXCL11,CXCL13,DCN,DDX11,DDX18,DDX39,DDX56,DHX58,DNAJA1,EHD2,ENG,ENTPD1,EPHA2,FARSA,FES,FGR,FKBP4,FLT4,FPGS,FYN,GBP4,GBP5,GIMAP1,GIMAP3,GIMAP4,GI…
GO:MF	immune receptor activity	GO:0140375	4.57e-08	7.3404	122	1082	27	21090	ACKR2,CCR1,CCR10,CCR2,CCR7,CD4,CD74,CSF2RB,CSF2RB2,CXCR2,CXCR4,CXCR5,EBI3,FCER1G,FCGR4,FPR1,FPR2,IL10RA,IL18RAP,IL1R1,IL1R2,IL21R,IL27RA,IL2RG,IL3RA,IL4RA,IL7R
GO:MF	cytokine binding	GO:0019955	1.77e-07	6.75223	138	1082	28	21090	ACKR1,ACKR2,CCR1,CCR10,CCR2,CCR7,CD4,CD74,CSF1R,CXCR2,CXCR4,CXCR5,EBI3,ENG,GREM1,IL10RA,IL18BP,IL1R1,IL1R2,IL27RA,IL2RG,IL3RA,ITGB3,NRROS,PARK7,TGFBR2,TGFBR3,TNFRSF1B
GO:MF	cytokine receptor activity	GO:0004896	4.06e-07	6.39116	99	1082	23	21090	ACKR2,CCR1,CCR10,CCR2,CCR7,CD4,CD74,CSF2RB,CSF2RB2,CXCR2,CXCR4,CXCR5,EBI3,IL10RA,IL18RAP,IL1R1,IL1R2,IL21R,IL27RA,IL2RG,IL3RA,IL4RA,IL7R
GO:MF	cytokine receptor binding	GO:0005126	6.5e-07	6.18689	313	1082	44	21090	2610528A11RIK,CCL11,CCL22,CCL5,CCR2,CD300LF,CDH5,CSF3,CXCL1,CXCL10,CXCL11,CXCL12,CXCL13,CXCL14,CXCL16,CXCL2,CXCL5,EBI3,ENG,GATA3,GREM1,IL11,IL1A,IL1B,IL33,ITGB3,LRG1,LTB,LYN,MIF,MYD88,NARS,NES,NOL3,PF4,STAT1,SYK,TGFB1,TGFBR2,TGFBR3,TLR9,TNF,TNFSF11,TNFSF13B
GO:MF	glycosaminoglycan binding	GO:0005539	6.87e-07	6.16308	205	1082	34	21090	ADAMTS1,APLP1,APOE,BGN,CCL5,COL16A1,COL5A1,COL5A3,COLQ,CRISPLD2,CXCL10,CXCL11,CXCL13,DCN,ENG,JCHAIN,LTF,MDK,MMP7,NOD2,PF4,PGLYRP1,PGLYRP2,PLA2G5,REG3B,REG3G,SELP,SERPINE2,SFRP1,STAB1,SULF1,TGFBR2,TGFBR3,TLR2
GO:MF	kinase binding	GO:0019900	1.28745e-06	5.89027	807	1082	82	21090	ANXA5,ARHGDIA,ARRB2,AURKA,CAMK2N2,CCNA2,CCND3,CCNF,CD2,CD247,CD4,CD6,CD8A,CDC25B,CDH5,CEBPB,CEP250,CKS1B,CKS2,DOK2,DUSP2,FAM83D,FGR,FOXM1,GJA1,GPRC5B,GSK3A,HCLS1,HSF1,HSP90AB1,ITGB3,KIF14,KIF20A,LAT,LAX1,LIME1,LMNB1,MAD2L2,MAP4K2,MICAL1,MLKL,MSN,MVP,NME1,NOD2,NOL3,NOS2,NRG1,PARK7,PIK3IP1,PIN1,PITPNM1,PLA2G6,PLK1,PPP1R9B,PRC1,PRKRIP1,PTPN22,PTPN6,RAB3IL1,RAC2,RAC3,RACGAP1,RAD9A,RHOD,RHOF,RHOG,RHOJ…
GO:MF	protein kinase binding	GO:0019901	2.61245e-06	5.58295	723	1082	75	21090	ANXA5,ARHGDIA,ARRB2,AURKA,CAMK2N2,CCNA2,CCND3,CCNF,CD2,CD247,CD4,CD6,CD8A,CDC25B,CDH5,CEP250,CKS1B,CKS2,DOK2,DUSP2,FAM83D,FGR,FOXM1,GJA1,GPRC5B,GSK3A,HCLS1,HSF1,HSP90AB1,ITGB3,KIF14,KIF20A,LAT,LAX1,LIME1,LMNB1,MAD2L2,MAP4K2,MICAL1,MLKL,MSN,MVP,NME1,NOD2,NOS2,NRG1,PIN1,PITPNM1,PLA2G6,PLK1,PRC1,PRKRIP1,PTPN22,PTPN6,RAC2,RAC3,RACGAP1,RAD9A,RHOD,RHOF,RHOG,RHOJ,SFN,SH2B2,SIK1,SIRPA,SOCS1,SYK,TGFBR2,TM…
GO:MF	integrin binding	GO:0005178	1.38015e-05	4.86007	127	1082	24	21090	ADAM8,CD177,COL16A1,COL3A1,CXCL12,EMILIN1,FBLN1,FERMT3,ICAM1,ICAM2,IL1B,ITGB3,ITGB7,LAMA5,LYN,MADCAM1,MFGE8,MMP14,NRG1,SEMA7A,SYK,TSPAN4,VCAM1,VWF
GO:MF	hydrolase activity	GO:0016787	1.49836e-05	4.82438	2550	1082	191	21090	AARS,AARSD1,ABCA1,ABCC9,ABCF2,ACOT7,ADA,ADAM23,ADAM8,ADAMTS1,ADAMTS14,ADAMTS4,ADAMTS9,ADAMTSL2,AEBP1,ALKBH2,ALPL,AOAH,APOBEC3,ARG2,ASPRV1,ATIC,BPGM,C1RA,C1S1,C2,CAD,CAPNS1,CCL5,CCR1,CDC25B,CENPE,CFB,CHIL1,CHIL3,CHTF18,CLPB,CNP,CPXM1,CPZ,CTSA,CTSC,CTSZ,DDAH1,DDX11,DDX18,DDX39,DDX56,DHX58,DNPH1,DPP9,DUSP2,DYNLRB1,EHD2,ENTPD1,ERCC1,ESPL1,F10,FAH,FEN1,GBP4,GBP5,GGT1,GGT5,GIMAP7,GINS2,GM12185,GNGT2,GP…
GO:MF	enzyme activator activity	GO:0008047	5.17834e-05	4.28581	463	1082	52	21090	AHSA1,ALOX5AP,APOE,ARHGAP4,ARHGAP9,ARHGDIA,ARHGEF1,B3GAT3,CCL5,CDC42EP2,CHN2,CKS1B,CKS2,CTSC,DBF4,DEPDC1B,DNAJA1,DNAJB1,DOCK2,FBLN1,GHRL,GPRC5B,GREM1,GTF2F1,INCENP,KRTCAP2,LGALS9,LTF,MT3,NCF1,NCF4,NCKAP1L,NRG1,NUPR1,PARK7,PSME2,RACGAP1,RANGAP1,RASAL1,RASAL3,RGS2,RIN3,RINL,SFRP2,SH3PXD2B,SIPA1,SMAP2,TBC1D10A,TBC1D10B,TBC1D10C,TGFB1,VAC14
GO:MF	protein-containing complex binding	GO:0044877	5.36927e-05	4.27008	1433	1082	119	21090	ABCA1,ADAM8,AEBP1,AIF1,ALOX5AP,ANTXR1,ANXA8,APOE,ARPC1B,ARRB2,BOK,C1QTNF1,C4B,CAPG,CD177,CD2BP2,CD4,CD74,CD8A,CDCA5,CDH5,CENPF,CFL1,CLIC4,COL16A1,COL3A1,COL6A2,COL6A4,COLEC12,COTL1,CSNK2B,CXCL12,DCN,DOCK2,EIF5A,EMILIN1,ERCC1,FBL,FBLN1,FCER1G,FCGR4,FCHO1,FERMT3,FGR,FMNL1,FMNL2,FSCN1,FYN,FZR1,GMFG,H1FX,H2-AA,H2-AB1,H2AFZ,H2-DMB2,H2-K1,H2-OA,HCLS1,HGF,HIP1R,ICAM1,ICAM2,IL1B,ITGAL,ITGB2,ITGB3,ITGB7,J…
GO:MF	CXCR chemokine receptor binding	GO:0045236	5.54868e-05	4.25581	14	1082	8	21090	CXCL1,CXCL10,CXCL11,CXCL12,CXCL13,CXCL2,CXCL5,PF4
GO:MF	receptor regulator activity	GO:0030545	5.71798e-05	4.24276	557	1082	59	21090	2610528A11RIK,BMP8B,CARTPT,CCK,CCL11,CCL22,CCL5,CDC42EP2,CMTM7,CSF3,CXCL1,CXCL10,CXCL11,CXCL12,CXCL13,CXCL14,CXCL16,CXCL2,CXCL5,DKK3,DKKL1,EBI3,EREG,GHRL,GMFG,GREM1,HAMP,HGF,IL11,IL16,IL1A,IL1B,IL1F9,IL33,LTB,LY6A,LY6C1,LY6C2,MDK,MIF,NRG1,PDYN,PENK,PF4,PGLYRP1,PPY,RETNLG,SAA3,SCT,SEMA6B,SEMA6D,SEMA7A,SFRP2,TGFB1,THPO,TNF,TNFSF11,TNFSF13B,VGF
GO:MF	cytokine activity	GO:0005125	9.43185e-05	4.0254	237	1082	33	21090	2610528A11RIK,BMP8B,CCL11,CCL22,CCL5,CMTM7,CSF3,CXCL1,CXCL10,CXCL11,CXCL12,CXCL13,CXCL14,CXCL16,CXCL2,CXCL5,EBI3,GREM1,IL11,IL16,IL1A,IL1B,IL1F9,IL33,LTB,MIF,PF4,PGLYRP1,TGFB1,THPO,TNF,TNFSF11,TNFSF13B
GO:MF	cell adhesion molecule binding	GO:0050839	0.000136178	3.86589	264	1082	35	21090	ADAM8,CD177,CD47,CDH5,COL16A1,COL3A1,CXCL12,EMB,EMILIN1,FBLN1,FERMT3,FXYD5,ICAM1,ICAM2,IL1B,ITGAL,ITGB2,ITGB3,ITGB7,LAMA5,LYN,MADCAM1,MFGE8,MMP14,MSN,NOS2,NRG1,PTPN6,PTPRM,SEMA7A,SIRPA,SYK,TSPAN4,VCAM1,VWF
GO:MF	kinase regulator activity	GO:0019207	0.000141712	3.84859	196	1082	29	21090	CAMK2N2,CCL5,CCNA2,CCND3,CCNF,CKS1B,CKS2,CSNK2B,DBF4,GHRL,GPRC5B,GREM1,HSP90AB1,INCENP,LGALS9,LTF,MT3,NCKAP1L,NOS2,NRG1,PIK3R5,PRKRIP1,RAC2,RHOH,SOCS1,SOCS3,TGFB1,TRIB2,VAC14
GO:MF	chemokine receptor binding	GO:0042379	0.000143988	3.84167	77	1082	17	21090	2610528A11RIK,CCL11,CCL22,CCL5,CCR2,CXCL1,CXCL10,CXCL11,CXCL12,CXCL13,CXCL14,CXCL16,CXCL2,CXCL5,NARS,NES,PF4
GO:MF	oxidoreductase activity, acting on NAD(P)H, oxygen as acceptor	GO:0050664	0.000216827	3.66389	16	1082	8	21090	CYBA,CYBB,DUOX2,MICAL1,NCF1,NCF4,NOX1,TXNRD1
GO:MF	receptor ligand activity	GO:0048018	0.000241177	3.61766	513	1082	54	21090	2610528A11RIK,BMP8B,CARTPT,CCK,CCL11,CCL22,CCL5,CDC42EP2,CMTM7,CSF3,CXCL1,CXCL10,CXCL11,CXCL12,CXCL13,CXCL14,CXCL16,CXCL2,CXCL5,EBI3,EREG,GHRL,GMFG,GREM1,HAMP,HGF,IL11,IL16,IL1A,IL1B,IL1F9,IL33,LTB,MDK,MIF,NRG1,PDYN,PENK,PF4,PGLYRP1,PPY,RETNLG,SAA3,SCT,SEMA6B,SEMA6D,SEMA7A,SFRP2,TGFB1,THPO,TNF,TNFSF11,TNFSF13B,VGF
GO:MF	small molecule binding	GO:0036094	0.000245049	3.61075	2651	1082	191	21090	AARS,AARSD1,ABCA1,ABCC9,ABCF2,ACACB,ACOT7,ACTR1A,ADA,AK4,ALAS1,ALDH1A3,ALOX5AP,APOC1,APRT,ARF2,ARHGDIA,ARL4C,ASNS,ATP10D,ATP1A3,ATP8B2,AURKA,BLK,BTK,BUB1B,CAD,CARS,CDC34,CDK1,CENPE,CHTF18,CLEC4N,CLPB,CNP,CRCP,CSF1R,CYBB,DDAH1,DDX11,DDX18,DDX39,DDX56,DHX58,DNAJA1,EGLN2,EHD2,ENG,ENTPD1,EPHA2,FARSA,FES,FGR,FKBP4,FLT4,FPGS,FYN,GAPDH,GBP4,GBP5,GIMAP1,GIMAP3,GIMAP4,GIMAP5,GIMAP6,GIMAP7,GIMAP8,GM12185,G…
GO:MF	chemokine activity	GO:0008009	0.000253266	3.59642	55	1082	14	21090	2610528A11RIK,CCL11,CCL22,CCL5,CXCL1,CXCL10,CXCL11,CXCL12,CXCL13,CXCL14,CXCL16,CXCL2,CXCL5,PF4
GO:MF	signaling receptor activator activity	GO:0030546	0.000327107	3.48531	518	1082	54	21090	2610528A11RIK,BMP8B,CARTPT,CCK,CCL11,CCL22,CCL5,CDC42EP2,CMTM7,CSF3,CXCL1,CXCL10,CXCL11,CXCL12,CXCL13,CXCL14,CXCL16,CXCL2,CXCL5,EBI3,EREG,GHRL,GMFG,GREM1,HAMP,HGF,IL11,IL16,IL1A,IL1B,IL1F9,IL33,LTB,MDK,MIF,NRG1,PDYN,PENK,PF4,PGLYRP1,PPY,RETNLG,SAA3,SCT,SEMA6B,SEMA6D,SEMA7A,SFRP2,TGFB1,THPO,TNF,TNFSF11,TNFSF13B,VGF
GO:MF	nucleotide binding	GO:0000166	0.00047966	3.31907	2225	1082	164	21090	AARS,AARSD1,ABCA1,ABCC9,ABCF2,ACACB,ACOT7,ACTR1A,AK4,ALDH1A3,APRT,ARF2,ARL4C,ASNS,ATP10D,ATP1A3,ATP8B2,AURKA,BLK,BTK,BUB1B,CAD,CARS,CDC34,CDK1,CENPE,CHTF18,CLPB,CNP,CRCP,CSF1R,CYBB,DDX11,DDX18,DDX39,DDX56,DHX58,DNAJA1,EHD2,ENTPD1,EPHA2,FARSA,FES,FGR,FKBP4,FLT4,FPGS,FYN,GAPDH,GBP4,GBP5,GIMAP1,GIMAP3,GIMAP4,GIMAP5,GIMAP6,GIMAP7,GIMAP8,GM12185,GMPPB,GSK3A,HCK,HSD11B1,HSP90AB1,HSPA14,HSPA1A,HSPA8,HSP…
GO:MF	nucleoside phosphate binding	GO:1901265	0.00047966	3.31907	2225	1082	164	21090	AARS,AARSD1,ABCA1,ABCC9,ABCF2,ACACB,ACOT7,ACTR1A,AK4,ALDH1A3,APRT,ARF2,ARL4C,ASNS,ATP10D,ATP1A3,ATP8B2,AURKA,BLK,BTK,BUB1B,CAD,CARS,CDC34,CDK1,CENPE,CHTF18,CLPB,CNP,CRCP,CSF1R,CYBB,DDX11,DDX18,DDX39,DDX56,DHX58,DNAJA1,EHD2,ENTPD1,EPHA2,FARSA,FES,FGR,FKBP4,FLT4,FPGS,FYN,GAPDH,GBP4,GBP5,GIMAP1,GIMAP3,GIMAP4,GIMAP5,GIMAP6,GIMAP7,GIMAP8,GM12185,GMPPB,GSK3A,HCK,HSD11B1,HSP90AB1,HSPA14,HSPA1A,HSPA8,HSP…
GO:MF	identical protein binding	GO:0042802	0.00048534	3.31395	1962	1082	148	21090	ABCC9,ACACB,ACOT7,ALAS1,ALDH1A3,ALOX5AP,ANGPTL4,ANXA2,ANXA5,APLP1,APOE,ARHGAP4,ARID3A,ARRB2,ASNS,ATIC,BHLHA15,BIRC5,BOK,BTK,C1QTNF1,CAD,CARS,CCL5,CD2,CD247,CD3D,CD3E,CD3G,CD4,CD6,CD69,CD8A,CEBPB,CEBPD,CENPF,CHAF1A,CLDN1,CLDN4,COL18A1,CRLF3,CSF1R,CSNK2B,CTSC,CXCR4,DDX39,DNPH1,DPP9,DYNLRB1,E2F7,EHD2,EMILIN1,ENG,ENTPD1,ETS1,FBLN1,FCER1G,FLT4,FOXP3,FYN,FZD1,GALE,GAPDH,GATA3,GBP5,GIMAP7,GPX3,GREM1,H13…
GO:MF	purine ribonucleoside triphosphate binding	GO:0035639	0.000589578	3.22946	1887	1082	143	21090	AARS,AARSD1,ABCA1,ABCC9,ABCF2,ACACB,ACTR1A,AK4,ARF2,ARL4C,ASNS,ATP10D,ATP1A3,ATP8B2,AURKA,BLK,BTK,BUB1B,CAD,CARS,CDC34,CDK1,CENPE,CHTF18,CLPB,CSF1R,DDX11,DDX18,DDX39,DDX56,DHX58,DNAJA1,EHD2,ENTPD1,EPHA2,FARSA,FES,FGR,FKBP4,FLT4,FPGS,FYN,GBP4,GBP5,GIMAP1,GIMAP3,GIMAP4,GIMAP5,GIMAP6,GIMAP7,GIMAP8,GM12185,GMPPB,GSK3A,HCK,HSP90AB1,HSPA14,HSPA1A,HSPA8,HSPH1,IFI47,IRAK3,JAK3,KCNJ8,KIF14,KIF20A,KIF22,KI…
GO:MF	purine nucleotide binding	GO:0017076	0.000728346	3.13766	1976	1082	148	21090	AARS,AARSD1,ABCA1,ABCC9,ABCF2,ACACB,ACOT7,ACTR1A,AK4,APRT,ARF2,ARL4C,ASNS,ATP10D,ATP1A3,ATP8B2,AURKA,BLK,BTK,BUB1B,CAD,CARS,CDC34,CDK1,CENPE,CHTF18,CLPB,CSF1R,DDX11,DDX18,DDX39,DDX56,DHX58,DNAJA1,EHD2,ENTPD1,EPHA2,FARSA,FES,FGR,FKBP4,FLT4,FPGS,FYN,GBP4,GBP5,GIMAP1,GIMAP3,GIMAP4,GIMAP5,GIMAP6,GIMAP7,GIMAP8,GM12185,GMPPB,GSK3A,HCK,HSP90AB1,HSPA14,HSPA1A,HSPA8,HSPBP1,HSPH1,IFI47,IRAK3,JAK3,KCNJ8,KIF…
GO:MF	SH3 domain binding	GO:0017124	0.000770838	3.11304	125	1082	21	21090	CD3E,CNTNAP1,CRB3,CYBA,DTX1,ELMO1,EVL,GJA1,HCLS1,HIP1R,INPP5D,LYN,MICAL1,MVB12A,NCF1,PTPN22,PTPN6,RAD9A,SH2D2A,SH3KBP1,SIRPA
GO:MF	purine ribonucleotide binding	GO:0032555	0.000803015	3.09528	1963	1082	147	21090	AARS,AARSD1,ABCA1,ABCC9,ABCF2,ACACB,ACOT7,ACTR1A,AK4,APRT,ARF2,ARL4C,ASNS,ATP10D,ATP1A3,ATP8B2,AURKA,BLK,BTK,BUB1B,CAD,CARS,CDC34,CDK1,CENPE,CHTF18,CLPB,CSF1R,DDX11,DDX18,DDX39,DDX56,DHX58,DNAJA1,EHD2,ENTPD1,EPHA2,FARSA,FES,FGR,FKBP4,FLT4,FPGS,FYN,GBP4,GBP5,GIMAP1,GIMAP3,GIMAP4,GIMAP5,GIMAP6,GIMAP7,GIMAP8,GM12185,GMPPB,GSK3A,HCK,HSP90AB1,HSPA14,HSPA1A,HSPA8,HSPH1,IFI47,IRAK3,JAK3,KCNJ8,KIF14,KIF2…
GO:MF	ribonucleotide binding	GO:0032553	0.000816651	3.08796	1980	1082	148	21090	AARS,AARSD1,ABCA1,ABCC9,ABCF2,ACACB,ACOT7,ACTR1A,AK4,APRT,ARF2,ARL4C,ASNS,ATP10D,ATP1A3,ATP8B2,AURKA,BLK,BTK,BUB1B,CAD,CARS,CDC34,CDK1,CENPE,CHTF18,CLPB,CSF1R,DDX11,DDX18,DDX39,DDX56,DHX58,DNAJA1,EHD2,ENTPD1,EPHA2,FARSA,FES,FGR,FKBP4,FLT4,FPGS,FYN,GBP4,GBP5,GIMAP1,GIMAP3,GIMAP4,GIMAP5,GIMAP6,GIMAP7,GIMAP8,GM12185,GMPPB,GSK3A,HCK,HSP90AB1,HSPA14,HSPA1A,HSPA8,HSPH1,IFI47,IRAK3,JAK3,KCNJ8,KIF14,KIF2…
GO:MF	scavenger receptor activity	GO:0005044	0.000971149	3.01271	45	1082	12	21090	ACKR2,CD5,CD6,COLEC12,CXCL16,DMBT1,LGALS3BP,LOXL2,MSR1,SCARA5,SSC5D,STAB1
GO:MF	cargo receptor activity	GO:0038024	0.00107395	2.96902	70	1082	15	21090	ABCA1,ACKR2,CD5,CD6,COLEC12,CXCL16,DAB2,DMBT1,FPR2,LGALS3BP,LOXL2,MSR1,SCARA5,SSC5D,STAB1
GO:MF	ion binding	GO:0043167	0.00114562	2.94096	6168	1082	385	21090	AARS,AARSD1,ABCA1,ABCC9,ABCF2,ACACB,ACOT7,ACTR1A,ADA,ADAM8,ADAMTS1,ADAMTS4,ADAMTS9,AEBP1,AIF1,AK4,ALAS1,ALDH1A3,ALKBH2,ALOX5AP,ALPL,ANTXR1,ANXA2,ANXA5,ANXA8,AOAH,APLP1,APOBEC3,APOC1,APOE,APRT,ARF2,ARG2,ARHGAP9,ARHGDIA,ARL4C,ASNS,ATP10D,ATP1A3,ATP8B2,AURKA,B3GAT3,BGLAP3,BIRC5,BLK,BTK,BUB1B,C1RA,C1S1,C2,CACNA1D,CAD,CAPNS1,CAR12,CARS,CCL5,CD248,CD300LF,CD4,CD69,CDC34,CDH5,CDK1,CENPE,CFL1,CHN2,CHPF,C…
GO:MF	C-C chemokine binding	GO:0019957	0.00120195	2.92012	25	1082	9	21090	ACKR1,ACKR2,CCR1,CCR10,CCR2,CCR7,CXCR2,CXCR4,CXCR5
GO:MF	protein kinase regulator activity	GO:0019887	0.00144836	2.83912	162	1082	24	21090	CAMK2N2,CCL5,CCNA2,CCND3,CCNF,CKS1B,CKS2,CSNK2B,DBF4,GHRL,GPRC5B,GREM1,HSP90AB1,INCENP,LGALS9,LTF,MT3,NCKAP1L,NOS2,NRG1,PRKRIP1,RAC2,TGFB1,TRIB2
GO:MF	superoxide-generating NADPH oxidase activity	GO:0016175	0.00164629	2.78349	10	1082	6	21090	CYBA,CYBB,DUOX2,NCF1,NCF4,NOX1
GO:MF	G protein-coupled receptor binding	GO:0001664	0.00177539	2.75071	307	1082	36	21090	2610528A11RIK,APLP1,ARHGEF1,ARRB2,ATP1A3,C3,CCL11,CCL22,CCL5,CCR2,CXCL1,CXCL10,CXCL11,CXCL12,CXCL13,CXCL14,CXCL16,CXCL2,CXCL5,DNAJA1,FPR1,FYN,FZD1,GHRL,HOMER3,HSPA1A,HSPA8,NARS,NES,PENK,PF4,PPP1R9B,PPY,S1PR1,SCT,SFRP1
GO:MF	extracellular matrix structural constituent conferring tensile strength	GO:0030020	0.00267652	2.57243	34	1082	10	21090	COL16A1,COL18A1,COL27A1,COL3A1,COL4A1,COL4A2,COL5A1,COL5A3,COL6A2,COL6A4
GO:MF	endopeptidase activity	GO:0004175	0.00302869	2.51875	474	1082	48	21090	ADAM23,ADAM8,ADAMTS1,ADAMTS14,ADAMTS4,ADAMTS9,ASPRV1,C1RA,C1S1,C2,CAPNS1,CFB,CTSC,CTSZ,ESPL1,F10,GZMB,H13,HGF,HP,HTRA3,KLK4,LGMN,LTF,MCPT1,MCPT2,MCPT9,MMP10,MMP13,MMP14,MMP19,MMP2,MMP28,MMP3,MMP7,MMP8,MMP9,NAPSA,PCSK5,PIK3IP1,PLAT,PRSS22,PSEN2,PSMB3,PSMB9,SFRP1,THOP1,USP35
GO:MF	growth factor binding	GO:0019838	0.00351737	2.45378	148	1082	22	21090	COL3A1,COL4A1,COL5A1,CSF1R,CXCL13,ENG,FLT4,HTRA3,IGFBP2,IGFBP4,IGFBP5,IGFBP7,IL10RA,IL1R1,IL1R2,IL2RG,ITGB3,NRROS,REG3B,SEC61B,TGFBR2,TGFBR3
GO:MF	chemokine binding	GO:0019956	0.00357554	2.44666	35	1082	10	21090	ACKR1,ACKR2,CCR1,CCR10,CCR2,CCR7,CXCR2,CXCR4,CXCR5,ITGB3
GO:MF	protein domain specific binding	GO:0019904	0.00381943	2.418	795	1082	70	21090	ARRB2,BOK,CACNA1D,CAPG,CCNA2,CD3E,CEP250,CHAF1A,CNTNAP1,CRB3,CSNK2B,CYBA,DNAJA1,DTX1,EHD2,ELMO1,ERCC1,EVL,FYN,FZD1,GAPDH,GATA3,GJA1,GTF2F1,GUSB,HCLS1,HIP1R,HOMER3,HSP90AB1,HSPA1A,HSPA8,IL1B,INPP5D,KIF14,LAX1,LSM4,LYN,MICAL1,MVB12A,MYD88,NCF1,NOD2,NOL3,PLAUR,PLEKHA2,PLXND1,PMEPA1,PMF1,POU2F2,PPIL1,PTPN22,PTPN6,RAD9A,RRM1,SFN,SH2D2A,SH3KBP1,SH3PXD2B,SHISA5,SIRPA,SPN,SPON1,SRSF9,STX1A,SYK,TACC1,TBC1…
GO:MF	non-membrane spanning protein tyrosine kinase activity	GO:0004715	0.00515431	2.28783	44	1082	11	21090	BLK,BTK,FES,FGR,FYN,HCK,JAK3,LYN,SLA,SYK,ZAP70
GO:MF	phosphotyrosine residue binding	GO:0001784	0.00515431	2.28783	44	1082	11	21090	FGR,HCK,LDLRAP1,PLCG2,PTPN6,SHF,SOCS3,SYK,VAV1,VAV2,ZAP70
GO:MF	catalytic activity	GO:0003824	0.00659957	2.18048	5904	1082	365	21090	AARS,AARSD1,ABCA1,ABCC9,ABCF2,ACACB,ACOT7,ADA,ADAM23,ADAM8,ADAMTS1,ADAMTS14,ADAMTS4,ADAMTS9,ADAMTSL2,AEBP1,AK4,AKR1B8,ALAS1,ALDH16A1,ALDH1A3,ALDH7A1,ALG3,ALKBH2,ALOX5AP,ALPL,AOAH,APOBEC3,APRT,ARG2,ASNS,ASPRV1,ATIC,AURKA,B3GAT3,B3GNT9,B4GALNT1,BLK,BPGM,BTK,BUB1B,C1RA,C1S1,C2,CAD,CAMK2N2,CAPNS1,CAR12,CARS,CCL5,CCNA2,CCND3,CCNF,CCR1,CDC25B,CDC34,CDK1,CENPE,CERS3,CFB,CHIL1,CHIL3,CHPF,CHST11,CHST3,CHS…
GO:MF	protein phosphorylated amino acid binding	GO:0045309	0.00921617	2.03545	55	1082	12	21090	FGR,HCK,LDLRAP1,PIN1,PLCG2,PTPN6,SHF,SOCS3,SYK,VAV1,VAV2,ZAP70
GO:MF	peptidoglycan binding	GO:0042834	0.00923116	2.03474	18	1082	7	21090	JCHAIN,NOD2,PGLYRP1,PGLYRP2,REG3B,REG3G,TLR2
GO:MF	peptidase activity	GO:0008233	0.00923924	2.03436	682	1082	61	21090	ADAM23,ADAM8,ADAMTS1,ADAMTS14,ADAMTS4,ADAMTS9,ADAMTSL2,AEBP1,ASPRV1,C1RA,C1S1,C2,CAPNS1,CFB,CPXM1,CPZ,CTSA,CTSC,CTSZ,DPP9,ESPL1,F10,GGT1,GGT5,GZMB,H13,HGF,HP,HTRA3,KLK4,LGMN,LTF,MCPT1,MCPT2,MCPT9,MMP10,MMP13,MMP14,MMP19,MMP2,MMP28,MMP3,MMP7,MMP8,MMP9,NAPSA,PARK7,PCSK5,PIK3IP1,PLAT,PRSS16,PRSS22,PSEN2,PSMB3,PSMB9,RELN,SFRP1,SLPI,THOP1,USP35,ZC3H12A
GO:MF	G protein-coupled chemoattractant receptor activity	GO:0001637	0.0120433	1.91925	25	1082	8	21090	ACKR2,CCR1,CCR10,CCR2,CCR7,CXCR2,CXCR4,CXCR5
GO:MF	chemokine receptor activity	GO:0004950	0.0120433	1.91925	25	1082	8	21090	ACKR2,CCR1,CCR10,CCR2,CCR7,CXCR2,CXCR4,CXCR5
GO:MF	heparin binding	GO:0008201	0.0129331	1.8883	149	1082	21	21090	ADAMTS1,APLP1,APOE,CCL5,COL16A1,COL5A1,COL5A3,COLQ,CRISPLD2,CXCL10,CXCL11,CXCL13,LTF,MDK,MMP7,PF4,PLA2G5,SELP,SERPINE2,SFRP1,TGFBR3
GO:MF	kinase activator activity	GO:0019209	0.015034	1.82292	86	1082	15	21090	CCL5,CKS1B,CKS2,DBF4,GHRL,GPRC5B,GREM1,INCENP,LGALS9,LTF,MT3,NCKAP1L,NRG1,TGFB1,VAC14
GO:MF	peptidase activity, acting on L-amino acid peptides	GO:0070011	0.0158385	1.80028	650	1082	58	21090	ADAM23,ADAM8,ADAMTS1,ADAMTS14,ADAMTS4,ADAMTS9,AEBP1,ASPRV1,C1RA,C1S1,C2,CAPNS1,CFB,CPXM1,CPZ,CTSA,CTSC,CTSZ,DPP9,ESPL1,F10,GGT1,GGT5,GZMB,H13,HGF,HP,HTRA3,KLK4,LGMN,LTF,MCPT1,MCPT2,MCPT9,MMP10,MMP13,MMP14,MMP19,MMP2,MMP28,MMP3,MMP7,MMP8,MMP9,NAPSA,PCSK5,PIK3IP1,PLAT,PRSS16,PRSS22,PSEN2,PSMB3,PSMB9,RELN,SFRP1,THOP1,USP35,ZC3H12A
GO:MF	serine hydrolase activity	GO:0017171	0.0163246	1.78716	223	1082	27	21090	C1RA,C1S1,C2,CFB,CTSA,CTSC,DPP9,F10,GZMB,HGF,HP,HTRA3,KLK4,LTF,MCPT1,MCPT2,MCPT9,MMP2,MMP8,MMP9,PCSK5,PIK3IP1,PLA2G6,PLAT,PRSS16,PRSS22,RELN
GO:MF	hydrolase activity, acting on acid phosphorus-nitrogen bonds	GO:0016825	0.0163246	1.78716	223	1082	27	21090	C1RA,C1S1,C2,CFB,CTSA,CTSC,DPP9,F10,GZMB,HGF,HP,HTRA3,KLK4,LTF,MCPT1,MCPT2,MCPT9,MMP2,MMP8,MMP9,PCSK5,PIK3IP1,PLA2G6,PLAT,PRSS16,PRSS22,RELN
GO:MF	CXCR3 chemokine receptor binding	GO:0048248	0.0172127	1.76415	5	1082	4	21090	CXCL10,CXCL11,CXCL13,PF4
GO:MF	adenyl nucleotide binding	GO:0030554	0.0194607	1.71084	1601	1082	118	21090	AARS,AARSD1,ABCA1,ABCC9,ABCF2,ACACB,ACOT7,ACTR1A,AK4,APRT,ASNS,ATP10D,ATP1A3,ATP8B2,AURKA,BLK,BTK,BUB1B,CAD,CARS,CDC34,CDK1,CENPE,CHTF18,CLPB,CSF1R,DDX11,DDX18,DDX39,DDX56,DHX58,DNAJA1,EHD2,ENTPD1,EPHA2,FARSA,FES,FGR,FKBP4,FLT4,FPGS,FYN,GSK3A,HCK,HSP90AB1,HSPA14,HSPA1A,HSPA8,HSPBP1,HSPH1,IRAK3,JAK3,KCNJ8,KIF14,KIF20A,KIF22,KIF4,KIFC1,KIFC5B,LIG1,LTK,LYN,MAP4K1,MAP4K2,MAPK11,MAST3,MCM2,MCM3,MCM5,M…
GO:MF	Toll-like receptor binding	GO:0035325	0.0197037	1.70545	14	1082	6	21090	MYD88,S100A8,S100A9,SAA3,SYK,TLR2
GO:MF	ATP binding	GO:0005524	0.0217817	1.66191	1523	1082	113	21090	AARS,AARSD1,ABCA1,ABCC9,ABCF2,ACACB,ACTR1A,AK4,ASNS,ATP10D,ATP1A3,ATP8B2,AURKA,BLK,BTK,BUB1B,CAD,CARS,CDC34,CDK1,CENPE,CHTF18,CLPB,CSF1R,DDX11,DDX18,DDX39,DDX56,DHX58,DNAJA1,EHD2,ENTPD1,EPHA2,FARSA,FES,FGR,FKBP4,FLT4,FPGS,FYN,GSK3A,HCK,HSP90AB1,HSPA14,HSPA1A,HSPA8,HSPH1,IRAK3,JAK3,KCNJ8,KIF14,KIF20A,KIF22,KIF4,KIFC1,KIFC5B,LIG1,LTK,LYN,MAP4K1,MAP4K2,MAPK11,MAST3,MCM2,MCM3,MCM5,MCM7,MLKL,MSH5,MYO1…
GO:MF	phosphoprotein binding	GO:0051219	0.0218643	1.66026	99	1082	16	21090	FGR,FKBP4,HCK,LDLRAP1,LYN,PIN1,PLAT,PLCG2,PTPN6,SFN,SHF,SOCS3,SYK,VAV1,VAV2,ZAP70
GO:MF	adenyl ribonucleotide binding	GO:0032559	0.0219517	1.65853	1589	1082	117	21090	AARS,AARSD1,ABCA1,ABCC9,ABCF2,ACACB,ACOT7,ACTR1A,AK4,APRT,ASNS,ATP10D,ATP1A3,ATP8B2,AURKA,BLK,BTK,BUB1B,CAD,CARS,CDC34,CDK1,CENPE,CHTF18,CLPB,CSF1R,DDX11,DDX18,DDX39,DDX56,DHX58,DNAJA1,EHD2,ENTPD1,EPHA2,FARSA,FES,FGR,FKBP4,FLT4,FPGS,FYN,GSK3A,HCK,HSP90AB1,HSPA14,HSPA1A,HSPA8,HSPH1,IRAK3,JAK3,KCNJ8,KIF14,KIF20A,KIF22,KIF4,KIFC1,KIFC5B,LIG1,LTK,LYN,MAP4K1,MAP4K2,MAPK11,MAST3,MCM2,MCM3,MCM5,MCM7,MLK…
GO:MF	protein kinase activator activity	GO:0030295	0.0229328	1.63954	79	1082	14	21090	CCL5,CKS1B,CKS2,DBF4,GHRL,GPRC5B,GREM1,INCENP,LGALS9,LTF,MT3,NCKAP1L,NRG1,TGFB1
GO:MF	lipid binding	GO:0008289	0.023207	1.63438	764	1082	65	21090	ABCA1,ALOX5AP,ANXA2,ANXA5,ANXA8,APOC1,APOE,APOL9B,ARHGAP9,ARHGDIA,BTK,C3,CD14,CD300LF,CD55,CD6,CFL1,CPNE2,CYTH4,DENND1C,F10,FES,FGD2,GPR183,GSDMD,HIP1R,HSD11B1,HSPA8,JCHAIN,LAMA1,LBP,LDLRAP1,LTF,LYN,MFGE8,MVB12A,MYO1G,NCF1,NCF4,PHLDA3,PITPNM1,PLA2G2A,PLA2G7,PLCB2,PLEKHA2,PLEKHF1,PLTP,PREX1,RACGAP1,RASAL1,RBP1,S100A8,S100A9,S1PR1,SELP,SH3PXD2B,SIDT1,SNX10,SNX20,SPHK1,SPON2,TLR2,TSPO,TTPAL,TWF2
GO:MF	protease binding	GO:0002020	0.0273609	1.56287	145	1082	20	21090	ADAMTS4,ANXA2,CD177,CHL1,COL3A1,CSTB,DERL3,FLOT1,FLOT2,HSPA1A,IL1R1,ITGB3,LCN2,MIF,NOL3,PARK7,SERPINA1A,SERPINA1D,TNF,VWF
GO:MF	serine-type peptidase activity	GO:0008236	0.0293638	1.53219	218	1082	26	21090	C1RA,C1S1,C2,CFB,CTSA,CTSC,DPP9,F10,GZMB,HGF,HP,HTRA3,KLK4,LTF,MCPT1,MCPT2,MCPT9,MMP2,MMP8,MMP9,PCSK5,PIK3IP1,PLAT,PRSS16,PRSS22,RELN
GO:MF	catalytic activity, acting on DNA	GO:0140097	0.0367925	1.43424	196	1082	24	21090	ALKBH2,CHTF18,DDX11,ERCC1,FEN1,GINS2,LIG1,MCM2,MCM3,MCM5,MCM7,MUS81,NME1,NOD2,PIF1,PLD3,PLD4,POLA2,POLD1,RAD54L,RAD9A,RECQL,RFC5,TOP2A
GO:MF	extracellular matrix constituent conferring elasticity	GO:0030023	0.0495297	1.30513	6	1082	4	21090	EFEMP2,ELN,EMILIN1,EMILIN2
GO:BP	immune system process	GO:0002376	3.2e-54	53.4954	2643	1097	330	21272	2610528A11RIK,ABCC9,ACKR2,ADA,ADAM8,ADGRG3,AIF1,ANXA2,APOBEC3,APOE,ARG2,ARID5A,ARRB2,BATF,BCL3,BDKRB1,BLK,BPGM,BST2,BTK,BTLA,C1QA,C1QB,C1QC,C1RA,C1S1,C2,C3,C4B,C6,CARTPT,CCDC134,CCDC88B,CCL11,CCL22,CCL5,CCND3,CCR1,CCR10,CCR2,CCR7,CD14,CD177,CD2,CD247,CD248,CD300LF,CD3D,CD3E,CD3G,CD4,CD47,CD5,CD55,CD6,CD68,CD74,CD86,CD8A,CD8B1,CDC42EP2,CEBPB,CEBPD,CFB,CFP,CHST3,CIAPIN1,CLDN1,CLEC4N,CMTM7,CNN2,COL3…
GO:BP	defense response	GO:0006952	9.1e-46	45.0407	1639	1097	234	21272	2610528A11RIK,ABCC9,ACKR1,ACKR2,ADA,ADAM8,ADAMTS4,AIF1,AKNA,ALOX5AP,AOAH,APOBEC3,APOE,ARG2,ARID5A,ARRB2,BATF,BCL3,BDKRB1,BST2,BTK,C1QA,C1QB,C1QC,C1RA,C2,C2CD4A,C2CD4B,C3,C4B,CCDC88B,CCK,CCL11,CCL22,CCL5,CCR1,CCR2,CCR7,CD14,CD177,CD4,CD47,CD55,CD6,CD68,CD74,CD86,CD8A,CDC42EP2,CDH5,CEBPB,CFB,CFP,CHIL1,CHIL3,CLDN1,CLEC4N,COLEC12,COTL1,CRCP,CSF1R,CTSC,CXCL1,CXCL10,CXCL11,CXCL12,CXCL13,CXCL16,CXCL2,CX…
GO:BP	immune response	GO:0006955	2.57e-43	42.5898	1644	1097	230	21272	ACKR2,ADA,ADAM8,AIF1,APOBEC3,APOE,ARG2,ARID5A,ARRB2,BATF,BCL3,BLK,BST2,BTK,BTLA,C1QA,C1QB,C1QC,C1RA,C1S1,C2,C3,C4B,C6,CCL11,CCL22,CCL5,CCR1,CCR10,CCR2,CCR7,CD14,CD177,CD247,CD3D,CD3E,CD3G,CD4,CD47,CD55,CD6,CD68,CD74,CD86,CD8A,CD8B1,CDC42EP2,CFB,CFP,CLDN1,CLEC4N,COL3A1,COLEC12,CRCP,CSF1R,CSF3,CTLA4,CTSC,CXCL1,CXCL10,CXCL11,CXCL12,CXCL13,CXCL14,CXCL16,CXCL2,CXCL5,CXCR2,CXCR5,CYBA,CYBB,DHX58,DOCK2,E…
GO:BP	response to external stimulus	GO:0009605	5e-42	41.3014	2829	1097	319	21272	2610528A11RIK,ABCA1,ABCC9,ACACB,ACKR2,ADA,ADAM8,ADAMTS4,ADAMTS9,AIF1,AKNA,ALDH1A3,ALOX5AP,ALPL,ANGPTL4,ANXA2,ANXA5,AOAH,AP1M1,AP1S1,APOBEC3,APOE,ARG2,ARHGDIA,ARID5A,ARRB2,ASNS,BATF,BCL3,BDKRB1,BGLAP3,BHLHA15,BMP8B,BST2,BTK,C1QA,C1QB,C1QC,C1QTNF1,C1RA,C2,C2CD4A,C2CD4B,C3,C4B,CAD,CARTPT,CCDC88B,CCK,CCL11,CCL22,CCL5,CCR1,CCR10,CCR2,CCR7,CD14,CD177,CD3E,CD4,CD47,CD52,CD55,CD6,CD68,CD74,CD86,CD8A,CDC4…
GO:BP	regulation of immune system process	GO:0002682	4.4e-41	40.3561	1421	1097	207	21272	2610528A11RIK,ADA,ADAM8,AIF1,APOBEC3,APOE,ARG2,ARID5A,ARRB2,BDKRB1,BLK,BST2,BTK,BTLA,C1QA,C1QB,C1QC,C1RA,C1S1,C2,C3,C4B,C6,CARTPT,CCDC88B,CCL5,CCR1,CCR2,CCR7,CD177,CD247,CD300LF,CD3E,CD4,CD47,CD5,CD55,CD6,CD68,CD74,CD86,CD8B1,CEBPB,CFB,CFP,COL3A1,CSF1R,CSF3,CTLA4,CTSC,CXCL1,CXCL10,CXCL12,CXCL13,CXCL14,CXCL5,CXCR2,DHX58,DTX1,EDNRA,EMILIN1,EREG,ETS1,FANCA,FCER1G,FCGR4,FES,FGR,FLOT2,FOXP3,FPR1,FPR2,…
GO:BP	response to stress	GO:0006950	7.56e-41	40.1215	3776	1097	382	21272	1600014C10RIK,2610528A11RIK,ABCA1,ABCC9,ACKR1,ACKR2,ADA,ADAM8,ADAMTS4,AIF1,AK4,AKNA,ALKBH2,ALOX5AP,ANGPTL4,ANXA2,ANXA5,ANXA8,AOAH,APOBEC3,APOE,ARG2,ARID5A,ARNTL,ARRB2,ASNS,AURKA,BATF,BCL3,BDKRB1,BHLHA15,BOK,BST2,BTK,C1QA,C1QB,C1QC,C1QTNF1,C1RA,C2,C2CD4A,C2CD4B,C3,C4B,CAD,CARTPT,CCDC88B,CCK,CCL11,CCL22,CCL5,CCNA2,CCR1,CCR2,CCR7,CD14,CD177,CD4,CD47,CD55,CD6,CD68,CD74,CD86,CD8A,CDC42EP2,CDCA5,CDH5,C…
GO:BP	inflammatory response	GO:0006954	5.95e-40	39.2252	728	1097	140	21272	ACKR1,ACKR2,ADA,ADAM8,AIF1,AKNA,ALOX5AP,AOAH,APOE,BDKRB1,BTK,C1QA,C2CD4A,C2CD4B,C3,C4B,CCL11,CCL22,CCL5,CCR1,CCR2,CCR7,CD14,CD47,CD6,CD68,CDH5,CEBPB,CHIL1,CHIL3,CSF1R,CTSC,CXCL1,CXCL10,CXCL11,CXCL13,CXCL2,CXCL5,CXCR2,CYBA,CYBB,DUOXA2,EDNRA,EPHA2,ETS1,FANCA,FCER1G,FOXP3,FPR1,FPR2,GATA3,GBP5,GGT1,GGT5,GHRL,GJA1,GPRC5B,GPSM3,GSDMD,HAMP,HCK,HGF,HP,ICAM1,IDO1,IGFBP4,IL16,IL18RAP,IL1A,IL1B,IL1F9,IL1R1,…
GO:BP	interspecies interaction between organisms	GO:0044419	7.55e-37	36.1219	1683	1097	221	21272	2610528A11RIK,ABCA1,ABCC9,ADAM8,ADAMTS4,ADAMTS9,AIF1,ALPL,ANXA2,AP1S1,APOBEC3,APOE,ARG2,ARID5A,ARRB2,BATF,BCL3,BDKRB1,BST2,BTK,C1QA,C1QB,C1QC,C1RA,C2,C3,C4B,CCDC88B,CCL11,CCL22,CCL5,CCR1,CCR7,CD14,CD177,CD300LF,CD4,CD47,CD52,CD55,CD6,CD68,CD74,CD86,CD8A,CDC42EP2,CEBPB,CFB,CFL1,CFP,CLDN1,CLEC4N,CNP,COLEC12,COTL1,CRCP,CSF1R,CXCL1,CXCL10,CXCL12,CXCL13,CXCL14,CXCL16,CXCL2,CXCL5,CXCR4,CYBA,CYBB,DCN,DH…
GO:BP	response to other organism	GO:0051707	1.45e-36	35.8398	1483	1097	204	21272	2610528A11RIK,ABCA1,ABCC9,ADAM8,ADAMTS4,ADAMTS9,AIF1,ALPL,AP1S1,APOBEC3,APOE,ARG2,ARID5A,ARRB2,BATF,BCL3,BDKRB1,BST2,BTK,C1QA,C1QB,C1QC,C1RA,C2,C3,C4B,CCDC88B,CCL11,CCL22,CCL5,CCR1,CCR7,CD14,CD177,CD4,CD47,CD52,CD55,CD6,CD68,CD74,CD86,CD8A,CDC42EP2,CEBPB,CFB,CFL1,CFP,CLDN1,CLEC4N,CNP,COLEC12,COTL1,CRCP,CSF1R,CXCL1,CXCL10,CXCL12,CXCL13,CXCL14,CXCL16,CXCL2,CXCL5,CYBA,CYBB,DCN,DHX58,DUOX2,EDNRA,EPHA…
GO:BP	response to external biotic stimulus	GO:0043207	1.96e-36	35.707	1486	1097	204	21272	2610528A11RIK,ABCA1,ABCC9,ADAM8,ADAMTS4,ADAMTS9,AIF1,ALPL,AP1S1,APOBEC3,APOE,ARG2,ARID5A,ARRB2,BATF,BCL3,BDKRB1,BST2,BTK,C1QA,C1QB,C1QC,C1RA,C2,C3,C4B,CCDC88B,CCL11,CCL22,CCL5,CCR1,CCR7,CD14,CD177,CD4,CD47,CD52,CD55,CD6,CD68,CD74,CD86,CD8A,CDC42EP2,CEBPB,CFB,CFL1,CFP,CLDN1,CLEC4N,CNP,COLEC12,COTL1,CRCP,CSF1R,CXCL1,CXCL10,CXCL12,CXCL13,CXCL14,CXCL16,CXCL2,CXCL5,CYBA,CYBB,DCN,DHX58,DUOX2,EDNRA,EPHA…
GO:BP	response to biotic stimulus	GO:0009607	1.2e-35	34.9219	1516	1097	205	21272	2610528A11RIK,ABCA1,ABCC9,ADAM8,ADAMTS4,ADAMTS9,AIF1,ALPL,AP1S1,APOBEC3,APOE,ARG2,ARID5A,ARRB2,BATF,BCL3,BDKRB1,BST2,BTK,C1QA,C1QB,C1QC,C1RA,C2,C3,C4B,CCDC88B,CCL11,CCL22,CCL5,CCR1,CCR7,CD14,CD177,CD4,CD47,CD52,CD55,CD6,CD68,CD74,CD86,CD8A,CDC42EP2,CEBPB,CFB,CFL1,CFP,CLDN1,CLEC4N,CNP,COLEC12,COTL1,CRCP,CSF1R,CXCL1,CXCL10,CXCL12,CXCL13,CXCL14,CXCL16,CXCL2,CXCL5,CYBA,CYBB,DCN,DHX58,DUOX2,EDNRA,EPHA…
GO:BP	positive regulation of immune system process	GO:0002684	3.65e-34	33.4381	984	1097	156	21272	ADA,ADAM8,AIF1,ARID5A,BDKRB1,BLK,BTK,C1QA,C1QB,C1QC,C1RA,C1S1,C2,C3,C4B,C6,CCDC88B,CCL5,CCR1,CCR2,CCR7,CD177,CD247,CD3E,CD4,CD47,CD5,CD55,CD6,CD74,CD86,CFB,CFP,CSF1R,CSF3,CTLA4,CTSC,CXCL1,CXCL10,CXCL12,CXCL13,CXCL14,CXCR2,DHX58,EDNRA,EREG,ETS1,FCER1G,FES,FGR,FLOT2,FOXP3,FPR1,FPR2,FYN,GATA3,GBP5,GPR183,GPRC5B,GPSM3,H2-AA,H2-AB1,H2-K1,HAMP,HCLS1,HSPA8,HSPH1,ICAM1,ICOS,IDO1,IGFBP2,IL18RAP,IL1A,IL1B,…
GO:BP	response to cytokine	GO:0034097	2.22e-32	31.6546	941	1097	149	21272	ACKR1,ACKR2,ADAM23,AIF1,ATIC,BST2,BTK,CCL11,CCL22,CCL5,CCR1,CCR10,CCR2,CCR7,CD14,CD300LF,CD4,CD47,CD74,CDC34,CDC42EP2,CEBPB,CFL1,CHIL1,CLDN1,COL3A1,CSF1R,CSF2RB,CSF2RB2,CSF3,CSNK2B,CXCL1,CXCL10,CXCL11,CXCL12,CXCL13,CXCL16,CXCL2,CXCL5,CXCR2,CXCR4,CXCR5,CYBA,DTX1,DUOX2,EBI3,EREG,ETS1,EVL,FCER1G,GAPDH,GATA3,GBP4,GBP5,GGT1,GGT5,GM12185,GSK3A,H2-AA,H2-AB1,HCLS1,HSP90AB1,ICAM1,IFI47,IFITM1,IFITM2,IFITM…
GO:BP	cytokine production	GO:0001816	7.6e-32	31.1191	771	1097	132	21272	ABCA1,ADAM8,AIF1,ARG2,ARID5A,ARRB2,BATF,BCL3,BST2,BTK,C3,CCDC88B,CCL5,CCR2,CCR7,CD14,CD2,CD247,CD3E,CD4,CD47,CD6,CD74,CEBPB,CHIL1,CLEC4N,CSF1R,CXCL5,CYBA,CYBB,DHX58,EPHA2,EREG,FBLN1,FCER1G,FGR,FLOT1,FLT4,FOXP3,GAPDH,GATA3,GBP4,GBP5,GHRL,GPRC5B,GPSM3,GSDMD,HEG1,HGF,HOMER3,HSF1,HSP90AB1,IDO1,IL16,IL18RAP,IL1A,IL1B,IL1R1,IL1R2,IL27RA,IL33,IL4RA,INPP5D,IRAK3,IRF1,IRF4,KLF2,LBP,LCP2,LGALS9,LTB,LTF,LY9…
GO:BP	cellular response to chemical stimulus	GO:0070887	1.71e-31	30.7672	3092	1097	313	21272	2610528A11RIK,ABCA1,ACKR1,ACKR2,ADAM23,ADAM8,ADAMTSL2,AIF1,AK4,AKR1B8,ALOX5AP,ALPL,ANXA5,APLP1,APOE,APRT,ARHGDIA,ARID5A,ARNTL,ARRB2,ASNS,ATIC,ATP1A3,BGLAP3,BHLHA15,BIRC5,BMP8B,BOK,BTK,CACNA1D,CAD,CCL11,CCL22,CCL5,CCNA2,CCND3,CCR1,CCR10,CCR2,CCR7,CD14,CD300LF,CD4,CD47,CD6,CD68,CD69,CD74,CD86,CDC34,CDC42EP2,CDH5,CDK1,CEBPB,CFL1,CHIL1,CHST11,CLDN1,CLIC4,COL16A1,COL3A1,COL4A1,COL4A2,COLEC12,CPNE2,CRE…
GO:BP	leukocyte migration	GO:0050900	7.25e-31	30.1398	349	1097	85	21272	2610528A11RIK,ADA,ADAM8,AIF1,BDKRB1,CCL11,CCL22,CCL5,CCR1,CCR2,CCR7,CD177,CD47,CD74,CXCL1,CXCL10,CXCL11,CXCL12,CXCL13,CXCL14,CXCL16,CXCL2,CXCL5,CXCR2,CXCR5,EDNRA,EMILIN1,FCER1G,FPR2,GATA3,GPR183,GPSM3,GREM1,ICAM1,IL16,IL1A,IL1B,IL1R1,IL27RA,IL33,ITGAL,ITGB2,ITGB3,ITGB7,LBP,LGALS9,LGMN,LYN,MADCAM1,MDK,MIF,MMP14,MMP28,MMP9,MSN,MYD88,MYO1G,NCKAP1L,NOD2,PDE4B,PECAM1,PF4,PLA2G7,PLVAP,PREX1,PTPN22,RAC2…
GO:BP	cell activation	GO:0001775	2.74e-30	29.562	1082	1097	158	21272	ADA,ADAM8,ADGRG3,AIF1,APOE,ARG2,BATF,BCL3,BTK,C1QA,C1QTNF1,CCDC88B,CCL5,CCND3,CCR2,CCR7,CD177,CD2,CD300LF,CD3D,CD3E,CD3G,CD4,CD47,CD5,CD6,CD74,CD86,CD8A,CEBPB,CMTM7,CRIP3,CTLA4,CTSC,CXCL10,CXCL12,CXCL5,CXCR2,CXCR5,DOCK2,DTX1,EBI3,EMILIN1,ENTPD1,ERCC1,EVL,FANCA,FCER1G,FCGR4,FERMT3,FES,FGR,FLOT2,FOXP3,FPR2,FYN,GATA3,GJA1,GPR183,H2-AA,H2-AB1,H2-OA,HAMP,HSPH1,ICAM1,ICOS,IDO1,IGFBP2,IL18RAP,IL1B,IL27R…
GO:BP	positive regulation of biological process	GO:0048518	1.47e-29	28.8319	6258	1097	505	21272	ABCA1,ACACB,ADA,ADAM8,ADAMTS1,ADAMTS9,ADGRF1,AIF1,AKNA,ALDH1A3,ALOX5AP,ANGPTL4,ANTXR1,ANXA2,ANXA5,APOE,ARC,ARG2,ARID3A,ARID5A,ARNTL,ARPC1B,ARRB2,ASNS,AURKA,B3GAT3,BATF,BCL3,BDKRB1,BHLHA15,BIRC5,BLK,BMP8B,BOK,BTK,C1QA,C1QB,C1QC,C1QTNF1,C1RA,C1S1,C2,C2CD4A,C2CD4B,C3,C4B,C6,CACNA1D,CARTPT,CCDC88B,CCK,CCL11,CCL22,CCL5,CCNA2,CCND3,CCR1,CCR2,CCR7,CD14,CD177,CD2,CD247,CD248,CD300LF,CD3D,CD3E,CD4,CD47,CD…
GO:BP	regulation of response to stimulus	GO:0048583	2.4e-29	28.6196	3901	1097	361	21272	ABCA1,ADA,ADAM8,ADAMTSL2,ADGRG3,AIF1,AKNA,ALDH1A3,ALOX5AP,ANXA2,ANXA5,AOAH,APLP1,APOBEC3,APOE,ARC,ARG2,ARHGDIA,ARID5A,ARNTL,ARRB2,BCL3,BGLAP3,BIRC5,BLK,BMP8B,BOK,BST2,BTK,BTLA,C1QA,C1QB,C1QC,C1QTNF1,C1RA,C1S1,C2,C2CD4A,C2CD4B,C3,C4B,C6,CACNA1D,CARTPT,CCK,CCL11,CCL22,CCL5,CCND3,CCR1,CCR2,CCR7,CD14,CD177,CD247,CD300LF,CD3E,CD4,CD47,CD55,CD6,CD74,CD8A,CD8B1,CDC34,CDH5,CEBPB,CFB,CFL1,CFP,CHIL1,CHN2,C…
GO:BP	regulation of cytokine production	GO:0001817	5.37e-29	28.2699	695	1097	120	21272	ADAM8,AIF1,ARG2,ARID5A,ARRB2,BCL3,BST2,BTK,C3,CCDC88B,CCL5,CCR2,CCR7,CD14,CD2,CD3E,CD47,CD6,CD74,CEBPB,CLEC4N,CSF1R,CXCL5,CYBA,CYBB,DHX58,EPHA2,EREG,FBLN1,FCER1G,FGR,FLOT1,FLT4,FOXP3,GAPDH,GATA3,GBP4,GBP5,GHRL,GPRC5B,GPSM3,GSDMD,HEG1,HGF,HOMER3,HSF1,HSP90AB1,IDO1,IL16,IL1A,IL1B,IL1R1,IL1R2,IL27RA,IL33,IL4RA,INPP5D,IRAK3,IRF1,IRF4,KLF2,LBP,LGALS9,LTB,LTF,LY9,LYN,MAPK11,MDK,MIF,MMP8,MNDAL,MYD88,NCK…
GO:BP	leukocyte activation	GO:0045321	6.13e-29	28.2124	963	1097	145	21272	ADA,ADAM8,ADGRG3,AIF1,ARG2,BATF,BCL3,BTK,C1QA,CCDC88B,CCL5,CCND3,CCR2,CCR7,CD177,CD2,CD300LF,CD3D,CD3E,CD3G,CD4,CD47,CD5,CD6,CD74,CD86,CD8A,CEBPB,CMTM7,CRIP3,CTLA4,CTSC,CXCL12,CXCL5,CXCR2,CXCR5,DOCK2,DTX1,EBI3,ERCC1,FANCA,FCER1G,FCGR4,FES,FGR,FLOT2,FOXP3,FPR2,FYN,GATA3,GJA1,GPR183,H2-AA,H2-AB1,H2-OA,HAMP,HSPH1,ICAM1,ICOS,IDO1,IGFBP2,IL18RAP,IL1B,IL27RA,IL2RG,IL33,IL4RA,IL7R,INPP5D,IRF1,IRF4,ITGAL…
GO:BP	cellular response to cytokine stimulus	GO:0071345	8.81e-29	28.0548	824	1097	132	21272	ACKR1,ACKR2,ADAM23,AIF1,ATIC,BTK,CCL11,CCL22,CCL5,CCR1,CCR10,CCR2,CCR7,CD300LF,CD4,CD47,CD74,CDC34,CDC42EP2,CEBPB,CFL1,CHIL1,CLDN1,CSF1R,CSF2RB,CSF2RB2,CSF3,CSNK2B,CXCL1,CXCL10,CXCL11,CXCL12,CXCL13,CXCL2,CXCL5,CXCR2,CXCR4,CXCR5,CYBA,DTX1,DUOX2,EBI3,EREG,EVL,FCER1G,GAPDH,GATA3,GBP4,GBP5,GM12185,GSK3A,H2-AB1,HCLS1,HSP90AB1,ICAM1,IFI47,IFITM1,IFITM2,IFITM3,IFITM6,IL10RA,IL18BP,IL18RAP,IL1A,IL1B,IL1R…
GO:BP	defense response to other organism	GO:0098542	2.71e-28	27.5669	1090	1097	155	21272	2610528A11RIK,ABCC9,ADAM8,ADAMTS4,AIF1,APOBEC3,APOE,ARG2,ARID5A,ARRB2,BATF,BCL3,BST2,BTK,C1QA,C1QB,C1QC,C1RA,C2,C3,C4B,CCDC88B,CCL11,CCL22,CCL5,CCR1,CD14,CD177,CD4,CD47,CD55,CD74,CD86,CD8A,CDC42EP2,CEBPB,CFB,CFP,CLDN1,CLEC4N,COLEC12,COTL1,CRCP,CSF1R,CXCL1,CXCL10,CXCL13,CXCL16,CXCL5,CYBA,CYBB,DHX58,EPHA2,EREG,EVL,FCER1G,FGR,FPR2,GAPDH,GATA3,GBP4,GBP5,GSDMD,H2-AA,H2-AB1,H2-K1,HAMP,HCK,HP,HSP90AB1,I…
GO:BP	cell migration	GO:0016477	3.19e-28	27.4958	1452	1097	185	21272	2610528A11RIK,ACKR2,ADA,ADAM8,ADAMTS1,ADAMTS9,ADGRG3,AIF1,APOE,ARC,ARHGAP4,ARHGDIA,ARRB2,BDKRB1,BST2,CCK,CCL11,CCL22,CCL5,CCR1,CCR10,CCR2,CCR7,CD177,CD248,CD47,CD74,CDH5,CFL1,CHL1,CLDN1,CLDN4,CLIC4,CNN2,COL18A1,COL3A1,COL5A1,CSF1R,CSNK2B,CXCL1,CXCL10,CXCL11,CXCL12,CXCL13,CXCL14,CXCL16,CXCL2,CXCL5,CXCR2,CXCR4,CXCR5,DAB2,DCN,DEPDC1B,EDNRA,EGFL7,ELMO1,ELP6,EMILIN1,ENG,EPHA2,ETS1,EVL,FAM83D,FBLN1,FCE…
GO:BP	positive regulation of response to stimulus	GO:0048584	1.78e-27	26.7493	2306	1097	248	21272	ADA,ADAM8,AIF1,ALDH1A3,ALOX5AP,APOE,ARC,ARG2,ARID5A,ARNTL,ARRB2,BLK,BMP8B,BOK,BTK,C1QA,C1QB,C1QC,C1QTNF1,C1RA,C1S1,C2,C2CD4A,C2CD4B,C3,C4B,C6,CACNA1D,CARTPT,CCK,CCL11,CCL22,CCL5,CCR1,CCR2,CCR7,CD14,CD177,CD247,CD300LF,CD3E,CD4,CD47,CD55,CD6,CD74,CD8A,CDH5,CEBPB,CFB,CFL1,CFP,CHIL1,CHSY1,CLDN1,CLDN4,CLEC4N,COL3A1,CRLF3,CSF1R,CSF3,CSNK2B,CTLA4,CTSC,CXCL1,CXCL10,CXCL12,CXCL13,CXCL14,CXCL5,CXCR2,CXCR4…
GO:BP	cellular response to organic substance	GO:0071310	2.03e-27	26.6925	2462	1097	259	21272	ABCA1,ACKR1,ACKR2,ADAM23,ADAMTSL2,AIF1,ALPL,ANXA5,APLP1,APRT,ARHGDIA,ARID5A,ARNTL,ARRB2,ASNS,ATIC,ATP1A3,BGLAP3,BHLHA15,BIRC5,BMP8B,BOK,BTK,CACNA1D,CAD,CCL11,CCL22,CCL5,CCNA2,CCND3,CCR1,CCR10,CCR2,CCR7,CD14,CD300LF,CD4,CD47,CD6,CD68,CD74,CD86,CDC34,CDC42EP2,CDH5,CEBPB,CFL1,CHIL1,CHST11,CLDN1,COL16A1,COL3A1,COL4A1,COL4A2,COLEC12,CREB3L2,CSF1R,CSF2RB,CSF2RB2,CSF3,CSNK2B,CXCL1,CXCL10,CXCL11,CXCL12,C…
GO:BP	regulation of defense response	GO:0031347	3.33e-27	26.4782	593	1097	107	21272	ADA,ADAM8,AKNA,ALOX5AP,AOAH,APOBEC3,APOE,ARG2,ARRB2,BTK,C2CD4A,C2CD4B,C3,CCK,CCL5,CCR1,CCR2,CCR7,CD47,CD6,CD74,CDH5,CEBPB,CTSC,CXCL1,CXCL5,CYBA,DHX58,DUOXA2,EDNRA,EREG,ETS1,FANCA,FCER1G,FGR,FOXP3,FPR2,GATA3,GBP4,GBP5,GGT1,GHRL,GJA1,GPRC5B,GPSM3,HAMP,HGF,HSP90AB1,IDO1,IL16,IL18RAP,IL1B,IL1R1,IL1R2,IL33,IRAK3,IRF1,LBP,LGALS9,LYN,MDK,MIF,MMP8,MNDAL,MYD88,NLRC5,NOD2,NOS2,NUPR1,PARK7,PENK,PGLYRP1,PGLY…
GO:BP	response to organic substance	GO:0010033	6.64e-27	26.1781	3375	1097	320	21272	ABCA1,ABCC9,ACACB,ACKR1,ACKR2,ADA,ADAM23,ADAMTSL2,AIF1,AKR1B8,ALPL,ANXA2,ANXA5,APLP1,APOE,APRT,ARHGDIA,ARID5A,ARNTL,ARPC1B,ARRB2,ASNS,ATIC,ATP1A3,BDKRB1,BGLAP3,BHLHA15,BIRC5,BMP8B,BOK,BST2,BTK,CACNA1D,CAD,CCL11,CCL22,CCL5,CCNA2,CCND3,CCR1,CCR10,CCR2,CCR7,CD14,CD300LF,CD4,CD47,CD6,CD68,CD74,CD86,CDC34,CDC42EP2,CDH5,CDK1,CEBPB,CFB,CFL1,CHIL1,CHST11,CLDN1,CLDN4,CNP,COL16A1,COL3A1,COL4A1,COL4A2,COL6A…
GO:BP	regulation of response to external stimulus	GO:0032101	2.22e-26	25.6529	914	1097	136	21272	ADA,ADAM8,AIF1,AKNA,ALOX5AP,ANXA2,ANXA5,AOAH,APOBEC3,APOE,ARG2,ARRB2,BTK,C1QTNF1,C2CD4A,C2CD4B,C3,CARTPT,CCK,CCL5,CCR1,CCR2,CCR7,CD47,CD6,CD74,CDH5,CEBPB,CTSC,CXCL1,CXCL10,CXCL12,CXCL13,CXCL14,CXCL5,CXCR2,CXCR4,CYBA,DHX58,DUOXA2,EDNRA,EREG,ETS1,FANCA,FCER1G,FGR,FOXP3,FPR2,GATA3,GBP4,GBP5,GGT1,GHRL,GJA1,GPR183,GPRC5B,GPSM3,GREM1,HAMP,HGF,HSP90AB1,IDO1,IL16,IL18RAP,IL1B,IL1R1,IL1R2,IL33,IRAK3,IRF1,…
GO:BP	regulation of multicellular organismal process	GO:0051239	3.95e-26	25.4035	3256	1097	310	21272	ABCA1,ABCC9,ACACB,ADA,ADAM8,ADAMTS1,ADAMTS9,AIF1,ANXA2,ANXA5,APOC1,APOE,ARC,ARG2,ARHGAP4,ARID5A,ARNTL,ARRB2,AURKA,BCL3,BGLAP3,BST2,BTK,C1QC,C1QTNF1,C3,C6,CACNA1D,CARTPT,CCDC88B,CCK,CCL11,CCL5,CCR1,CCR2,CCR7,CD14,CD2,CD3E,CD4,CD47,CD6,CD74,CD86,CDH5,CDK1,CEBPB,CEBPD,CENPF,CFL1,CHIL1,CHSY1,CLEC4N,CNTN1,COL3A1,COL4A2,COL5A1,COLQ,CREB3L2,CSF1R,CSF3,CSNK2B,CTLA4,CTSC,CTSZ,CXCL1,CXCL10,CXCL12,CXCL13,CX…
GO:BP	T cell activation	GO:0042110	7.1e-26	25.1488	487	1097	94	21272	ADA,ADAM8,AIF1,ARG2,BATF,BCL3,CCDC88B,CCL5,CCND3,CCR2,CCR7,CD2,CD3D,CD3E,CD3G,CD4,CD47,CD5,CD6,CD74,CD86,CD8A,CEBPB,CRIP3,CTLA4,CXCL12,DOCK2,DTX1,EBI3,FANCA,FCER1G,FLOT2,FOXP3,FYN,GATA3,GJA1,GPR183,H2-AA,H2-AB1,H2-OA,HSPH1,ICAM1,ICOS,IDO1,IGFBP2,IL1B,IL2RG,IL4RA,IL7R,IRF1,IRF4,ITGAL,LAT,LAX1,LFNG,LGALS9,LILRB4A,LY9,MAD1L1,MDK,MSN,NCKAP1L,NFKBID,PRDM1,PREX1,PTPN22,PTPN6,RAC2,RASAL3,RHOH,RIPK3,RUNX…
GO:BP	lymphocyte activation	GO:0046649	1.36e-25	24.8655	808	1097	125	21272	ADA,ADAM8,ADGRG3,AIF1,ARG2,BATF,BCL3,BTK,CCDC88B,CCL5,CCND3,CCR2,CCR7,CD2,CD3D,CD3E,CD3G,CD4,CD47,CD5,CD6,CD74,CD86,CD8A,CEBPB,CMTM7,CRIP3,CTLA4,CXCL12,CXCR5,DOCK2,DTX1,EBI3,ERCC1,FANCA,FCER1G,FGR,FLOT2,FOXP3,FYN,GATA3,GJA1,GPR183,H2-AA,H2-AB1,H2-OA,HSPH1,ICAM1,ICOS,IDO1,IGFBP2,IL1B,IL27RA,IL2RG,IL4RA,IL7R,INPP5D,IRF1,IRF4,ITGAL,ITGB2,LAT,LAX1,LFNG,LGALS9,LILRB4A,LY6D,LY9,LYL1,LYN,MAD1L1,MAD2L2,M…
GO:BP	leukocyte differentiation	GO:0002521	1.42e-25	24.8489	549	1097	100	21272	ADA,ADAM8,ADGRG3,ANXA2,BATF,BCL3,BTK,C1QC,CARTPT,CCL5,CCR1,CCR2,CCR7,CD300LF,CD3D,CD3E,CD3G,CD4,CD74,CD8A,CEBPB,CMTM7,CSF1R,CSF3,CTLA4,DOCK2,DTX1,EPHA2,FANCA,FCER1G,FES,FOXP3,GATA3,GPR183,H2-AA,H2-AB1,H2-OA,HCLS1,IL1B,IL2RG,IL4RA,IL7R,INPP5D,IRF1,IRF4,ITGB3,LFNG,LGALS9,LTF,LY6D,LY9,LYL1,LYN,MDK,MMP14,NCKAP1L,NFKBID,NME1,NOTCH2,NRROS,PF4,PGLYRP1,PGLYRP2,PIRB,PLCG2,POU2F2,PRDM1,PREX1,PTPN22,PTPN6,R…
GO:BP	cell motility	GO:0048870	1.43e-25	24.8461	1600	1097	191	21272	2610528A11RIK,ACKR2,ADA,ADAM8,ADAMTS1,ADAMTS9,ADGRG3,AIF1,ANXA5,APOE,ARC,ARHGAP4,ARHGDIA,ARRB2,BDKRB1,BST2,CCK,CCL11,CCL22,CCL5,CCR1,CCR10,CCR2,CCR7,CD177,CD248,CD47,CD74,CDH5,CFL1,CHL1,CLDN1,CLDN4,CLIC4,CNN2,COL18A1,COL3A1,COL5A1,CSF1R,CSNK2B,CXCL1,CXCL10,CXCL11,CXCL12,CXCL13,CXCL14,CXCL16,CXCL2,CXCL5,CXCR2,CXCR4,CXCR5,DAB2,DCN,DEPDC1B,DNAJA1,DUOX2,DUOXA2,EDNRA,EGFL7,ELMO1,ELP6,EMILIN1,ENG,EPHA2…
GO:BP	localization of cell	GO:0051674	1.43e-25	24.8461	1600	1097	191	21272	2610528A11RIK,ACKR2,ADA,ADAM8,ADAMTS1,ADAMTS9,ADGRG3,AIF1,ANXA5,APOE,ARC,ARHGAP4,ARHGDIA,ARRB2,BDKRB1,BST2,CCK,CCL11,CCL22,CCL5,CCR1,CCR10,CCR2,CCR7,CD177,CD248,CD47,CD74,CDH5,CFL1,CHL1,CLDN1,CLDN4,CLIC4,CNN2,COL18A1,COL3A1,COL5A1,CSF1R,CSNK2B,CXCL1,CXCL10,CXCL11,CXCL12,CXCL13,CXCL14,CXCL16,CXCL2,CXCL5,CXCR2,CXCR4,CXCR5,DAB2,DCN,DEPDC1B,DNAJA1,DUOX2,DUOXA2,EDNRA,EGFL7,ELMO1,ELP6,EMILIN1,ENG,EPHA2…
GO:BP	biological adhesion	GO:0022610	1.44e-25	24.842	1322	1097	169	21272	ADA,ADAM23,ADAM8,ADAMTS9,AIF1,AKNA,ANTXR1,ARG2,C1QTNF1,C2CD4A,C2CD4B,CCDC88B,CCL5,CCR2,CCR7,CD177,CD2,CD3E,CD4,CD47,CD5,CD6,CD74,CD86,CDH5,CEBPB,CFL1,CHL1,CLDN1,CLDN4,CNTN1,CNTNAP1,COL16A1,COL18A1,COL3A1,COL5A1,COL5A3,COL6A2,COL6A4,CTLA4,CXCL12,CXCL13,CXCR4,CYFIP2,CYTIP,DTX1,EGFL7,EMB,EMILIN1,EMILIN2,ENG,EPHA2,ETS1,FBLN1,FERMT3,FES,FLOT1,FLOT2,FOXP3,FUT2,GATA3,GPM6B,GREM1,H2-AA,H2-AB1,HSP90AB1,HS…
GO:BP	locomotion	GO:0040011	4.12e-25	24.3853	1784	1097	204	21272	2610528A11RIK,ACKR2,ADA,ADAM8,ADAMTS1,ADAMTS9,ADGRG3,AIF1,ANXA5,APOE,ARC,ARHGAP4,ARHGDIA,ARRB2,BDKRB1,BST2,CCK,CCL11,CCL22,CCL5,CCR1,CCR10,CCR2,CCR7,CD177,CD248,CD47,CD74,CDH5,CFL1,CHL1,CLDN1,CLDN4,CLIC4,CMTM7,CNN2,COL18A1,COL3A1,COL5A1,CSF1R,CSNK2B,CXCL1,CXCL10,CXCL11,CXCL12,CXCL13,CXCL14,CXCL16,CXCL2,CXCL5,CXCR2,CXCR4,CXCR5,CYFIP2,DAB2,DCN,DEPDC1B,DNAJA1,DOCK2,DRAXIN,DUOX2,DUOXA2,ECSCR,EDNRA,EG…
GO:BP	cell adhesion	GO:0007155	4.9e-25	24.3102	1311	1097	167	21272	ADA,ADAM23,ADAM8,ADAMTS9,AIF1,AKNA,ANTXR1,ARG2,C1QTNF1,C2CD4A,C2CD4B,CCDC88B,CCL5,CCR2,CCR7,CD177,CD2,CD3E,CD4,CD47,CD5,CD6,CD74,CD86,CDH5,CEBPB,CFL1,CHL1,CLDN1,CLDN4,CNTN1,CNTNAP1,COL16A1,COL18A1,COL3A1,COL5A1,COL5A3,COL6A2,COL6A4,CTLA4,CXCL12,CXCL13,CXCR4,CYFIP2,CYTIP,DTX1,EGFL7,EMB,EMILIN1,EMILIN2,ENG,EPHA2,ETS1,FBLN1,FERMT3,FES,FLOT1,FLOT2,FOXP3,FUT2,GATA3,GPM6B,GREM1,H2-AA,H2-AB1,HSPH1,ICAM1…
GO:BP	leukocyte cell-cell adhesion	GO:0007159	6.28e-25	24.2017	329	1097	75	21272	ADA,ADAM8,AIF1,ARG2,CCDC88B,CCL5,CCR2,CCR7,CD177,CD3E,CD4,CD47,CD5,CD6,CD74,CD86,CEBPB,CTLA4,CXCL12,DTX1,ETS1,FERMT3,FLOT2,FOXP3,GATA3,H2-AA,H2-AB1,HSPH1,ICAM1,ICOS,IDO1,IGFBP2,IL1B,IL2RG,IL4RA,IL7R,IRF1,ITGAL,ITGB2,ITGB7,LAX1,LGALS9,MAD1L1,MADCAM1,MDK,MSN,NCKAP1L,NFKBID,PECAM1,PTPN22,PTPN6,RAC2,RASAL3,RHOH,RUNX3,S100A8,S100A9,SASH3,SELP,SIRPA,SIRPB1A,SLFN1,SOCS1,SPN,STAT5B,SYK,TARM1,TGFB1,TGFBR2…
GO:BP	positive regulation of cellular process	GO:0048522	2.27e-24	23.6432	5780	1097	461	21272	ABCA1,ADA,ADAM8,ADAMTS1,ADAMTS9,AIF1,AKNA,ALDH1A3,ANTXR1,ANXA2,ANXA5,APOE,ARC,ARG2,ARID3A,ARID5A,ARNTL,ARPC1B,ARRB2,ASNS,AURKA,B3GAT3,BATF,BCL3,BDKRB1,BHLHA15,BIRC5,BLK,BMP8B,BOK,C1QA,C1QTNF1,C2,C3,C6,CACNA1D,CARTPT,CCDC88B,CCK,CCL11,CCL22,CCL5,CCNA2,CCND3,CCR1,CCR2,CCR7,CD14,CD177,CD2,CD247,CD248,CD300LF,CD3D,CD3E,CD4,CD47,CD5,CD53,CD6,CD74,CD86,CD8A,CDC25B,CDC34,CDC42EP2,CDCA2,CDCA5,CDH5,CDK1,C…
GO:BP	regulation of inflammatory response	GO:0050727	1.45e-23	22.8378	362	1097	77	21272	ADA,ADAM8,AKNA,ALOX5AP,AOAH,APOE,BTK,C2CD4A,C2CD4B,C3,CCL5,CCR2,CCR7,CD47,CD6,CDH5,CEBPB,CTSC,DUOXA2,EDNRA,ETS1,FANCA,FCER1G,FOXP3,FPR2,GATA3,GBP5,GGT1,GHRL,GPRC5B,GPSM3,HAMP,HGF,IDO1,IL16,IL1B,IL1R1,IL1R2,IL33,LBP,LGALS9,LYN,MDK,MIF,MMP8,MYD88,NOD2,NOS2,NUPR1,PARK7,PGLYRP1,PGLYRP2,PIK3CG,PLD3,PLD4,S100A8,S100A9,SBNO2,SEMA7A,SIGLECE,SIRPA,SMPDL3B,SOCS3,SPHK1,SPN,STAT5B,TARM1,TGM2,TLR2,TLR9,TMEM17…
GO:BP	response to stimulus	GO:0050896	3.04e-22	21.5178	9893	1097	678	21272	1600014C10RIK,2610528A11RIK,ABCA1,ABCC9,ACACB,ACKR1,ACKR2,ADA,ADAM23,ADAM8,ADAMTS14,ADAMTS4,ADAMTS9,ADAMTSL2,ADGRF1,ADGRG3,AIF1,AK4,AKNA,AKR1B8,ALDH1A3,ALKBH2,ALOX5AP,ALPL,ANGPTL4,ANXA2,ANXA5,ANXA8,AOAH,AP1M1,AP1S1,APLP1,APOBEC3,APOE,APRT,ARC,ARG2,ARHGAP30,ARHGAP4,ARHGAP9,ARHGDIA,ARHGEF1,ARHGEF6,ARID5A,ARNTL,ARPC1B,ARRB2,ASNS,ATIC,ATP1A3,AURKA,BATF,BCL3,BDKRB1,BGLAP3,BHLHA15,BIRC5,BLK,BMP8B,BOK,B…
GO:BP	regulation of cell adhesion	GO:0030155	5.29e-22	21.2763	703	1097	109	21272	ADA,ADAM8,AIF1,AKNA,ARG2,C1QTNF1,C2CD4A,C2CD4B,CCDC88B,CCL5,CCR2,CCR7,CD3E,CD4,CD47,CD5,CD6,CD74,CD86,CEBPB,CFL1,COL16A1,CTLA4,CXCL12,CXCL13,CXCR4,CYTIP,DTX1,EMILIN1,EPHA2,ETS1,FBLN1,FERMT3,FES,FLOT1,FLOT2,FOXP3,FUT2,GATA3,GPM6B,GREM1,H2-AA,H2-AB1,HSPH1,ICAM1,ICOS,IDO1,IGFBP2,IL1B,IL2RG,IL4RA,IL7R,IRF1,ITGAL,ITGB3,KIF14,LAMA1,LAMA4,LAMA5,LAX1,LGALS9,LPXN,LYN,MAD1L1,MAD2L2,MDK,MMP14,MMP2,NCKAP1L,N…
GO:BP	regulation of molecular function	GO:0065009	7.06e-22	21.1514	2939	1097	277	21272	ACACB,ADAM8,ADGRF1,ADGRG3,AHSA1,ALOX5AP,ANGPTL4,ANTXR1,ANXA2,ANXA8,APOC1,APOE,ARC,ARG2,ARHGAP4,ARHGAP9,ARHGDIA,ARHGEF1,ARRB2,AURKA,B3GAT3,BC100530,BCL3,BIRC5,BOK,BST2,C3,C4B,CACNA1D,CAMK2N2,CARTPT,CCK,CCL11,CCL22,CCL5,CCNA2,CCND3,CCNF,CCR7,CD2BP2,CD4,CD55,CD74,CDC25B,CDC42EP2,CDCA5,CENPE,CFL1,CHIL1,CHN2,CHTF18,CKS1B,CKS2,CLDN4,CSF1R,CSF3,CSNK2B,CSTB,CTSZ,CXCL13,CYBA,CYFIP2,DAB2,DBF4,DDX11,DEPDC1B…
GO:BP	cell surface receptor signaling pathway	GO:0007166	1.83e-21	20.737	2659	1097	257	21272	ABCA1,ACKR1,ACKR2,ADA,ADAMTS14,ADAMTSL2,ADGRF1,ADGRG3,APOE,ARC,ARHGDIA,ARNTL,ARRB2,ATP1A3,BCL3,BLK,BMP8B,BOK,BTLA,C3,CCL11,CCL22,CCL5,CCND3,CCR1,CCR10,CCR2,CCR7,CD14,CD177,CD247,CD300LF,CD3D,CD3E,CD3G,CD4,CD47,CD6,CD74,CD86,CD8A,CDH5,CFL1,CHST11,CHSY1,CNTN1,COL3A1,COL4A1,COL4A2,CPZ,CRLF3,CSF1R,CSF2RB,CSF2RB2,CSNK2B,CTLA4,CXCL1,CXCL10,CXCL11,CXCL12,CXCL13,CXCL2,CXCL5,CXCR2,CXCR4,CXCR5,CYFIP2,DAB2,…
GO:BP	movement of cell or subcellular component	GO:0006928	2.01e-21	20.6964	2029	1097	213	21272	2610528A11RIK,ACKR2,ACTR1A,ADA,ADAM8,ADAMTS1,ADAMTS9,ADGRG3,AIF1,ANXA5,APOE,ARC,ARHGAP4,ARHGDIA,ARRB2,BDKRB1,BST2,CACNA1D,CCK,CCL11,CCL22,CCL5,CCR1,CCR10,CCR2,CCR7,CD177,CD248,CD47,CD74,CDH5,CENPE,CFL1,CHL1,CHST3,CLDN1,CLDN4,CLIC4,CNN2,COL18A1,COL3A1,COL5A1,CSF1R,CSNK2B,CXCL1,CXCL10,CXCL11,CXCL12,CXCL13,CXCL14,CXCL16,CXCL2,CXCL5,CXCR2,CXCR4,CXCR5,CYFIP2,DAB2,DCN,DEPDC1B,DNAJA1,DRAXIN,DUOX2,DUOXA2…
GO:BP	regulation of T cell activation	GO:0050863	2.41e-21	20.6176	310	1097	68	21272	ADA,ADAM8,AIF1,ARG2,CCDC88B,CCL5,CCR2,CCR7,CD3E,CD4,CD47,CD5,CD6,CD74,CD86,CEBPB,CTLA4,DTX1,FANCA,FLOT2,FOXP3,GATA3,H2-AA,H2-AB1,H2-OA,HSPH1,ICOS,IDO1,IGFBP2,IL1B,IL2RG,IL4RA,IL7R,IRF1,ITGAL,LAT,LAX1,LGALS9,MAD1L1,MDK,NCKAP1L,NFKBID,PRDM1,PTPN22,PTPN6,RAC2,RASAL3,RHOH,RIPK3,RUNX3,SASH3,SIRPA,SIRPB1A,SLFN1,SOCS1,SPN,STAT5B,SYK,TARM1,TCF7,TGFB1,TGFBR2,TNFRSF1B,TNFSF11,TNFSF13B,VCAM1,ZAP70,ZC3H12A
GO:BP	positive regulation of cytokine production	GO:0001819	4.85e-21	20.3138	442	1097	82	21272	ADAM8,AIF1,ARID5A,BCL3,C3,CCDC88B,CCL5,CCR2,CCR7,CD14,CD2,CD3E,CD6,CD74,CEBPB,CLEC4N,CSF1R,CYBA,CYBB,DHX58,EREG,FCER1G,FGR,FLOT1,FLT4,FOXP3,GAPDH,GATA3,GBP5,GPRC5B,GPSM3,GSDMD,HEG1,HGF,IDO1,IL16,IL1A,IL1B,IL1R1,IL27RA,IL33,IL4RA,IRF1,IRF4,LBP,LGALS9,LTB,LY9,MAPK11,MDK,MIF,MMP8,MNDAL,MYD88,NOD2,NOX1,PARK7,PDE4B,PF4,PLCG2,PQBP1,PTPN22,SASH3,SEMA7A,SPHK1,SPN,SPON2,STAT1,STAT5B,SULF1,SYK,TARM1,TGFB1,…
GO:BP	immune system development	GO:0002520	4.88e-21	20.3114	986	1097	132	21272	ADA,ADAM8,ADGRG3,ANXA2,APOBEC3,BATF,BCL3,BPGM,BTK,C1QC,CARTPT,CCDC134,CCL5,CCR1,CCR2,CCR7,CD248,CD300LF,CD3D,CD3E,CD3G,CD4,CD74,CD86,CD8A,CEBPB,CEBPD,CIAPIN1,CMTM7,CNN2,CSF1R,CSF3,CTLA4,CXCL1,CXCL13,CXCR5,DOCK2,DTX1,EPHA2,ERCC1,ETS1,FANCA,FCER1G,FES,FOXP3,GATA3,GPR171,GPR183,H2-AA,H2-AB1,H2-OA,HCLS1,ICOS,IDO1,IL1B,IL27RA,IL2RG,IL4RA,IL7R,INPP5D,IRAK3,IRF1,IRF4,ITGB3,KLF2,LFNG,LGALS9,LTB,LTF,LY6D,…
GO:BP	cell population proliferation	GO:0008283	1.62e-20	19.7894	2062	1097	213	21272	ADA,ADAMTS1,AIF1,AKNA,ANXA2,APOE,ARG2,BIRC5,BLK,BOK,BTK,CCDC88B,CCK,CCL11,CCL5,CCNA2,CCND3,CCR2,CCR7,CD248,CD3E,CD4,CD47,CD6,CD74,CD86,CDH5,CDK1,CEBPB,CFB,CHST11,CKS1B,CKS2,CLDN1,CNN2,COL18A1,CRIP3,CSF1R,CSF3,CTLA4,CTSZ,CXCL1,CXCL10,CXCL11,CXCL12,CXCR2,CYBA,DAZAP1,DDAH1,DOCK2,E2F7,EBI3,EDNRA,EGFL7,EIF5A,EMD,ENG,EPHA2,ERCC1,EREG,ETS1,FAM129B,FAM83D,FANCA,FBLN1,FES,FGR,FLT4,FOXM1,FOXP3,FPGS,FUT2,FY…
GO:BP	hematopoietic or lymphoid organ development	GO:0048534	1.73e-20	19.7624	928	1097	126	21272	ADA,ADAM8,ADGRG3,ANXA2,APOBEC3,BATF,BCL3,BPGM,BTK,C1QC,CARTPT,CCDC134,CCL5,CCR1,CCR2,CCR7,CD248,CD300LF,CD3D,CD3E,CD3G,CD4,CD74,CD8A,CEBPB,CEBPD,CIAPIN1,CMTM7,CNN2,CSF1R,CSF3,CTLA4,CXCL1,CXCL13,CXCR5,DOCK2,DTX1,EPHA2,ERCC1,ETS1,FANCA,FCER1G,FES,FOXP3,GATA3,GPR171,GPR183,H2-AA,H2-AB1,H2-OA,HCLS1,IL1B,IL2RG,IL4RA,IL7R,INPP5D,IRF1,IRF4,ITGB3,KLF2,LFNG,LGALS9,LTB,LTF,LY6D,LY9,LYAR,LYL1,LYN,MAD1L1,MDK…
GO:BP	regulation of leukocyte cell-cell adhesion	GO:1903037	2.5e-20	19.6016	296	1097	65	21272	ADA,ADAM8,AIF1,ARG2,CCDC88B,CCL5,CCR2,CCR7,CD3E,CD4,CD47,CD5,CD6,CD74,CD86,CEBPB,CTLA4,CXCL12,DTX1,ETS1,FLOT2,FOXP3,GATA3,H2-AA,H2-AB1,HSPH1,ICAM1,ICOS,IDO1,IGFBP2,IL1B,IL2RG,IL4RA,IL7R,IRF1,ITGAL,LAX1,LGALS9,MAD1L1,MDK,NCKAP1L,NFKBID,PTPN22,PTPN6,RASAL3,RHOH,RUNX3,SASH3,SELP,SIRPA,SIRPB1A,SLFN1,SOCS1,SPN,STAT5B,SYK,TARM1,TGFB1,TGFBR2,TNF,TNFSF11,TNFSF13B,VCAM1,ZAP70,ZC3H12A
GO:BP	regulation of cell motility	GO:2000145	2.64e-20	19.5781	968	1097	129	21272	2610528A11RIK,ADA,ADAM8,ADAMTS1,ADAMTS9,ADGRG3,AIF1,ANXA5,APOE,ARHGAP4,ARHGDIA,BDKRB1,BST2,CCL11,CCL5,CCR1,CCR2,CCR7,CD74,CDH5,CFL1,CLDN1,CLDN4,CLIC4,CNN2,COL18A1,COL3A1,CSF1R,CSNK2B,CXCL10,CXCL12,CXCL13,CXCL14,CXCL16,CXCR2,CXCR4,DAB2,DCN,DUOX2,DUOXA2,EDNRA,EGFL7,ELP6,EMILIN1,ENG,EPHA2,ETS1,EVL,FBLN1,FERMT3,FES,FGR,FLT4,FPR2,GATA3,GJA1,GPR183,GPSM3,GREM1,HGF,ICAM1,IFITM1,IGFBP5,IL1A,IL1B,IL1R1,IL…
GO:BP	innate immune response	GO:0045087	2.77e-20	19.558	805	1097	115	21272	ADAM8,AIF1,APOBEC3,APOE,ARG2,ARID5A,ARRB2,BST2,BTK,C1QA,C1QB,C1QC,C1RA,C2,C3,C4B,CCL11,CCL22,CCL5,CCR1,CD14,CD177,CD47,CD55,CD74,CDC42EP2,CFB,CFP,CLDN1,CLEC4N,CRCP,CSF1R,CXCL16,CYBA,CYBB,DHX58,EREG,EVL,FCER1G,FGR,FPR2,GAPDH,GATA3,GBP4,GBP5,GSDMD,H2-AA,H2-AB1,HCK,HSP90AB1,IFITM1,IFITM2,IFITM3,IFITM6,IL18RAP,IRAK3,IRF1,IRF5,JCHAIN,LBP,LCN2,LGALS9,LTF,LY86,LY9,LYAR,LYN,MAP4K2,MIF,MNDAL,MYD88,NFKB2,N…
GO:BP	regulation of localization	GO:0032879	3.36e-20	19.4743	2907	1097	270	21272	2610528A11RIK,ABCA1,ACACB,ADA,ADAM8,ADAMTS1,ADAMTS9,ADGRG3,AIF1,ANXA2,ANXA5,APOC1,APOE,ARC,ARG2,ARHGAP4,ARHGDIA,ARID5A,ARNTL,ARRB2,B3GAT3,BDKRB1,BIRC5,BLK,BOK,BST2,C1QTNF1,C2,C3,CACNA1D,CACNA1S,CARTPT,CCK,CCL11,CCL5,CCR1,CCR2,CCR7,CD14,CD177,CD2,CD247,CD300LF,CD4,CD47,CD74,CDCA5,CDH5,CDK1,CEBPB,CEP250,CFL1,CHST3,CLDN1,CLDN4,CLEC4N,CLIC4,CNN2,CNTN1,COL18A1,COL3A1,CSF1R,CSNK2B,CXCL1,CXCL10,CXCL11,C…
GO:BP	regulation of cell activation	GO:0050865	3.48e-20	19.4581	684	1097	104	21272	ADA,ADAM8,AIF1,APOE,ARG2,BTK,C1QTNF1,CCDC88B,CCL5,CCR2,CCR7,CD177,CD300LF,CD3E,CD4,CD47,CD5,CD6,CD74,CD86,CEBPB,CTLA4,CTSC,DTX1,EMILIN1,FANCA,FCER1G,FES,FGR,FLOT2,FOXP3,GATA3,GPR183,H2-AA,H2-AB1,H2-OA,HAMP,HSPH1,ICOS,IDO1,IGFBP2,IL1B,IL27RA,IL2RG,IL33,IL4RA,IL7R,INPP5D,IRF1,ITGAL,LAT,LAX1,LBP,LGALS9,LYN,MAD1L1,MAD2L2,MDK,MIF,MMP14,MMP8,MYD88,MZB1,NCKAP1L,NFKBID,NOD2,PGLYRP1,PGLYRP2,PRDM1,PTPN22,P…
GO:BP	immune effector process	GO:0002252	3.77e-20	19.4234	854	1097	119	21272	ABCC9,ADA,APOBEC3,ARID5A,ARRB2,BATF,BCL3,BST2,BTK,C1QA,C1QB,C1QC,C1RA,C1S1,C2,C3,C4B,C6,CCL5,CCR2,CCR7,CD177,CD47,CD55,CD74,CD86,CD8A,CFB,CFP,CRCP,CTSC,CXCL1,CXCL10,CXCL5,DHX58,DOCK2,ERCC1,FCER1G,FES,FGR,FOXP3,GATA3,GBP4,GPR183,GPRC5B,GZMB,H2-AB1,H2-K1,HSPA8,ICAM1,IFITM1,IFITM2,IFITM3,IFITM6,IL18RAP,IL1B,IL1R1,IL27RA,IL33,IL4RA,IL7R,INPP5D,IRAK3,IRF1,IRF4,IRF5,ITGAL,KCNJ8,LAT,LBP,LFNG,LGALS9,LY9,…
GO:BP	animal organ development	GO:0048513	3.82e-20	19.4181	3525	1097	310	21272	AARS,ACACB,ADA,ADAM8,ADAMTS1,ADAMTS9,ADAMTSL2,ADGRG3,AIF1,AK4,AKNA,ALDH1A3,ALPL,ANXA2,APOBEC3,APRT,ARG2,ARID5A,ARNTL,ARRB2,ASNS,ASPRV1,ATIC,ATP1A3,AURKA,BATF,BCL3,BGLAP3,BGN,BMP8B,BOK,BPGM,BTK,C1QB,C1QC,CAD,CARTPT,CCDC134,CCL11,CCL5,CCM2,CCNA2,CCNF,CCR1,CCR2,CCR7,CD248,CD300LF,CD3D,CD3E,CD3G,CD4,CD74,CD8A,CDK1,CEBPB,CEBPD,CENPF,CERS3,CFL1,CHIL1,CHST11,CHSY1,CIAPIN1,CLDN1,CLDN4,CLIC4,CMTM7,CNN2,CN…
GO:BP	system development	GO:0048731	7.32e-20	19.1356	4768	1097	386	21272	AARS,ACACB,ADA,ADAM8,ADAMTS1,ADAMTS9,ADAMTSL2,ADGRF1,ADGRG3,AIF1,AK4,AKNA,ALDH1A3,ALPL,ANGPTL4,ANTXR1,ANXA2,APOBEC3,APOE,APRT,ARC,ARG2,ARHGAP4,ARID5A,ARNTL,ARRB2,ASNS,ASPRV1,ATIC,ATP1A3,AURKA,BATF,BCL3,BGLAP3,BGN,BMP8B,BOK,BPGM,BTK,C1QA,C1QB,C1QC,C3,C6,CAD,CARTPT,CCDC134,CCK,CCL11,CCL5,CCM2,CCNA2,CCNF,CCR1,CCR2,CCR7,CD248,CD300LF,CD3D,CD3E,CD3G,CD4,CD74,CD86,CD8A,CDH5,CDK1,CEBPB,CEBPD,CENPF,CERS3…
GO:BP	regulation of immune response	GO:0050776	1e-19	18.9985	783	1097	112	21272	ADA,ADAM8,APOE,ARG2,ARID5A,ARRB2,BLK,BST2,BTK,BTLA,C1QA,C1QB,C1QC,C1RA,C1S1,C2,C3,C4B,C6,CCR1,CCR2,CCR7,CD177,CD247,CD3E,CD4,CD47,CD55,CD74,CD8B1,CFB,CFP,COL3A1,CTLA4,DHX58,EREG,FCER1G,FCGR4,FES,FGR,FOXP3,FPR1,FPR2,FYN,GATA3,GBP5,GPRC5B,H2-AB1,H2-K1,HSP90AB1,HSPA8,IDO1,IL18RAP,IL1B,IL1R1,IL27RA,IL33,IL4RA,IL7R,INPP5D,IRAK3,IRF1,LAX1,LBP,LCP2,LGALS9,LIME1,LPXN,LYN,MAD2L2,MIF,MNDAL,MYO1G,NCKAP1L,NF…
GO:BP	regulation of leukocyte activation	GO:0002694	1.19e-19	18.9232	640	1097	99	21272	ADA,ADAM8,AIF1,ARG2,BTK,CCDC88B,CCL5,CCR2,CCR7,CD177,CD300LF,CD3E,CD4,CD47,CD5,CD6,CD74,CD86,CEBPB,CTLA4,CTSC,DTX1,FANCA,FCER1G,FES,FGR,FLOT2,FOXP3,GATA3,GPR183,H2-AA,H2-AB1,H2-OA,HAMP,HSPH1,ICOS,IDO1,IGFBP2,IL1B,IL27RA,IL2RG,IL33,IL4RA,IL7R,INPP5D,IRF1,ITGAL,LAT,LAX1,LBP,LGALS9,LYN,MAD1L1,MAD2L2,MDK,MIF,MMP14,MMP8,MYD88,MZB1,NCKAP1L,NFKBID,NOD2,PGLYRP1,PGLYRP2,PRDM1,PTPN22,PTPN6,RAC2,RASAL3,RHOH…
GO:BP	intracellular signal transduction	GO:0035556	1.44e-19	18.8418	2517	1097	242	21272	ABCA1,ACKR2,ADA,ADAM8,ADGRF1,ADGRG3,AIF1,APLP1,APOE,ARHGDIA,ARHGEF6,ARNTL,ARRB2,BATF,BCL3,BHLHA15,BMP8B,BOK,BTK,C1QTNF1,C3,CACNA1D,CARTPT,CCL11,CCL22,CCL5,CCNA2,CCR1,CCR10,CCR2,CCR7,CD14,CD3E,CD4,CD74,CD8A,CDC34,CDC42EP2,CEBPB,CHIL1,CHN2,CLEC4N,COL3A1,CSF1R,CSF3,CXCL10,CXCL11,CXCL12,CXCR2,CXCR4,CXCR5,CYTH4,DCN,DENND4B,DEPDC1B,DHX58,DNAJA1,DOCK2,DOK2,DOK3,DUSP2,E2F2,E2F7,EDNRA,EIF4EBP1,ELMO1,EMILI…
GO:BP	positive regulation of multicellular organismal process	GO:0051240	1.77e-19	18.752	1918	1097	200	21272	ABCA1,ACACB,ADA,ADAM8,ADAMTS1,AIF1,ANXA2,APOE,ARID5A,ARNTL,ARRB2,AURKA,BCL3,C1QTNF1,C3,C6,CARTPT,CCDC88B,CCK,CCL11,CCL5,CCR1,CCR2,CCR7,CD14,CD2,CD3E,CD4,CD6,CD74,CDH5,CDK1,CEBPB,CEBPD,CFL1,CHIL1,CLEC4N,CNTN1,CREB3L2,CSF1R,CSF3,CXCL1,CXCL12,CXCL5,CXCR2,CXCR4,CYBA,CYBB,DAB2,DDAH1,DDX56,DHX58,DIO2,EDNRA,ENG,EREG,ETS1,FBN2,FCER1G,FCGR4,FES,FGR,FLOT1,FLT4,FOXP3,FYN,FZD1,G0S2,GAPDH,GATA3,GBP5,GHRL,GJA1…
GO:BP	regulation of cell migration	GO:0030334	1.84e-19	18.736	917	1097	123	21272	2610528A11RIK,ADA,ADAM8,ADAMTS1,ADAMTS9,ADGRG3,AIF1,APOE,ARHGAP4,ARHGDIA,BDKRB1,BST2,CCL11,CCL5,CCR1,CCR2,CCR7,CD74,CDH5,CLDN1,CLDN4,CLIC4,CNN2,COL18A1,COL3A1,CSF1R,CSNK2B,CXCL10,CXCL12,CXCL13,CXCL14,CXCL16,CXCR2,CXCR4,DAB2,DCN,EDNRA,EGFL7,ELP6,EMILIN1,ENG,EPHA2,ETS1,EVL,FBLN1,FERMT3,FGR,FLT4,FPR2,GATA3,GJA1,GPR183,GPSM3,GREM1,HGF,ICAM1,IFITM1,IGFBP5,IL1A,IL1B,IL1R1,IL27RA,IL33,ITGB3,KIF14,LAMA1,…
GO:BP	leukocyte proliferation	GO:0070661	2.17e-19	18.6632	334	1097	68	21272	ADA,AIF1,ARG2,BTK,CCDC88B,CCL5,CCND3,CCR2,CCR7,CD3E,CD4,CD6,CD74,CD86,CEBPB,CRIP3,CSF1R,CTLA4,CXCL12,DOCK2,EBI3,FOXP3,FYN,GJA1,GPR183,GREM1,H2-AA,H2-AB1,IDO1,IGFBP2,IL1B,IL33,IL7R,INPP5D,IRF1,ITGAL,LGALS9,LILRB4A,LYN,MAD1L1,MIF,MSN,MYD88,MZB1,NCKAP1L,PTPN22,PTPN6,RAC2,RASAL3,RIPK3,SASH3,SATB1,SLFN1,SPN,STAT5B,SYK,TARM1,TCIRG1,TGFB1,TGFBR2,TLR9,TNFRSF1B,TNFRSF4,TNFSF11,TNFSF13B,TYROBP,VCAM1,ZAP70
GO:BP	regulation of locomotion	GO:0040012	2.18e-19	18.6606	1015	1097	131	21272	2610528A11RIK,ADA,ADAM8,ADAMTS1,ADAMTS9,ADGRG3,AIF1,ANXA5,APOE,ARHGAP4,ARHGDIA,BDKRB1,BST2,CCL11,CCL5,CCR1,CCR2,CCR7,CD74,CDH5,CFL1,CLDN1,CLDN4,CLIC4,CNN2,COL18A1,COL3A1,CSF1R,CSNK2B,CXCL10,CXCL12,CXCL13,CXCL14,CXCL16,CXCR2,CXCR4,DAB2,DCN,DUOX2,DUOXA2,EDNRA,EGFL7,ELP6,EMILIN1,ENG,EPHA2,ETS1,EVL,FBLN1,FERMT3,FES,FGR,FLT4,FPR2,GATA3,GHRL,GJA1,GPR183,GPSM3,GREM1,HGF,ICAM1,IFITM1,IGFBP5,IL16,IL1A,IL1…
GO:BP	response to bacterium	GO:0009617	3.62e-19	18.4415	865	1097	118	21272	2610528A11RIK,ABCA1,ADAMTS4,ADAMTS9,ALPL,ARG2,ARID5A,BCL3,BDKRB1,C3,CCL5,CCR7,CD14,CD4,CD47,CD52,CD6,CD68,CD86,CEBPB,CLDN1,CNP,COLEC12,CXCL1,CXCL10,CXCL13,CXCL16,CXCL2,CXCL5,CYBA,DCN,DHX58,EDNRA,EPHA2,FCER1G,FCGR4,FGR,FKBP5,FPR2,GBP4,GBP5,GGT1,GGT5,GJA1,GSDMD,H2-K1,HAMP,HCK,HP,HSF1,IDO1,IL10RA,IL18BP,IL1A,IL1B,IL27RA,IRAK3,IRF5,JCHAIN,KCNJ8,LBP,LCN2,LGALS9,LILRB4A,LOXL1,LRG1,LTF,LY6A,LY86,LYN,MIF…
GO:BP	positive regulation of leukocyte cell-cell adhesion	GO:1903039	4.98e-19	18.3026	211	1097	53	21272	ADA,ADAM8,AIF1,CCDC88B,CCL5,CCR2,CCR7,CD3E,CD4,CD47,CD5,CD6,CD74,CD86,ETS1,FLOT2,FOXP3,GATA3,H2-AA,H2-AB1,HSPH1,ICAM1,ICOS,IGFBP2,IL1B,IL2RG,IL4RA,IL7R,IRF1,ITGAL,LGALS9,MDK,NCKAP1L,NFKBID,PTPN22,RASAL3,RHOH,RUNX3,SASH3,SELP,SIRPA,SIRPB1A,SOCS1,SPN,STAT5B,SYK,TGFB1,TGFBR2,TNF,TNFSF11,TNFSF13B,VCAM1,ZAP70
GO:BP	cytokine-mediated signaling pathway	GO:0019221	1.02e-18	17.9922	409	1097	75	21272	ACKR1,ACKR2,CCL11,CCL22,CCL5,CCR1,CCR10,CCR2,CCR7,CD300LF,CD4,CD74,CSF1R,CSF2RB,CSF2RB2,CSNK2B,CXCL1,CXCL10,CXCL11,CXCL12,CXCL13,CXCL2,CXCL5,CXCR2,CXCR4,CXCR5,DUOX2,EBI3,EREG,FCER1G,HSP90AB1,IFITM1,IFITM2,IFITM3,IFITM6,IL10RA,IL18RAP,IL1A,IL1B,IL1R1,IL1R2,IL21R,IL27RA,IL2RG,IL3RA,IL4RA,IL7R,IRAK3,IRF1,IRF5,JAK3,MT3,MYD88,NLRC5,NOL3,OAS2,PF4,PIRB,PLVAP,PTPN6,RPS6KA4,SH2B2,SOCS1,SPHK1,SPI1,STAT1,ST…
GO:BP	regulation of developmental process	GO:0050793	1.1e-18	17.9592	2794	1097	258	21272	ACACB,ADA,ADAM8,ADAMTS1,ADAMTS9,ANXA2,APOE,ARC,ARG2,ARHGAP4,ARHGDIA,ARNTL,ARRB2,AURKA,BGLAP3,BHLHA15,C1QC,C3,C6,CARTPT,CCL11,CCL5,CCR1,CCR2,CCR7,CD3E,CD4,CD53,CD74,CD86,CDC42EP2,CDH5,CDK1,CEBPB,CEBPD,CENPF,CFL1,CHIL1,CLDN4,CNTN1,COL3A1,COL4A2,COL5A1,COLQ,CREB3L2,CSF1R,CSF3,CTLA4,CTSC,CTSZ,CXCL1,CXCL10,CXCL12,CXCL14,CXCL5,CXCR2,CXCR4,CYBB,DAB2,DCN,DDAH1,DDX56,DKKL1,DNAJB11,DRAXIN,DTX1,E2F2,ECSCR,E…
GO:BP	localization	GO:0051179	1.28e-18	17.8928	6159	1097	463	21272	2610528A11RIK,AAAS,ABCA1,ABCC9,ACACB,ACKR2,ACTR1A,ADA,ADAM8,ADAMTS1,ADAMTS9,ADGRG3,AIF1,ALYREF,ANTXR1,ANXA2,ANXA5,ANXA8,AP1M1,AP1S1,AP2S1,APOC1,APOE,APOL9B,APRT,ARC,ARF2,ARG2,ARHGAP4,ARHGDIA,ARID5A,ARL4C,ARNTL,ARRB2,ATG9B,ATP10D,ATP1A3,ATP8B2,AURKA,B3GAT3,B4GALNT1,BBS9,BDKRB1,BHLHA15,BIRC5,BLK,BOK,BST2,BTK,BUB1B,C1QTNF1,C2,C3,CACNA1D,CACNA1S,CAD,CARTPT,CCDC88B,CCK,CCL11,CCL22,CCL5,CCR1,CCR10,CCR2…
GO:BP	regulation of leukocyte differentiation	GO:1902105	1.48e-18	17.8299	291	1097	62	21272	ADA,ADAM8,C1QC,CARTPT,CCL5,CCR1,CCR2,CCR7,CD4,CD74,CEBPB,CSF1R,CTLA4,DTX1,FANCA,FES,FOXP3,GATA3,H2-AA,H2-OA,HCLS1,IL1B,IL2RG,IL4RA,IL7R,INPP5D,IRF1,ITGB3,LGALS9,LTF,LYN,MDK,MMP14,NCKAP1L,NFKBID,NME1,NOTCH2,PF4,PGLYRP1,PGLYRP2,PRDM1,PTPN6,RASSF2,RBP1,RHOH,RUNX3,SASH3,SFRP1,SOCS1,STAT5B,SYK,TCF7,TGFB1,TGFBR2,TLR9,TMEM176A,TMEM176B,TNF,TNFSF11,TYROBP,ZAP70,ZC3H12A
GO:BP	hemopoiesis	GO:0030097	1.7e-18	17.7703	881	1097	118	21272	ADA,ADAM8,ADGRG3,ANXA2,APOBEC3,BATF,BCL3,BPGM,BTK,C1QC,CARTPT,CCDC134,CCL5,CCR1,CCR2,CCR7,CD300LF,CD3D,CD3E,CD3G,CD4,CD74,CD8A,CEBPB,CEBPD,CIAPIN1,CMTM7,CNN2,CSF1R,CSF3,CTLA4,CXCL1,DOCK2,DTX1,EPHA2,ERCC1,ETS1,FANCA,FCER1G,FES,FOXP3,GATA3,GPR171,GPR183,H2-AA,H2-AB1,H2-OA,HCLS1,IL1B,IL2RG,IL4RA,IL7R,INPP5D,IRF1,IRF4,ITGB3,KLF2,LFNG,LGALS9,LTF,LY6D,LY9,LYAR,LYL1,LYN,MDK,MMP14,NCKAP1L,NFKBID,NME1,NOT…
GO:BP	regulation of cellular component movement	GO:0051270	1.85e-18	17.732	1064	1097	133	21272	2610528A11RIK,ADA,ADAM8,ADAMTS1,ADAMTS9,ADGRG3,AIF1,ANXA5,APOE,ARHGAP4,ARHGDIA,BDKRB1,BST2,CCL11,CCL5,CCR1,CCR2,CCR7,CD74,CDH5,CFL1,CHST3,CLDN1,CLDN4,CLIC4,CNN2,COL18A1,COL3A1,CSF1R,CSNK2B,CXCL10,CXCL12,CXCL13,CXCL14,CXCL16,CXCR2,CXCR4,DAB2,DCN,DUOX2,DUOXA2,EDNRA,EGFL7,ELP6,EMILIN1,ENG,EPHA2,ETS1,EVL,FBLN1,FERMT3,FES,FGR,FLT4,FPR2,GATA3,GJA1,GPR183,GPSM3,GREM1,HGF,ICAM1,IFITM1,IGFBP5,IL1A,IL1B,IL…
GO:BP	regulation of response to stress	GO:0080134	2.15e-18	17.6677	1320	1097	153	21272	ADA,ADAM8,AKNA,ALOX5AP,ANXA2,ANXA5,AOAH,APOBEC3,APOE,ARG2,ARNTL,ARRB2,BOK,BTK,C1QTNF1,C2CD4A,C2CD4B,C3,CCK,CCL5,CCR1,CCR2,CCR7,CD47,CD6,CD74,CDH5,CEBPB,CLDN1,CLDN4,CTSC,CXCL1,CXCL12,CXCL5,CXCR4,CYBA,DDAH1,DDX11,DERL3,DHX58,DNAJA1,DUOX2,DUOXA2,EDNRA,ERCC1,EREG,ETS1,FANCA,FCER1G,FGD2,FGR,FLT4,FOXM1,FOXP3,FPR2,FYN,FZD1,GADD45B,GATA3,GBP4,GBP5,GGT1,GHRL,GJA1,GPRC5B,GPSM3,HAMP,HGF,HSF1,HSP90AB1,IDO1,I…
GO:BP	anatomical structure development	GO:0048856	2.84e-18	17.5464	5902	1097	447	21272	AARS,ACACB,ADA,ADAM8,ADAMTS1,ADAMTS9,ADAMTSL2,ADGRF1,ADGRG3,AIF1,AK4,AKNA,ALDH1A3,ALPL,ANGPTL4,ANTXR1,ANXA2,APOBEC3,APOE,APRT,ARC,ARG2,ARHGAP4,ARHGDIA,ARID5A,ARNTL,ARRB2,ASF1B,ASNS,ASPRV1,ATIC,ATP1A3,AURKA,BATF,BCL3,BGLAP3,BGN,BHLHA15,BMP8B,BOK,BPGM,BTK,C1QA,C1QB,C1QC,C3,C6,CAD,CARTPT,CCDC134,CCK,CCL11,CCL5,CCM2,CCNA2,CCNF,CCR1,CCR2,CCR7,CD248,CD300LF,CD3D,CD3E,CD3G,CD4,CD53,CD74,CD86,CD8A,CDC25B…
GO:BP	positive regulation of defense response	GO:0031349	3.24e-18	17.4895	269	1097	59	21272	ADAM8,ALOX5AP,BTK,C2CD4A,C2CD4B,C3,CCK,CCL5,CCR2,CCR7,CD47,CD6,CD74,CEBPB,CTSC,CXCL1,CYBA,DHX58,EDNRA,EREG,ETS1,FCER1G,FPR2,GBP5,GJA1,GPRC5B,GPSM3,IDO1,IL16,IL18RAP,IL1B,IL33,LBP,LGALS9,MDK,MIF,MMP8,MNDAL,MYD88,NLRC5,NOD2,NUPR1,PARK7,PENK,PIK3CG,PQBP1,PYHIN1,S100A8,S100A9,STAT5B,TARM1,TGM2,TLR2,TLR9,TMEM173,TNF,TNFSF11,TRIM15,VAV1
GO:BP	regulation of cell-cell adhesion	GO:0022407	3.29e-18	17.483	407	1097	74	21272	ADA,ADAM8,AIF1,AKNA,ARG2,C1QTNF1,CCDC88B,CCL5,CCR2,CCR7,CD3E,CD4,CD47,CD5,CD6,CD74,CD86,CEBPB,CTLA4,CXCL12,CXCL13,DTX1,ETS1,FERMT3,FLOT1,FLOT2,FOXP3,GATA3,H2-AA,H2-AB1,HSPH1,ICAM1,ICOS,IDO1,IGFBP2,IL1B,IL2RG,IL4RA,IL7R,IRF1,ITGAL,LAX1,LGALS9,LYN,MAD1L1,MAD2L2,MDK,NCKAP1L,NFKBID,PLAUR,PTPN22,PTPN6,RASAL3,RHOH,RUNX3,SASH3,SELP,SERPINE2,SIRPA,SIRPB1A,SLFN1,SOCS1,SPN,STAT5B,SYK,TARM1,TGFB1,TGFBR2,TNF…
GO:BP	lymphocyte proliferation	GO:0046651	4.6e-18	17.3375	306	1097	63	21272	ADA,AIF1,ARG2,BTK,CCDC88B,CCL5,CCND3,CCR2,CCR7,CD3E,CD4,CD6,CD74,CD86,CEBPB,CRIP3,CTLA4,CXCL12,DOCK2,EBI3,FOXP3,FYN,GJA1,GPR183,H2-AA,H2-AB1,IDO1,IGFBP2,IL1B,IL7R,INPP5D,IRF1,ITGAL,LGALS9,LILRB4A,LYN,MAD1L1,MIF,MSN,MYD88,MZB1,NCKAP1L,PTPN22,PTPN6,RAC2,RASAL3,RIPK3,SASH3,SATB1,SLFN1,SPN,STAT5B,SYK,TARM1,TGFB1,TGFBR2,TLR9,TNFRSF1B,TNFRSF4,TNFSF13B,TYROBP,VCAM1,ZAP70
GO:BP	regulation of lymphocyte activation	GO:0051249	4.89e-18	17.3108	542	1097	87	21272	ADA,ADAM8,AIF1,ARG2,BTK,CCDC88B,CCL5,CCR2,CCR7,CD3E,CD4,CD47,CD5,CD6,CD74,CD86,CEBPB,CTLA4,DTX1,FANCA,FGR,FLOT2,FOXP3,GATA3,GPR183,H2-AA,H2-AB1,H2-OA,HSPH1,ICOS,IDO1,IGFBP2,IL1B,IL27RA,IL2RG,IL4RA,IL7R,INPP5D,IRF1,ITGAL,LAT,LAX1,LGALS9,LYN,MAD1L1,MAD2L2,MDK,MIF,MMP14,MYD88,MZB1,NCKAP1L,NFKBID,NOD2,PGLYRP1,PGLYRP2,PRDM1,PTPN22,PTPN6,RAC2,RASAL3,RHOH,RIPK3,RUNX3,SASH3,SFRP1,SH3KBP1,SIRPA,SIRPB1A,SL…
GO:BP	T cell proliferation	GO:0042098	5e-18	17.301	205	1097	51	21272	AIF1,ARG2,CCDC88B,CCL5,CCND3,CCR2,CCR7,CD3E,CD4,CD6,CD86,CEBPB,CRIP3,CTLA4,CXCL12,DOCK2,EBI3,FOXP3,FYN,GJA1,H2-AA,H2-AB1,IDO1,IGFBP2,IL1B,IRF1,ITGAL,LGALS9,LILRB4A,MAD1L1,MSN,NCKAP1L,PTPN22,PTPN6,RAC2,RASAL3,RIPK3,SASH3,SATB1,SLFN1,SPN,STAT5B,SYK,TARM1,TGFB1,TGFBR2,TNFRSF1B,TNFRSF4,TNFSF13B,VCAM1,ZAP70
GO:BP	chemotaxis	GO:0006935	6.6e-18	17.1803	598	1097	92	21272	2610528A11RIK,ACKR2,ADAM8,AIF1,ARRB2,CCL11,CCL22,CCL5,CCR1,CCR10,CCR2,CCR7,CD74,CHL1,CMTM7,CSF1R,CXCL1,CXCL10,CXCL11,CXCL12,CXCL13,CXCL14,CXCL16,CXCL2,CXCL5,CXCR2,CXCR4,CXCR5,CYFIP2,DOCK2,DRAXIN,ECSCR,EDNRA,EMB,ENG,EPHA2,EVL,FCER1G,FES,FLOT1,FPR1,FPR2,GATA3,GPR183,GPSM3,GREM1,HGF,IL16,IL1B,ITGB3,LAMA1,LBP,LGALS9,LGMN,LSP1,LYN,MATN2,MDK,MIF,MMP28,NCKAP1L,NOD2,NRG1,PDE4B,PF4,PIK3CD,PIK3CG,PLA2G6,PL…
GO:BP	adaptive immune response	GO:0002250	7.12e-18	17.1478	545	1097	87	21272	ADA,ARG2,ARID5A,BATF,BCL3,BTK,C1QA,C1QB,C1QC,C1RA,C1S1,C2,C3,C4B,CCR2,CCR7,CD247,CD3D,CD3E,CD3G,CD4,CD55,CD74,CD86,CD8A,CD8B1,CLEC4N,CTSC,ERCC1,FCER1G,FOXP3,FYN,GATA3,GPR183,GZMB,H2-AA,H2-AB1,H2-K1,HSPA8,ICAM1,IL18BP,IL18RAP,IL1B,IL1R1,IL27RA,IL33,IL4RA,IL7R,INPP5D,IRF1,IRF4,JCHAIN,LAT,LAX1,LILRB4A,LIME1,LY9,LYN,MAD2L2,MIF,MYD88,MYO1G,NFKB2,NFKBID,NOD2,PIK3CD,PIRB,POU2F2,PRDM1,PTPN6,RIPK3,SASH3,S…
GO:BP	mononuclear cell proliferation	GO:0032943	7.87e-18	17.1039	309	1097	63	21272	ADA,AIF1,ARG2,BTK,CCDC88B,CCL5,CCND3,CCR2,CCR7,CD3E,CD4,CD6,CD74,CD86,CEBPB,CRIP3,CTLA4,CXCL12,DOCK2,EBI3,FOXP3,FYN,GJA1,GPR183,H2-AA,H2-AB1,IDO1,IGFBP2,IL1B,IL7R,INPP5D,IRF1,ITGAL,LGALS9,LILRB4A,LYN,MAD1L1,MIF,MSN,MYD88,MZB1,NCKAP1L,PTPN22,PTPN6,RAC2,RASAL3,RIPK3,SASH3,SATB1,SLFN1,SPN,STAT5B,SYK,TARM1,TGFB1,TGFBR2,TLR9,TNFRSF1B,TNFRSF4,TNFSF13B,TYROBP,VCAM1,ZAP70
GO:BP	lymphocyte differentiation	GO:0030098	9.11e-18	17.0406	375	1097	70	21272	ADA,ADAM8,ADGRG3,BATF,BCL3,BTK,CCR2,CCR7,CD3D,CD3E,CD3G,CD4,CD74,CD8A,CMTM7,CTLA4,DOCK2,DTX1,FANCA,FCER1G,FOXP3,GATA3,GPR183,H2-AA,H2-AB1,H2-OA,IL1B,IL2RG,IL4RA,IL7R,INPP5D,IRF1,IRF4,LFNG,LGALS9,LY6D,LY9,LYL1,MDK,MMP14,NCKAP1L,NFKBID,NOTCH2,PGLYRP1,PGLYRP2,PLCG2,POU2F2,PRDM1,PREX1,PTPN22,PTPN6,RHOH,RIPK3,RUNX3,SASH3,SATB1,SFRP1,SOCS1,SPI1,SPN,STAT5B,SYK,TCF7,TCIRG1,TGFB1,TGFBR2,TLR9,VAV1,ZAP70,ZC…
GO:BP	taxis	GO:0042330	9.39e-18	17.0273	601	1097	92	21272	2610528A11RIK,ACKR2,ADAM8,AIF1,ARRB2,CCL11,CCL22,CCL5,CCR1,CCR10,CCR2,CCR7,CD74,CHL1,CMTM7,CSF1R,CXCL1,CXCL10,CXCL11,CXCL12,CXCL13,CXCL14,CXCL16,CXCL2,CXCL5,CXCR2,CXCR4,CXCR5,CYFIP2,DOCK2,DRAXIN,ECSCR,EDNRA,EMB,ENG,EPHA2,EVL,FCER1G,FES,FLOT1,FPR1,FPR2,GATA3,GPR183,GPSM3,GREM1,HGF,IL16,IL1B,ITGB3,LAMA1,LBP,LGALS9,LGMN,LSP1,LYN,MATN2,MDK,MIF,MMP28,NCKAP1L,NOD2,NRG1,PDE4B,PF4,PIK3CD,PIK3CG,PLA2G6,PL…
GO:BP	positive regulation of T cell activation	GO:0050870	9.41e-18	17.0265	192	1097	49	21272	ADA,ADAM8,AIF1,CCDC88B,CCL5,CCR2,CCR7,CD3E,CD4,CD47,CD5,CD6,CD74,CD86,FLOT2,FOXP3,GATA3,H2-AA,H2-AB1,HSPH1,ICOS,IGFBP2,IL1B,IL2RG,IL4RA,IL7R,IRF1,ITGAL,LGALS9,MDK,NCKAP1L,NFKBID,PTPN22,RASAL3,RHOH,RUNX3,SASH3,SIRPA,SIRPB1A,SOCS1,SPN,STAT5B,SYK,TGFB1,TGFBR2,TNFSF11,TNFSF13B,VCAM1,ZAP70
GO:BP	myeloid leukocyte migration	GO:0097529	1.27e-17	16.8973	209	1097	51	21272	ADAM8,AIF1,CCL11,CCL22,CCL5,CCR1,CCR2,CCR7,CD177,CD47,CD74,CXCL1,CXCL10,CXCL12,CXCL13,CXCL2,CXCL5,CXCR2,EDNRA,EMILIN1,FCER1G,FPR2,GREM1,IL1A,IL1B,IL1R1,LBP,LGMN,LYN,MDK,MIF,MMP14,MMP28,MYD88,NCKAP1L,NOD2,PDE4B,PECAM1,PF4,PLA2G7,PREX1,RAC2,RETNLG,RHOG,S100A8,S100A9,SIRPA,STAT5B,SYK,TNFSF11,VAV1
GO:BP	positive regulation of cell-cell adhesion	GO:0022409	1.82e-17	16.739	252	1097	56	21272	ADA,ADAM8,AIF1,CCDC88B,CCL5,CCR2,CCR7,CD3E,CD4,CD47,CD5,CD6,CD74,CD86,CXCL13,ETS1,FLOT1,FLOT2,FOXP3,GATA3,H2-AA,H2-AB1,HSPH1,ICAM1,ICOS,IGFBP2,IL1B,IL2RG,IL4RA,IL7R,IRF1,ITGAL,LGALS9,MDK,NCKAP1L,NFKBID,PLAUR,PTPN22,RASAL3,RHOH,RUNX3,SASH3,SELP,SIRPA,SIRPB1A,SOCS1,SPN,STAT5B,SYK,TGFB1,TGFBR2,TNF,TNFSF11,TNFSF13B,VCAM1,ZAP70
GO:BP	positive regulation of response to external stimulus	GO:0032103	1.91e-17	16.7199	409	1097	73	21272	ADAM8,AIF1,ALOX5AP,BTK,C2CD4A,C2CD4B,C3,CCL5,CCR1,CCR2,CCR7,CD47,CD6,CD74,CEBPB,CTSC,CXCL1,CXCL10,CXCL12,CXCL13,CXCL14,CXCR2,CXCR4,CYBA,DHX58,EDNRA,EREG,ETS1,FCER1G,FPR2,GBP5,GHRL,GPRC5B,GPSM3,IDO1,IL16,IL18RAP,IL1B,IL33,LBP,LGALS9,LGMN,LY86,MDK,MIF,MMP8,MNDAL,MYD88,NCKAP1L,NLRC5,NOD2,NUPR1,PARK7,PIK3CG,PLA2G7,PQBP1,PYHIN1,RAC2,S100A8,S100A9,S1PR1,STAT5B,TARM1,TGFB1,TGM2,TLR2,TLR9,TMEM173,TMSB4X,…
GO:BP	regulation of leukocyte migration	GO:0002685	2e-17	16.6996	211	1097	51	21272	2610528A11RIK,ADA,ADAM8,AIF1,BDKRB1,CCL5,CCR1,CCR2,CCR7,CD74,CXCL10,CXCL12,CXCL13,CXCL14,CXCR2,EDNRA,EMILIN1,FPR2,GPSM3,GREM1,ICAM1,IL1A,IL1B,IL1R1,IL27RA,IL33,ITGB3,LBP,LGALS9,LGMN,LYN,MADCAM1,MDK,MIF,MMP14,MMP28,MMP9,MSN,MYD88,NCKAP1L,NOD2,PECAM1,PLA2G7,PLVAP,PTPN22,RAC2,RHOG,RIPK3,SELP,SPN,TGFB1
GO:BP	multicellular organism development	GO:0007275	2.57e-17	16.5909	5325	1097	410	21272	AARS,ACACB,ADA,ADAM8,ADAMTS1,ADAMTS9,ADAMTSL2,ADGRF1,ADGRG3,AIF1,AK4,AKNA,ALDH1A3,ALPL,ANGPTL4,ANTXR1,ANXA2,APOBEC3,APOE,APRT,ARC,ARG2,ARHGAP4,ARID5A,ARNTL,ARRB2,ASF1B,ASNS,ASPRV1,ATIC,ATP1A3,AURKA,BATF,BCL3,BGLAP3,BGN,BMP8B,BOK,BPGM,BTK,C1QA,C1QB,C1QC,C3,C6,CAD,CARTPT,CCDC134,CCK,CCL11,CCL5,CCM2,CCNA2,CCNF,CCR1,CCR2,CCR7,CD248,CD300LF,CD3D,CD3E,CD3G,CD4,CD74,CD86,CD8A,CDH5,CDK1,CDK2AP1,CEBPB,CEB…
GO:BP	developmental process	GO:0032502	3.22e-17	16.4924	6446	1097	474	21272	AARS,ACACB,ACTR1A,ADA,ADAM8,ADAMTS1,ADAMTS9,ADAMTSL2,ADGRF1,ADGRG3,AIF1,AK4,AKNA,ALDH1A3,ALPL,ANGPTL4,ANTXR1,ANXA2,AP1M1,APOBEC3,APOE,APRT,ARC,ARG2,ARHGAP4,ARHGDIA,ARID5A,ARNTL,ARRB2,ASF1B,ASNS,ASPRV1,ATIC,ATP1A3,AURKA,B4GALNT1,BATF,BBS9,BCL3,BGLAP3,BGN,BHLHA15,BLK,BMP8B,BOK,BPGM,BTK,C1QA,C1QB,C1QC,C3,C6,CAD,CARTPT,CCDC134,CCK,CCL11,CCL5,CCM2,CCNA2,CCNF,CCR1,CCR2,CCR7,CD248,CD300LF,CD3D,CD3E,CD3G…
GO:BP	regulation of catalytic activity	GO:0050790	3.37e-17	16.4728	2265	1097	218	21272	ACACB,ADAM8,AHSA1,ALOX5AP,ANGPTL4,ANTXR1,ANXA2,ANXA8,APOC1,APOE,ARG2,ARHGAP4,ARHGAP9,ARHGDIA,ARHGEF1,ARRB2,B3GAT3,BC100530,BIRC5,BOK,BST2,C3,C4B,CACNA1D,CAMK2N2,CARTPT,CCK,CCL11,CCL22,CCL5,CCNA2,CCND3,CCNF,CCR7,CD2BP2,CD4,CD55,CD74,CDC25B,CDC42EP2,CENPE,CHIL1,CHN2,CHTF18,CKS1B,CKS2,CLDN4,CSF1R,CSNK2B,CSTB,CXCL13,CYBA,CYFIP2,DBF4,DDX11,DEPDC1B,DNAJA1,DNAJB1,DNAJB11,DOCK2,DUSP2,ENG,EPHA2,EREG,FBLN1…
GO:BP	regulation of protein metabolic process	GO:0051246	3.85e-17	16.414	2866	1097	258	21272	AARS,ADAM8,AIF1,ANTXR1,ANXA2,ANXA8,APOE,ARID5A,ARNTL,ARRB2,AURKA,B3GAT3,BC100530,BCL3,BDKRB1,BIRC5,BMP8B,BOK,BST2,C1QTNF1,C3,C4B,CAMK2N2,CARTPT,CCK,CCL11,CCL22,CCL5,CCNA2,CCND3,CCNF,CCR1,CCR2,CCR7,CD3E,CD4,CD6,CD74,CDC25B,CDCA2,CDH5,CDK2AP1,CEBPB,CENPE,CFL1,CHIL1,CKS1B,CKS2,CLDN4,CNTN1,CRTAP,CSF1R,CSF3,CSNK2B,CSTB,CTSA,CTSC,CTSZ,CYBB,CYFIP2,DAB2,DBF4,DERL3,DNAJA1,DOK2,DUSP2,ECSCR,EDNRA,EGLN2,EIF3…
GO:BP	cellular component organization	GO:0016043	7.62e-17	16.1183	5891	1097	441	21272	AAAS,ABCA1,ACACB,ACTR1A,ADAM8,ADAMTS1,ADAMTS14,ADAMTS9,ADAMTSL2,ADGRF1,AEBP1,AIF1,ALDH1A3,ALOX5AP,ANAPC15,ANTXR1,ANXA2,ANXA8,AP1M1,APOC1,APOE,ARC,ARHGAP4,ARHGDIA,ARHGEF17,ARID5A,ARPC1B,ARRB2,ASF1B,ATG9B,ATP1A3,ATP8B2,AURKA,B9D2,BBS9,BCL3,BDKRB1,BHLHA15,BIRC5,BOK,BST2,BUB1B,C1QA,C1QB,C1QC,C3,CAPG,CBX6,CCDC88B,CCK,CCL11,CCL5,CCM2,CCNA2,CCNF,CCR7,CD14,CD177,CD3D,CD3E,CD47,CD53,CD74,CDC25B,CDC34,CDC4…
GO:BP	regulation of lymphocyte proliferation	GO:0050670	9.39e-17	16.0275	218	1097	51	21272	ADA,AIF1,ARG2,BTK,CCDC88B,CCL5,CCR2,CCR7,CD3E,CD4,CD6,CD74,CD86,CEBPB,CTLA4,FOXP3,GPR183,H2-AA,H2-AB1,IDO1,IGFBP2,IL1B,INPP5D,IRF1,ITGAL,LGALS9,LYN,MAD1L1,MIF,MYD88,MZB1,NCKAP1L,PTPN22,PTPN6,RAC2,RASAL3,RIPK3,SASH3,SLFN1,SPN,STAT5B,SYK,TARM1,TGFB1,TGFBR2,TLR9,TNFRSF1B,TNFSF13B,TYROBP,VCAM1,ZAP70
GO:BP	positive regulation of inflammatory response	GO:0050729	1.54e-16	15.8113	143	1097	41	21272	ADAM8,ALOX5AP,BTK,C2CD4A,C2CD4B,C3,CCL5,CCR2,CCR7,CD47,CD6,CEBPB,CTSC,EDNRA,ETS1,FCER1G,GBP5,GPRC5B,GPSM3,IDO1,IL16,IL1B,IL33,LBP,MDK,MIF,MMP8,MYD88,NOD2,NUPR1,PARK7,PIK3CG,S100A8,S100A9,STAT5B,TARM1,TGM2,TLR2,TLR9,TNF,TNFSF11
GO:BP	regulation of phosphorylation	GO:0042325	1.62e-16	15.7918	1610	1097	170	21272	ADAM8,AIF1,AK4,ANXA2,APOE,ARRB2,BDKRB1,BMP8B,C1QTNF1,C3,CAMK2N2,CARTPT,CCK,CCL11,CCL22,CCL5,CCNA2,CCND3,CCNF,CCR1,CCR7,CD3E,CD4,CD6,CD74,CDC25B,CDH5,CDK1,CDK2AP1,CENPE,CHIL1,CKS1B,CKS2,CNTN1,CSF1R,CSF3,CSNK2B,DAB2,DBF4,DNAJA1,DOK2,DUSP2,EDNRA,EMILIN1,ENG,EPHA2,EREG,FAM83D,FBLN1,FGD2,FGR,FLOT1,FLT4,FOXM1,FPR2,FYN,FZD1,GADD45B,GBP4,GHRL,GPR183,GPRC5B,GREM1,GSK3A,HCLS1,HEG1,HGF,HSF1,HSP90AB1,ICAM1,I…
GO:BP	positive regulation of cell adhesion	GO:0045785	1.64e-16	15.7854	414	1097	72	21272	ADA,ADAM8,AIF1,CCDC88B,CCL5,CCR2,CCR7,CD3E,CD4,CD47,CD5,CD6,CD74,CD86,CFL1,COL16A1,CXCL12,CXCL13,EMILIN1,ETS1,FBLN1,FLOT1,FLOT2,FOXP3,GATA3,H2-AA,H2-AB1,HSPH1,ICAM1,ICOS,IGFBP2,IL1B,IL2RG,IL4RA,IL7R,IRF1,ITGAL,ITGB3,LGALS9,MDK,NCKAP1L,NFKBID,PCSK5,PLAUR,PLEKHA2,PREX1,PTPN22,PTPN6,RAC3,RASAL3,RET,RHOD,RHOH,RUNX3,SASH3,SELP,SIRPA,SIRPB1A,SOCS1,SPN,STAT5B,SYK,TGFB1,TGFBR2,TGM2,TNF,TNFSF11,TNFSF13B,U…
GO:BP	regulation of mononuclear cell proliferation	GO:0032944	1.78e-16	15.7487	221	1097	51	21272	ADA,AIF1,ARG2,BTK,CCDC88B,CCL5,CCR2,CCR7,CD3E,CD4,CD6,CD74,CD86,CEBPB,CTLA4,FOXP3,GPR183,H2-AA,H2-AB1,IDO1,IGFBP2,IL1B,INPP5D,IRF1,ITGAL,LGALS9,LYN,MAD1L1,MIF,MYD88,MZB1,NCKAP1L,PTPN22,PTPN6,RAC2,RASAL3,RIPK3,SASH3,SLFN1,SPN,STAT5B,SYK,TARM1,TGFB1,TGFBR2,TLR9,TNFRSF1B,TNFSF13B,TYROBP,VCAM1,ZAP70
GO:BP	negative regulation of biological process	GO:0048519	1.89e-16	15.7244	5501	1097	417	21272	2610528A11RIK,AARS,ACACB,ADA,ADAM8,ADAMTS1,ADAMTS9,ADAMTSL2,ADGRG3,AEBP1,AIF1,AKNA,ANAPC15,ANGPTL4,ANTXR1,ANXA2,ANXA5,ANXA8,AOAH,APLP1,APOBEC3,APOC1,APOE,ARC,ARG2,ARHGAP4,ARHGDIA,ARHGEF1,ARID5A,ARNTL,ARRB2,ASNS,AURKA,BC100530,BCL3,BDKRB1,BHLHA15,BIRC5,BOK,BST2,BTK,BUB1B,C1QC,C1QTNF1,C3,C4B,CAMK2N2,CAPG,CARTPT,CBX6,CCK,CCL11,CCL5,CCND3,CCNF,CCR1,CCR2,CCR7,CD2BP2,CD300LF,CD3E,CD47,CD55,CD68,CD74,CD…
GO:BP	regulation of immune effector process	GO:0002697	2.16e-16	15.6663	396	1097	70	21272	APOBEC3,ARID5A,ARRB2,BST2,BTK,C3,C6,CCL5,CCR2,CCR7,CD177,CD47,CD55,CD74,CXCL1,CXCL5,DHX58,FCER1G,FES,FGR,FOXP3,GATA3,GBP4,GPRC5B,H2-K1,HSPA8,IL18RAP,IL1B,IL1R1,IL27RA,IL33,IL4RA,IL7R,IRAK3,IRF1,LBP,LGALS9,LYN,MAD2L2,MIF,MZB1,NFKBID,NOD2,PGLYRP1,PGLYRP2,PLA2G5,PQBP1,PTPN22,PTPN6,RAC2,RIPK3,SASH3,SEMA7A,SERPING1,SPN,SPON2,STAT1,STAT5B,SYK,TAP1,TGFB1,TLR9,TMEM173,TNF,TNFRSF1B,TRIM15,TYROBP,UNC13D,VA…
GO:BP	response to molecule of bacterial origin	GO:0002237	2.84e-16	15.5473	388	1097	69	21272	ABCA1,ALPL,ARID5A,BDKRB1,CCL5,CCR7,CD14,CD6,CD68,CD86,CEBPB,CLDN1,CNP,CXCL1,CXCL10,CXCL13,CXCL16,CXCL2,CXCL5,DCN,EDNRA,FCGR4,GGT1,GGT5,GJA1,HSF1,IDO1,IL10RA,IL18BP,IL1A,IL1B,IRAK3,IRF5,KCNJ8,LBP,LCN2,LGALS9,LILRB4A,LOXL1,LTF,LY86,LYN,MIF,MYD88,NFKB2,NFKBIB,NOD2,NOS2,PDE4B,PENK,PF4,PLCG2,PTGES,PTPN22,SBNO2,SIRPA,SLPI,SPON2,SSC5D,STAT5B,TGFB1,TLR2,TLR9,TNF,TNFRSF1B,TSPO,VCAM1,ZC3H12A,ZCCHC11
GO:BP	leukocyte chemotaxis	GO:0030595	3.59e-16	15.4454	216	1097	50	21272	2610528A11RIK,ADAM8,AIF1,CCL11,CCL22,CCL5,CCR1,CCR2,CCR7,CD74,CXCL1,CXCL10,CXCL11,CXCL12,CXCL13,CXCL14,CXCL16,CXCL2,CXCL5,CXCR2,CXCR5,EDNRA,FCER1G,FPR2,GPR183,GPSM3,GREM1,IL16,IL1B,LBP,LGMN,LYN,MDK,MIF,MMP28,NCKAP1L,NOD2,PDE4B,PF4,PLA2G7,PREX1,RAC2,RETNLG,S100A8,S100A9,S1PR1,SYK,TNFSF11,TRPM2,VAV1
GO:BP	cellular component organization or biogenesis	GO:0071840	5e-16	15.3006	6069	1097	448	21272	AAAS,ABCA1,ACACB,ACTR1A,ADAM8,ADAMTS1,ADAMTS14,ADAMTS9,ADAMTSL2,ADGRF1,AEBP1,AIF1,ALDH1A3,ALOX5AP,ANAPC15,ANTXR1,ANXA2,ANXA8,AP1M1,APOC1,APOE,ARC,ARHGAP4,ARHGDIA,ARHGEF17,ARID5A,ARPC1B,ARRB2,ASF1B,ATG9B,ATP1A3,ATP8B2,AURKA,B9D2,BBS9,BCL3,BDKRB1,BHLHA15,BIRC5,BOK,BST2,BUB1B,C1QA,C1QB,C1QC,C3,CAPG,CBX6,CCDC88B,CCK,CCL11,CCL5,CCM2,CCNA2,CCNF,CCR7,CD14,CD177,CD3D,CD3E,CD47,CD53,CD74,CDC25B,CDC34,CDC4…
GO:BP	cell chemotaxis	GO:0060326	5.39e-16	15.2685	306	1097	60	21272	2610528A11RIK,ACKR2,ADAM8,AIF1,ARRB2,CCL11,CCL22,CCL5,CCR1,CCR10,CCR2,CCR7,CD74,CXCL1,CXCL10,CXCL11,CXCL12,CXCL13,CXCL14,CXCL16,CXCL2,CXCL5,CXCR2,CXCR5,EDNRA,ENG,EPHA2,FCER1G,FPR2,GPR183,GPSM3,GREM1,HGF,IL16,IL1B,LBP,LGMN,LYN,MDK,MIF,MMP28,NCKAP1L,NOD2,PDE4B,PF4,PLA2G7,PREX1,RAC2,RETNLG,RHOG,S100A8,S100A9,S1PR1,SAA3,SYK,TMSB4X,TNFSF11,TRPM2,VAV1,VCAM1
GO:BP	regulation of leukocyte proliferation	GO:0070663	5.62e-16	15.25	235	1097	52	21272	ADA,AIF1,ARG2,BTK,CCDC88B,CCL5,CCR2,CCR7,CD3E,CD4,CD6,CD74,CD86,CEBPB,CTLA4,FOXP3,GPR183,GREM1,H2-AA,H2-AB1,IDO1,IGFBP2,IL1B,INPP5D,IRF1,ITGAL,LGALS9,LYN,MAD1L1,MIF,MYD88,MZB1,NCKAP1L,PTPN22,PTPN6,RAC2,RASAL3,RIPK3,SASH3,SLFN1,SPN,STAT5B,SYK,TARM1,TGFB1,TGFBR2,TLR9,TNFRSF1B,TNFSF13B,TYROBP,VCAM1,ZAP70
GO:BP	response to lipopolysaccharide	GO:0032496	5.63e-16	15.2494	373	1097	67	21272	ABCA1,ALPL,ARID5A,BDKRB1,CCL5,CCR7,CD14,CD6,CD68,CD86,CEBPB,CLDN1,CNP,CXCL1,CXCL10,CXCL13,CXCL16,CXCL2,CXCL5,DCN,EDNRA,FCGR4,GGT1,GGT5,GJA1,HSF1,IDO1,IL10RA,IL18BP,IL1A,IL1B,IRAK3,KCNJ8,LBP,LCN2,LGALS9,LILRB4A,LOXL1,LTF,LY86,LYN,MIF,MYD88,NFKB2,NFKBIB,NOD2,NOS2,PDE4B,PENK,PF4,PLCG2,PTGES,PTPN22,SBNO2,SIRPA,SLPI,SPON2,STAT5B,TGFB1,TLR2,TLR9,TNF,TNFRSF1B,TSPO,VCAM1,ZC3H12A,ZCCHC11
GO:BP	regulation of phosphate metabolic process	GO:0019220	5.79e-16	15.237	1798	1097	182	21272	ADAM8,AIF1,AK4,ANXA2,APOC1,APOE,ARRB2,B3GAT3,BDKRB1,BMP8B,C1QTNF1,C3,CAMK2N2,CARTPT,CCK,CCL11,CCL22,CCL5,CCNA2,CCND3,CCNF,CCR1,CCR7,CD2BP2,CD3E,CD4,CD6,CD74,CDC25B,CDCA2,CDH5,CDK1,CDK2AP1,CENPE,CHIL1,CKS1B,CKS2,CNTN1,CSF1R,CSF3,CSNK2B,DAB2,DBF4,DNAJA1,DOK2,DUSP2,EDNRA,EMILIN1,ENG,ENTPD1,EPHA2,EREG,FAM83D,FBLN1,FGD2,FGR,FLOT1,FLT4,FOXM1,FPR2,FYN,FZD1,GADD45B,GBP4,GHRL,GPR183,GPRC5B,GREM1,GSK3A,HCL…
GO:BP	regulation of phosphorus metabolic process	GO:0051174	6.15e-16	15.2114	1799	1097	182	21272	ADAM8,AIF1,AK4,ANXA2,APOC1,APOE,ARRB2,B3GAT3,BDKRB1,BMP8B,C1QTNF1,C3,CAMK2N2,CARTPT,CCK,CCL11,CCL22,CCL5,CCNA2,CCND3,CCNF,CCR1,CCR7,CD2BP2,CD3E,CD4,CD6,CD74,CDC25B,CDCA2,CDH5,CDK1,CDK2AP1,CENPE,CHIL1,CKS1B,CKS2,CNTN1,CSF1R,CSF3,CSNK2B,DAB2,DBF4,DNAJA1,DOK2,DUSP2,EDNRA,EMILIN1,ENG,ENTPD1,EPHA2,EREG,FAM83D,FBLN1,FGD2,FGR,FLOT1,FLT4,FOXM1,FPR2,FYN,FZD1,GADD45B,GBP4,GHRL,GPR183,GPRC5B,GREM1,GSK3A,HCL…
GO:BP	negative regulation of cellular process	GO:0048523	6.56e-16	15.1831	5006	1097	386	21272	2610528A11RIK,AARS,ACACB,ADA,ADAM8,ADAMTS9,ADAMTSL2,ADGRG3,AEBP1,AIF1,AKNA,ANAPC15,ANGPTL4,ANTXR1,ANXA2,ANXA5,ANXA8,APLP1,APOBEC3,APOC1,APOE,ARC,ARG2,ARHGAP4,ARHGDIA,ARHGEF1,ARID5A,ARNTL,ARRB2,ASNS,AURKA,BC100530,BCL3,BDKRB1,BHLHA15,BIRC5,BOK,BST2,BTK,BUB1B,C1QC,C1QTNF1,C3,C4B,CAMK2N2,CAPG,CARTPT,CBX6,CCL11,CCL5,CCND3,CCNF,CCR2,CCR7,CD2BP2,CD300LF,CD3E,CD47,CD74,CD86,CDC34,CDH5,CDK1,CEBPB,CEBPD,C…
GO:BP	positive regulation of protein metabolic process	GO:0051247	7.96e-16	15.0989	1719	1097	176	21272	ADAM8,AIF1,ANTXR1,ANXA2,APOE,ARID5A,ARNTL,ARRB2,AURKA,BCL3,BMP8B,BOK,C1QTNF1,C3,CARTPT,CCK,CCL11,CCL22,CCL5,CCND3,CCR1,CCR2,CCR7,CD3E,CD4,CD6,CD74,CDC25B,CDCA2,CDH5,CDK2AP1,CENPE,CFL1,CHIL1,CKS1B,CKS2,CLDN4,CNTN1,CSF1R,CSF3,CSNK2B,CTSC,CYBB,CYFIP2,DAB2,DBF4,ECSCR,EDNRA,EGLN2,EIF5A,ENG,EREG,FBLN1,FGD2,FLOT1,FLT4,FOXP3,FPR2,FYN,FZD1,FZR1,GADD45B,GATA3,GHRL,GJA1,GPR183,GPRC5B,GREM1,GSK3A,HAMP,HCLS1,…
GO:BP	negative regulation of immune system process	GO:0002683	8.78e-16	15.0567	457	1097	75	21272	ADA,ARG2,ARRB2,BST2,BTK,C1QC,CARTPT,CCR1,CCR2,CD300LF,CD47,CD55,CD68,CD74,CD86,CEBPB,COL3A1,CTLA4,CXCL12,CXCR2,DHX58,DTX1,EMILIN1,FCER1G,FGR,FOXP3,GPR171,GREM1,H2-AA,H2-AB1,H2-OA,IDO1,IL27RA,IL33,IL4RA,IL7R,INPP5D,IRAK3,IRF1,LAX1,LGALS9,LPXN,LTF,LYN,MAD1L1,MDK,MIF,MMP28,NFKBID,NLRC5,NME1,NOD2,PF4,PGLYRP1,PGLYRP2,PTPN22,PTPN6,RUNX3,SERPING1,SFRP1,SLFN1,SMPDL3B,SOCS1,SPN,STAT5B,TAP1,TARM1,TBC1D10C,…
GO:BP	regulation of cellular component organization	GO:0051128	1.86e-15	14.7314	2446	1097	225	21272	ABCA1,ADAMTS1,AEBP1,ANAPC15,ANTXR1,ANXA2,APOC1,APOE,ARC,ARHGAP4,ARHGDIA,ARID5A,ARPC1B,ARRB2,BDKRB1,BIRC5,BOK,BST2,BUB1B,C3,CAPG,CCK,CCL11,CCNF,CCR7,CD14,CD177,CD47,CD53,CDC34,CDC42EP2,CDCA5,CDH5,CENPE,CEP250,CFL1,CLDN1,CNTN1,COL16A1,COL5A1,COLQ,COTL1,CREB3L2,CRLF3,CSF1R,CSF2RB,CSF3,CTSZ,CXCL10,CXCL12,CXCL13,CXCL16,CXCL5,CXCR4,CYBA,DAB2,DCN,DDX11,DDX56,DNAJB1,DNPH1,DRAXIN,EHD2,EIF4EBP1,EIF5A,ELN,E…
GO:BP	regulation of multicellular organismal development	GO:2000026	2.64e-15	14.578	2171	1097	206	21272	ACACB,ADA,ADAM8,ADAMTS1,ADAMTS9,APOE,ARC,ARHGAP4,ARNTL,ARRB2,BGLAP3,C1QC,C3,C6,CARTPT,CCL11,CCL5,CCR1,CCR2,CCR7,CD3E,CD4,CD74,CD86,CDH5,CDK1,CEBPB,CENPF,CFL1,CHIL1,CNTN1,COL3A1,COL4A2,COL5A1,COLQ,CREB3L2,CSF1R,CSF3,CTLA4,CTSC,CTSZ,CXCL1,CXCL10,CXCL12,CXCL5,CXCR2,CXCR4,CYBB,DAB2,DCN,DDAH1,DDX56,DNAJB11,DRAXIN,DTX1,E2F2,ECSCR,EDNRA,EMILIN1,ENG,EPHA2,ETS1,FANCA,FBN2,FES,FKBP4,FLOT1,FOXP3,FYN,FZD1,GA…
GO:BP	regulation of cell population proliferation	GO:0042127	3.95e-15	14.403	1746	1097	176	21272	ADA,ADAMTS1,AIF1,ANXA2,APOE,ARG2,BIRC5,BLK,BOK,BTK,CCDC88B,CCK,CCL11,CCL5,CCNA2,CCND3,CCR2,CCR7,CD248,CD3E,CD4,CD47,CD6,CD74,CD86,CDH5,CDK1,CEBPB,CHST11,CLDN1,CNN2,COL18A1,CSF1R,CSF3,CTLA4,CTSZ,CXCL1,CXCL10,CXCL11,CXCL12,CXCR2,CYBA,DDAH1,E2F7,EDNRA,EGFL7,EIF5A,EMD,ENG,EREG,ETS1,FAM129B,FANCA,FBLN1,FES,FGR,FLT4,FOXM1,FOXP3,FUT2,FYN,FZR1,GATA3,GHRL,GJA1,GPR183,GREM1,H2-AA,H2-AB1,HCK,HCLS1,HSF1,HSPA…
GO:BP	T cell differentiation	GO:0030217	4.85e-15	14.314	255	1097	53	21272	ADA,ADAM8,BATF,BCL3,CCR2,CCR7,CD3D,CD3E,CD3G,CD4,CD74,CD8A,CTLA4,DOCK2,DTX1,FANCA,FCER1G,FOXP3,GATA3,GPR183,H2-AA,H2-OA,IL1B,IL2RG,IL4RA,IL7R,IRF1,IRF4,LFNG,LGALS9,LY9,MDK,NCKAP1L,NFKBID,PRDM1,PREX1,PTPN22,RHOH,RIPK3,RUNX3,SASH3,SATB1,SOCS1,SPN,STAT5B,SYK,TCF7,TCIRG1,TGFB1,TGFBR2,VAV1,ZAP70,ZC3H12A
GO:BP	regulation of hemopoiesis	GO:1903706	5.41e-15	14.2668	409	1097	69	21272	ADA,ADAM8,C1QC,CARTPT,CCL5,CCR1,CCR2,CCR7,CD4,CD74,CEBPB,CSF1R,CSF3,CTLA4,CXCL1,DTX1,ETS1,FANCA,FES,FOXP3,GATA3,GPR171,H2-AA,H2-OA,HCLS1,IL1B,IL2RG,IL4RA,IL7R,INPP5D,IRF1,ITGB3,LGALS9,LTF,LYN,MDK,MMP14,NCKAP1L,NFKBID,NME1,NOTCH2,PF4,PGLYRP1,PGLYRP2,PRDM1,PTPN6,RASSF2,RBP1,RHOH,RUNX3,SASH3,SFRP1,SOCS1,SPI1,STAT1,STAT5B,SYK,TCF7,TGFB1,TGFBR2,THPO,TLR9,TMEM176A,TMEM176B,TNF,TNFSF11,TYROBP,ZAP70,ZC3H…
GO:BP	regulation of cellular protein metabolic process	GO:0032268	5.62e-15	14.2504	2681	1097	239	21272	AARS,ADAM8,AIF1,ANTXR1,ANXA2,ANXA8,APOE,ARID5A,ARNTL,ARRB2,AURKA,B3GAT3,BC100530,BCL3,BDKRB1,BIRC5,BMP8B,BOK,BST2,C1QTNF1,C3,C4B,CAMK2N2,CARTPT,CCK,CCL11,CCL22,CCL5,CCNA2,CCND3,CCNF,CCR1,CCR7,CD3E,CD4,CD6,CD74,CDC25B,CDCA2,CDH5,CDK2AP1,CENPE,CFL1,CHIL1,CKS1B,CKS2,CLDN4,CNTN1,CRTAP,CSF1R,CSF3,CSNK2B,CSTB,CTSC,CTSZ,CYFIP2,DAB2,DBF4,DERL3,DNAJA1,DOK2,DUSP2,ECSCR,EDNRA,EIF3B,EIF4EBP1,EIF5A,EMILIN1,EN…
GO:BP	positive regulation of molecular function	GO:0044093	5.69e-15	14.245	1724	1097	174	21272	ADAM8,ADGRF1,AHSA1,ALOX5AP,ANTXR1,ANXA2,APOE,ARC,ARHGAP4,ARHGAP9,ARHGDIA,ARHGEF1,ARRB2,B3GAT3,BOK,CACNA1D,CARTPT,CCK,CCL11,CCL22,CCL5,CCND3,CCR7,CD4,CD74,CDC25B,CDC42EP2,CDCA5,CENPE,CFL1,CHIL1,CHN2,CHTF18,CKS1B,CKS2,CLDN4,CSF1R,CSF3,CXCL13,CYBA,CYFIP2,DBF4,DDX11,DEPDC1B,DNAJA1,DNAJB1,DNAJB11,DOCK2,EPHA2,EREG,FAM129B,FBLN1,FGD2,FGR,FLOT1,FLOT2,FLT4,FPR2,FYN,FZD1,FZR1,GADD45B,GATA3,GHRL,GPRC5B,GREM…
GO:BP	regulation of protein phosphorylation	GO:0001932	5.75e-15	14.2403	1474	1097	156	21272	ADAM8,AIF1,ANXA2,APOE,ARRB2,BDKRB1,BMP8B,C1QTNF1,C3,CAMK2N2,CARTPT,CCK,CCL11,CCL22,CCL5,CCNA2,CCND3,CCNF,CCR1,CCR7,CD3E,CD4,CD6,CD74,CDC25B,CDH5,CDK2AP1,CENPE,CHIL1,CKS1B,CKS2,CNTN1,CSF1R,CSF3,CSNK2B,DAB2,DBF4,DNAJA1,DOK2,DUSP2,EDNRA,EMILIN1,ENG,EPHA2,EREG,FAM83D,FBLN1,FGD2,FGR,FLOT1,FLT4,FOXM1,FPR2,FYN,FZD1,GADD45B,GBP4,GHRL,GPR183,GPRC5B,GREM1,GSK3A,HCLS1,HEG1,HGF,HSF1,HSP90AB1,ICAM1,IGFBP4,IL1…
GO:BP	cell differentiation	GO:0030154	9.41e-15	14.0263	4274	1097	338	21272	ADA,ADAM8,ADAMTS1,ADAMTS9,ADGRF1,ADGRG3,AKNA,ANTXR1,ANXA2,AP1M1,APOBEC3,APOE,ARC,ARHGAP4,ARID5A,ARNTL,ARRB2,AURKA,BATF,BBS9,BCL3,BGLAP3,BHLHA15,BLK,BMP8B,BOK,BPGM,BTK,C1QA,C1QC,C3,CARTPT,CCK,CCL11,CCL5,CCM2,CCR1,CCR2,CCR7,CD300LF,CD3D,CD3E,CD3G,CD4,CD53,CD74,CD8A,CDC25B,CDH5,CDK1,CEBPB,CEBPD,CERS3,CFL1,CHL1,CHST11,CHSY1,CLDN1,CLIC4,CMTM7,CNP,CNTN1,CNTNAP1,COL18A1,COL27A1,COL3A1,COL4A1,COL4A2,COL5…
GO:BP	cellular response to stimulus	GO:0051716	9.5e-15	14.0223	8305	1097	566	21272	2610528A11RIK,ABCA1,ACKR1,ACKR2,ADA,ADAM23,ADAM8,ADAMTS14,ADAMTSL2,ADGRF1,ADGRG3,AIF1,AK4,AKR1B8,ALDH1A3,ALKBH2,ALOX5AP,ALPL,ANGPTL4,ANXA5,AP1M1,APLP1,APOE,APRT,ARC,ARG2,ARHGAP30,ARHGAP4,ARHGAP9,ARHGDIA,ARHGEF1,ARHGEF6,ARID5A,ARNTL,ARRB2,ASNS,ATIC,ATP1A3,BATF,BCL3,BDKRB1,BGLAP3,BHLHA15,BIRC5,BLK,BMP8B,BOK,BTK,BTLA,C1QTNF1,C3,CACNA1D,CAD,CARTPT,CCK,CCL11,CCL22,CCL5,CCNA2,CCND3,CCR1,CCR10,CCR2,CCR7…
GO:BP	extracellular matrix organization	GO:0030198	1e-14	14.0001	259	1097	53	21272	ADAMTS14,ADAMTS9,ADAMTSL2,AEBP1,ANTXR1,ANXA2,BCL3,COL16A1,COL18A1,COL27A1,COL3A1,COL4A1,COL4A2,COL5A1,COL5A3,COL6A4,COLQ,CRISPLD2,EFEMP2,ELN,EMILIN1,ENG,ETS1,FBLN1,FLOT1,FSCN1,GPM6B,GREM1,ITGB3,KLK4,LAMC1,LOXL2,MFAP4,MMP10,MMP13,MMP14,MMP19,MMP2,MMP28,MMP8,MMP9,NFKB2,NOX1,OLFML2B,PLOD3,RAMP2,SCARA3,SFRP2,SH3PXD2B,SULF1,TGFB1,TNF,TNFRSF1B
GO:BP	positive regulation of phosphorus metabolic process	GO:0010562	1.09e-14	13.9625	1162	1097	132	21272	ADAM8,AIF1,ANXA2,APOE,ARRB2,BMP8B,C1QTNF1,C3,CARTPT,CCK,CCL11,CCL22,CCL5,CCND3,CCR1,CCR7,CD3E,CD4,CD6,CD74,CDC25B,CDCA2,CDH5,CDK1,CDK2AP1,CENPE,CHIL1,CKS1B,CKS2,CNTN1,CSF1R,CSF3,CSNK2B,DAB2,DBF4,EDNRA,ENG,EPHA2,EREG,FGD2,FGR,FLOT1,FLT4,FPR2,FYN,FZD1,GADD45B,GHRL,GPR183,GPRC5B,GREM1,GSK3A,HCLS1,HGF,HSF1,HSP90AB1,ICAM1,IGFBP4,IL11,IL1A,IL1B,IL27RA,INCENP,IQGAP3,ITGB3,KIF14,LAT,LCP2,LGALS9,LMNB1,LTF…
GO:BP	positive regulation of phosphate metabolic process	GO:0045937	1.09e-14	13.9625	1162	1097	132	21272	ADAM8,AIF1,ANXA2,APOE,ARRB2,BMP8B,C1QTNF1,C3,CARTPT,CCK,CCL11,CCL22,CCL5,CCND3,CCR1,CCR7,CD3E,CD4,CD6,CD74,CDC25B,CDCA2,CDH5,CDK1,CDK2AP1,CENPE,CHIL1,CKS1B,CKS2,CNTN1,CSF1R,CSF3,CSNK2B,DAB2,DBF4,EDNRA,ENG,EPHA2,EREG,FGD2,FGR,FLOT1,FLT4,FPR2,FYN,FZD1,GADD45B,GHRL,GPR183,GPRC5B,GREM1,GSK3A,HCLS1,HGF,HSF1,HSP90AB1,ICAM1,IGFBP4,IL11,IL1A,IL1B,IL27RA,INCENP,IQGAP3,ITGB3,KIF14,LAT,LCP2,LGALS9,LMNB1,LTF…
GO:BP	extracellular structure organization	GO:0043062	1.43e-14	13.8458	261	1097	53	21272	ADAMTS14,ADAMTS9,ADAMTSL2,AEBP1,ANTXR1,ANXA2,BCL3,COL16A1,COL18A1,COL27A1,COL3A1,COL4A1,COL4A2,COL5A1,COL5A3,COL6A4,COLQ,CRISPLD2,EFEMP2,ELN,EMILIN1,ENG,ETS1,FBLN1,FLOT1,FSCN1,GPM6B,GREM1,ITGB3,KLK4,LAMC1,LOXL2,MFAP4,MMP10,MMP13,MMP14,MMP19,MMP2,MMP28,MMP8,MMP9,NFKB2,NOX1,OLFML2B,PLOD3,RAMP2,SCARA3,SFRP2,SH3PXD2B,SULF1,TGFB1,TNF,TNFRSF1B
GO:BP	positive regulation of signaling	GO:0023056	1.49e-14	13.8279	1869	1097	183	21272	ADA,ADAM8,AIF1,ALDH1A3,ANXA2,APOE,ARC,ARID5A,ARNTL,ARRB2,BLK,BMP8B,BOK,C1QTNF1,C3,CACNA1D,CARTPT,CCL11,CCL22,CCL5,CCR1,CCR2,CCR7,CD14,CD2,CD300LF,CD3E,CD4,CD74,CD8A,CDH5,CFL1,CHIL1,CHSY1,CLEC4N,COL3A1,CRLF3,CSF1R,CSF3,CSNK2B,CTSC,CXCL12,CXCL5,CXCR4,CYBA,CYFIP2,DAB2,DCN,DEPDC1B,DHX58,DOCK2,EDNRA,ENG,EREG,F10,FGD2,FGR,FLOT1,FLT4,FPR2,FYN,G0S2,GADD45B,GAPDH,GATA3,GHRL,GJA1,GPR183,GPRC5B,GREM1,GSDMD,…
GO:BP	regulation of signal transduction	GO:0009966	1.5e-14	13.8232	2841	1097	248	21272	ABCA1,ADA,ADAM8,ADAMTSL2,ADGRG3,ALDH1A3,APLP1,APOE,ARC,ARHGDIA,ARNTL,ARRB2,BCL3,BMP8B,BOK,C1QTNF1,C3,CARTPT,CCL11,CCL22,CCL5,CCND3,CCR1,CCR7,CD14,CD177,CD300LF,CD3E,CD4,CD47,CD74,CD8A,CDC34,CDH5,CFL1,CHIL1,CHN2,CHST11,CHSY1,CLEC4N,COL3A1,CRLF3,CSF1R,CSF3,CSNK2B,CTSC,CXCL12,CXCL5,CXCR4,CYBA,CYFIP2,CYTH4,DAB2,DCN,DENND4B,DEPDC1B,DHX58,DKK3,DKKL1,DNAJA1,DOCK2,DOK2,DRAXIN,DTX1,DUSP2,EDNRA,EGFL7,EMD,E…
GO:BP	positive regulation of phosphorylation	GO:0042327	1.58e-14	13.8024	1089	1097	126	21272	ADAM8,AIF1,ANXA2,APOE,ARRB2,BMP8B,C1QTNF1,C3,CARTPT,CCK,CCL11,CCL22,CCL5,CCND3,CCR1,CCR7,CD3E,CD4,CD6,CD74,CDC25B,CDK1,CDK2AP1,CENPE,CHIL1,CKS1B,CKS2,CNTN1,CSF1R,CSF3,CSNK2B,DAB2,DBF4,EDNRA,ENG,EPHA2,EREG,FGD2,FGR,FLOT1,FLT4,FPR2,FYN,FZD1,GADD45B,GHRL,GPR183,GPRC5B,GREM1,GSK3A,HCLS1,HGF,HSF1,HSP90AB1,ICAM1,IGFBP4,IL11,IL1A,IL1B,IL27RA,INCENP,IQGAP3,ITGB3,KIF14,LAT,LCP2,LGALS9,LMNB1,LTF,LTK,LYN,MA…
GO:BP	cellular developmental process	GO:0048869	1.61e-14	13.7937	4355	1097	342	21272	ADA,ADAM8,ADAMTS1,ADAMTS9,ADGRF1,ADGRG3,AKNA,ANTXR1,ANXA2,AP1M1,APOBEC3,APOE,ARC,ARG2,ARHGAP4,ARID5A,ARNTL,ARRB2,AURKA,BATF,BBS9,BCL3,BGLAP3,BHLHA15,BLK,BMP8B,BOK,BPGM,BTK,C1QA,C1QC,C3,CARTPT,CCK,CCL11,CCL5,CCM2,CCR1,CCR2,CCR7,CD300LF,CD3D,CD3E,CD3G,CD4,CD53,CD74,CD8A,CDC25B,CDH5,CDK1,CEBPB,CEBPD,CERS3,CFL1,CHL1,CHST11,CHSY1,CLDN1,CLIC4,CMTM7,CNP,CNTN1,CNTNAP1,COL18A1,COL27A1,COL3A1,COL4A1,COL4A2…
GO:BP	protein phosphorylation	GO:0006468	2.1e-14	13.6776	1933	1097	187	21272	ADAM8,AIF1,ANXA2,APOE,ARRB2,AURKA,BDKRB1,BIRC5,BLK,BMP8B,BTK,BUB1B,C1QTNF1,C3,CAD,CAMK2N2,CARTPT,CCK,CCL11,CCL22,CCL5,CCNA2,CCND3,CCNF,CCR1,CCR7,CD3E,CD4,CD6,CD74,CDC25B,CDH5,CDK1,CDK2AP1,CENPE,CFL1,CHIL1,CKS1B,CKS2,CNTN1,CSF1R,CSF3,CSNK2B,DAB2,DBF4,DNAJA1,DOK2,DUSP2,EDNRA,EMILIN1,ENG,EPHA2,EREG,FAM83D,FBLN1,FES,FGD2,FGR,FLOT1,FLT4,FOXM1,FPR2,FYN,FZD1,GADD45B,GBP4,GHRL,GPR183,GPRC5B,GREM1,GSK3A,G…
GO:BP	positive regulation of cell communication	GO:0010647	2.36e-14	13.6274	1863	1097	182	21272	ADA,ADAM8,AIF1,ALDH1A3,APOE,ARC,ARID5A,ARNTL,ARRB2,BLK,BMP8B,BOK,C1QTNF1,C3,CACNA1D,CARTPT,CCL11,CCL22,CCL5,CCR1,CCR2,CCR7,CD14,CD2,CD300LF,CD3E,CD4,CD74,CD8A,CDH5,CFL1,CHIL1,CHSY1,CLEC4N,COL3A1,CRLF3,CSF1R,CSF3,CSNK2B,CTSC,CXCL12,CXCL5,CXCR4,CYBA,CYFIP2,DAB2,DCN,DEPDC1B,DHX58,DOCK2,EDNRA,ENG,EREG,F10,FGD2,FGR,FLOT1,FLT4,FPR2,FYN,G0S2,GADD45B,GAPDH,GATA3,GHRL,GJA1,GPR183,GPRC5B,GREM1,GSDMD,GSK3A,…
GO:BP	regulation of signaling	GO:0023051	2.75e-14	13.5613	3374	1097	281	21272	ABCA1,ADA,ADAM8,ADAMTSL2,ADGRG3,AIF1,ALDH1A3,ANXA2,ANXA5,APLP1,APOE,ARC,ARG2,ARHGDIA,ARID5A,ARNTL,ARRB2,BCL3,BIRC5,BLK,BMP8B,BOK,C1QTNF1,C3,CACNA1D,CARTPT,CCL11,CCL22,CCL5,CCND3,CCR1,CCR2,CCR7,CD14,CD177,CD2,CD300LF,CD3E,CD4,CD47,CD74,CD8A,CDC34,CDH5,CFL1,CHIL1,CHN2,CHST11,CHSY1,CLEC4N,COL3A1,CRLF3,CSF1R,CSF3,CSNK2B,CTSC,CXCL12,CXCL5,CXCR4,CYBA,CYFIP2,CYTH4,DAB2,DCN,DENND4B,DEPDC1B,DHX58,DKK3,DKK…
GO:BP	positive regulation of cellular protein metabolic process	GO:0032270	2.88e-14	13.5405	1611	1097	164	21272	ADAM8,AIF1,ANTXR1,ANXA2,APOE,ARID5A,ARNTL,ARRB2,AURKA,BCL3,BMP8B,BOK,C1QTNF1,C3,CARTPT,CCK,CCL11,CCL22,CCL5,CCND3,CCR1,CCR7,CD3E,CD4,CD6,CD74,CDC25B,CDCA2,CDH5,CDK2AP1,CENPE,CFL1,CHIL1,CKS1B,CKS2,CLDN4,CNTN1,CSF1R,CSF3,CSNK2B,CTSC,CYFIP2,DAB2,DBF4,ECSCR,EDNRA,EIF5A,ENG,EREG,FBLN1,FGD2,FLOT1,FLT4,FOXP3,FPR2,FYN,FZD1,FZR1,GADD45B,GATA3,GHRL,GPR183,GPRC5B,GREM1,GSK3A,HAMP,HCLS1,HGF,HIP1R,HSF1,HSP90A…
GO:BP	response to oxygen-containing compound	GO:1901700	4.51e-14	13.3456	1803	1097	177	21272	ABCA1,ABCC9,ADA,AIF1,AKR1B8,ALPL,ANXA5,APLP1,APRT,ARID5A,ARPC1B,ASNS,ATP1A3,BDKRB1,BGLAP3,BIRC5,BTK,CACNA1D,CAD,CCL5,CCNA2,CCND3,CCR7,CD14,CD6,CD68,CD86,CDK1,CEBPB,CFL1,CLDN1,CLDN4,CNP,COL16A1,COL3A1,COL4A1,COL6A2,CXCL1,CXCL10,CXCL12,CXCL13,CXCL16,CXCL2,CXCL5,CYBA,CYBB,DCN,DDX11,DDX18,DUOX2,EDNRA,EIF4EBP1,ERCC1,EREG,ETS1,FCGR4,FES,FPR2,FYN,GATA3,GGT1,GGT5,GHRL,GJA1,GSK3A,H2AFZ,HGF,HP,HSF1,HSP90AB…
GO:BP	regulation of cell communication	GO:0010646	5.45e-14	13.2632	3359	1097	279	21272	ABCA1,ADA,ADAM8,ADAMTSL2,ADGRG3,AIF1,ALDH1A3,ANXA5,APLP1,APOE,ARC,ARG2,ARHGDIA,ARID5A,ARNTL,ARRB2,BCL3,BIRC5,BLK,BMP8B,BOK,C1QTNF1,C3,CACNA1D,CARTPT,CCL11,CCL22,CCL5,CCND3,CCR1,CCR2,CCR7,CD14,CD177,CD2,CD300LF,CD3E,CD4,CD47,CD74,CD8A,CDC34,CDH5,CFL1,CHIL1,CHN2,CHST11,CHSY1,CLEC4N,COL3A1,CRLF3,CSF1R,CSF3,CSNK2B,CTSC,CXCL12,CXCL5,CXCR4,CYBA,CYFIP2,CYTH4,DAB2,DCN,DENND4B,DEPDC1B,DHX58,DKK3,DKKL1,DNA…
GO:BP	organonitrogen compound metabolic process	GO:1901564	5.64e-14	13.2488	6429	1097	460	21272	AARS,AARSD1,ABCA1,ACACB,ACOT7,ADA,ADAM23,ADAM8,ADAMTS1,ADAMTS14,ADAMTS4,ADAMTS9,ADAMTSL2,AEBP1,AIF1,AK4,ALAS1,ALDH7A1,ALG3,ANTXR1,ANXA2,ANXA8,APOBEC3,APOC1,APOE,APOL9B,APRT,ARG2,ARID5A,ARNTL,ARRB2,ASNS,ASPRV1,ATIC,AURKA,B3GAT3,B3GNT9,B4GALNT1,BC100530,BCL3,BDKRB1,BGN,BIRC5,BLK,BMP8B,BOK,BPGM,BST2,BTK,BUB1B,C1QTNF1,C1RA,C1S1,C2,C3,C4B,CAD,CAMK2N2,CAPNS1,CARS,CARTPT,CCK,CCL11,CCL22,CCL5,CCNA2,CCND3…
GO:BP	positive regulation of signal transduction	GO:0009967	5.86e-14	13.2319	1581	1097	161	21272	ADA,ADAM8,ALDH1A3,APOE,ARC,ARNTL,ARRB2,BMP8B,BOK,C1QTNF1,C3,CARTPT,CCL11,CCL22,CCL5,CCR1,CCR7,CD14,CD300LF,CD3E,CD4,CD74,CD8A,CDH5,CFL1,CHIL1,CHSY1,CLEC4N,COL3A1,CRLF3,CSF1R,CSF3,CSNK2B,CTSC,CXCL5,CXCR4,CYBA,CYFIP2,DAB2,DCN,DEPDC1B,DHX58,DOCK2,EDNRA,ENG,EREG,F10,FGD2,FGR,FLOT1,FLT4,FPR2,FYN,G0S2,GADD45B,GATA3,GHRL,GPR183,GPRC5B,GREM1,GSK3A,HCLS1,HGF,HIP1R,HSF1,HSP90AB1,ICAM1,IFT172,IGFBP4,IGFBP5,…
GO:BP	cellular process	GO:0009987	6e-14	13.2218	17682	1097	1006	21272	1600014C10RIK,2610528A11RIK,AAAS,AARS,AARSD1,ABCA1,ABCC9,ACACB,ACKR1,ACKR2,ACOT7,ACTR1A,ADA,ADAM23,ADAM8,ADAMTS1,ADAMTS14,ADAMTS9,ADAMTSL2,ADGRF1,ADGRG3,AEBP1,AHSA1,AIF1,AK4,AKNA,AKR1B8,ALAS1,ALDH1A3,ALDH7A1,ALG3,ALKBH2,ALOX5AP,ALPL,ALYREF,ANAPC15,ANGPTL4,ANTXR1,ANXA2,ANXA5,ANXA8,AOAH,AP1M1,AP1S1,AP2S1,APLP1,APOBEC3,APOC1,APOE,APRT,ARC,ARF2,ARG2,ARHGAP30,ARHGAP4,ARHGAP9,ARHGDIA,ARHGEF1,ARHGEF17,A…
GO:BP	blood vessel development	GO:0001568	6.31e-14	13.1998	732	1097	96	21272	ADAM8,ADAMTS1,ADAMTS9,ANGPTL4,ANTXR1,ANXA2,APOE,C3,C6,CCDC134,CCL11,CCL5,CCM2,CCR2,CDH5,CHIL1,CLIC4,COL18A1,COL3A1,COL4A1,COL4A2,COL5A1,CXCL10,CXCL12,CXCR2,CXCR4,CYBB,DCN,DDAH1,E2F2,E2F7,ECSCR,EDNRA,EFEMP2,EGFL7,EMILIN1,ENG,EPHA2,EREG,ETS1,FLT4,GHRL,GJA1,GREM1,HEG1,HGF,IL1A,IL1B,ITGB2,ITGB3,KLF2,LAMA1,LAMA4,LOXL1,LOXL2,LRG1,LYL1,MDK,MFGE8,MMP14,MMP19,MMP2,MMP9,NDST1,NOTCH2,NOX1,PCSK5,PECAM1,PF4,P…
GO:BP	regulation of tumor necrosis factor superfamily cytokine production	GO:1903555	9.29e-14	13.032	168	1097	41	21272	ADAM8,ARG2,ARID5A,ARRB2,BCL3,CCR2,CCR7,CD14,CD2,CD47,CYBA,CYBB,FCER1G,FOXP3,GHRL,HSF1,IL1A,IL27RA,IRAK3,LBP,LGALS9,LTF,MIF,MMP8,MYD88,NOD2,PF4,PTPN22,PTPN6,SASH3,SIRPA,SPN,SPON2,SYK,TLR9,TNFRSF8,TRIM27,TSPO,TYROBP,ZBTB20,ZC3H12A
GO:BP	positive regulation of immune response	GO:0050778	9.58e-14	13.0186	619	1097	86	21272	ADA,ADAM8,ARID5A,BLK,BTK,C1QA,C1QB,C1QC,C1RA,C1S1,C2,C3,C4B,C6,CCR2,CCR7,CD177,CD247,CD3E,CD4,CD47,CD55,CD74,CFB,CFP,CTLA4,EREG,FCER1G,FGR,FOXP3,FPR1,FPR2,FYN,GATA3,GBP5,GPRC5B,H2-AB1,H2-K1,HSPA8,IDO1,IL18RAP,IL1B,IL1R1,IL27RA,IL33,IL4RA,IRF1,LAX1,LBP,LCP2,LGALS9,LIME1,LPXN,LYN,MAD2L2,MIF,MNDAL,MYO1G,NCKAP1L,NFKBID,NLRC5,NOD2,PARK7,PDE4B,PLCG2,PQBP1,PTPN22,PTPN6,PYHIN1,SASH3,SEMA7A,SERPING1,SH2B2…
GO:BP	regulation of biological quality	GO:0065008	9.96e-14	13.0018	3876	1097	310	21272	1600014C10RIK,AARS,AARSD1,ABCA1,ACACB,ACKR2,ADA,ADAM8,AKR1B8,ALDH1A3,ANGPTL4,ANXA2,ANXA5,ANXA8,APOE,APRT,ARC,ARHGAP4,ARHGDIA,ARNTL,ARPC1B,ATP1A3,ATP8B2,AURKA,B4GALNT1,BDKRB1,BHLHA15,BIRC5,BLK,BMP8B,BOK,BPGM,BTK,C1QTNF1,C2CD4A,C2CD4B,C3,CACNA1D,CAD,CAPG,CAR12,CARTPT,CCK,CCL11,CCL5,CCR1,CCR10,CCR2,CCR7,CD4,CD52,CD74,CDC42EP2,CDH5,CEBPB,CFL1,CHST3,CLDN1,CLDN4,CLIC4,CNP,CNTNAP1,COLQ,COTL1,CP,CRTAP,CS…
GO:BP	regulation of intracellular signal transduction	GO:1902531	1.26e-13	12.899	1580	1097	160	21272	ABCA1,ADA,ADAM8,ADGRG3,APLP1,APOE,ARHGDIA,ARNTL,ARRB2,BCL3,BMP8B,BOK,C1QTNF1,C3,CARTPT,CCL11,CCL22,CCL5,CCR1,CCR7,CD14,CD3E,CD4,CD74,CD8A,CDC34,CHIL1,CHN2,CLEC4N,COL3A1,CSF1R,CSF3,CXCL12,CYTH4,DCN,DENND4B,DHX58,DNAJA1,DOCK2,DOK2,DUSP2,EDNRA,EMILIN1,ENG,EPHA2,F10,FAM83D,FBLN1,FGD2,FGR,FLOT1,FLT4,FOXM1,FPR2,FYN,GADD45B,GATA3,GHRL,GPR183,GPRC5B,GREM1,GSK3A,HCLS1,HEG1,HGF,HOMER3,HSP90AB1,ICAM1,IGFBP4…
GO:BP	regulation of protein modification process	GO:0031399	2.51e-13	12.5996	1878	1097	180	21272	ADAM8,AIF1,ANXA2,APOE,ARID5A,ARNTL,ARRB2,B3GAT3,BDKRB1,BMP8B,C1QTNF1,C3,CAMK2N2,CARTPT,CCK,CCL11,CCL22,CCL5,CCNA2,CCND3,CCNF,CCR1,CCR7,CD3E,CD4,CD6,CD74,CDC25B,CDCA2,CDH5,CDK2AP1,CENPE,CHIL1,CKS1B,CKS2,CNTN1,CRTAP,CSF1R,CSF3,CSNK2B,DAB2,DBF4,DNAJA1,DOK2,DUSP2,EDNRA,EMILIN1,ENG,EPHA2,EREG,FAM83D,FBLN1,FGD2,FGR,FLOT1,FLT4,FOXM1,FOXP3,FPR2,FYN,FZD1,FZR1,GADD45B,GATA3,GBP4,GHRL,GPR183,GPRC5B,GREM1,GS…
GO:BP	positive regulation of protein modification process	GO:0031401	2.62e-13	12.5812	1248	1097	135	21272	ADAM8,AIF1,ANXA2,APOE,ARID5A,ARNTL,ARRB2,BMP8B,C1QTNF1,C3,CARTPT,CCK,CCL11,CCL22,CCL5,CCND3,CCR1,CCR7,CD3E,CD4,CD6,CD74,CDC25B,CDCA2,CDH5,CDK2AP1,CENPE,CHIL1,CKS1B,CKS2,CNTN1,CSF1R,CSF3,CSNK2B,DAB2,DBF4,EDNRA,ENG,EREG,FGD2,FLOT1,FLT4,FOXP3,FPR2,FYN,FZD1,FZR1,GADD45B,GATA3,GHRL,GPR183,GPRC5B,GREM1,GSK3A,HCLS1,HGF,HSF1,HSP90AB1,HSPBP1,ICAM1,IGFBP4,IL11,IL1A,IL1B,IL27RA,INCENP,IQGAP3,ITGB3,JDP2,KIF1…
GO:BP	alpha-beta T cell activation	GO:0046631	3.49e-13	12.4571	150	1097	38	21272	ADA,ARG2,BATF,BCL3,CCR2,CCR7,CD3E,DOCK2,FOXP3,GATA3,GPR183,H2-AB1,HSPH1,IL2RG,IL4RA,IRF1,IRF4,LGALS9,LILRB4A,LY9,NCKAP1L,NFKBID,PRDM1,PTPN22,RASAL3,RUNX3,SASH3,SATB1,SOCS1,SPN,SYK,TARM1,TCF7,TCIRG1,TGFB1,TGFBR2,ZAP70,ZC3H12A
GO:BP	tumor necrosis factor superfamily cytokine production	GO:0071706	3.55e-13	12.4499	174	1097	41	21272	ADAM8,ARG2,ARID5A,ARRB2,BCL3,CCR2,CCR7,CD14,CD2,CD47,CYBA,CYBB,FCER1G,FOXP3,GHRL,HSF1,IL1A,IL27RA,IRAK3,LBP,LGALS9,LTF,MIF,MMP8,MYD88,NOD2,PF4,PTPN22,PTPN6,SASH3,SIRPA,SPN,SPON2,SYK,TLR9,TNFRSF8,TRIM27,TSPO,TYROBP,ZBTB20,ZC3H12A
GO:BP	regulation of tumor necrosis factor production	GO:0032680	3.64e-13	12.4394	166	1097	40	21272	ARG2,ARID5A,ARRB2,BCL3,CCR2,CCR7,CD14,CD2,CD47,CYBA,CYBB,FCER1G,FOXP3,GHRL,HSF1,IL1A,IL27RA,IRAK3,LBP,LGALS9,LTF,MIF,MMP8,MYD88,NOD2,PF4,PTPN22,PTPN6,SASH3,SIRPA,SPN,SPON2,SYK,TLR9,TNFRSF8,TRIM27,TSPO,TYROBP,ZBTB20,ZC3H12A
GO:BP	vasculature development	GO:0001944	3.71e-13	12.4302	764	1097	97	21272	ADAM8,ADAMTS1,ADAMTS9,ANGPTL4,ANTXR1,ANXA2,APOE,C3,C6,CCDC134,CCL11,CCL5,CCM2,CCR2,CDH5,CHIL1,CLIC4,COL18A1,COL3A1,COL4A1,COL4A2,COL5A1,CXCL10,CXCL12,CXCR2,CXCR4,CYBB,DCN,DDAH1,E2F2,E2F7,ECSCR,EDNRA,EFEMP2,EGFL7,EMILIN1,ENG,EPHA2,EREG,ETS1,FLT4,GHRL,GJA1,GREM1,HEG1,HGF,IL1A,IL1B,ITGB2,ITGB3,KLF2,LAMA1,LAMA4,LOXL1,LOXL2,LRG1,LYL1,MDK,MFGE8,MMP14,MMP19,MMP2,MMP9,NDST1,NOTCH2,NOX1,PCSK5,PECAM1,PF4,P…
GO:BP	interleukin-6 production	GO:0032635	4.55e-13	12.3422	167	1097	40	21272	AIF1,ARID5A,ARRB2,CD47,CD74,CEBPB,CYBA,EREG,FCER1G,FOXP3,GHRL,HGF,IL16,IL18RAP,IL1A,IL1B,IL27RA,IL33,INPP5D,IRAK3,KLF2,LBP,LGALS9,MMP8,MYD88,NCKAP1L,NOD2,NOS2,PTPN22,PTPN6,SIRPA,SPON2,SYK,TLR2,TLR9,TNF,TYROBP,ZBTB20,ZC3H12A,ZCCHC11
GO:BP	blood vessel morphogenesis	GO:0048514	4.6e-13	12.3371	635	1097	86	21272	ADAM8,ADAMTS1,ADAMTS9,ANGPTL4,ANXA2,APOE,C3,C6,CCDC134,CCL11,CCL5,CCM2,CCR2,CDH5,CHIL1,CLIC4,COL18A1,COL3A1,COL4A1,COL4A2,CXCL10,CXCL12,CXCR2,CXCR4,CYBB,DCN,DDAH1,E2F2,E2F7,ECSCR,EDNRA,EGFL7,EMILIN1,ENG,EPHA2,EREG,ETS1,FLT4,GHRL,GJA1,GREM1,HEG1,HGF,IL1A,IL1B,ITGB2,ITGB3,KLF2,LAMA1,LOXL2,LRG1,MDK,MFGE8,MMP14,MMP19,MMP2,MMP9,NOTCH2,NOX1,PECAM1,PF4,PIK3CG,PLCD3,PLXND1,PPP1R16B,PRDM1,PTPRM,RAMP2,RASI…
GO:BP	positive regulation of protein phosphorylation	GO:0001934	4.84e-13	12.3152	1019	1097	117	21272	ADAM8,AIF1,ANXA2,APOE,ARRB2,BMP8B,C1QTNF1,C3,CARTPT,CCK,CCL11,CCL22,CCL5,CCND3,CCR1,CCR7,CD3E,CD4,CD6,CD74,CDC25B,CDK2AP1,CENPE,CHIL1,CKS1B,CKS2,CNTN1,CSF1R,CSF3,CSNK2B,DAB2,DBF4,EDNRA,ENG,EREG,FGD2,FLOT1,FLT4,FPR2,FYN,FZD1,GADD45B,GHRL,GPR183,GPRC5B,GREM1,GSK3A,HCLS1,HGF,HSF1,HSP90AB1,ICAM1,IGFBP4,IL11,IL1A,IL1B,IL27RA,INCENP,IQGAP3,ITGB3,KIF14,LAT,LCP2,LGALS9,LMNB1,LTF,LYN,MAD2L2,MAP4K1,MAP4K2,…
GO:BP	regulation of T cell proliferation	GO:0042129	7.08e-13	12.1501	169	1097	40	21272	AIF1,ARG2,CCDC88B,CCL5,CCR2,CCR7,CD3E,CD4,CD6,CD86,CEBPB,CTLA4,FOXP3,H2-AA,H2-AB1,IDO1,IGFBP2,IL1B,IRF1,ITGAL,LGALS9,MAD1L1,NCKAP1L,PTPN22,PTPN6,RAC2,RASAL3,RIPK3,SASH3,SLFN1,SPN,STAT5B,SYK,TARM1,TGFB1,TGFBR2,TNFRSF1B,TNFSF13B,VCAM1,ZAP70
GO:BP	positive regulation of leukocyte activation	GO:0002696	8.04e-13	12.095	438	1097	68	21272	ADA,ADAM8,AIF1,CCDC88B,CCL5,CCR2,CCR7,CD177,CD3E,CD4,CD47,CD5,CD6,CD74,CD86,CTSC,FCER1G,FGR,FLOT2,FOXP3,GATA3,GPR183,H2-AA,H2-AB1,HAMP,HSPH1,ICOS,IGFBP2,IL1B,IL2RG,IL33,IL4RA,IL7R,INPP5D,IRF1,ITGAL,LBP,LGALS9,MAD2L2,MDK,MIF,MMP14,MMP8,MYD88,NCKAP1L,NFKBID,NOD2,PTPN22,RASAL3,RHOH,RUNX3,SASH3,SH3KBP1,SIRPA,SIRPB1A,SOCS1,SPN,STAT5B,SYK,TGFB1,TGFBR2,TLR9,TNF,TNFSF11,TNFSF13B,TYROBP,VCAM1,ZAP70
GO:BP	positive regulation of hemopoiesis	GO:1903708	8.15e-13	12.0888	212	1097	45	21272	ADA,ADAM8,CCL5,CCR1,CCR2,CCR7,CD4,CD74,CSF1R,CSF3,CXCL1,ETS1,FES,FOXP3,GATA3,H2-AA,HCLS1,IL1B,IL2RG,IL4RA,IL7R,INPP5D,IRF1,ITGB3,LGALS9,MDK,MMP14,NCKAP1L,NFKBID,NOTCH2,PF4,RHOH,RUNX3,SASH3,SOCS1,STAT1,STAT5B,SYK,TGFB1,TGFBR2,THPO,TNF,TNFSF11,TYROBP,ZAP70
GO:BP	positive regulation of leukocyte differentiation	GO:1902107	8.81e-13	12.0552	170	1097	40	21272	ADA,ADAM8,CCL5,CCR1,CCR2,CCR7,CD4,CD74,CSF1R,FES,FOXP3,GATA3,H2-AA,HCLS1,IL1B,IL2RG,IL4RA,IL7R,INPP5D,IRF1,ITGB3,LGALS9,MDK,MMP14,NCKAP1L,NFKBID,NOTCH2,PF4,RHOH,RUNX3,SASH3,SOCS1,STAT5B,SYK,TGFB1,TGFBR2,TNF,TNFSF11,TYROBP,ZAP70
GO:BP	cytokine secretion	GO:0050663	1.02e-12	11.9918	231	1097	47	21272	ABCA1,AIF1,ARG2,ARID5A,CCR7,CD14,CD2,CHIL1,CLEC4N,CSF1R,FBLN1,FGR,FOXP3,GAPDH,GATA3,GBP5,GHRL,GSDMD,IL16,IL1A,IL1B,IL1R2,IL27RA,IL33,IL4RA,LCP2,LGALS9,LYN,MAPK11,MDK,MIF,MMP8,NOD2,NOS2,NOTCH2,PTPN22,SOCS1,SRGN,SSC5D,SYK,TCIRG1,TLR2,TLR9,TMSB4X,TNF,TRIM27,ZC3H12A
GO:BP	cardiovascular system development	GO:0072358	1.03e-12	11.9853	776	1097	97	21272	ADAM8,ADAMTS1,ADAMTS9,ANGPTL4,ANTXR1,ANXA2,APOE,C3,C6,CCDC134,CCL11,CCL5,CCM2,CCR2,CDH5,CHIL1,CLIC4,COL18A1,COL3A1,COL4A1,COL4A2,COL5A1,CXCL10,CXCL12,CXCR2,CXCR4,CYBB,DCN,DDAH1,E2F2,E2F7,ECSCR,EDNRA,EFEMP2,EGFL7,EMILIN1,ENG,EPHA2,EREG,ETS1,FLT4,GHRL,GJA1,GREM1,HEG1,HGF,IL1A,IL1B,ITGB2,ITGB3,KLF2,LAMA1,LAMA4,LOXL1,LOXL2,LRG1,LYL1,MDK,MFGE8,MMP14,MMP19,MMP2,MMP9,NDST1,NOTCH2,NOX1,PCSK5,PECAM1,PF4,P…
GO:BP	tumor necrosis factor production	GO:0032640	1.09e-12	11.9611	171	1097	40	21272	ARG2,ARID5A,ARRB2,BCL3,CCR2,CCR7,CD14,CD2,CD47,CYBA,CYBB,FCER1G,FOXP3,GHRL,HSF1,IL1A,IL27RA,IRAK3,LBP,LGALS9,LTF,MIF,MMP8,MYD88,NOD2,PF4,PTPN22,PTPN6,SASH3,SIRPA,SPN,SPON2,SYK,TLR9,TNFRSF8,TRIM27,TSPO,TYROBP,ZBTB20,ZC3H12A
GO:BP	cell-cell adhesion	GO:0098609	1.26e-12	11.9013	803	1097	99	21272	ADA,ADAM8,AIF1,AKNA,ARG2,C1QTNF1,CCDC88B,CCL5,CCR2,CCR7,CD177,CD2,CD3E,CD4,CD47,CD5,CD6,CD74,CD86,CDH5,CEBPB,CLDN1,CLDN4,COL16A1,CTLA4,CXCL12,CXCL13,CYFIP2,DTX1,EMB,ETS1,FERMT3,FLOT1,FLOT2,FOXP3,GATA3,H2-AA,H2-AB1,HSPH1,ICAM1,ICAM2,ICOS,IDO1,IGFBP2,IL1B,IL2RG,IL4RA,IL7R,IRF1,ITGAL,ITGB2,ITGB3,ITGB7,LAMA5,LAX1,LGALS9,LYN,MAD1L1,MAD2L2,MADCAM1,MDK,MSN,NCKAP1L,NFKBID,NTNG2,PECAM1,PLAUR,PTPN22,PTPN6,…
GO:BP	regulation of interleukin-6 production	GO:0032675	1.43e-12	11.8458	156	1097	38	21272	AIF1,ARID5A,ARRB2,CD47,CD74,CEBPB,CYBA,EREG,FCER1G,FOXP3,GHRL,HGF,IL16,IL1A,IL1B,IL27RA,IL33,INPP5D,IRAK3,KLF2,LBP,LGALS9,MMP8,MYD88,NCKAP1L,NOD2,PTPN22,PTPN6,SIRPA,SPON2,SYK,TLR2,TLR9,TNF,TYROBP,ZBTB20,ZC3H12A,ZCCHC11
GO:BP	positive regulation of cell activation	GO:0050867	1.48e-12	11.8309	454	1097	69	21272	ADA,ADAM8,AIF1,CCDC88B,CCL5,CCR2,CCR7,CD177,CD3E,CD4,CD47,CD5,CD6,CD74,CD86,CTSC,FCER1G,FGR,FLOT2,FOXP3,GATA3,GPR183,H2-AA,H2-AB1,HAMP,HSPH1,ICOS,IGFBP2,IL1B,IL2RG,IL33,IL4RA,IL7R,INPP5D,IRF1,ITGAL,LBP,LGALS9,MAD2L2,MDK,MIF,MMP14,MMP8,MYD88,NCKAP1L,NFKBID,NOD2,PTPN22,RASAL3,RHOH,RUNX3,SASH3,SELP,SH3KBP1,SIRPA,SIRPB1A,SOCS1,SPN,STAT5B,SYK,TGFB1,TGFBR2,TLR9,TNF,TNFSF11,TNFSF13B,TYROBP,VCAM1,ZAP70
GO:BP	protein metabolic process	GO:0019538	1.53e-12	11.816	5601	1097	407	21272	AARS,AARSD1,ABCA1,ADAM23,ADAM8,ADAMTS1,ADAMTS14,ADAMTS4,ADAMTS9,ADAMTSL2,AEBP1,AIF1,ALG3,ANTXR1,ANXA2,ANXA8,APOC1,APOE,APOL9B,ARID5A,ARNTL,ARRB2,ASPRV1,AURKA,B3GAT3,B3GNT9,BC100530,BCL3,BDKRB1,BGN,BIRC5,BLK,BMP8B,BOK,BST2,BTK,BUB1B,C1QTNF1,C1RA,C1S1,C2,C3,C4B,CAD,CAMK2N2,CAPNS1,CARS,CARTPT,CCK,CCL11,CCL22,CCL5,CCNA2,CCND3,CCNF,CCR1,CCR2,CCR7,CD3E,CD4,CD6,CD74,CDC25B,CDC34,CDCA2,CDCA3,CDH5,CDK1,CD…
GO:BP	positive regulation of cellular component movement	GO:0051272	1.56e-12	11.8062	601	1097	82	21272	ADAM8,ADAMTS1,AIF1,BDKRB1,CCL11,CCL5,CCR1,CCR2,CCR7,CD74,CDH5,CFL1,CHST3,CLDN1,CLDN4,COL18A1,CSF1R,CXCL10,CXCL12,CXCL13,CXCL14,CXCL16,CXCR2,CXCR4,DAB2,DUOX2,DUOXA2,EDNRA,ELP6,ETS1,FBLN1,FERMT3,FGR,FLT4,FPR2,GATA3,GPSM3,HGF,ICAM1,IGFBP5,IL1A,IL1B,IL1R1,ITGB3,LAMC2,LBP,LGALS9,LGMN,LYN,MADCAM1,MDK,MIF,MMP14,MMP2,MMP9,NCKAP1L,PCSK5,PECAM1,PIK3CD,PLA2G7,PLCG2,PLET1,PLVAP,PREX1,RAC2,RELN,RET,RHOD,RHOJ,…
GO:BP	positive regulation of cell motility	GO:2000147	1.59e-12	11.7993	578	1097	80	21272	ADAM8,ADAMTS1,AIF1,BDKRB1,CCL11,CCL5,CCR1,CCR2,CCR7,CD74,CDH5,CFL1,CLDN1,CLDN4,COL18A1,CSF1R,CXCL10,CXCL12,CXCL13,CXCL14,CXCL16,CXCR2,CXCR4,DAB2,DUOX2,DUOXA2,EDNRA,ELP6,ETS1,FBLN1,FERMT3,FGR,FLT4,FPR2,GATA3,GPSM3,HGF,ICAM1,IGFBP5,IL1A,IL1B,IL1R1,ITGB3,LAMC2,LBP,LGALS9,LGMN,LYN,MADCAM1,MDK,MIF,MMP14,MMP2,MMP9,NCKAP1L,PCSK5,PECAM1,PIK3CD,PLA2G7,PLCG2,PLET1,PLVAP,PREX1,RAC2,RELN,RET,RHOD,RHOJ,S100A1…
GO:BP	negative regulation of multicellular organismal process	GO:0051241	1.63e-12	11.789	1331	1097	139	21272	ADA,ADAMTS1,ADAMTS9,ANXA2,ANXA5,APOC1,APOE,ARG2,ARHGAP4,ARNTL,ARRB2,BCL3,BST2,BTK,C1QC,C1QTNF1,CARTPT,CCK,CCL11,CCR1,CCR2,CD74,CD86,CHSY1,COL3A1,COL4A2,COL5A1,CSNK2B,CTLA4,CTSC,CTSZ,CXCL10,CXCL13,CYBA,DCN,DHX58,DNAJB11,DRAXIN,DTX1,E2F2,ECSCR,EMILIN1,EPHA2,EVL,FBLN1,FKBP4,FOXP3,GATA3,GBP4,GHRL,GJA1,GPR171,GREM1,GSK3A,H2-K1,HAMP,HGF,HOMER3,HSF1,HSP90AB1,IDO1,IGFBP5,IL1A,IL1B,IL1R2,IL27RA,IL33,IL4RA…
GO:BP	neutrophil migration	GO:1990266	1.95e-12	11.7092	119	1097	33	21272	ADAM8,CCL11,CCL22,CCL5,CCR7,CD177,CD74,CXCL1,CXCL10,CXCL13,CXCL2,CXCL5,CXCR2,EDNRA,FCER1G,IL1A,IL1B,IL1R1,LBP,MDK,MYD88,NCKAP1L,NOD2,PDE4B,PECAM1,PF4,PREX1,RAC2,RHOG,S100A8,S100A9,SYK,VAV1
GO:BP	angiogenesis	GO:0001525	2.1e-12	11.6784	535	1097	76	21272	ADAM8,ADAMTS1,ADAMTS9,ANGPTL4,ANXA2,C3,C6,CCDC134,CCL11,CCL5,CCR2,CDH5,CHIL1,CLIC4,COL18A1,COL4A1,COL4A2,CXCL10,CXCL12,CXCR2,CXCR4,CYBB,DCN,DDAH1,E2F2,E2F7,ECSCR,EDNRA,EGFL7,EMILIN1,ENG,EPHA2,EREG,ETS1,FLT4,GHRL,GREM1,HGF,IL1A,IL1B,ITGB2,ITGB3,KLF2,LOXL2,LRG1,MDK,MFGE8,MMP14,MMP19,MMP2,MMP9,NOTCH2,NOX1,PECAM1,PF4,PIK3CG,PLCD3,PLXND1,PPP1R16B,PTPRM,RAMP2,RASIP1,RHOJ,S1PR1,SFRP2,SPHK1,STAB1,STAT1,S…
GO:BP	positive regulation of metabolic process	GO:0009893	2.43e-12	11.6137	3799	1097	300	21272	ADAM8,AIF1,AKNA,ANGPTL4,ANTXR1,ANXA2,APOE,ARID3A,ARID5A,ARNTL,ARRB2,AURKA,BATF,BCL3,BHLHA15,BMP8B,BOK,C1QTNF1,C3,CARTPT,CCDC88B,CCK,CCL11,CCL22,CCL5,CCNA2,CCND3,CCR1,CCR2,CCR7,CD14,CD177,CD2,CD3D,CD3E,CD4,CD6,CD74,CDC25B,CDCA2,CDH5,CDK1,CDK2AP1,CEBPB,CEBPD,CENPE,CFL1,CHIL1,CHTF18,CKS1B,CKS2,CLDN4,CLEC4N,CNN2,CNTN1,CREB3L2,CRLF3,CSF1R,CSF3,CSNK2B,CTSC,CXCL1,CYBA,CYBB,CYFIP2,DAB2,DAZAP1,DBF4,DCN,DD…
GO:BP	positive regulation of locomotion	GO:0040017	2.45e-12	11.6109	594	1097	81	21272	ADAM8,ADAMTS1,AIF1,BDKRB1,CCL11,CCL5,CCR1,CCR2,CCR7,CD74,CDH5,CFL1,CLDN1,CLDN4,COL18A1,CSF1R,CXCL10,CXCL12,CXCL13,CXCL14,CXCL16,CXCR2,CXCR4,DAB2,DUOX2,DUOXA2,EDNRA,ELP6,ETS1,FBLN1,FERMT3,FGR,FLT4,FPR2,GATA3,GPSM3,HGF,ICAM1,IGFBP5,IL16,IL1A,IL1B,IL1R1,ITGB3,LAMC2,LBP,LGALS9,LGMN,LYN,MADCAM1,MDK,MIF,MMP14,MMP2,MMP9,NCKAP1L,PCSK5,PECAM1,PIK3CD,PLA2G7,PLCG2,PLET1,PLVAP,PREX1,RAC2,RELN,RET,RHOD,RHOJ,S…
GO:BP	regulation of lymphocyte differentiation	GO:0045619	3.87e-12	11.4125	177	1097	40	21272	ADA,ADAM8,CCR2,CCR7,CD74,CTLA4,DTX1,FANCA,FOXP3,GATA3,H2-AA,H2-OA,IL1B,IL2RG,IL4RA,IL7R,INPP5D,IRF1,LGALS9,MDK,MMP14,NCKAP1L,NFKBID,PGLYRP1,PGLYRP2,PRDM1,PTPN6,RHOH,RUNX3,SASH3,SFRP1,SOCS1,STAT5B,SYK,TCF7,TGFB1,TGFBR2,TLR9,ZAP70,ZC3H12A
GO:BP	acute inflammatory response	GO:0002526	4.81e-12	11.3176	115	1097	32	21272	ADAM8,ALOX5AP,BTK,C2CD4A,C2CD4B,C3,CCL5,CCR7,CD6,CXCL1,CXCR2,FCER1G,GATA3,HP,ICAM1,IL1A,IL1B,LBP,MIF,NUPR1,PARK7,PIK3CG,PTGES,REG3B,REG3G,SAA3,SERPINA1A,SPN,STAT5B,TNF,TNFSF11,VCAM1
GO:BP	positive regulation of cell migration	GO:0030335	5.01e-12	11.3	555	1097	77	21272	ADAM8,ADAMTS1,AIF1,BDKRB1,CCL11,CCL5,CCR1,CCR2,CCR7,CD74,CDH5,CLDN1,CLDN4,COL18A1,CSF1R,CXCL10,CXCL12,CXCL13,CXCL14,CXCL16,CXCR2,CXCR4,DAB2,EDNRA,ELP6,ETS1,FBLN1,FERMT3,FGR,FLT4,FPR2,GATA3,GPSM3,HGF,ICAM1,IGFBP5,IL1A,IL1B,IL1R1,ITGB3,LAMC2,LBP,LGALS9,LGMN,LYN,MADCAM1,MDK,MIF,MMP14,MMP2,MMP9,NCKAP1L,PCSK5,PECAM1,PIK3CD,PLA2G7,PLCG2,PLET1,PLVAP,PREX1,RAC2,RELN,RET,RHOD,RHOJ,S100A11,S1PR1,SELP,SEMA6…
GO:BP	positive regulation of catalytic activity	GO:0043085	6.56e-12	11.183	1354	1097	139	21272	ADAM8,AHSA1,ALOX5AP,ANTXR1,APOE,ARHGAP4,ARHGAP9,ARHGDIA,ARHGEF1,ARRB2,B3GAT3,BOK,CACNA1D,CARTPT,CCK,CCL11,CCL22,CCL5,CCND3,CCR7,CD4,CD74,CDC25B,CDC42EP2,CENPE,CHIL1,CHN2,CHTF18,CKS1B,CKS2,CLDN4,CSF1R,CXCL13,CYBA,CYFIP2,DBF4,DDX11,DEPDC1B,DNAJA1,DNAJB1,DNAJB11,DOCK2,EPHA2,EREG,FBLN1,FGD2,FGR,FLT4,FPR2,FYN,FZR1,GADD45B,GHRL,GPRC5B,GREM1,GSK3A,GTF2F1,HGF,HIP1R,HSF1,HSP90AB1,HSPA8,ICAM1,IL1B,INCENP,I…
GO:BP	anatomical structure morphogenesis	GO:0009653	7.84e-12	11.1054	2691	1097	229	21272	ADA,ADAM8,ADAMTS1,ADAMTS9,ALDH1A3,ALPL,ANGPTL4,ANTXR1,ANXA2,APOE,ARC,ARHGAP4,ARHGDIA,AURKA,BCL3,BMP8B,C3,C6,CCDC134,CCK,CCL11,CCL5,CCM2,CCR2,CD248,CD53,CDC42EP2,CDH5,CDK2AP1,CEBPB,CFL1,CHIL1,CHL1,CHST11,CHSY1,CLDN4,CLIC4,CNP,CNTNAP1,COL16A1,COL18A1,COL27A1,COL3A1,COL4A1,COL4A2,COL5A1,COL6A2,CRB3,CRISPLD2,CSF1R,CSNK2B,CTSZ,CXCL10,CXCL12,CXCR2,CXCR4,CYBB,CYFIP2,DAB2,DCN,DDAH1,DRAXIN,DUOX2,DUSP2,E2F…
GO:BP	positive regulation of developmental process	GO:0051094	8.52e-12	11.0698	1541	1097	152	21272	ACACB,ADA,ADAM8,ADAMTS1,ADAMTS9,APOE,ARG2,ARNTL,ARRB2,AURKA,C3,C6,CCL11,CCL5,CCR1,CCR2,CCR7,CD3E,CD4,CD53,CD74,CDH5,CDK1,CEBPB,CEBPD,CFL1,CHIL1,CNTN1,CREB3L2,CSF1R,CSF3,CXCL1,CXCL12,CXCL5,CXCR2,CXCR4,CYBB,DAB2,DCN,DDAH1,DDX56,DKKL1,EDNRA,EHD2,EIF5A,ENG,ETS1,FBN2,FES,FLOT1,FOXP3,FYN,FZD1,GATA3,GHRL,GJA1,GPM6B,GPRC5B,GREM1,H2-AA,HCLS1,HGF,HSF1,HSP90AB1,IDO1,IFITM1,IL1A,IL1B,IL1R1,IL2RG,IL4RA,IL7R,I…
GO:BP	positive regulation of leukocyte migration	GO:0002687	8.8e-12	11.0556	148	1097	36	21272	ADAM8,AIF1,BDKRB1,CCL5,CCR1,CCR2,CCR7,CD74,CXCL10,CXCL12,CXCL13,CXCL14,CXCR2,EDNRA,FPR2,GPSM3,ICAM1,IL1A,IL1B,IL1R1,ITGB3,LBP,LGALS9,LGMN,MADCAM1,MDK,MMP14,MMP9,NCKAP1L,PECAM1,PLA2G7,PLVAP,RAC2,SELP,SPN,TGFB1
GO:BP	phosphorylation	GO:0016310	1.12e-11	10.9493	2329	1097	205	21272	ADAM8,AIF1,AK4,ANXA2,APOE,ARRB2,AURKA,BDKRB1,BIRC5,BLK,BMP8B,BPGM,BTK,BUB1B,C1QTNF1,C3,CAD,CAMK2N2,CARTPT,CCK,CCL11,CCL22,CCL5,CCNA2,CCND3,CCNF,CCR1,CCR7,CD3E,CD4,CD6,CD74,CDC25B,CDH5,CDK1,CDK2AP1,CENPE,CFL1,CHIL1,CKS1B,CKS2,CNTN1,COX6B2,CSF1R,CSF3,CSNK2B,DAB2,DBF4,DNAJA1,DOK2,DUSP2,EDNRA,EMILIN1,ENG,EPHA2,EREG,FAM83D,FBLN1,FES,FGD2,FGR,FLOT1,FLT4,FOXM1,FPR2,FYN,FZD1,GADD45B,GALE,GAPDH,GBP4,GHRL,…
GO:BP	cell death	GO:0008219	1.17e-11	10.9317	2148	1097	193	21272	1600014C10RIK,AARS,ADA,ADAM8,AIF1,ALDH1A3,ANGPTL4,ANXA5,APOE,ARG2,ARHGEF1,ARRB2,ASNS,AURKA,BCL3,BIRC5,BOK,BTK,BUB1B,C1QA,C6,CCK,CCL5,CCR7,CD248,CD3E,CD3G,CD5,CD74,CDC34,CDK1,CEBPB,CERS3,CHIL1,CHL1,CHST11,CIAPIN1,CLPTM1L,COL18A1,CSF1R,CSF3,CTLA4,CTSC,CTSZ,CXCL10,CXCL12,CXCL2,CXCR2,CXCR4,CYFIP2,DAB2,DKKL1,DNAJA1,DRAM1,DRAXIN,E2F2,ECSCR,EDNRA,EGLN2,EIF5A,ELMO1,EPHA2,ETS1,FAM129B,FCER1G,FLT4,FPR2,FYN…
GO:BP	positive regulation of macromolecule metabolic process	GO:0010604	1.41e-11	10.8513	3504	1097	279	21272	ADAM8,AIF1,AKNA,ANTXR1,ANXA2,APOE,ARID3A,ARID5A,ARNTL,ARRB2,AURKA,BATF,BCL3,BHLHA15,BMP8B,BOK,C1QTNF1,C3,CARTPT,CCDC88B,CCK,CCL11,CCL22,CCL5,CCNA2,CCND3,CCR1,CCR2,CCR7,CD14,CD2,CD3D,CD3E,CD4,CD6,CD74,CDC25B,CDCA2,CDH5,CDK1,CDK2AP1,CEBPB,CEBPD,CENPE,CFL1,CHIL1,CHTF18,CKS1B,CKS2,CLDN4,CLEC4N,CNN2,CNTN1,CREB3L2,CRLF3,CSF1R,CSF3,CSNK2B,CTSC,CYBA,CYBB,CYFIP2,DAB2,DAZAP1,DBF4,DCN,DDX11,DHX58,E2F2,E2F7,…
GO:BP	positive regulation of cell differentiation	GO:0045597	1.69e-11	10.771	1110	1097	120	21272	ADA,ADAM8,ADAMTS1,ADAMTS9,APOE,ARNTL,ARRB2,AURKA,CCL5,CCR1,CCR2,CCR7,CD4,CD53,CD74,CDH5,CEBPB,CEBPD,CFL1,CNTN1,CREB3L2,CSF1R,CSF3,CXCL12,CXCL5,CXCR4,DAB2,DDX56,DKKL1,EHD2,EIF5A,ENG,ETS1,FBN2,FES,FLOT1,FOXP3,FYN,FZD1,GATA3,GJA1,GPRC5B,GREM1,H2-AA,HCLS1,HGF,HSP90AB1,IFITM1,IL1B,IL1R1,IL2RG,IL4RA,IL7R,INPP5D,IRF1,ITGB3,JADE2,LGALS9,LOXL2,LTF,LTK,LYN,MDK,MEDAG,MIF,MMP14,MSR1,NCKAP1L,NFKBID,NME1,NOTCH…
GO:BP	positive regulation of immune effector process	GO:0002699	3.08e-11	10.5116	242	1097	46	21272	ARID5A,BTK,C3,C6,CCR2,CCR7,CD177,CD74,CXCL1,DHX58,FCER1G,FES,FGR,FOXP3,GATA3,GPRC5B,H2-K1,HSPA8,IL18RAP,IL1B,IL1R1,IL33,IL4RA,IRF1,LBP,LYN,MAD2L2,MIF,MZB1,NFKBID,NOD2,PLA2G5,PTPN22,RAC2,SASH3,SEMA7A,SPON2,STAT5B,SYK,TGFB1,TLR9,TNF,TRIM15,TYROBP,UNC13D,VAV1
GO:BP	programmed cell death	GO:0012501	3.93e-11	10.4056	1994	1097	181	21272	1600014C10RIK,AARS,ADA,ADAM8,AIF1,ALDH1A3,ANGPTL4,ANXA5,APOE,ARG2,ARRB2,ASNS,AURKA,BCL3,BIRC5,BOK,BTK,BUB1B,C6,CCK,CCL5,CCR7,CD248,CD3E,CD3G,CD5,CD74,CDC34,CDK1,CEBPB,CERS3,CHIL1,CHL1,CHST11,CIAPIN1,CLPTM1L,COL18A1,CSF1R,CTLA4,CTSC,CTSZ,CXCL10,CXCL12,CXCR2,CXCR4,CYFIP2,DAB2,DKKL1,DNAJA1,DRAM1,DRAXIN,E2F2,ECSCR,EDNRA,EGLN2,EIF5A,ELMO1,EPHA2,ETS1,FAM129B,FCER1G,FLT4,FPR2,FYN,G0S2,GADD45B,GAPDH,GATA…
GO:BP	myeloid leukocyte differentiation	GO:0002573	4.17e-11	10.3801	216	1097	43	21272	ADAM8,ANXA2,BATF,C1QC,CARTPT,CCL5,CCR1,CCR7,CD300LF,CD4,CD74,CEBPB,CSF1R,CSF3,EPHA2,FCER1G,FES,GATA3,GPR183,HCLS1,INPP5D,IRF4,ITGB3,LTF,LYN,NME1,NOTCH2,NRROS,PF4,PIRB,RASSF2,RBP1,SBNO2,SFRP1,SNX10,SPI1,SPIB,TCIRG1,TGFB1,TGFBR2,TNF,TNFSF11,TYROBP
GO:BP	biological regulation	GO:0065007	4.26e-11	10.3703	13274	1097	801	21272	1600014C10RIK,2610528A11RIK,AARS,AARSD1,ABCA1,ABCC9,ACACB,ACKR1,ACKR2,ADA,ADAM8,ADAMTS1,ADAMTS14,ADAMTS9,ADAMTSL2,ADGRF1,ADGRG3,AEBP1,AHSA1,AIF1,AK4,AKNA,AKR1B8,ALDH1A3,ALOX5AP,ANAPC15,ANGPTL4,ANTXR1,ANXA2,ANXA5,ANXA8,AOAH,APLP1,APOBEC3,APOC1,APOE,APRT,ARC,ARG2,ARHGAP30,ARHGAP4,ARHGAP9,ARHGDIA,ARHGEF1,ARHGEF6,ARID3A,ARID5A,ARNTL,ARPC1B,ARRB2,ASNS,ATP1A3,ATP8B2,AURKA,B3GAT3,B4GALNT1,BATF,BC100530,…
GO:BP	negative regulation of lymphocyte activation	GO:0051250	4.28e-11	10.3686	147	1097	35	21272	ARG2,BTK,CD74,CD86,CEBPB,CTLA4,DTX1,FGR,FOXP3,H2-AA,H2-AB1,IDO1,IL4RA,INPP5D,IRF1,LAX1,LGALS9,LYN,MAD1L1,MDK,NFKBID,PGLYRP1,PGLYRP2,PTPN22,PTPN6,RUNX3,SFRP1,SLFN1,SOCS1,SPN,TARM1,TBC1D10C,TGFB1,TYROBP,ZC3H12A
GO:BP	regulation of cell differentiation	GO:0045595	4.49e-11	10.3473	1967	1097	179	21272	ADA,ADAM8,ADAMTS1,ADAMTS9,APOE,ARC,ARHGAP4,ARNTL,ARRB2,AURKA,BHLHA15,C1QC,CARTPT,CCL11,CCL5,CCR1,CCR2,CCR7,CD4,CD53,CD74,CDH5,CEBPB,CEBPD,CFL1,CNTN1,COL3A1,COL5A1,CREB3L2,CSF1R,CSF3,CTLA4,CTSZ,CXCL10,CXCL12,CXCL14,CXCL5,CXCR4,DAB2,DDX56,DKKL1,DNAJB11,DRAXIN,DTX1,EHD2,EIF5A,ENG,EREG,ETS1,FANCA,FBLN1,FBN2,FES,FKBP4,FLOT1,FLOT2,FOXP3,FYN,FZD1,GATA3,GJA1,GPR171,GPR183,GPRC5B,GREM1,GSK3A,H2-AA,H2-K1,H…
GO:BP	interferon-gamma production	GO:0032609	4.52e-11	10.3451	116	1097	31	21272	ARID5A,BCL3,CCR2,CCR7,CD14,CD2,CD3E,CD47,FOXP3,GATA3,IL18RAP,IL1B,IL1R1,IL27RA,IL33,LGALS9,NOD2,PDE4B,PGLYRP1,PGLYRP2,PTPN22,RIPK3,RUNX3,SASH3,SIRPA,SPN,TCIRG1,TLR9,TNF,TRIM27,ZC3H12A
GO:BP	myeloid leukocyte activation	GO:0002274	4.95e-11	10.3058	217	1097	43	21272	AIF1,BATF,BTK,C1QA,CCL5,CCR2,CD177,CD300LF,CTSC,CXCL5,CXCR2,DOCK2,FCER1G,FCGR4,FES,FGR,FPR2,HAMP,IL18RAP,IL33,IL4RA,IRF4,LAT,LBP,LCP2,LGALS9,LYN,MMP8,NOTCH2,PIRB,RAC2,RHOH,SBNO2,SPHK1,SPI1,SYK,TGFB1,TGFBR2,TLR2,TLR9,TNF,TYROBP,UNC13D
GO:BP	negative regulation of cell activation	GO:0050866	7.19e-11	10.1434	201	1097	41	21272	APOE,ARG2,BTK,C1QTNF1,CCR2,CD300LF,CD74,CD86,CEBPB,CTLA4,DTX1,EMILIN1,FGR,FOXP3,H2-AA,H2-AB1,IDO1,IL4RA,INPP5D,IRF1,LAX1,LGALS9,LYN,MAD1L1,MDK,NFKBID,PGLYRP1,PGLYRP2,PTPN22,PTPN6,RUNX3,SERPINE2,SFRP1,SLFN1,SOCS1,SPN,TARM1,TBC1D10C,TGFB1,TYROBP,ZC3H12A
GO:BP	T cell migration	GO:0072678	9.84e-11	10.007	64	1097	23	21272	2610528A11RIK,ADAM8,AIF1,CCL5,CCR2,CCR7,CXCL10,CXCL11,CXCL12,CXCL13,CXCL16,GPR183,ICAM1,IL27RA,ITGAL,ITGB3,ITGB7,LGALS9,MSN,MYO1G,RIPK3,S1PR1,SPN
GO:BP	positive regulation of lymphocyte activation	GO:0051251	1.4e-10	9.85456	385	1097	59	21272	ADA,ADAM8,AIF1,CCDC88B,CCL5,CCR2,CCR7,CD3E,CD4,CD47,CD5,CD6,CD74,CD86,FLOT2,FOXP3,GATA3,GPR183,H2-AA,H2-AB1,HSPH1,ICOS,IGFBP2,IL1B,IL2RG,IL4RA,IL7R,INPP5D,IRF1,ITGAL,LGALS9,MAD2L2,MDK,MIF,MMP14,MYD88,NCKAP1L,NFKBID,NOD2,PTPN22,RASAL3,RHOH,RUNX3,SASH3,SH3KBP1,SIRPA,SIRPB1A,SOCS1,SPN,STAT5B,SYK,TGFB1,TGFBR2,TLR9,TNFSF11,TNFSF13B,TYROBP,VCAM1,ZAP70
GO:BP	regulation of transferase activity	GO:0051338	1.58e-10	9.80217	944	1097	105	21272	ADAM8,APOE,ARRB2,CAMK2N2,CARTPT,CCL5,CCNA2,CCND3,CCNF,CCR7,CD4,CD74,CDC25B,CENPE,CHIL1,CHTF18,CKS1B,CKS2,CSF1R,CSNK2B,DBF4,DNAJA1,DUSP2,EPHA2,EREG,FGD2,FGR,FLT4,FPR2,FZR1,GADD45B,GHRL,GPRC5B,GREM1,GSK3A,HEG1,HGF,HSP90AB1,IL1B,INCENP,IQGAP3,IRAK3,ITGB3,KIF14,LAT,LAX1,LCP2,LGALS9,LIME1,LTF,LTK,LYN,MAD2L2,MAP4K1,MAP4K2,MIF,MT3,MVP,NCF1,NCKAP1L,NEK2,NLRC5,NOD2,NOS2,NRG1,PAK6,PARK7,PIF1,PIK3CG,PIK3IP1…
GO:BP	granulocyte migration	GO:0097530	1.64e-10	9.78456	145	1097	34	21272	ADAM8,CCL11,CCL22,CCL5,CCR7,CD177,CD74,CXCL1,CXCL10,CXCL13,CXCL2,CXCL5,CXCR2,EDNRA,FCER1G,IL1A,IL1B,IL1R1,LBP,MDK,MYD88,NCKAP1L,NOD2,PDE4B,PECAM1,PF4,PREX1,RAC2,RHOG,S100A8,S100A9,SIRPA,SYK,VAV1
GO:BP	cellular response to oxygen-containing compound	GO:1901701	1.95e-10	9.70912	1245	1097	127	21272	ABCA1,AIF1,AKR1B8,ANXA5,APLP1,APRT,ARID5A,ATP1A3,BGLAP3,BIRC5,BTK,CACNA1D,CCL5,CCNA2,CCND3,CD14,CD6,CD68,CD86,CDK1,CEBPB,CFL1,CLDN1,COL16A1,COL3A1,COL4A1,CXCL1,CXCL10,CXCL13,CXCL16,CXCL2,CXCL5,CYBA,CYBB,DDX11,DDX18,EIF4EBP1,ETS1,FCGR4,FES,FPR2,FYN,GHRL,GJA1,GSK3A,H2AFZ,HGF,HSF1,ICAM1,IGFBP5,IL18BP,IL18RAP,IL1A,IL1B,IRF1,KLF2,KRT13,LBP,LCN2,LGMN,LILRB4A,LTF,LTK,LY6A,LY6C1,LY6C2,LY86,LYN,MAP4K1,MIF…
GO:BP	leukocyte mediated immunity	GO:0002443	2.09e-10	9.68031	489	1097	68	21272	ARID5A,ARRB2,BATF,BCL3,BST2,BTK,C1QA,C1QB,C1QC,C1RA,C1S1,C2,C3,C4B,CCR2,CD177,CD55,CD74,CD8A,CTSC,CXCL1,CXCL5,ERCC1,FCER1G,FES,FGR,FOXP3,GATA3,GZMB,H2-AB1,H2-K1,HSPA8,ICAM1,IL18RAP,IL1B,IL1R1,IL27RA,IL4RA,IL7R,INPP5D,LAT,LGALS9,LYN,MAD2L2,MYD88,MYO1G,NCF1,NOD2,PIRB,POU2F2,PTPN6,RAC2,RIPK3,SASH3,SERPING1,SPN,SPON2,STAT5B,SYK,TAP1,TCIRG1,TGFB1,TLR9,TNF,TNFRSF1B,TYROBP,UNC13D,VAV1
GO:BP	tube morphogenesis	GO:0035239	2.83e-10	9.54767	900	1097	101	21272	ADAM8,ADAMTS1,ADAMTS9,ANGPTL4,ANXA2,APOE,C3,C6,CCDC134,CCL11,CCL5,CCM2,CCR2,CDH5,CFL1,CHIL1,CLIC4,COL18A1,COL3A1,COL4A1,COL4A2,CSNK2B,CTSZ,CXCL10,CXCL12,CXCR2,CXCR4,CYBB,DCN,DDAH1,E2F2,E2F7,ECSCR,EDNRA,EGFL7,EMILIN1,ENG,EPHA2,EREG,ETS1,FLT4,FZD1,GATA3,GHRL,GJA1,GREM1,HEG1,HGF,IFT172,IL1A,IL1B,ITGB2,ITGB3,KLF2,LAMA1,LAMA5,LOXL2,LRG1,MDK,MFGE8,MMP14,MMP19,MMP2,MMP9,NOTCH2,NOX1,PAX8,PECAM1,PF4,PIK3C…
GO:BP	response to chemical	GO:0042221	2.88e-10	9.54067	5498	1097	391	21272	2610528A11RIK,ABCA1,ABCC9,ACACB,ACKR1,ACKR2,ADA,ADAM23,ADAM8,ADAMTSL2,AIF1,AK4,AKR1B8,ALOX5AP,ALPL,ANXA2,ANXA5,APLP1,APOE,APRT,ARHGDIA,ARID5A,ARNTL,ARPC1B,ARRB2,ASNS,ATIC,ATP1A3,BDKRB1,BGLAP3,BHLHA15,BIRC5,BMP8B,BOK,BST2,BTK,C1QA,C2,CACNA1D,CAD,CARTPT,CCK,CCL11,CCL22,CCL5,CCNA2,CCND3,CCR1,CCR10,CCR2,CCR7,CD14,CD300LF,CD3E,CD4,CD47,CD6,CD68,CD69,CD74,CD86,CDC34,CDC42EP2,CDH5,CDK1,CEBPB,CFB,CFL1,CH…
GO:BP	adaptive immune response based on somatic recombination of immune receptors built from immunoglobulin superfamily domains	GO:0002460	3.13e-10	9.50454	414	1097	61	21272	ADA,ARID5A,BATF,BCL3,BTK,C1QA,C1QB,C1QC,C1RA,C1S1,C2,C3,C4B,CCR2,CCR7,CD4,CD55,CD74,CD8A,CTSC,ERCC1,FCER1G,FOXP3,GATA3,GZMB,H2-AB1,H2-K1,HSPA8,ICAM1,IL18BP,IL18RAP,IL1B,IL1R1,IL27RA,IL33,IL4RA,IL7R,INPP5D,IRF1,IRF4,LY9,MAD2L2,MYD88,MYO1G,NFKB2,NFKBID,NOD2,PIRB,POU2F2,PTPN6,RIPK3,SASH3,SERPING1,SPN,TCIRG1,TGFB1,TNF,TNFRSF1B,TNFSF13B,UNC13D,ZC3H12A
GO:BP	apoptotic process	GO:0006915	3.29e-10	9.48246	1950	1097	175	21272	1600014C10RIK,AARS,ADA,ADAM8,AIF1,ALDH1A3,ANGPTL4,ANXA5,APOE,ARG2,ARRB2,ASNS,AURKA,BCL3,BIRC5,BOK,BTK,BUB1B,C6,CCK,CCL5,CCR7,CD248,CD3E,CD3G,CD5,CD74,CDC34,CDK1,CEBPB,CHIL1,CHL1,CHST11,CIAPIN1,CLPTM1L,COL18A1,CSF1R,CTLA4,CTSC,CTSZ,CXCL10,CXCL12,CXCR2,CYFIP2,DAB2,DKKL1,DNAJA1,DRAM1,DRAXIN,E2F2,ECSCR,EDNRA,EGLN2,EIF5A,ELMO1,EPHA2,ETS1,FAM129B,FCER1G,FLT4,FPR2,FYN,G0S2,GADD45B,GAPDH,GATA3,GHRL,GIMAP…
GO:BP	regulation of cytokine secretion	GO:0050707	3.49e-10	9.45671	201	1097	40	21272	AIF1,ARG2,ARID5A,CCR7,CD14,CD2,CLEC4N,CSF1R,FBLN1,FGR,FOXP3,GAPDH,GATA3,GHRL,GSDMD,IL16,IL1A,IL1B,IL1R2,IL27RA,IL33,IL4RA,LGALS9,LYN,MAPK11,MDK,MIF,MMP8,NOD2,PTPN22,SOCS1,SRGN,SSC5D,SYK,TLR2,TLR9,TMSB4X,TNF,TRIM27,ZC3H12A
GO:BP	macromolecule metabolic process	GO:0043170	4.2e-10	9.37657	9468	1097	606	21272	AARS,AARSD1,ABCA1,ACACB,ADAM23,ADAM8,ADAMTS1,ADAMTS14,ADAMTS4,ADAMTS9,ADAMTSL2,ADGRF1,ADGRG3,AEBP1,AIF1,AKNA,ALG3,ALKBH2,ALYREF,ANTXR1,ANXA2,ANXA8,AOAH,APOBEC3,APOC1,APOE,APOL9B,ARC,ARG2,ARID3A,ARID5A,ARNTL,ARRB2,ASPRV1,AURKA,B3GAT3,B3GNT9,BATF,BC100530,BCL3,BDKRB1,BGN,BHLHA15,BIRC5,BLK,BMP8B,BOK,BST2,BTK,BUB1B,C1QTNF1,C1RA,C1S1,C2,C3,C4B,CACNA1D,CAD,CAMK2N2,CAPNS1,CARS,CARTPT,CBX6,CCDC88B,CCK,CC…
GO:BP	regulation of alpha-beta T cell activation	GO:0046634	4.32e-10	9.36427	95	1097	27	21272	ADA,ARG2,CCR2,CCR7,CD3E,FOXP3,GATA3,H2-AB1,HSPH1,IL2RG,IL4RA,IRF1,LGALS9,NCKAP1L,NFKBID,PRDM1,PTPN22,RASAL3,RUNX3,SASH3,SOCS1,SYK,TARM1,TGFB1,TGFBR2,ZAP70,ZC3H12A
GO:BP	CD4-positive, alpha-beta T cell activation	GO:0035710	4.32e-10	9.36427	95	1097	27	21272	ARG2,BATF,BCL3,CCR2,CCR7,FOXP3,GATA3,GPR183,IL2RG,IL4RA,IRF1,IRF4,LGALS9,LILRB4A,LY9,NCKAP1L,NFKBID,RUNX3,SASH3,SATB1,SOCS1,SPN,TARM1,TCIRG1,TGFB1,TGFBR2,ZC3H12A
GO:BP	metabolic process	GO:0008152	5.11e-10	9.2912	11496	1097	709	21272	1600014C10RIK,AARS,AARSD1,ABCA1,ACACB,ACOT7,ADA,ADAM23,ADAM8,ADAMTS1,ADAMTS14,ADAMTS4,ADAMTS9,ADAMTSL2,ADGRF1,ADGRG3,AEBP1,AIF1,AK4,AKNA,AKR1B8,ALAS1,ALDH16A1,ALDH1A3,ALDH7A1,ALG3,ALKBH2,ALOX5AP,ALPL,ALYREF,ANGPTL4,ANTXR1,ANXA2,ANXA8,AOAH,APOBEC3,APOC1,APOE,APOL9B,APRT,ARC,ARG2,ARID3A,ARID5A,ARNTL,ARRB2,ASNS,ASPRV1,ATG9B,ATIC,AURKA,B3GAT3,B3GNT9,B4GALNT1,BATF,BC100530,BCL3,BDKRB1,BGN,BHLHA15,BIRC…
GO:BP	circulatory system development	GO:0072359	7e-10	9.15512	1156	1097	119	21272	ACACB,ADAM8,ADAMTS1,ADAMTS9,ANGPTL4,ANTXR1,ANXA2,APOE,ARRB2,C3,C6,CAD,CCDC134,CCL11,CCL5,CCM2,CCR2,CDH5,CDK1,CHIL1,CLIC4,COL18A1,COL3A1,COL4A1,COL4A2,COL5A1,CXCL10,CXCL12,CXCR2,CXCR4,CYBB,DCN,DDAH1,E2F2,E2F7,ECSCR,EDNRA,EFEMP2,EGFL7,ELN,EMILIN1,ENG,EPHA2,EREG,ETS1,FLT4,FZD1,GATA3,GHRL,GJA1,GREM1,GSK3A,HEG1,HGF,IFT172,IL1A,IL1B,ITGB2,ITGB3,KCNJ8,KLF2,LAMA1,LAMA4,LOXL1,LOXL2,LRG1,LYL1,MAPK11,MDK,MF…
GO:BP	lymphocyte migration	GO:0072676	7.66e-10	9.11584	112	1097	29	21272	2610528A11RIK,ADAM8,AIF1,CCL11,CCL22,CCL5,CCR2,CCR7,CXCL10,CXCL11,CXCL12,CXCL13,CXCL14,CXCL16,GATA3,GPR183,ICAM1,IL27RA,ITGAL,ITGB3,ITGB7,LGALS9,MADCAM1,MSN,MYO1G,RIPK3,S1PR1,SPN,SPNS2
GO:BP	anatomical structure formation involved in morphogenesis	GO:0048646	7.88e-10	9.1035	1158	1097	119	21272	ADA,ADAM8,ADAMTS1,ADAMTS9,ALDH1A3,ANGPTL4,ANXA2,BCL3,C3,C6,CCDC134,CCL11,CCL5,CCR2,CD53,CDH5,CFL1,CHIL1,CLIC4,CNTNAP1,COL18A1,COL4A1,COL4A2,COL5A1,CXCL10,CXCL12,CXCR2,CXCR4,CYBB,DCN,DDAH1,DUSP2,E2F2,E2F7,ECSCR,EDNRA,EGFL7,EHD2,EMILIN1,ENG,EPHA2,ERCC1,EREG,ETS1,FBN2,FLOT1,FLT4,FZD1,GATA3,GHRL,GJA1,GREM1,HGF,IFITM1,IFT172,IL1A,IL1B,IL4RA,ITGB2,ITGB3,KLF2,KLK4,LFNG,LOXL2,LRG1,MDK,MFGE8,MMP14,MMP19,M…
GO:BP	cellular response to biotic stimulus	GO:0071216	8.45e-10	9.07332	264	1097	46	21272	ABCA1,ARID5A,BTK,CCL5,CD14,CD6,CD68,CD86,CEBPB,CXCL1,CXCL10,CXCL13,CXCL16,CXCL2,CXCL5,FCGR4,HSF1,IL1A,IL1B,LBP,LCN2,LILRB4A,LTF,LY86,LYN,MIF,MUS81,MYD88,NFKBIB,NOD2,NOS2,PDE4B,PF4,PTPN22,SBNO2,SIRPA,SPON2,SYK,TGFB1,TLR2,TLR9,TNF,TNFRSF1B,TSPO,ZC3H12A,ZCCHC11
GO:BP	regulation of transport	GO:0051049	8.5e-10	9.07045	1971	1097	175	21272	ABCA1,ADA,AIF1,ANXA2,ANXA5,APOC1,APOE,ARC,ARG2,ARID5A,ARNTL,ARRB2,B3GAT3,BDKRB1,BIRC5,BLK,BOK,BST2,C1QTNF1,C2,C3,CACNA1D,CACNA1S,CARTPT,CCK,CCL5,CCR1,CCR2,CCR7,CD14,CD177,CD2,CD300LF,CD4,CD47,CD74,CDK1,CEBPB,CFL1,CLEC4N,CLIC4,CNN2,CNTN1,CSF1R,CXCL1,CXCL10,CXCL11,CXCL12,CXCR4,CYBA,CYBB,CYP4F18,DAB2,DERL3,DNAJA1,DOCK2,EDNRA,EHD2,EMD,ENTPD1,FBLN1,FCER1G,FES,FGR,FLOT1,FOXP3,FPR2,FXYD3,FXYD5,FYN,GAPDH…
GO:BP	negative regulation of leukocyte activation	GO:0002695	8.52e-10	9.06962	179	1097	37	21272	ARG2,BTK,CCR2,CD300LF,CD74,CD86,CEBPB,CTLA4,DTX1,FGR,FOXP3,H2-AA,H2-AB1,IDO1,IL4RA,INPP5D,IRF1,LAX1,LGALS9,LYN,MAD1L1,MDK,NFKBID,PGLYRP1,PGLYRP2,PTPN22,PTPN6,RUNX3,SFRP1,SLFN1,SOCS1,SPN,TARM1,TBC1D10C,TGFB1,TYROBP,ZC3H12A
GO:BP	phosphate-containing compound metabolic process	GO:0006796	8.54e-10	9.0686	3115	1097	248	21272	ACACB,ACOT7,ADA,ADAM8,AIF1,AK4,ALPL,ANXA2,APOC1,APOE,APRT,ARRB2,ATIC,AURKA,B3GAT3,BDKRB1,BIRC5,BLK,BMP8B,BPGM,BTK,BUB1B,C1QTNF1,C3,CAD,CAMK2N2,CARTPT,CCK,CCL11,CCL22,CCL5,CCNA2,CCND3,CCNF,CCR1,CCR7,CD2BP2,CD3E,CD4,CD6,CD74,CDC25B,CDCA2,CDH5,CDK1,CDK2AP1,CENPE,CFL1,CHIL1,CKS1B,CKS2,CNP,CNTN1,COX6B2,CSF1R,CSF3,CSNK2B,CWH43,DAB2,DBF4,DNAJA1,DNPH1,DOK2,DUSP2,EDNRA,EMILIN1,ENG,ENTPD1,EPHA2,EREG,FAM83D…
GO:BP	negative regulation of response to stimulus	GO:0048585	9e-10	9.04565	1601	1097	150	21272	ADA,ADAMTSL2,ADGRG3,AIF1,ANXA2,ANXA5,AOAH,APLP1,APOE,ARG2,ARNTL,ARRB2,BCL3,BOK,BST2,C1QTNF1,CARTPT,CCK,CCL5,CCR1,CCR2,CD300LF,CD3E,CD47,CD55,CD74,CDC34,CDH5,CHST11,COL3A1,CTLA4,CXCL12,CXCL13,DAB2,DCN,DDAH1,DERL3,DHX58,DKK3,DKKL1,DNAJA1,DOK2,DRAXIN,DUSP2,EGFL7,EMD,EMILIN1,ENG,EPHA2,ERCC1,ETS1,FBLN1,FBN2,FOXM1,FOXP3,FPR2,FYN,FZD1,GATA3,GHRL,GJA1,GREM1,GSK3A,HAMP,HEG1,HGF,HOMER3,HSF1,HTRA3,ICAM1,IFT…
GO:BP	negative regulation of cytokine production	GO:0001818	9.61e-10	9.01719	255	1097	45	21272	ARG2,ARRB2,BCL3,BST2,BTK,DHX58,EPHA2,FBLN1,FOXP3,GATA3,GBP4,GHRL,HGF,HOMER3,HSF1,HSP90AB1,IDO1,IL1R2,IL27RA,IL33,INPP5D,IRAK3,KLF2,LBP,LGALS9,LTF,MMP8,NCKAP1L,NOD2,PGLYRP1,PGLYRP2,PTPN22,PTPN6,SIRPA,SRGN,SSC5D,TGFB1,TLR9,TMSB4X,TNF,TRIB2,TRIM27,TSPO,TYROBP,ZC3H12A
GO:BP	positive regulation of intracellular signal transduction	GO:1902533	1.02e-09	8.98976	972	1097	105	21272	ADA,ADAM8,APOE,ARRB2,BOK,C1QTNF1,C3,CARTPT,CCL11,CCL22,CCL5,CCR1,CCR7,CD14,CD3E,CD4,CD74,CD8A,CHIL1,CLEC4N,COL3A1,CSF1R,CSF3,DCN,DHX58,DOCK2,EDNRA,ENG,F10,FGD2,FGR,FLT4,FPR2,FYN,GADD45B,GATA3,GHRL,GPR183,GPRC5B,GREM1,GSK3A,HCLS1,HGF,HSP90AB1,ICAM1,IGFBP4,IGFBP5,IL11,IL1A,IL1B,IQGAP3,ITGAL,ITGB3,LMNB1,LTF,LYN,MAP4K1,MAP4K2,MIF,MMP8,MT3,MYD88,NCF1,NDST1,NOD2,NOTCH2,NOX1,NRG1,NUPR1,PARK7,PIK3CG,PIK3…
GO:BP	phosphorus metabolic process	GO:0006793	1.05e-09	8.97921	3137	1097	249	21272	ACACB,ACOT7,ADA,ADAM8,AIF1,AK4,ALPL,ANXA2,APOC1,APOE,APRT,ARRB2,ATIC,AURKA,B3GAT3,BDKRB1,BIRC5,BLK,BMP8B,BPGM,BTK,BUB1B,C1QTNF1,C3,CAD,CAMK2N2,CARTPT,CCK,CCL11,CCL22,CCL5,CCNA2,CCND3,CCNF,CCR1,CCR7,CD2BP2,CD3E,CD4,CD6,CD74,CDC25B,CDCA2,CDH5,CDK1,CDK2AP1,CENPE,CFL1,CHIL1,CKS1B,CKS2,CMAH,CNP,CNTN1,COX6B2,CSF1R,CSF3,CSNK2B,CWH43,DAB2,DBF4,DNAJA1,DNPH1,DOK2,DUSP2,EDNRA,EMILIN1,ENG,ENTPD1,EPHA2,EREG,F…
GO:BP	regulation of T cell differentiation	GO:0045580	1.75e-09	8.75704	148	1097	33	21272	ADA,ADAM8,CCR2,CCR7,CD74,CTLA4,DTX1,FANCA,FOXP3,GATA3,H2-AA,H2-OA,IL1B,IL2RG,IL4RA,IL7R,IRF1,LGALS9,MDK,NCKAP1L,NFKBID,PRDM1,RHOH,RUNX3,SASH3,SOCS1,STAT5B,SYK,TCF7,TGFB1,TGFBR2,ZAP70,ZC3H12A
GO:BP	positive regulation of cell population proliferation	GO:0008284	1.82e-09	8.73892	1035	1097	109	21272	ADA,ADAMTS1,AIF1,ANXA2,CCDC88B,CCK,CCL11,CCL5,CCNA2,CCND3,CCR2,CCR7,CD248,CD3E,CD4,CD47,CD6,CD74,CD86,CDK1,CLDN1,COL18A1,CSF1R,CSF3,CTSZ,CXCL1,CXCL10,CXCL12,CXCR2,CYBA,EDNRA,EGFL7,EIF5A,EREG,ETS1,FBLN1,FLT4,FOXM1,FOXP3,FZR1,GHRL,GJA1,GPR183,GREM1,HCK,HCLS1,HSF1,IGFBP2,IGFBP5,IL11,IL1B,IL7R,IQGAP3,ITGAL,ITGB3,KIF14,LAMC2,LDLRAP1,LGMN,LRG1,LTF,LYN,MARCKSL1,MDK,MIF,MMP2,MMP9,MYD88,MZB1,NCKAP1L,NES,N…
GO:BP	cellular response to molecule of bacterial origin	GO:0071219	1.89e-09	8.72425	240	1097	43	21272	ABCA1,ARID5A,CCL5,CD14,CD6,CD68,CD86,CEBPB,CXCL1,CXCL10,CXCL13,CXCL16,CXCL2,CXCL5,FCGR4,HSF1,IL1A,IL1B,LBP,LCN2,LILRB4A,LTF,LY86,LYN,MIF,MYD88,NFKBIB,NOD2,NOS2,PDE4B,PF4,PTPN22,SBNO2,SIRPA,SPON2,TGFB1,TLR2,TLR9,TNF,TNFRSF1B,TSPO,ZC3H12A,ZCCHC11
GO:BP	positive regulation of lymphocyte differentiation	GO:0045621	1.9e-09	8.7215	108	1097	28	21272	ADA,ADAM8,CCR2,CCR7,CD74,FOXP3,GATA3,H2-AA,IL1B,IL2RG,IL4RA,IL7R,INPP5D,IRF1,LGALS9,MDK,MMP14,NCKAP1L,NFKBID,RHOH,RUNX3,SASH3,SOCS1,STAT5B,SYK,TGFB1,TGFBR2,ZAP70
GO:BP	regulation of kinase activity	GO:0043549	1.92e-09	8.71667	836	1097	94	21272	ADAM8,APOE,ARRB2,CAMK2N2,CARTPT,CCL5,CCNA2,CCND3,CCNF,CCR7,CD4,CD74,CDC25B,CENPE,CHIL1,CKS1B,CKS2,CSF1R,CSNK2B,DBF4,DNAJA1,DUSP2,EPHA2,EREG,FGD2,FGR,FLT4,FPR2,GADD45B,GHRL,GPRC5B,GREM1,HEG1,HGF,HSP90AB1,IL1B,INCENP,IQGAP3,IRAK3,ITGB3,KIF14,LAT,LAX1,LCP2,LGALS9,LIME1,LTF,LTK,LYN,MAP4K1,MAP4K2,MIF,MT3,MVP,NCF1,NCKAP1L,NLRC5,NOD2,NOS2,NRG1,PAK6,PARK7,PIK3CG,PIK3IP1,PIK3R5,PLK1,PRKRIP1,PTPN22,PTPN6,R…
GO:BP	tube development	GO:0035295	1.93e-09	8.71379	1118	1097	115	21272	ADA,ADAM8,ADAMTS1,ADAMTS9,ADAMTSL2,ANGPTL4,ANXA2,APOE,ARG2,C3,C6,CCDC134,CCL11,CCL5,CCM2,CCR2,CDH5,CFL1,CHIL1,CLIC4,COL18A1,COL3A1,COL4A1,COL4A2,CRISPLD2,CSNK2B,CTSZ,CXCL10,CXCL12,CXCR2,CXCR4,CYBB,DCN,DDAH1,E2F2,E2F7,ECSCR,EDNRA,EGFL7,EIF4EBP1,EMILIN1,ENG,EPHA2,EREG,ETS1,FLT4,FZD1,GATA3,GHRL,GJA1,GREM1,HEG1,HGF,HSD11B1,IFT172,IGFBP5,IL1A,IL1B,ITGB2,ITGB3,KLF2,LAMA1,LAMA5,LOXL2,LRG1,MDK,MFGE8,MMP1…
GO:BP	cellular extravasation	GO:0045123	2.09e-09	8.68043	66	1097	22	21272	ADAM8,CCL5,CCR2,CD177,CD47,CXCL12,ICAM1,IL1R1,IL27RA,ITGAL,ITGB2,ITGB7,MADCAM1,MDK,PECAM1,PLVAP,RIPK3,SELP,SIRPA,SPN,TNF,VCAM1
GO:BP	response to lipid	GO:0033993	2.15e-09	8.6681	997	1097	106	21272	ABCA1,AIF1,ALPL,ARID5A,ARNTL,ARPC1B,ARRB2,ATP1A3,BDKRB1,CAD,CCL5,CCNA2,CCR7,CD14,CD6,CD68,CD86,CEBPB,CLDN1,CLDN4,CNP,CXCL1,CXCL10,CXCL13,CXCL16,CXCL2,CXCL5,CYBA,CYBB,DAB2,DCN,DDX18,DNAJA1,EDNRA,EIF4EBP1,ETS1,FCGR4,FES,FKBP4,GGT1,GGT5,GJA1,H2AFZ,HSF1,IDO1,IGFBP2,IGFBP7,IL10RA,IL18BP,IL1A,IL1B,IRAK3,KCNJ8,KRT13,LBP,LCN2,LGALS9,LILRB4A,LOXL1,LTF,LTK,LY86,LYN,MAP4K1,MDK,MIF,MMP2,MSN,MYD88,NFKB2,NFKBI…
GO:BP	reactive oxygen species metabolic process	GO:0072593	2.49e-09	8.6041	282	1097	47	21272	AIF1,ARG2,CD177,CD47,CXCL1,CYBA,CYBB,DDAH1,DUOX2,DUOXA2,EIF5A,FOXM1,FPR2,FYN,GPX3,HP,HSP90AB1,ICAM1,IL1B,ITGB2,KHSRP,KLF2,MMP3,MMP8,MT3,NCF1,NCF4,NOS2,NOX1,NRROS,PARK7,PREX1,RIPK3,SESN1,SH3PXD2B,SIRPA,SOD3,SYK,TGFB1,TGFBR2,TLR2,TNF,TSPO,TXNRD1,TYROBP,VAV1,ZC3H12A
GO:BP	establishment of localization	GO:0051234	2.65e-09	8.57609	4758	1097	344	21272	AAAS,ABCA1,ABCC9,ACKR2,ACTR1A,ADA,AIF1,ALYREF,ANTXR1,ANXA2,ANXA5,ANXA8,AP1M1,AP1S1,AP2S1,APOC1,APOE,APOL9B,APRT,ARC,ARF2,ARG2,ARID5A,ARL4C,ARNTL,ARRB2,ATP10D,ATP1A3,ATP8B2,B3GAT3,BBS9,BDKRB1,BHLHA15,BIRC5,BLK,BOK,BST2,BTK,C1QTNF1,C2,C3,CACNA1D,CACNA1S,CAD,CARTPT,CCDC88B,CCK,CCL5,CCR1,CCR2,CCR7,CD14,CD177,CD2,CD300LF,CD3G,CD4,CD47,CD5,CD6,CD68,CD74,CDCA5,CDCA8,CDK1,CEBPB,CENPE,CENPF,CFL1,CHIL1,CLC…
GO:BP	regulation of phagocytosis	GO:0050764	2.84e-09	8.54663	102	1097	27	21272	C2,C3,CCR7,CD300LF,CD47,CNN2,CYBA,DOCK2,FCER1G,FGR,FPR2,HCK,HSPA8,IL1B,IL2RG,LBP,LYAR,MFGE8,NCKAP1L,NOD2,SIGLECE,SIRPA,SIRPB1A,SPHK1,SYK,TGFB1,TNF
GO:BP	regulation of biological process	GO:0050789	3.1e-09	8.50851	12647	1097	762	21272	2610528A11RIK,AARS,ABCA1,ABCC9,ACACB,ACKR1,ACKR2,ADA,ADAM8,ADAMTS1,ADAMTS14,ADAMTS9,ADAMTSL2,ADGRF1,ADGRG3,AEBP1,AIF1,AK4,AKNA,ALDH1A3,ALOX5AP,ANAPC15,ANGPTL4,ANTXR1,ANXA2,ANXA5,ANXA8,AOAH,APLP1,APOBEC3,APOC1,APOE,ARC,ARG2,ARHGAP30,ARHGAP4,ARHGAP9,ARHGDIA,ARHGEF1,ARHGEF6,ARID3A,ARID5A,ARNTL,ARPC1B,ARRB2,ASNS,ATP1A3,AURKA,B3GAT3,BATF,BC100530,BCL3,BDKRB1,BGLAP3,BHLHA15,BIRC5,BLK,BMP8B,BOK,BST2,BTK…
GO:BP	positive regulation of T cell differentiation	GO:0045582	3.2e-09	8.49482	95	1097	26	21272	ADA,ADAM8,CCR2,CCR7,CD74,FOXP3,GATA3,H2-AA,IL1B,IL2RG,IL4RA,IL7R,IRF1,LGALS9,MDK,NCKAP1L,NFKBID,RHOH,RUNX3,SASH3,SOCS1,STAT5B,SYK,TGFB1,TGFBR2,ZAP70
GO:BP	cellular response to lipopolysaccharide	GO:0071222	3.28e-09	8.48349	234	1097	42	21272	ABCA1,ARID5A,CCL5,CD14,CD6,CD68,CD86,CEBPB,CXCL1,CXCL10,CXCL13,CXCL16,CXCL2,CXCL5,FCGR4,HSF1,IL1A,IL1B,LBP,LCN2,LILRB4A,LTF,LY86,LYN,MIF,MYD88,NFKBIB,NOD2,NOS2,PDE4B,PF4,PTPN22,SBNO2,SIRPA,SPON2,TGFB1,TLR9,TNF,TNFRSF1B,TSPO,ZC3H12A,ZCCHC11
GO:BP	regulation of leukocyte mediated immunity	GO:0002703	5.09e-09	8.29312	237	1097	42	21272	ARID5A,ARRB2,BST2,BTK,C3,CCR2,CD177,CD55,CXCL1,CXCL5,FCER1G,FES,FGR,FOXP3,GATA3,H2-K1,HSPA8,IL18RAP,IL1B,IL1R1,IL27RA,IL4RA,IL7R,LGALS9,LYN,MAD2L2,NOD2,PTPN6,RAC2,RIPK3,SASH3,SPN,STAT5B,SYK,TAP1,TGFB1,TLR9,TNF,TNFRSF1B,TYROBP,UNC13D,VAV1
GO:BP	positive regulation of acute inflammatory response	GO:0002675	8.69e-09	8.06093	30	1097	15	21272	ADAM8,ALOX5AP,BTK,C2CD4A,C2CD4B,C3,CCL5,CCR7,FCER1G,IL1B,MIF,PARK7,PIK3CG,TNF,TNFSF11
GO:BP	peptide secretion	GO:0002790	9.3e-09	8.03165	640	1097	77	21272	ABCA1,AIF1,ANXA5,APOE,ARG2,ARID5A,ARNTL,BIRC5,BLK,CACNA1D,CARTPT,CCL5,CCR7,CD14,CD2,CD74,CHIL1,CLEC4N,CSF1R,DIO2,FBLN1,FGR,FOXP3,GAPDH,GATA3,GBP5,GHRL,GJA1,GSDMD,IL16,IL1A,IL1B,IL1R2,IL27RA,IL33,IL4RA,LAX1,LCP2,LGALS9,LYN,MAPK11,MDK,MIF,MMP13,MMP8,NOD2,NOS2,NOTCH2,PARK7,PAX8,PCSK5,PLA2G6,POU2F2,PTPN22,RCN3,S100A8,S100A9,SCT,SERP1,SFRP1,SOCS1,SRGN,SSC5D,STX1A,SYK,TCIRG1,TGFB1,TLR2,TLR9,TMSB4X,TNF,…
GO:BP	positive regulation of lymphocyte proliferation	GO:0050671	9.4e-09	8.02698	131	1097	30	21272	ADA,AIF1,CCDC88B,CCL5,CCR2,CCR7,CD3E,CD4,CD6,CD74,CD86,FOXP3,GPR183,IGFBP2,IL1B,ITGAL,MIF,MYD88,NCKAP1L,PTPN22,RASAL3,SASH3,SPN,STAT5B,SYK,TGFBR2,TLR9,TNFSF13B,VCAM1,ZAP70
GO:BP	alpha-beta T cell differentiation	GO:0046632	9.8e-09	8.00885	107	1097	27	21272	ADA,BATF,BCL3,CCR2,CCR7,FOXP3,GATA3,GPR183,IL2RG,IL4RA,IRF1,IRF4,LY9,NCKAP1L,NFKBID,PRDM1,RUNX3,SASH3,SATB1,SOCS1,SPN,SYK,TCF7,TGFB1,TGFBR2,ZAP70,ZC3H12A
GO:BP	regulation of anatomical structure morphogenesis	GO:0022603	1.01e-08	7.99447	1091	1097	111	21272	ADA,ADAMTS1,ADAMTS9,APOE,ARC,ARHGAP4,ARHGDIA,C3,C6,CCL11,CCL5,CCR2,CD53,CDC42EP2,CDH5,CFL1,CHIL1,CLDN4,COL4A2,COL5A1,CSF1R,CXCL10,CXCL12,CXCR2,CXCR4,CYBB,DAB2,DCN,DDAH1,DRAXIN,E2F2,ECSCR,EDNRA,EHD2,EMILIN1,ENG,EPHA2,ETS1,FBLN1,FES,FGR,FLOT1,FLT4,FMNL1,FMNL2,FYN,FZD1,GATA3,GHRL,GJA1,GM14137,GREM1,HCK,HCLS1,HGF,ICAM1,IL1A,IL1B,IL4RA,ITGB2,ITGB3,KLF2,LFNG,LRG1,MDK,MFSD2A,MMP9,MSN,MT3,PAX8,PF4,PLEKHO…
GO:BP	positive regulation of leukocyte proliferation	GO:0070665	1.29e-08	7.88889	141	1097	31	21272	ADA,AIF1,CCDC88B,CCL5,CCR2,CCR7,CD3E,CD4,CD6,CD74,CD86,FOXP3,GPR183,IGFBP2,IL1B,ITGAL,LYN,MIF,MYD88,NCKAP1L,PTPN22,RASAL3,SASH3,SPN,STAT5B,SYK,TGFBR2,TLR9,TNFSF13B,VCAM1,ZAP70
GO:BP	positive regulation of mononuclear cell proliferation	GO:0032946	1.42e-08	7.8472	133	1097	30	21272	ADA,AIF1,CCDC88B,CCL5,CCR2,CCR7,CD3E,CD4,CD6,CD74,CD86,FOXP3,GPR183,IGFBP2,IL1B,ITGAL,MIF,MYD88,NCKAP1L,PTPN22,RASAL3,SASH3,SPN,STAT5B,SYK,TGFBR2,TLR9,TNFSF13B,VCAM1,ZAP70
GO:BP	neutrophil chemotaxis	GO:0030593	1.91e-08	7.71899	102	1097	26	21272	CCL11,CCL22,CCL5,CCR7,CD74,CXCL1,CXCL10,CXCL13,CXCL2,CXCL5,CXCR2,EDNRA,FCER1G,IL1B,LBP,MDK,NCKAP1L,NOD2,PDE4B,PF4,PREX1,RAC2,S100A8,S100A9,SYK,VAV1
GO:BP	regulation of interferon-gamma production	GO:0032649	1.91e-08	7.71899	102	1097	26	21272	ARID5A,BCL3,CCR2,CCR7,CD14,CD2,CD3E,CD47,FOXP3,GATA3,IL1B,IL1R1,IL27RA,IL33,LGALS9,NOD2,PDE4B,PGLYRP1,PGLYRP2,PTPN22,RIPK3,SASH3,SIRPA,TLR9,TNF,ZC3H12A
GO:BP	transport	GO:0006810	2.1e-08	7.67684	4624	1097	332	21272	AAAS,ABCA1,ABCC9,ACKR2,ACTR1A,ADA,AIF1,ALYREF,ANTXR1,ANXA2,ANXA5,ANXA8,AP1M1,AP1S1,AP2S1,APOC1,APOE,APOL9B,APRT,ARC,ARF2,ARG2,ARID5A,ARL4C,ARNTL,ARRB2,ATP10D,ATP1A3,ATP8B2,B3GAT3,BBS9,BDKRB1,BHLHA15,BIRC5,BLK,BOK,BST2,BTK,C1QTNF1,C2,C3,CACNA1D,CACNA1S,CAD,CARTPT,CCDC88B,CCK,CCL5,CCR1,CCR2,CCR7,CD14,CD177,CD2,CD300LF,CD3G,CD4,CD47,CD5,CD6,CD74,CDK1,CEBPB,CENPF,CFL1,CHIL1,CLCA3B,CLCA4B,CLDN1,CLDN4,…
GO:BP	regulation of response to biotic stimulus	GO:0002831	2.92e-08	7.53491	291	1097	46	21272	ADAM8,APOBEC3,APOE,ARG2,ARRB2,CCL5,CCR1,CD74,CXCL1,CXCL5,CYBA,DHX58,EREG,FGR,FPR2,GBP4,GBP5,HSP90AB1,IL18RAP,IL1B,IRAK3,IRF1,LBP,LGALS9,LTF,LY86,MIF,MNDAL,NLRC5,NOD2,PQBP1,PTPN22,PYHIN1,SERPING1,SMPDL3B,SOCS1,SPN,STAT1,STAT5B,TAP1,TLR9,TMEM173,TRIM15,VAV1,ZC3H12A,ZCCHC11
GO:BP	regulation of cellular process	GO:0050794	3.53e-08	7.45162	12126	1097	731	21272	2610528A11RIK,AARS,ABCA1,ACACB,ACKR1,ACKR2,ADA,ADAM8,ADAMTS1,ADAMTS14,ADAMTS9,ADAMTSL2,ADGRF1,ADGRG3,AEBP1,AIF1,AK4,AKNA,ALDH1A3,ANAPC15,ANGPTL4,ANTXR1,ANXA2,ANXA5,ANXA8,APLP1,APOBEC3,APOC1,APOE,ARC,ARG2,ARHGAP30,ARHGAP4,ARHGAP9,ARHGDIA,ARHGEF1,ARHGEF6,ARID3A,ARID5A,ARNTL,ARPC1B,ARRB2,ASNS,ATP1A3,AURKA,B3GAT3,BATF,BC100530,BCL3,BDKRB1,BGLAP3,BHLHA15,BIRC5,BLK,BMP8B,BOK,BST2,BTK,BTLA,BUB1B,C1QA,C1…
GO:BP	regulation of protein kinase activity	GO:0045859	3.67e-08	7.43576	735	1097	83	21272	ADAM8,APOE,ARRB2,CAMK2N2,CARTPT,CCL5,CCNA2,CCND3,CCNF,CCR7,CD4,CD74,CDC25B,CENPE,CHIL1,CKS1B,CKS2,CSF1R,CSNK2B,DBF4,DNAJA1,DUSP2,EREG,FGD2,FGR,GADD45B,GHRL,GPRC5B,GREM1,HEG1,HGF,HSP90AB1,IL1B,INCENP,IQGAP3,IRAK3,ITGB3,KIF14,LAT,LAX1,LCP2,LGALS9,LIME1,LTF,LYN,MAP4K1,MAP4K2,MIF,MT3,MVP,NCF1,NCKAP1L,NOD2,NOS2,NRG1,PAK6,PARK7,PIK3CG,PIK3R5,PLK1,PRKRIP1,PTPN22,PTPN6,RAC2,RASIP1,RASSF2,RELN,RET,RGS2,RI…
GO:BP	tissue development	GO:0009888	3.69e-08	7.43312	1937	1097	167	21272	ADA,ADAM8,ADAMTS9,ADAMTSL2,AKNA,ALDH1A3,ALPL,ARC,ARG2,ARID5A,ARNTL,ARRB2,BGLAP3,BGN,BMP8B,CCL11,CCM2,CCR1,CDH5,CDK1,CEBPB,CENPF,CERS3,CFL1,CHST11,CHSY1,CLDN1,CLIC4,COL18A1,COL27A1,COL3A1,COL4A1,COL4A2,COL5A1,COL6A2,CRB3,CREB3L2,CSNK2B,CTSZ,CXCL10,CXCL12,CXCR2,CXCR4,DAB2,DCN,DNPH1,DUOX2,DUSP2,E2F7,EDNRA,ELN,EMD,ENG,EPHA2,FAM83D,FBN2,FGR,FLOT1,FZD1,FZR1,GATA3,GHRL,GJA1,GPM6B,GREM1,GSK3A,GSTK1,HEG1,…
GO:BP	positive regulation of tumor necrosis factor superfamily cytokine production	GO:1903557	3.71e-08	7.43076	97	1097	25	21272	ADAM8,ARID5A,CCR2,CCR7,CD14,CD2,CYBA,CYBB,FCER1G,IL1A,LBP,LGALS9,MIF,MMP8,MYD88,NOD2,PF4,SASH3,SPN,SPON2,SYK,TLR9,TNFRSF8,TYROBP,ZBTB20
GO:BP	protein localization to extracellular region	GO:0071692	5.02e-08	7.29968	599	1097	72	21272	ABCA1,AIF1,ANXA5,APOE,ARG2,ARID5A,ARNTL,BIRC5,BLK,CACNA1D,CARTPT,CCL5,CCR7,CD14,CD2,CHIL1,CLEC4N,CSF1R,FBLN1,FBN2,FGR,FOXP3,GAPDH,GATA3,GBP5,GHRL,GJA1,GSDMD,IL16,IL1A,IL1B,IL1R2,IL27RA,IL33,IL4RA,LAX1,LCP2,LGALS9,LYN,MAPK11,MDK,MIF,MMP13,MMP8,NOD2,NOS2,NOTCH2,NRROS,PARK7,PCSK5,PLA2G6,POU2F2,PTPN22,RCN3,SERP1,SFRP1,SOCS1,SRGN,SSC5D,STX1A,SYK,TCIRG1,TGFB1,TLR2,TLR9,TMSB4X,TNF,TNFSF13B,TRIM27,TRPM2,…
GO:BP	positive regulation of cellular metabolic process	GO:0031325	5.68e-08	7.24588	3355	1097	255	21272	ADAM8,AIF1,AKNA,ANTXR1,ANXA2,APOE,ARID3A,ARID5A,ARNTL,ARRB2,AURKA,BATF,BCL3,BHLHA15,BMP8B,BOK,C1QTNF1,C3,CARTPT,CCK,CCL11,CCL22,CCL5,CCNA2,CCND3,CCR1,CCR2,CCR7,CD177,CD3D,CD3E,CD4,CD6,CD74,CDC25B,CDCA2,CDH5,CDK1,CDK2AP1,CEBPB,CEBPD,CENPE,CFL1,CHIL1,CHTF18,CKS1B,CKS2,CLDN4,CNTN1,CREB3L2,CRLF3,CSF1R,CSF3,CSNK2B,CTSC,CXCL1,CYBA,CYBB,CYFIP2,DAB2,DAZAP1,DBF4,DCN,DDAH1,DDX11,DUOXA2,E2F2,E2F7,ECSCR,EDNR…
GO:BP	organic substance metabolic process	GO:0071704	6.92e-08	7.15972	10940	1097	670	21272	AARS,AARSD1,ABCA1,ACACB,ACOT7,ADA,ADAM23,ADAM8,ADAMTS1,ADAMTS14,ADAMTS4,ADAMTS9,ADAMTSL2,ADGRF1,ADGRG3,AEBP1,AIF1,AK4,AKNA,AKR1B8,ALAS1,ALDH1A3,ALDH7A1,ALG3,ALKBH2,ALOX5AP,ALYREF,ANGPTL4,ANTXR1,ANXA2,ANXA8,AOAH,APOBEC3,APOC1,APOE,APOL9B,APRT,ARC,ARG2,ARID3A,ARID5A,ARNTL,ARRB2,ASNS,ASPRV1,ATIC,AURKA,B3GAT3,B3GNT9,B4GALNT1,BATF,BC100530,BCL3,BDKRB1,BGN,BHLHA15,BIRC5,BLK,BMP8B,BOK,BPGM,BST2,BTK,BUB1…
GO:BP	secretion	GO:0046903	7.62e-08	7.11798	1212	1097	117	21272	ABCA1,ADA,AIF1,ANXA2,ANXA5,APOE,APRT,ARG2,ARID5A,ARNTL,BIRC5,BLK,BTK,C1QTNF1,CACNA1D,CAD,CARTPT,CCK,CCL5,CCR1,CCR2,CCR7,CD14,CD177,CD2,CD74,CHIL1,CLEC4N,CSF1R,CXCL12,CYBA,CYP4F18,DIO2,EDNRA,ENG,ENTPD1,FAM129B,FBLN1,FCER1G,FES,FGR,FOXP3,GAPDH,GATA3,GBP5,GHRL,GJA1,GSDMD,HCK,HIP1R,IL11,IL16,IL1A,IL1B,IL1R2,IL27RA,IL33,IL4RA,LAT,LAX1,LCP2,LGALS9,LYN,MAPK11,MDK,MICAL1,MIF,MMP13,MMP8,MYO1G,NME1,NOD2,NO…
GO:BP	regulation of cytokine biosynthetic process	GO:0042035	7.75e-08	7.11071	108	1097	26	21272	BCL3,CCR2,CD3E,CD74,CEBPB,CYBB,EREG,FOXP3,GATA3,GHRL,IL1A,IL1B,INPP5D,IRF1,IRF4,LBP,LTB,MYD88,SPN,STAT5B,SYK,TLR9,TNF,TNFRSF8,TRIB2,TYROBP
GO:BP	regulation of cell death	GO:0010941	8.08e-08	7.09237	1773	1097	155	21272	AARS,ADA,ADAM8,AIF1,ALDH1A3,ANGPTL4,ANXA5,APOE,ARG2,ARHGEF1,ARRB2,ASNS,AURKA,BCL3,BIRC5,BOK,C1QA,C6,CCK,CCL5,CCR7,CD248,CD3G,CD74,CDC34,CDK1,CEBPB,CHL1,CHST11,CIAPIN1,COL18A1,CSF1R,CSF3,CTLA4,CTSC,CTSZ,CXCL10,CXCL12,CXCR2,CXCR4,DAB2,DKKL1,DNAJA1,DRAXIN,ECSCR,EDNRA,EGLN2,EIF5A,ETS1,FAM129B,FCER1G,FLT4,FPR2,FYN,FZD1,G0S2,GADD45B,GAPDH,GATA3,GHRL,GIMAP8,GJA1,GREM1,GSK3A,HCK,HCLS1,HGF,HIP1R,HP,HSF1,H…
GO:BP	nitrogen compound metabolic process	GO:0006807	8.3e-08	7.08091	9681	1097	605	21272	AARS,AARSD1,ABCA1,ACACB,ACOT7,ADA,ADAM23,ADAM8,ADAMTS1,ADAMTS14,ADAMTS4,ADAMTS9,ADAMTSL2,ADGRF1,ADGRG3,AEBP1,AIF1,AK4,AKNA,AKR1B8,ALAS1,ALDH7A1,ALG3,ALKBH2,ALYREF,ANTXR1,ANXA2,ANXA8,APOBEC3,APOC1,APOE,APOL9B,APRT,ARG2,ARID3A,ARID5A,ARNTL,ARRB2,ASNS,ASPRV1,ATIC,AURKA,B3GAT3,B3GNT9,B4GALNT1,BATF,BC100530,BCL3,BDKRB1,BGN,BHLHA15,BIRC5,BLK,BMP8B,BOK,BPGM,BST2,BTK,BUB1B,C1QTNF1,C1RA,C1S1,C2,C3,C4B,CAC…
GO:BP	leukocyte activation involved in immune response	GO:0002366	8.37e-08	7.07724	268	1097	43	21272	ADA,BATF,BCL3,BTK,CCR2,CCR7,CD177,DOCK2,ERCC1,FCER1G,FES,FGR,FOXP3,GATA3,GPR183,ICAM1,IL27RA,IL33,IL4RA,IRF1,IRF4,ITGAL,LAT,LBP,LFNG,LGALS9,LY9,LYN,MAD2L2,MDK,NFKBID,NOTCH2,PGLYRP1,PGLYRP2,PLCG2,RAC2,SBNO2,SPN,SYK,TGFB1,TYROBP,UNC13D,ZC3H12A
GO:BP	positive regulation of transferase activity	GO:0051347	8.45e-08	7.07304	631	1097	74	21272	ADAM8,ARRB2,CARTPT,CCL5,CCND3,CCR7,CD4,CD74,CDC25B,CENPE,CHIL1,CHTF18,CKS1B,CKS2,CSF1R,DBF4,EPHA2,EREG,FGD2,FGR,FLT4,FPR2,FZR1,GADD45B,GHRL,GPRC5B,GREM1,GSK3A,HGF,HSP90AB1,IL1B,INCENP,IQGAP3,ITGB3,KIF14,LAT,LCP2,LGALS9,LTF,LTK,LYN,MAP4K1,MAP4K2,MIF,MT3,NCF1,NCKAP1L,NEK2,NOD2,NRG1,PAK6,PIK3CG,PIK3R5,PIN1,PLK1,RASSF2,RELN,RET,RFC5,RIPK3,SOCS1,SYK,TGFB1,TGFBR2,TIE1,TLR9,TMSB4X,TNF,TNFSF11,TPX2,TRIB2…
GO:BP	cell killing	GO:0001906	8.52e-08	7.06936	188	1097	35	21272	ARRB2,C3,CCL11,CCL22,CD55,CTSC,CXCL1,CXCL10,CXCL12,CXCL13,CXCL14,CXCL2,CXCL5,GAPDH,GZMB,H2-K1,HSP90AB1,HSPA8,IL18RAP,IL7R,LGALS9,LTF,NCF1,NOS2,PF4,PGLYRP1,PTPN6,REG3G,RIPK3,STAT5B,SYK,TAP1,TYROBP,UNC13D,VAV1
[truncated: 893 more rows]

## Sheet: gProfiler-cluster4
source	term_name	term_id	adjusted_p_value	negative_log10_of_adjusted_p_value	term_size	query_size	intersection_size	effective_domain_size	intersections
[truncated: 310 more rows]

[truncated: 1 more sheets: gProfiler-cluster5]
