# Supplementary material for: Heat Shock Factor 1-dependent extracellular matrix remodeling mediates the transition from chronic intestinal inflammation to colon cancer
Source: Nat Commun. 2020 Dec 7;11:6245. doi: 10.1038/s41467-020-20054-x (PMC7721883; doi:10.1038/s41467-020-20054-x)
Supplement: Supplementary file 11 — Supplementary Data 8 [file 41467_2020_20054_MOESM11_ESM.xlsx]

## Sheet: Read me
Supplementary Data 8. Expression of matrix proteins in the mass-spec data. This table contains 4 sheets, referring to Figures 5C, 5D, S6D and 7C.

## Sheet: Venn mouse matrisome
Gene	NABA colon mouse	All detected 0-20 matrix	All detected 52 matrix	DE 0-20 matrix	DE 52 matrix
Dmbt1	TRUE	TRUE	TRUE	TRUE	TRUE
Hpx	FALSE	TRUE	TRUE	TRUE	TRUE
Plg	FALSE	TRUE	TRUE	TRUE	TRUE
Serpinh1	TRUE	TRUE	TRUE	TRUE	TRUE
Abi3bp	TRUE	TRUE	TRUE	FALSE	TRUE
Anxa11	TRUE	TRUE	TRUE	FALSE	TRUE
Aspn	TRUE	TRUE	TRUE	FALSE	TRUE
Col6a3	TRUE	TRUE	TRUE	FALSE	TRUE
Ctsl	FALSE	TRUE	TRUE	FALSE	TRUE
Igfbp7	TRUE	TRUE	TRUE	FALSE	TRUE
Lgals9	FALSE	TRUE	TRUE	FALSE	TRUE
Mfap4	TRUE	TRUE	TRUE	FALSE	TRUE
Mmp7	FALSE	FALSE	TRUE	FALSE	TRUE
Plod3	FALSE	TRUE	TRUE	FALSE	TRUE
Postn	TRUE	TRUE	TRUE	FALSE	TRUE
Reg3g	FALSE	FALSE	TRUE	FALSE	TRUE
Sparc	FALSE	TRUE	TRUE	FALSE	TRUE
Thbs4	TRUE	TRUE	TRUE	FALSE	TRUE
Wif1	FALSE	FALSE	TRUE	FALSE	TRUE
Anxa8	FALSE	TRUE	TRUE	TRUE	FALSE
C1qc	FALSE	TRUE	TRUE	TRUE	FALSE
Cela3b	FALSE	TRUE	FALSE	TRUE	FALSE
Col18a1	TRUE	TRUE	TRUE	TRUE	FALSE
Col4a1	TRUE	TRUE	TRUE	TRUE	FALSE
Col4a2	TRUE	TRUE	TRUE	TRUE	FALSE
Cspg4	TRUE	TRUE	TRUE	TRUE	FALSE
Ctsb	FALSE	TRUE	TRUE	TRUE	FALSE
Efemp2	FALSE	TRUE	TRUE	TRUE	FALSE
F2	FALSE	TRUE	TRUE	TRUE	FALSE
Fga	TRUE	TRUE	TRUE	TRUE	FALSE
Fgb	TRUE	TRUE	TRUE	TRUE	FALSE
Fgg	TRUE	TRUE	TRUE	TRUE	FALSE
Fn1	TRUE	TRUE	TRUE	TRUE	FALSE
Itih1	TRUE	TRUE	TRUE	TRUE	FALSE
Itih3	TRUE	TRUE	TRUE	TRUE	FALSE
Itih5	TRUE	TRUE	TRUE	TRUE	FALSE
Kng1	FALSE	TRUE	TRUE	TRUE	FALSE
Lama1	TRUE	TRUE	TRUE	TRUE	FALSE
Lman1	FALSE	TRUE	TRUE	TRUE	FALSE
Lrg1	FALSE	TRUE	TRUE	TRUE	FALSE
Mfap5	TRUE	TRUE	TRUE	TRUE	FALSE
Muc3	FALSE	TRUE	TRUE	TRUE	FALSE
Prss2	FALSE	TRUE	TRUE	TRUE	FALSE
Prss3	FALSE	TRUE	FALSE	TRUE	FALSE
Pxdn	TRUE	TRUE	TRUE	TRUE	FALSE
Reg3b	FALSE	TRUE	FALSE	TRUE	FALSE
Reg4	FALSE	TRUE	TRUE	TRUE	FALSE
S100a14	FALSE	TRUE	TRUE	TRUE	FALSE
S100a8	FALSE	TRUE	TRUE	TRUE	FALSE
S100a9	FALSE	TRUE	TRUE	TRUE	FALSE
Serpina1d	FALSE	TRUE	FALSE	TRUE	FALSE
Serpina3n	FALSE	TRUE	TRUE	TRUE	FALSE
Serpinb9	FALSE	TRUE	TRUE	TRUE	FALSE
Tnc	TRUE	TRUE	TRUE	TRUE	FALSE
A2m	FALSE	FALSE	TRUE	FALSE	FALSE
Adam10	FALSE	TRUE	TRUE	FALSE	FALSE
Adam17	FALSE	FALSE	TRUE	FALSE	FALSE
Adamtsl1	TRUE	FALSE	FALSE	FALSE	FALSE
Adipoq	FALSE	TRUE	TRUE	FALSE	FALSE
Agrn	TRUE	TRUE	TRUE	FALSE	FALSE
Ambp	FALSE	FALSE	TRUE	FALSE	FALSE
Anxa1	TRUE	TRUE	TRUE	FALSE	FALSE
Anxa13	FALSE	TRUE	FALSE	FALSE	FALSE
Anxa2	TRUE	TRUE	TRUE	FALSE	FALSE
Anxa3	FALSE	TRUE	TRUE	FALSE	FALSE
Anxa4	FALSE	TRUE	TRUE	FALSE	FALSE
Anxa5	FALSE	TRUE	TRUE	FALSE	FALSE
Anxa6	TRUE	TRUE	TRUE	FALSE	FALSE
Anxa7	TRUE	TRUE	TRUE	FALSE	FALSE
Bgn	TRUE	TRUE	TRUE	FALSE	FALSE
C1qb	FALSE	TRUE	TRUE	FALSE	FALSE
Ccl6	FALSE	TRUE	TRUE	FALSE	FALSE
Cd109	FALSE	TRUE	FALSE	FALSE	FALSE
Cela1	FALSE	TRUE	TRUE	FALSE	FALSE
Cela2a	FALSE	TRUE	TRUE	FALSE	FALSE
Col10a1	TRUE	FALSE	FALSE	FALSE	FALSE
Col12a1	TRUE	TRUE	TRUE	FALSE	FALSE
Col13a1	TRUE	FALSE	FALSE	FALSE	FALSE
Col14a1	TRUE	TRUE	TRUE	FALSE	FALSE
Col15a1	TRUE	TRUE	TRUE	FALSE	FALSE
Col16a1	TRUE	FALSE	FALSE	FALSE	FALSE
Col17a1|Col19a1|Col4a6	TRUE	FALSE	FALSE	FALSE	FALSE
Col1a1	TRUE	TRUE	TRUE	FALSE	FALSE
Col1a2	TRUE	TRUE	TRUE	FALSE	FALSE
Col24a1	TRUE	FALSE	FALSE	FALSE	FALSE
Col27a1	TRUE	FALSE	FALSE	FALSE	FALSE
Col28a1	TRUE	FALSE	FALSE	FALSE	FALSE
Col3a1	FALSE	TRUE	TRUE	FALSE	FALSE
Col4a4	TRUE	FALSE	FALSE	FALSE	FALSE
Col5a1	TRUE	TRUE	TRUE	FALSE	FALSE
Col5a2	TRUE	TRUE	TRUE	FALSE	FALSE
Col5a3	TRUE	FALSE	FALSE	FALSE	FALSE
Col6a1	TRUE	TRUE	TRUE	FALSE	FALSE
Col6a2	TRUE	TRUE	TRUE	FALSE	FALSE
Col6a4	TRUE	TRUE	TRUE	FALSE	FALSE
Col6a5	FALSE	TRUE	TRUE	FALSE	FALSE
Col7a1	TRUE	FALSE	FALSE	FALSE	FALSE
Col9a3	TRUE	FALSE	FALSE	FALSE	FALSE
Colec12	FALSE	TRUE	TRUE	FALSE	FALSE
Colq	TRUE	FALSE	FALSE	FALSE	FALSE
Creld2	FALSE	TRUE	TRUE	FALSE	FALSE
Crlf3	FALSE	TRUE	FALSE	FALSE	FALSE
Cst3	FALSE	TRUE	TRUE	FALSE	FALSE
Cstb	FALSE	TRUE	TRUE	FALSE	FALSE
Ctsa	FALSE	TRUE	TRUE	FALSE	FALSE
Ctsc	FALSE	TRUE	TRUE	FALSE	FALSE
Ctsd	FALSE	TRUE	TRUE	FALSE	FALSE
Ctsg	FALSE	TRUE	TRUE	FALSE	FALSE
Ctsh	FALSE	TRUE	TRUE	FALSE	FALSE
Ctss	FALSE	TRUE	TRUE	FALSE	FALSE
Ctsz	FALSE	TRUE	TRUE	FALSE	FALSE
Dcn	TRUE	TRUE	TRUE	FALSE	FALSE
Ddx26b	FALSE	FALSE	TRUE	FALSE	FALSE
Dpt	TRUE	TRUE	TRUE	FALSE	FALSE
Ecm1	TRUE	TRUE	FALSE	FALSE	FALSE
Efemp1	TRUE	TRUE	TRUE	FALSE	FALSE
Elane	FALSE	TRUE	TRUE	FALSE	FALSE
Eln	TRUE	TRUE	TRUE	FALSE	FALSE
Emilin1	TRUE	TRUE	TRUE	FALSE	FALSE
Emilin2	TRUE	FALSE	FALSE	FALSE	FALSE
F13a1	TRUE	TRUE	TRUE	FALSE	FALSE
Fam20b	FALSE	TRUE	TRUE	FALSE	FALSE
Fbln1	FALSE	TRUE	TRUE	FALSE	FALSE
Fbln2	TRUE	TRUE	TRUE	FALSE	FALSE
Fbln5	TRUE	TRUE	TRUE	FALSE	FALSE
Fbn1	TRUE	TRUE	TRUE	FALSE	FALSE
Fbn2	FALSE	TRUE	TRUE	FALSE	FALSE
Gm10334	FALSE	TRUE	FALSE	FALSE	FALSE
Gm7455	TRUE	FALSE	FALSE	FALSE	FALSE
Gpc4	FALSE	TRUE	TRUE	FALSE	FALSE
Grem1	FALSE	TRUE	TRUE	FALSE	FALSE
Hapln1	TRUE	FALSE	FALSE	FALSE	FALSE
Hcfc1	TRUE	TRUE	TRUE	FALSE	FALSE
Hmcn2	TRUE	FALSE	TRUE	FALSE	FALSE
Hrg	FALSE	TRUE	TRUE	FALSE	FALSE
Hspg2	TRUE	TRUE	TRUE	FALSE	FALSE
Htra1	FALSE	FALSE	TRUE	FALSE	FALSE
Il16	FALSE	TRUE	TRUE	FALSE	FALSE
Il18	FALSE	FALSE	TRUE	FALSE	FALSE
Il1rn	FALSE	TRUE	TRUE	FALSE	FALSE
Insl5	TRUE	TRUE	TRUE	FALSE	FALSE
Itih2	TRUE	TRUE	TRUE	FALSE	FALSE
Itih4	FALSE	TRUE	TRUE	FALSE	FALSE
Itln1	FALSE	FALSE	TRUE	FALSE	FALSE
Kng2	FALSE	FALSE	TRUE	FALSE	FALSE
Lama2	TRUE	TRUE	TRUE	FALSE	FALSE
Lama3	TRUE	FALSE	FALSE	FALSE	FALSE
Lama4	TRUE	TRUE	TRUE	FALSE	FALSE
Lama5	TRUE	TRUE	TRUE	FALSE	FALSE
Lamb1	FALSE	TRUE	TRUE	FALSE	FALSE
Lamb1-1	TRUE	FALSE	FALSE	FALSE	FALSE
Lamb2	TRUE	TRUE	TRUE	FALSE	FALSE
Lamb3	TRUE	FALSE	TRUE	FALSE	FALSE
Lamc1	TRUE	TRUE	TRUE	FALSE	FALSE
Lepre1	FALSE	FALSE	TRUE	FALSE	FALSE
Lgals1	FALSE	TRUE	TRUE	FALSE	FALSE
Lgals3	TRUE	TRUE	TRUE	FALSE	FALSE
Lgals4	TRUE	TRUE	TRUE	FALSE	FALSE
Lgalsl	FALSE	FALSE	TRUE	FALSE	FALSE
Loxl1	TRUE	FALSE	FALSE	FALSE	FALSE
Loxl2	FALSE	FALSE	TRUE	FALSE	FALSE
Ltbp1	TRUE	FALSE	FALSE	FALSE	FALSE
Ltbp4	TRUE	TRUE	TRUE	FALSE	FALSE
Lum	TRUE	TRUE	TRUE	FALSE	FALSE
Matn2	TRUE	TRUE	FALSE	FALSE	FALSE
Mbl1	FALSE	FALSE	TRUE	FALSE	FALSE
Mfap1a	FALSE	TRUE	FALSE	FALSE	FALSE
Mfap1b	FALSE	TRUE	FALSE	FALSE	FALSE
Mfap2	FALSE	TRUE	TRUE	FALSE	FALSE
Mfge8	FALSE	TRUE	TRUE	FALSE	FALSE
Mmp9	FALSE	TRUE	TRUE	FALSE	FALSE
Muc13	FALSE	TRUE	TRUE	FALSE	FALSE
Muc2	TRUE	TRUE	TRUE	FALSE	FALSE
Ngly1	FALSE	TRUE	TRUE	FALSE	FALSE
Nid1	TRUE	TRUE	TRUE	FALSE	FALSE
Nid2	FALSE	TRUE	TRUE	FALSE	FALSE
Nov	FALSE	TRUE	TRUE	FALSE	FALSE
Ogn	TRUE	TRUE	TRUE	FALSE	FALSE
P4ha1	FALSE	TRUE	TRUE	FALSE	FALSE
Papln	TRUE	FALSE	FALSE	FALSE	FALSE
Pcolce	FALSE	TRUE	FALSE	FALSE	FALSE
Pf4	FALSE	FALSE	TRUE	FALSE	FALSE
Plod1	FALSE	TRUE	TRUE	FALSE	FALSE
Plxnb2	TRUE	TRUE	TRUE	FALSE	FALSE
Prelp	TRUE	TRUE	TRUE	FALSE	FALSE
Prg2	FALSE	TRUE	TRUE	FALSE	FALSE
Ptn	FALSE	FALSE	TRUE	FALSE	FALSE
Pzp	TRUE	TRUE	FALSE	FALSE	FALSE
Reg1	FALSE	TRUE	TRUE	FALSE	FALSE
Reg2	FALSE	TRUE	FALSE	FALSE	FALSE
S100a1	FALSE	TRUE	TRUE	FALSE	FALSE
S100a10	FALSE	TRUE	TRUE	FALSE	FALSE
S100a11	TRUE	TRUE	TRUE	FALSE	FALSE
S100a13	FALSE	TRUE	TRUE	FALSE	FALSE
S100a16	FALSE	TRUE	TRUE	FALSE	FALSE
S100a4	FALSE	TRUE	TRUE	FALSE	FALSE
S100a6	FALSE	TRUE	TRUE	FALSE	FALSE
S100b	FALSE	TRUE	FALSE	FALSE	FALSE
Sbspon	FALSE	TRUE	TRUE	FALSE	FALSE
Sdc4	FALSE	FALSE	TRUE	FALSE	FALSE
Sema4b	FALSE	FALSE	TRUE	FALSE	FALSE
Serpina1a	FALSE	FALSE	TRUE	FALSE	FALSE
Serpina1b	FALSE	TRUE	TRUE	FALSE	FALSE
Serpina1c	FALSE	TRUE	FALSE	FALSE	FALSE
Serpina3g	FALSE	TRUE	TRUE	FALSE	FALSE
Serpina3k	FALSE	TRUE	TRUE	FALSE	FALSE
Serpina6	FALSE	TRUE	FALSE	FALSE	FALSE
Serpinb1a	FALSE	TRUE	TRUE	FALSE	FALSE
Serpinb5	FALSE	TRUE	TRUE	FALSE	FALSE
Serpinb6a	FALSE	TRUE	TRUE	FALSE	FALSE
Serpinc1	FALSE	TRUE	TRUE	FALSE	FALSE
Serpind1	FALSE	TRUE	TRUE	FALSE	FALSE
Serpinf1	FALSE	TRUE	FALSE	FALSE	FALSE
Serpinf2	FALSE	TRUE	TRUE	FALSE	FALSE
Serping1	FALSE	TRUE	TRUE	FALSE	FALSE
Sfrp1	FALSE	FALSE	TRUE	FALSE	FALSE
Sftpd	TRUE	FALSE	FALSE	FALSE	FALSE
Smoc2	FALSE	FALSE	TRUE	FALSE	FALSE
Sparcl1	FALSE	TRUE	TRUE	FALSE	FALSE
Spinkl	FALSE	TRUE	FALSE	FALSE	FALSE
Spock2	FALSE	FALSE	TRUE	FALSE	FALSE
Spon1	FALSE	TRUE	TRUE	FALSE	FALSE
Srpx2	TRUE	FALSE	FALSE	FALSE	FALSE
St14	FALSE	TRUE	TRUE	FALSE	FALSE
Tgfbi	TRUE	TRUE	TRUE	FALSE	FALSE
Tgm2	TRUE	TRUE	TRUE	FALSE	FALSE
Tgm3	TRUE	TRUE	TRUE	FALSE	FALSE
Tgm4	FALSE	TRUE	FALSE	FALSE	FALSE
Tinagl1	TRUE	TRUE	TRUE	FALSE	FALSE
Tnxb	TRUE	TRUE	TRUE	FALSE	FALSE
Try10	FALSE	TRUE	FALSE	FALSE	FALSE
Try4	FALSE	FALSE	TRUE	FALSE	FALSE
Try5	FALSE	FALSE	TRUE	FALSE	FALSE
Vcan	TRUE	TRUE	TRUE	FALSE	FALSE
Vtn	TRUE	TRUE	FALSE	FALSE	FALSE
Vwa1	TRUE	TRUE	TRUE	FALSE	FALSE
Vwa5a	TRUE	TRUE	TRUE	FALSE	FALSE
Vwa9	FALSE	FALSE	TRUE	FALSE	FALSE
Vwf	TRUE	TRUE	TRUE	FALSE	FALSE

## Sheet: Heat map 0-20 DE matrisome
cluster	gene name	WT_t0_434...27	WT_t0_435...28	KO_to_445...25	KO_to_446...26	WT_treated_131...33	WT_treated_132...34	WT_treated_296...35	WT_treated_297...36	KO_treated_117...29	KO_treated_118...30	KO_treated_302...31	KO_treated_318...32
Collagens	Col18a1	-1.1026	-1.54171	-0.636826	-0.996815	1.07683	0.786974	0.23258	1.95223	-0.156895	0.250571	-0.297826	0.433481
Collagens	Col4a2	-1.98408	-1.5891	0.795	0.0953535	0.169533	0.753816	-1.01421	0.875683	0.733104	0.0953535	0.974187	0.0953535
Collagens	Col4a1	-1.95351	-1.50201	0.911602	-0.32695	0.0660561	0.665348	-1.00763	0.841244	0.869553	0.380586	0.953025	0.102692
ECM Glycoproteins	Fn1	-1.11131	-0.985004	-0.501903	-0.941012	1.12094	1.43833	1.19759	1.39514	-0.318379	-0.236872	-0.87138	-0.186133
ECM Glycoproteins	Efemp2	-1.07076	-0.96992	-0.376469	-1.12241	1.87693	1.31596	0.558999	1.17942	-0.169474	-0.4737	-0.4737	-0.274871
ECM Glycoproteins	Fgb	-0.445088	-1.24191	-0.93943	-0.989997	1.19654	1.05493	0.484687	2.0086	-0.470732	-0.365684	-0.450134	0.158215
ECM Glycoproteins	Fgg	-0.321767	-1.39321	-0.595441	-1.06336	1.17546	1.10131	0.469258	1.91391	-0.55275	-0.267841	-0.736098	0.270519
ECM Glycoproteins	Lama1	-0.797814	-0.797814	-0.797814	-0.797814	1.30881	1.15232	0.716577	1.41952	0.987482	-0.797814	-0.797814	-0.797814
ECM Glycoproteins	Fga	-0.478687	-1.50674	-0.577937	-0.698967	1.15475	1.325	0.0992694	1.91002	-0.534728	-0.24734	-0.714744	0.270101
ECM Glycoproteins	Pxdn	0.149238	0.00185277	-0.449985	0.131427	1.84435	0.753721	1.03606	0.385437	0.195737	-1.55603	-1.27895	-1.21285
ECM Glycoproteins	Lrg1	-1.57751	-1.57751	-0.0092831	0.243301	0.766562	0.982805	0.492807	1.07855	-1.57751	0.218392	0.418102	0.541283
ECM Glycoproteins	Dmbt1	-1.02552	-0.634648	-2.20764	-1.01428	0.868718	0.274592	0.986652	1.00596	0.243333	0.479717	0.425401	0.597716
ECM Glycoproteins	Tnc	-1.58436	-1.01715	-1.66154	-0.798069	0.687016	0.86203	0.591918	0.86203	0.161132	0.744159	0.0740469	1.07879
ECM Glycoproteins	Mfap5	1.0208	1.04404	1.28189	1.16045	-0.803786	0.456173	-1.50985	-1.2603	-0.364832	-0.400274	-0.889951	0.265634
ECM Regulators	Serpinh1	-0.698008	-0.524329	-0.781585	-1.21045	1.41289	0.705915	0.982433	1.93711	-0.377075	-0.211992	-0.617457	-0.617457
ECM Regulators	Serpina3n	0.109686	-0.954442	-0.586007	-0.703085	1.1607	1.57612	0.300408	1.78952	-1.10452	-0.343036	-0.655888	-0.589447
ECM Regulators	Kng1	-0.522153	-1.12861	-1.03246	-0.843229	1.02369	0.909075	0.405076	2.30169	-0.427076	-0.221999	-0.209076	-0.254922
ECM Regulators	Plg	-0.245938	-1.01539	-0.729802	-1.01539	1.20405	0.977943	0.181049	2.25109	-0.548754	-0.548754	-0.485467	-0.0246338
ECM Regulators	Serpina1d	-0.520101	-1.67864	-0.455001	-0.719155	1.7082	0.594624	0.238038	1.72834	0.0647518	0.143935	-0.208478	-0.896509
ECM Regulators	F2	-0.765794	-1.50983	-0.562447	-0.904727	1.07879	0.607686	0.140827	2.21058	0.0364554	-0.622383	-0.108103	0.398943
ECM Regulators	Serpinb9	-0.0710653	-0.628509	-2.24434	-0.97658	0.896043	1.18208	0.493912	1.35024	0.0948829	-0.360865	0.421683	-0.157474
ECM Regulators	Ctsb	-0.478217	-1.50524	-1.40938	-1.38579	1.43022	0.940832	0.208683	1.00645	0.663542	0.39869	0.0210345	0.109175
ECM Regulators	Itih1	-1.67701	-0.732274	-1.48883	-0.817846	0.790167	1.01525	0.416248	1.1067	0.936774	-0.541665	0.339193	0.653293
ECM Regulators	Itih3	-1.46845	-1.63484	-0.347137	-0.846317	0.896769	1.19561	-0.399552	1.59277	0.198303	0.558001	0.229436	0.0254017
ECM Regulators	Cela3b	-1.12169	-1.12169	-1.12169	-1.12169	0.768051	0.797526	0.75309	0.65249	0.99907	-1.12169	1.09322	0.544977
ECM Regulators	Prss3	-1.12904	-1.12904	-1.12904	-1.12904	0.788033	0.75743	0.661796	0.762074	0.901548	-1.12904	1.00107	0.773269
ECM Regulators	Prss2	-1.31527	-1.31527	-1.31527	-1.31527	0.721205	0.764329	0.744287	0.653299	0.93503	0.240967	1.01355	0.188428
ECM Regulators	Itih5	1.40816	0.608204	0.987858	0.987858	-0.690875	0.173045	-1.02514	-2.16596	0.358952	0.105368	-0.48908	-0.258399
ECM-affiliated Proteins	Anxa8	-1.16637	-0.601329	-0.361358	-0.384308	1.65811	1.13824	0.829229	1.47469	-0.98846	-0.556805	-0.883347	-0.15829
ECM-affiliated Proteins	Hpx	-0.898015	-1.28046	-0.991684	-1.11989	1.46871	1.09974	0.479079	1.58363	-0.420421	-0.0239994	-0.0704404	0.173768
ECM-affiliated Proteins	Reg3b	-0.790353	-0.790353	-0.790353	-0.790353	0.802838	0.844636	1.35169	1.60838	-0.790353	-0.790353	0.924925	-0.790353
ECM-affiliated Proteins	Lman1	-1.52997	-1.12029	-1.10695	-0.515079	0.663748	0.504723	1.13065	0.942131	0.494893	0.645494	1.03727	-1.14662
ECM-affiliated Proteins	C1qc	0.464144	0.333742	-2.11806	-2.11806	0.549497	0.59959	0.143259	0.482238	0.609779	0.512831	0.22018	0.320868
ECM-affiliated Proteins	Cspg4	-2.6423	-0.776754	0.239658	-0.388304	0.239658	0.0888072	0.257997	-0.0936176	0.239658	0.562888	1.37072	0.901586
ECM-affiliated Proteins	Reg4	0.627658	0.819345	1.10335	1.98393	-0.315615	-0.0354772	-0.550529	-1.23044	0.307163	-0.491519	-0.924544	-1.29332
ECM-affiliated Proteins	Muc3	1.25715	1.31697	1.44592	1.06761	-0.576762	-0.639373	-0.466298	-1.56068	-0.58018	-0.45651	-0.096688	-0.711151
Secreted Factors	S100a9	-0.330011	-1.07545	-1.3911	-1.04818	1.10751	1.23187	0.44423	1.72223	-0.239776	-0.168173	-0.707663	0.454528
Secreted Factors	S100a8	-0.567324	-1.02213	-1.60219	-1.0632	0.995205	1.10058	0.363435	1.65713	-0.334373	0.0715409	-0.373213	0.774534
Secreted Factors	S100a14	1.18039	0.910913	1.58219	0.964092	0.170632	0.255043	-1.10692	-0.739525	-0.250576	-0.560363	-1.52454	-0.881334

## Sheet: Heat map 52 DE matrisome
cluster	gene name	wt- #692	wt- #710	wt- #711	KO- #696	KO- #704	KO- #707
Collagens	Col6a3	-0.805127	-0.275993	-1.45153	0.707697	0.948438	0.876517
Proteoglycans	Aspn	-1.06279	-0.240467	-1.26212	0.816657	0.983394	0.765324
ECM Glycoproteins	Igfbp7	0.744315	0.71628	1.18769	-0.542775	-0.978115	-1.12739
ECM Glycoproteins	Sparc	0.76609	0.57331	1.2187	-1.19826	-1.02545	-0.334385
ECM Glycoproteins	Dmbt1	0.373725	0.71306	1.43656	-1.17239	-0.699486	-0.651466
ECM Glycoproteins	Mfap4	-0.504243	-0.803596	-1.24299	0.397739	1.2751	0.877988
ECM Glycoproteins	Abi3bp	-0.572121	-0.576325	-1.405	1.2094	0.654315	0.689725
ECM Glycoproteins	Postn	-1.13123	-0.277374	-1.18142	0.93938	0.787247	0.863392
ECM Glycoproteins	Thbs4	-1.22963	-0.695383	-0.721101	0.618416	0.861751	1.16594
ECM Regulators	Serpinh1	0.95991	0.755863	1.00791	-0.819475	-1.01048	-0.893734
ECM Regulators	Mmp7	1.13745	0.755367	0.822924	-0.905248	-0.905248	-0.905248
ECM Regulators	Plod3	0.642488	1.00128	1.01153	-0.566359	-1.21602	-0.872923
ECM Regulators	Plg	1.36966	0.682055	0.574125	-0.737893	-0.908107	-0.979836
ECM Regulators	Ctsl	0.374087	1.04938	1.1049	-0.343448	-0.963753	-1.22117
ECM-affiliated Proteins	Reg3g	0.807634	0.807696	1.10689	-0.907406	-0.907406	-0.907406
ECM-affiliated Proteins	Lgals9	1.1157	0.334892	1.13149	-1.16444	-0.740295	-0.677354
ECM-affiliated Proteins	Hpx	0.864147	0.303349	1.31587	-0.334704	-1.00599	-1.14266
ECM-affiliated Proteins	Anxa11	-1.19862	-0.691239	-0.797384	1.03264	0.742274	0.912328
Secreted Factors	Wif1	0.810833	0.84512	1.07164	-0.909197	-0.909197	-0.909197

## Sheet: Venn human matrisome
Gene	Naba colon normal + cancer	Detected 0-20	Dedected 52	DE 0-20	DE -52
A2M	FALSE	FALSE	TRUE	FALSE	FALSE
ABI3BP	TRUE	TRUE	TRUE	FALSE	TRUE
ADAM10	FALSE	TRUE	TRUE	FALSE	FALSE
ADAM17	FALSE	FALSE	TRUE	FALSE	FALSE
ADAMTSL1	TRUE	FALSE	FALSE	FALSE	FALSE
ADIPOQ	FALSE	TRUE	TRUE	FALSE	FALSE
AGRN	TRUE	TRUE	TRUE	FALSE	FALSE
AMBP	FALSE	FALSE	TRUE	FALSE	FALSE
ANXA1	TRUE	TRUE	TRUE	FALSE	FALSE
ANXA11	TRUE	TRUE	TRUE	FALSE	TRUE
ANXA13	FALSE	TRUE	FALSE	FALSE	FALSE
ANXA2	TRUE	TRUE	TRUE	FALSE	FALSE
ANXA3	FALSE	TRUE	TRUE	FALSE	FALSE
ANXA4	FALSE	TRUE	TRUE	FALSE	FALSE
ANXA5	FALSE	TRUE	TRUE	FALSE	FALSE
ANXA6	TRUE	TRUE	TRUE	FALSE	FALSE
ANXA7	TRUE	TRUE	TRUE	FALSE	FALSE
ANXA8	FALSE	TRUE	TRUE	TRUE	FALSE
ASPN	TRUE	TRUE	TRUE	FALSE	TRUE
BGN	TRUE	TRUE	TRUE	FALSE	FALSE
C1QB	FALSE	TRUE	TRUE	FALSE	FALSE
C1QC	FALSE	TRUE	TRUE	TRUE	FALSE
CD109	FALSE	TRUE	FALSE	FALSE	FALSE
CELA1	FALSE	TRUE	TRUE	FALSE	FALSE
CELA2A	FALSE	TRUE	TRUE	FALSE	FALSE
CELA3B	FALSE	TRUE	FALSE	TRUE	FALSE
COL10A1	TRUE	FALSE	FALSE	FALSE	FALSE
COL12A1	TRUE	TRUE	TRUE	FALSE	FALSE
COL13A1	TRUE	FALSE	FALSE	FALSE	FALSE
COL14A1	TRUE	TRUE	TRUE	FALSE	FALSE
COL15A1	TRUE	TRUE	TRUE	FALSE	FALSE
COL16A1	TRUE	FALSE	FALSE	FALSE	FALSE
COL17A1|COL19A1|COL4A6	TRUE	FALSE	FALSE	FALSE	FALSE
COL18A1	TRUE	TRUE	TRUE	TRUE	FALSE
COL1A1	TRUE	TRUE	TRUE	FALSE	FALSE
COL1A2	TRUE	TRUE	TRUE	FALSE	FALSE
COL24A1	TRUE	FALSE	FALSE	FALSE	FALSE
COL27A1	TRUE	FALSE	FALSE	FALSE	FALSE
COL28A1	TRUE	FALSE	FALSE	FALSE	FALSE
COL3A1	FALSE	TRUE	TRUE	FALSE	FALSE
COL4A1	TRUE	TRUE	TRUE	TRUE	FALSE
COL4A2	TRUE	TRUE	TRUE	TRUE	FALSE
COL4A4	TRUE	FALSE	FALSE	FALSE	FALSE
COL5A1	TRUE	TRUE	TRUE	FALSE	FALSE
COL5A2	TRUE	TRUE	TRUE	FALSE	FALSE
COL5A3	TRUE	FALSE	FALSE	FALSE	FALSE
COL6A1	TRUE	TRUE	TRUE	FALSE	FALSE
COL6A2	TRUE	TRUE	TRUE	FALSE	FALSE
COL6A3	TRUE	TRUE	TRUE	FALSE	TRUE
COL6A4	TRUE	FALSE	FALSE	FALSE	FALSE
COL6A5	FALSE	TRUE	TRUE	FALSE	FALSE
COL7A1	TRUE	FALSE	FALSE	FALSE	FALSE
COL9A3	TRUE	FALSE	FALSE	FALSE	FALSE
COLEC12	FALSE	TRUE	TRUE	FALSE	FALSE
COLQ	TRUE	FALSE	FALSE	FALSE	FALSE
CRELD2	FALSE	TRUE	TRUE	FALSE	FALSE
CRLF3	FALSE	TRUE	FALSE	FALSE	FALSE
CSPG4	TRUE	TRUE	TRUE	TRUE	FALSE
CST3	FALSE	TRUE	TRUE	FALSE	FALSE
CSTB	FALSE	TRUE	TRUE	FALSE	FALSE
CTSA	FALSE	TRUE	TRUE	FALSE	FALSE
CTSB	FALSE	TRUE	TRUE	TRUE	FALSE
CTSC	FALSE	TRUE	TRUE	FALSE	FALSE
CTSD	FALSE	TRUE	TRUE	FALSE	FALSE
CTSG	FALSE	TRUE	TRUE	FALSE	FALSE
CTSH	FALSE	TRUE	TRUE	FALSE	FALSE
CTSL	FALSE	TRUE	TRUE	FALSE	TRUE
CTSS	FALSE	TRUE	TRUE	FALSE	FALSE
CTSZ	FALSE	TRUE	TRUE	FALSE	FALSE
DCN	TRUE	TRUE	TRUE	FALSE	FALSE
DDX26B	FALSE	FALSE	TRUE	FALSE	FALSE
DMBT1	TRUE	TRUE	TRUE	TRUE	TRUE
DPT	TRUE	TRUE	TRUE	FALSE	FALSE
ECM1	TRUE	TRUE	FALSE	FALSE	FALSE
EFEMP1	TRUE	TRUE	TRUE	FALSE	FALSE
EFEMP2	FALSE	TRUE	TRUE	TRUE	FALSE
ELANE	FALSE	TRUE	TRUE	FALSE	FALSE
ELN	TRUE	TRUE	TRUE	FALSE	FALSE
EMILIN1	TRUE	TRUE	TRUE	FALSE	FALSE
EMILIN2	TRUE	FALSE	FALSE	FALSE	FALSE
F13A1	TRUE	TRUE	TRUE	FALSE	FALSE
F2	FALSE	TRUE	TRUE	TRUE	FALSE
FAM20B	FALSE	TRUE	TRUE	FALSE	FALSE
FBLN1	FALSE	TRUE	TRUE	FALSE	FALSE
FBLN2	TRUE	TRUE	TRUE	FALSE	FALSE
FBLN5	TRUE	TRUE	TRUE	FALSE	FALSE
FBN1	TRUE	TRUE	TRUE	FALSE	FALSE
FBN2	FALSE	TRUE	TRUE	FALSE	FALSE
FGA	TRUE	TRUE	TRUE	TRUE	FALSE
FGB	TRUE	TRUE	TRUE	TRUE	FALSE
FGG	TRUE	TRUE	TRUE	TRUE	FALSE
FN1	TRUE	TRUE	TRUE	TRUE	FALSE
GM7455	TRUE	FALSE	FALSE	FALSE	FALSE
GPC4	FALSE	TRUE	TRUE	FALSE	FALSE
GREM1	FALSE	TRUE	TRUE	FALSE	FALSE
HAPLN1	TRUE	FALSE	FALSE	FALSE	FALSE
HCFC1	TRUE	TRUE	TRUE	FALSE	FALSE
HMCN2	TRUE	FALSE	TRUE	FALSE	FALSE
HPX	FALSE	TRUE	TRUE	TRUE	TRUE
HRG	FALSE	TRUE	TRUE	FALSE	FALSE
HSPG2	TRUE	TRUE	TRUE	FALSE	FALSE
HTRA1	FALSE	FALSE	TRUE	FALSE	FALSE
IGFBP7	TRUE	TRUE	TRUE	FALSE	TRUE
IL16	FALSE	TRUE	TRUE	FALSE	FALSE
IL18	FALSE	FALSE	TRUE	FALSE	FALSE
IL1RN	FALSE	TRUE	TRUE	FALSE	FALSE
INSL5	TRUE	TRUE	TRUE	FALSE	FALSE
ITIH1	TRUE	TRUE	TRUE	TRUE	FALSE
ITIH2	TRUE	TRUE	TRUE	FALSE	FALSE
ITIH3	TRUE	TRUE	TRUE	TRUE	FALSE
ITIH4	FALSE	TRUE	TRUE	FALSE	FALSE
ITIH5	TRUE	TRUE	TRUE	TRUE	FALSE
ITLN1	FALSE	FALSE	TRUE	FALSE	FALSE
KNG1	FALSE	TRUE	TRUE	TRUE	FALSE
LAMA1	TRUE	TRUE	TRUE	TRUE	FALSE
LAMA2	TRUE	TRUE	TRUE	FALSE	FALSE
LAMA3	TRUE	FALSE	FALSE	FALSE	FALSE
LAMA4	TRUE	TRUE	TRUE	FALSE	FALSE
LAMA5	TRUE	TRUE	TRUE	FALSE	FALSE
LAMB1	FALSE	TRUE	TRUE	FALSE	FALSE
LAMB1-1	TRUE	FALSE	FALSE	FALSE	FALSE
LAMB2	TRUE	TRUE	TRUE	FALSE	FALSE
LAMB3	TRUE	FALSE	TRUE	FALSE	FALSE
LAMC1	TRUE	TRUE	TRUE	FALSE	FALSE
LEPRE1	FALSE	FALSE	TRUE	FALSE	FALSE
LGALS1	FALSE	TRUE	TRUE	FALSE	FALSE
LGALS3	TRUE	TRUE	TRUE	FALSE	FALSE
LGALS4	TRUE	TRUE	TRUE	FALSE	FALSE
LGALS9	FALSE	TRUE	TRUE	FALSE	TRUE
LMAN1	FALSE	TRUE	TRUE	TRUE	FALSE
LOXL1	TRUE	FALSE	FALSE	FALSE	FALSE
LOXL2	FALSE	FALSE	TRUE	FALSE	FALSE
LRG1	FALSE	TRUE	TRUE	TRUE	FALSE
LTBP1	TRUE	FALSE	FALSE	FALSE	FALSE
LTBP4	TRUE	TRUE	TRUE	FALSE	FALSE
LUM	TRUE	TRUE	TRUE	FALSE	FALSE
MATN2	TRUE	TRUE	FALSE	FALSE	FALSE
MFAP1	FALSE	FALSE	TRUE	FALSE	FALSE
MFAP2	FALSE	TRUE	TRUE	FALSE	FALSE
MFAP4	TRUE	TRUE	TRUE	FALSE	TRUE
MFAP5	TRUE	TRUE	TRUE	TRUE	FALSE
MFGE8	FALSE	TRUE	TRUE	FALSE	FALSE
MMP7	FALSE	FALSE	TRUE	FALSE	TRUE
MMP9	FALSE	TRUE	TRUE	FALSE	FALSE
MUC13	FALSE	TRUE	TRUE	FALSE	FALSE
MUC2	TRUE	TRUE	TRUE	FALSE	FALSE
NGLY1	FALSE	TRUE	TRUE	FALSE	FALSE
NID1	TRUE	TRUE	TRUE	FALSE	FALSE
NID2	FALSE	TRUE	TRUE	FALSE	FALSE
NOV	FALSE	TRUE	TRUE	FALSE	FALSE
OGN	TRUE	TRUE	TRUE	FALSE	FALSE
P4HA1	FALSE	TRUE	TRUE	FALSE	FALSE
PAPLN	TRUE	FALSE	FALSE	FALSE	FALSE
PCOLCE	FALSE	TRUE	FALSE	FALSE	FALSE
PF4	FALSE	FALSE	TRUE	FALSE	FALSE
PLG	FALSE	TRUE	TRUE	TRUE	TRUE
PLOD1	FALSE	TRUE	TRUE	FALSE	FALSE
PLOD3	FALSE	TRUE	TRUE	FALSE	TRUE
PLXNB2	TRUE	TRUE	TRUE	FALSE	FALSE
POSTN	TRUE	TRUE	TRUE	FALSE	TRUE
PRELP	TRUE	TRUE	TRUE	FALSE	FALSE
PRG2	FALSE	TRUE	TRUE	FALSE	FALSE
PRSS2	FALSE	TRUE	TRUE	TRUE	FALSE
PRSS3	FALSE	TRUE	FALSE	TRUE	FALSE
PTN	FALSE	FALSE	TRUE	FALSE	FALSE
PXDN	TRUE	TRUE	TRUE	TRUE	FALSE
PZP	TRUE	TRUE	FALSE	FALSE	FALSE
REG3G	FALSE	FALSE	TRUE	FALSE	TRUE
REG4	FALSE	TRUE	TRUE	TRUE	FALSE
S100A1	FALSE	TRUE	TRUE	FALSE	FALSE
S100A10	FALSE	TRUE	TRUE	FALSE	FALSE
S100A11	TRUE	TRUE	TRUE	FALSE	FALSE
S100A13	FALSE	TRUE	TRUE	FALSE	FALSE
S100A14	FALSE	TRUE	TRUE	TRUE	FALSE
S100A16	FALSE	TRUE	TRUE	FALSE	FALSE
S100A4	FALSE	TRUE	TRUE	FALSE	FALSE
S100A6	FALSE	TRUE	TRUE	FALSE	FALSE
S100A8	FALSE	TRUE	TRUE	TRUE	FALSE
S100A9	FALSE	TRUE	TRUE	TRUE	FALSE
S100B	FALSE	TRUE	FALSE	FALSE	FALSE
SBSPON	FALSE	TRUE	TRUE	FALSE	FALSE
SDC4	FALSE	FALSE	TRUE	FALSE	FALSE
SEMA4B	FALSE	FALSE	TRUE	FALSE	FALSE
SERPINA6	FALSE	TRUE	FALSE	FALSE	FALSE
SERPINB5	FALSE	TRUE	TRUE	FALSE	FALSE
SERPINB6	FALSE	TRUE	TRUE	FALSE	FALSE
SERPINB9	FALSE	TRUE	TRUE	TRUE	FALSE
SERPINC1	FALSE	TRUE	TRUE	FALSE	FALSE
SERPIND1	FALSE	TRUE	TRUE	FALSE	FALSE
SERPINF1	FALSE	TRUE	FALSE	FALSE	FALSE
SERPINF2	FALSE	TRUE	TRUE	FALSE	FALSE
SERPING1	FALSE	TRUE	TRUE	FALSE	FALSE
SERPINH1	TRUE	TRUE	TRUE	TRUE	TRUE
SFRP1	FALSE	FALSE	TRUE	FALSE	FALSE
SFTPD	TRUE	FALSE	FALSE	FALSE	FALSE
SMOC2	FALSE	FALSE	TRUE	FALSE	FALSE
SPARC	FALSE	TRUE	TRUE	FALSE	TRUE
SPARCL1	FALSE	TRUE	TRUE	FALSE	FALSE
SPOCK2	FALSE	FALSE	TRUE	FALSE	FALSE
SPON1	FALSE	TRUE	TRUE	FALSE	FALSE
SRPX2	TRUE	FALSE	FALSE	FALSE	FALSE
ST14	FALSE	TRUE	TRUE	FALSE	FALSE
TGFBI	TRUE	TRUE	TRUE	FALSE	FALSE
TGM2	TRUE	TRUE	TRUE	FALSE	FALSE
TGM3	TRUE	TRUE	TRUE	FALSE	FALSE
TGM4	FALSE	TRUE	FALSE	FALSE	FALSE
THBS4	TRUE	TRUE	TRUE	FALSE	TRUE
TINAGL1	TRUE	TRUE	TRUE	FALSE	FALSE
TNC	TRUE	TRUE	TRUE	TRUE	FALSE
TNXB	TRUE	TRUE	TRUE	FALSE	FALSE
VCAN	TRUE	TRUE	TRUE	FALSE	FALSE
VTN	TRUE	TRUE	FALSE	FALSE	FALSE
VWA1	TRUE	TRUE	TRUE	FALSE	FALSE
VWA5A	TRUE	TRUE	TRUE	FALSE	FALSE
VWA9	FALSE	FALSE	TRUE	FALSE	FALSE
VWF	TRUE	TRUE	TRUE	FALSE	FALSE
WIF1	FALSE	FALSE	TRUE	FALSE	TRUE
