# Supplementary material for: Heat Shock Factor 1-dependent extracellular matrix remodeling mediates the transition from chronic intestinal inflammation to colon cancer
Source: Nat Commun. 2020 Dec 7;11:6245. doi: 10.1038/s41467-020-20054-x (PMC7721883; doi:10.1038/s41467-020-20054-x)
Supplement: Supplementary file 13 — Supplementary Data 10 [file 41467_2020_20054_MOESM13_ESM.xlsx]

## Sheet: Read me
Supplementary Data 10. Overlap between our list of differentially expressed matrisome proteins and matrisome proteins found to be positively or negatively correlated with disease score (DS) in Pearce et al. (2018). This Table contains two sheets, for positively and negatively correlated proteins, respectively.

## Sheet: Positivly correlated with DS
proteins postivly correlated with DS	Trend in our data	day
CTSB	Higher in WT	Day 0-20
EFEMP2	Higher in WT	Day 0-20
F2	Higher in WT	Day 0-20
FN1	Higher in WT	Day 0-20
HPX	Higher in WT	Day 52
PLG	Higher in WT	Day 0-20 and Day 52
PLOD3	Higher in WT	Day 52
SERPINH1	Higher in WT	Day 0-20 and Day 52
TNC	Higher in WT	Day 0-20
AEBP1	N/A	N/A
AGT	N/A	N/A
ANXA1	N/A	N/A
ANXA4	N/A	N/A
ANXA5	N/A	N/A
ANXA6	N/A	N/A
ANXA7	N/A	N/A
COL11A1	N/A	N/A
COL5A1	N/A	N/A
COL8A1	N/A	N/A
COMP	N/A	N/A
CSTB	N/A	N/A
CTSD	N/A	N/A
FBLN1	N/A	N/A
FBLN2	N/A	N/A
GPC6	N/A	N/A
HCFC1	N/A	N/A
HRG	N/A	N/A
LGALS1	N/A	N/A
LGALS3	N/A	N/A
LMAN1	N/A	N/A
LTBP2	N/A	N/A
MXRA5	N/A	N/A
PCOLCE	N/A	N/A
PLOD1	N/A	N/A
S100A1	N/A	N/A
S100A11	N/A	N/A
S100A4	N/A	N/A
S100A6	N/A	N/A
SERPINA1	N/A	N/A
SERPINA3	N/A	N/A
SFRP2	N/A	N/A
SFRP4	N/A	N/A
SPON1	N/A	N/A
THBS1	N/A	N/A
VCAN	N/A	N/A

## Sheet: Negatively correlated with DS
Supplementary Data 6. Differentially expressed genes between WT and Hsf1 null mice from Day 0 and Day 15 of the AOM-DSS protocol. This Table contains 3 sheets. Sheet 1 includes all differentially expressed genes with padj=<0.005, Log2 fold change of >1 and base mean >5; Sheet 2 contains the significantly DE genes between WT and hsf1 null at day 0; and Sheet 3 contains the significantly DE genes b…	Trend in our data	day
COL4A2	higher in KO	Day 0-20
ABI3BP	higher in KO	Day 52
COL6A3	higher in KO	Day 52
COL15A1	N/A	N/A
COL1A1	N/A	N/A
COL6A6	N/A	N/A
CTSG	N/A	N/A
HSPG2	N/A	N/A
LAMA4	N/A	N/A
LAMA5	N/A	N/A
LAMB1	N/A	N/A
LAMC1	N/A	N/A
S100A8	N/A	N/A
TNXB	N/A	N/A
VWF	N/A	N/A
